# Supplementary material for: Longitudinal associations between the frequency of playing Mahjong and cognitive functioning among older people in China: evidence from CLHLS, 2008–2018
Source: Front Public Health. 2024 Mar 14;12:1352433. doi: 10.3389/fpubh.2024.1352433 (PMC10973127; doi:10.3389/fpubh.2024.1352433)
Supplement: Supplementary file 1 [file Data_Sheet_1.ZIP]

Archive with 28 entries (17 files):
- Data related materials/
- Data related materials/Data process/
- Data related materials/Data process/Data process.R
- Data related materials/Data process/Date process mplus code.txt
- Data related materials/Data process/box.R
- Data related materials/Data process/radar.R
- Data related materials/Figure data/
- Data related materials/Figure data/Figure 1 data/
- Data related materials/Figure data/Figure 1 data/Figure 1_data.xlsx
- Data related materials/Figure data/Figure 2 data/
- Data related materials/Figure data/Figure 2 data/Figure 2 MMSE scores data.xlsx
- Data related materials/Figure data/Figure 3 data/
- Data related materials/Figure data/Figure 3 data/Figure 3a data/
- Data related materials/Figure data/Figure 3 data/Figure 3a data/Figure 3a box_data.xlsx
- Data related materials/Figure data/Figure 3 data/Figure 3b data/
- Data related materials/Figure data/Figure 3 data/Figure 3b data/Figure 3b 2008 Radar chart.xlsx
- Data related materials/Figure data/Figure 3 data/Figure 3b data/Figure 3b 2011 Radar chart.xlsx
- Data related materials/Figure data/Figure 3 data/Figure 3b data/Figure 3b 2014 Radar chart.xlsx
- Data related materials/Figure data/Figure 3 data/Figure 3b data/Figure 3b 2018 Radar chart.xlsx
- Data related materials/Figure data/Figure 4 data/
- Data related materials/Figure data/Figure 4 data/Figure 4 Latent  growth model data.xlsx
- Data related materials/Figure data/Figure 4 data/datajulei_mahjong.dat
- Data related materials/Figure data/Figure 5 data/
- Data related materials/Figure data/Figure 5 data/Figure 5 cross lagged model data.xlsx
- Data related materials/Figure data/Figure 5 data/datajulei_mahjong.dat
- Data related materials/Raw data link.txt
- Data related materials/Table data/
- Data related materials/Table data/Table1_data.xlsx
