# Supplementary material for: Longitudinal associations between the frequency of playing Mahjong and cognitive functioning among older people in China: evidence from CLHLS, 2008–2018
Source: Front Public Health. 2024 Mar 14;12:1352433. doi: 10.3389/fpubh.2024.1352433 (PMC10973127; doi:10.3389/fpubh.2024.1352433)
Supplement: Supplementary file 1 [file Data_Sheet_1.ZIP › Data related materials/Data process/Data process.R]

install.packages("readxl")
install.packages("skimr")
install.packages("nortest")
install.packages("CBCgrps")
install.packages("dplyr")
install.packages("broom")
install.packages("janitor")
install.packages("tableone")
install.packages("openxlsx")
install.packages("stringr")
install.packages("writexl")
install.packages("purrr")
install.packages("missForest")
install.packages("haven")

library(readxl)
library(skimr)
library(nortest)
library(CBCgrps)
library(dplyr)
library(broom)
library(janitor)
library(tableone)
library(openxlsx)
library(stringr)
library(writexl)
library(purrr)
library(missForest)
library(haven)

#Extract variables from 2008, 2011,2014 and 2018 respectively

data200801<-read_sav("clhls_2008_2018_longitudinal_dataset_released_version1.sav")%>%
  as.data.frame()

#a1=Sex, trueage=Age, residenc=Residence, f1=Schooling years, d71=Smoking, d81=Drinking,
#f33=Financial support, f41=Marital Status,d11f=Play Mahjong

data200802<-data200801%>%
  select(id,a1,trueage,residenc,f1,d71,d81,f33, f41,d11f)

data201102<-data200801%>%
  select(id,a1,vage_11,resid_11,f1,d71_11,d81_11,f33_11, f41_11,d11f_11)%>%
  rename(trueage=vage_11,residenc=resid_11,d71=d71_11,d81=d81_11,f33=f33_11,f41=f41_11,d11f=d11f_11)%>%
  select(id,a1,trueage,residenc,f1,d71,d81,f33,f41,d11f)

data201402<-data200801%>%
  select(id,a1,trueage_14,residenc_14,f1,d71_14,d81_14,f33_14, f41_14,d11f_14)%>%
  rename(trueage=trueage_14,residenc=residenc_14,d71=d71_14,d81=d81_14,f33=f33_14,f41=f41_14,d11f=d11f_14)%>%
  select(id,a1,trueage,residenc,f1,d71,d81,f33,f41,d11f)

data201802<-data200801%>%
  select(id,a1,trueage_18,residenc_18,f1,d71_18,d81_18,f33_18,f41_18,d11f_18)%>%
  rename(trueage=trueage_18,residenc=residenc_18,d71=d71_18,d81=d81_18,f33=f33_18,f41=f41_18,d11f=d11f_18)%>%
  select(id,a1,trueage,residenc,f1,d71,d81,f33,f41,d11f)

#Calculate MMSE score from 2008, 2011,2014 and 2018 respectively

#MMSE_s1=general ability, MMSE_s2 =reaction ability, MMSE_s3=attention and calculation abilities, MMSE_s4=recall ability,
#MMSE_s5=self-coordination ability

MMSE1_2008<-data200801%>%
  select(id,c11:c15,c21a:c21c,c31a:c31e,c41a:c41c,c51a:c52,c53a:c53c,c32,c16)%>%
  as.data.frame()

MMSE1_2008%>%
  select(-1)%>%
  map(~janitor::tabyl(.x))%>%
  map(~janitor::adorn_pct_formatting(.x))

for(i in 1:ncol(MMSE1_2008)){
  MMSE1_2008[i]<-unlist(MMSE1_2008[i])
}

for(i in 2:23){
  MMSE1_2008[i]<-ifelse(MMSE1_2008[i]==0|MMSE1_2008[i]==8,0,ifelse(MMSE1_2008[i]==1,1,NA))
}

MMSE1_2008$c32<-ifelse(MMSE1_2008$c32==0|MMSE1_2008$c32==8|MMSE1_2008$c32==9,0,ifelse(MMSE1_2008$c32==1,1,NA))

MMSE1_2008$c16<-ifelse(MMSE1_2008$c16<7,MMSE1_2008$c16,ifelse(MMSE1_2008$c16>=7&MMSE1_2008$c16<88,7,ifelse(MMSE1_2008$c16==88,0,NA)))

MMSE_2008_score<-rowSums(MMSE1_2008[2:25],na.rm=F)

MMSE_2008_s1<-rowSums(MMSE1_2008[c(2:6,25)],na.rm=F)

MMSE_2008_s2<-rowSums(MMSE1_2008[c(7:9)],na.rm=F)

MMSE_2008_s3<-rowSums(MMSE1_2008[c(10:14,24)],na.rm=F)

MMSE_2008_s4<-rowSums(MMSE1_2008[c(15:17)],na.rm=F)

MMSE_2008_s5<-rowSums(MMSE1_2008[c(18:23)],na.rm=F)

MMSE_2008_score<-cbind(MMSE1_2008$id,MMSE_2008_score,MMSE_2008_s1,MMSE_2008_s2,MMSE_2008_s3,MMSE_2008_s4,MMSE_2008_s5)%>%
  as.data.frame%>%
  rename(id=V1,MMSE_s1=MMSE_2008_s1,MMSE_s2=MMSE_2008_s2,MMSE_s3=MMSE_2008_s3,MMSE_s4=MMSE_2008_s4,MMSE_s5=MMSE_2008_s5)


MMSE1_2011<-data200801%>%
  select(id,c11_11:c15_11,c21a_11:c21c_11,c31a_11:c31e_11,c41a_11:c41c_11,c51a_11:c52_11,c53a_11:c53c_11,c32_11,c16_11)%>%
  as.data.frame()

MMSE1_2011%>%
  select(-1)%>%
  map(~janitor::tabyl(.x))%>%
  map(~janitor::adorn_pct_formatting(.x))


for(i in 1:ncol(MMSE1_2011)){
  MMSE1_2011[i]<-unlist(MMSE1_2011[i])
}

for(i in 2:23){
  MMSE1_2011[i]<-ifelse(MMSE1_2011[i]==0|MMSE1_2011[i]==8,0,ifelse(MMSE1_2011[i]==1,1,NA))
}

MMSE1_2011$c32_11<-ifelse(MMSE1_2011$c32_11==0|MMSE1_2011$c32_11==8|MMSE1_2011$c32_11==9,0,ifelse(MMSE1_2011$c32_11==1,1,NA))

MMSE1_2011$c16_11<-ifelse(MMSE1_2011$c16_11<7,MMSE1_2011$c16_11,ifelse(MMSE1_2011$c16_11>=7&MMSE1_2011$c16_11<88,7,ifelse(MMSE1_2011$c16_11==88,0,NA)))

MMSE_2011_score<-rowSums(MMSE1_2011[2:25],na.rm=F)

MMSE_2011_s1<-rowSums(MMSE1_2011[c(2:6,25)],na.rm=F)

MMSE_2011_s2<-rowSums(MMSE1_2011[c(7:9)],na.rm=F)

MMSE_2011_s3<-rowSums(MMSE1_2011[c(10:14,24)],na.rm=F)

MMSE_2011_s4<-rowSums(MMSE1_2011[c(15:17)],na.rm=F)

MMSE_2011_s5<-rowSums(MMSE1_2011[c(18:23)],na.rm=F)

MMSE_2011_score<-cbind(MMSE1_2011$id,MMSE_2011_score,MMSE_2011_s1,MMSE_2011_s2,MMSE_2011_s3,MMSE_2011_s4,MMSE_2011_s5)%>%
  as.data.frame%>%
  rename(id=V1,MMSE_s1=MMSE_2011_s1,MMSE_s2=MMSE_2011_s2,MMSE_s3=MMSE_2011_s3,MMSE_s4=MMSE_2011_s4,MMSE_s5=MMSE_2011_s5)


MMSE1_2014<-data200801%>%
  select(id,c11_14:c15_14,c21a_14:c21c_14,c31a_14:c31e_14,c41a_14:c41c_14,c51a_14:c52_14,c53a_14:c53c_14,c32_14,c16_14)%>%
  as.data.frame()

MMSE1_2014%>%
  select(-1)%>%
  map(~janitor::tabyl(.x))%>%
  map(~janitor::adorn_pct_formatting(.x))


for(i in 1:ncol(MMSE1_2014)){
  MMSE1_2014[i]<-unlist(MMSE1_2014[i])
}

for(i in 2:23){
  MMSE1_2014[i]<-ifelse(MMSE1_2014[i]==0|MMSE1_2014[i]==8,0,ifelse(MMSE1_2014[i]==1,1,NA))
}

MMSE1_2014$c32_14<-ifelse(MMSE1_2014$c32_14==0|MMSE1_2014$c32_14==8|MMSE1_2014$c32_14==9,0,ifelse(MMSE1_2014$c32_14==1,1,NA))

MMSE1_2014$c16_14<-ifelse(MMSE1_2014$c16_14<7,MMSE1_2014$c16_14,ifelse(MMSE1_2014$c16_14>=7&MMSE1_2014$c16_14<88,7,ifelse(MMSE1_2014$c16_14==88,0,NA)))

MMSE_2014_score<-rowSums(MMSE1_2014[2:25],na.rm=F)

MMSE_2014_s1<-rowSums(MMSE1_2014[c(2:6,25)],na.rm=F)

MMSE_2014_s2<-rowSums(MMSE1_2014[c(7:9)],na.rm=F)

MMSE_2014_s3<-rowSums(MMSE1_2014[c(10:14,24)],na.rm=F)

MMSE_2014_s4<-rowSums(MMSE1_2014[c(15:17)],na.rm=F)

MMSE_2014_s5<-rowSums(MMSE1_2014[c(18:23)],na.rm=F)

MMSE_2014_score<-cbind(MMSE1_2014$id,MMSE_2014_score,MMSE_2014_s1,MMSE_2014_s2,MMSE_2014_s3,MMSE_2014_s4,MMSE_2014_s5)%>%
  as.data.frame%>%
  rename(id=V1,MMSE_s1=MMSE_2014_s1,MMSE_s2=MMSE_2014_s2,MMSE_s3=MMSE_2014_s3,MMSE_s4=MMSE_2014_s4,MMSE_s5=MMSE_2014_s5)


MMSE1_2018<-data200801%>%
  select(id,c11_18:c15_18,c21a_18:c21c_18,c31a_18:c31e_18,c41a_18:c41c_18,c51a_18:c52_18,c53a_18:c53c_18,c32_18,c16_18)%>%
  as.data.frame()

MMSE1_2018%>%
  select(-1)%>%
  map(~janitor::tabyl(.x))%>%
  map(~janitor::adorn_pct_formatting(.x))

for(i in 1:ncol(MMSE1_2018)){
  MMSE1_2018[i]<-unlist(MMSE1_2018[i])
}

for(i in 2:23){
  MMSE1_2018[i]<-ifelse(MMSE1_2018[i]==0|MMSE1_2018[i]==8,0,ifelse(MMSE1_2018[i]==1,1,NA))
}


MMSE1_2018$c32_18<-ifelse(MMSE1_2018$c32_18==0|MMSE1_2018$c32_18==8|MMSE1_2018$c32_18==9,0,ifelse(MMSE1_2018$c32_18==1,1,NA))

MMSE1_2018$c16_18<-ifelse(MMSE1_2018$c16_18<7,MMSE1_2018$c16_18,ifelse(MMSE1_2018$c16_18>=7&MMSE1_2018$c16_18<88,7,ifelse(MMSE1_2018$c16_18==88,0,NA)))

MMSE_2018_score<-rowSums(MMSE1_2018[2:25],na.rm=F)

MMSE_2018_s1<-rowSums(MMSE1_2018[c(2:6,25)],na.rm=F)

MMSE_2018_s2<-rowSums(MMSE1_2018[c(7:9)],na.rm=F)

MMSE_2018_s3<-rowSums(MMSE1_2018[c(10:14,24)],na.rm=F)

MMSE_2018_s4<-rowSums(MMSE1_2018[c(15:17)],na.rm=F)

MMSE_2018_s5<-rowSums(MMSE1_2018[c(18:23)],na.rm=F)

MMSE_2018_score<-cbind(MMSE1_2018$id,MMSE_2018_score,MMSE_2018_s1,MMSE_2018_s2,MMSE_2018_s3,MMSE_2018_s4,MMSE_2018_s5)%>%
  as.data.frame%>%
  rename(id=V1,MMSE_s1=MMSE_2018_s1,MMSE_s2=MMSE_2018_s2,MMSE_s3=MMSE_2018_s3,MMSE_s4=MMSE_2018_s4,MMSE_s5=MMSE_2018_s5)


#Figure 1 code

#Merging and screening sample

# Exclude participants aged below 65 in 2008, those with 2008 MMSE scores equal to zero and missing data entries in 2008

data200803<-left_join(data200802,MMSE_2008_score)%>%
  rename(MMSE=MMSE_2008_score)%>%
  filter(trueage>=65)%>%
  mutate(year=2008)%>%
  filter(MMSE>0)%>%
  filter(a1<=2 & residenc>=1 & residenc<=3  & f1<88 & f1>=0 & d71>=1 & d71<=2 & d81>=1 & d81<=2 & f33>=1 & f33<=2 & f41>=1 & f41<=5 & d11f<=5 & d11f>=1)%>%
  na.omit()

for (i in 1:ncol(data200803)){
  data200803[i]<-unlist(data200803[i])
}

data201103<-left_join(data201102,MMSE_2011_score)%>%
  rename(MMSE=MMSE_2011_score)%>%
  mutate(year=2011)

for (i in 1:ncol(data201103)){
  data201103[i]<-unlist(data201103[i])
}

data201403<-left_join(data201402,MMSE_2014_score)%>%
  rename(MMSE=MMSE_2014_score)%>%
  mutate(year=2014)

for (i in 1:ncol(data201403)){
  data201403[i]<-unlist(data201403[i])
}

data201803<-left_join(data201802,MMSE_2018_score)%>%
  rename(MMSE=MMSE_2018_score)%>%
  mutate(year=2018)

for (i in 1:ncol(data201803)){
  data201803[i]<-unlist(data201803[i])
}

data08_18_01<-rbind(data200803,data201103,data201403,data201803)%>%
  filter(a1<=2&trueage>=65 & residenc>=1 & residenc<=3  & f1<88 & f1>=0 & d71>=1 & d71<=2 & d81>=1 & d81<=2 & f33>=1 & f33<=2 & f41>=1 & f41<=5 & d11f<=5 & d11f>=1)%>%
  na.omit()


data08_18_01%>%
  select(-1)%>%
  map(~janitor::tabyl(.x))%>%
  map(~janitor::adorn_pct_formatting(.x))

#Exclude participants who only participated at baseline and lacked follow-up in 2011, 2014 and 2018

data08_18_17<-data08_18_01%>% 
  janitor::get_dupes(id)%>% 
  arrange(id,year)

# Participants in the study in 2008 (baseline)

data08_18_2008<-data08_18_17%>%
  filter(year==2008)%>%
  select(-dupe_count)

nrow(data08_18_2008)

# Participants in the study in 2011, excluding all missing data.

data08_18_2011<-left_join(data08_18_2008%>%select(id),data201103)%>%
  filter(a1<=2& residenc>=1 & residenc<=3  & f1<88 & f1>=0 & d71>=1 & d71<=2 & d81>=1 & d81<=2 & f33>=1 & f33<=2 & f41>=1 & f41<=5 & d11f<=5 & d11f>=1)%>%
  na.omit()

nrow(data08_18_2011)

# Participants in the study in 2014, excluding all missing data.

data08_18_2014<-left_join(data08_18_2008%>%select(id),data201403)%>%
  filter(a1<=2& residenc>=1 & residenc<=3  & f1<88 & f1>=0 & d71>=1 & d71<=2 & d81>=1 & d81<=2 & f33>=1 & f33<=2 & f41>=1 & f41<=5 & d11f<=5 & d11f>=1)%>%na.omit()

nrow(data08_18_2014)

# Participants in the study in 2018, excluding all missing data.

data08_18_2018<-left_join(data08_18_2008%>%select(id),data201803)%>%
  filter(a1<=2& residenc>=1 & residenc<=3  & f1<88 & f1>=0 & d71>=1 & d71<=2 & d81>=1 & d81<=2 & f33>=1 & f33<=2 & f41>=1 & f41<=5 & d11f<=5 & d11f>=1)%>%na.omit()

nrow(data08_18_2018)


#Figure 1 data

data08_18<-rbind(data08_18_2008,data08_18_2011,data08_18_2014,data08_18_2018)%>%
  mutate_if(is.character,as.factor)%>%
  mutate_if(is.factor,as.numeric)

writexl::write_xlsx(data08_18,"Figure 1_data.xlsx")


#Table 1 data

data08_18_p2<-data08_18%>%
  mutate(d11f=case_when(
    d11f==5~"0",
    d11f==4~"1",
    d11f==3~"2",
    d11f==2~"3",
    d11f==1~"4",
    TRUE~NA_character_),
    residenc=case_when(  
      residenc==1~"1.Urban",
      residenc==2|residenc==3~"2.Rural",
      TRUE~NA_character_), 
    f41=case_when(
      f41==1~"1.Living with spouse",
      f41>=2&f41<=5~"2.Living without spouse",
      TRUE~NA_character_))%>%
  rename(Age= trueage,Sex=a1,play_Mahjong=d11f)%>%
  na.omit()

data08_18_p2$play_Mahjong<-as.numeric(data08_18_p2$play_Mahjong)

#The frequency of Mahjong ranges from 0-2 points: 0 represents never play Mahjong; 1 represents sometimes play Mahjong; 
#2 means play Mahjong every day.

data08_18_p2$play_Mahjong<-ifelse(data08_18_p2$play_Mahjong==0,0,ifelse(data08_18_p2$play_Mahjong==4,2,1))

data08_18_p2<-data08_18_p2%>%
  mutate_if(is.character,as.factor)%>%
  mutate_if(is.factor,as.numeric)

#Control variables are age (65-79, 80-89, 90-99, over 100), sex (male, female), marital status (living with/ without spouse), 
schooling years (No schooling, 1-6 years, and over 7 years), residence (urban, rural), 
financial support (sufficient/insufficient financial support), smoking (smoking, no smoking) and drinking (drinking, no drinking). 

table1<-data08_18_p2%>%
  mutate(Agegroup=case_when(
    Age>=65&Age<=79~"1.65-79",
    Age>=80&Age<=89~"2.80-89",
    Age>=90&Age<=99~"3.90-99",
    Age>=100~"4.>=100",
    TRUE~NA_character_),
    Sex=case_when(
      Sex==1~"1.Male",
      Sex==2~"2.Female",
      TRUE~NA_character_),      
    residenc=case_when(  
      residenc==1~"1.Urban",
      residenc==2~"2.Rural",
      TRUE~NA_character_), 
    Schooling_year_g=case_when(  
      f1==0~"1.No schooling",
      f1>=1&f1<=6~"2.1-6 year+ schooling",
      f1>6&f1<88~"3.7 year+ schooling",
      TRUE~NA_character_), 
    Smoking=case_when(
      d71==1~"1.Smoking",
      d71==2~"2.No smoking",
      TRUE~NA_character_), 
    Drinking=case_when(
      d81==1~"1.Drinking",
      d81==2~"2.No drinking",
      TRUE~NA_character_), 
    Fin_support=case_when(
      f33==1~"1.Sufficient financial support",
      f33==2~"2.Insufficient financial support",
      TRUE~NA_character_),   
    Marital_Status=case_when(
      f41==1~"1.Living with spouse",
      f41==2~"2.Living without spouse",
      TRUE~NA_character_),
    play_Mahjong_g=case_when(
      play_Mahjong==0~"1.Never",
      play_Mahjong==1~"2.Sometimes",
      play_Mahjong==2~"3.Almost everyday",
      TRUE~NA_character_),   
    MMSE1=case_when(
      MMSE>=24~"1.No",
      MMSE<24~"2.Yes",
      TRUE~NA_character_))%>%rename(Schooling_year=f1)%>%
  select(year,Age,Agegroup,Sex,Marital_Status,Schooling_year,Schooling_year_g,residenc,Fin_support,Smoking,Drinking,Fin_support,play_Mahjong, play_Mahjong_g,MMSE,MMSE1,MMSE_s1,MMSE_s2,MMSE_s3,MMSE_s4,MMSE_s5)%>%
  mutate_if(is.character,as.factor)

writexl::write_xlsx(table1,"Table1_data.xlsx")

#Table 1 code

tab1 <-multigrps(table1, gvar = "year", p.rd = 3, norm.rd = 2, sk.rd = 2, tabNA = "ifany",cat.rd = 2, minfactorlevels = 2, sim=T,ShowStatistic = T)

writexl::write_xlsx(tab1,"Table1_01.xlsx")

tabletwo <- CreateTableOne(vars =names(table1) , strata = c("year"), data = table1, includeNA = F)

table2<-print(tabletwo,catDigits=1,contDigits=2,pDigit=3,showAllLevels = TRUE)
write.csv(table2,file="Table1_02.csv")


#Figure 2 code

data08_18_p5<-data08_18_p2

#Create mahjong playing and non mahjong playing groups

data08_18_p5$play_Mahjong<-ifelse(data08_18_p5$play_Mahjong==0,0,1)

#Using the t-test to calculate the average MMSE score and 95%CI for each group

t.test(data08_18_p5%>%filter(play_Mahjong==0,year==2008)%>%select(MMSE))

t.test(data08_18_p5%>%filter(play_Mahjong==0,year==2011)%>%select(MMSE))

t.test(data08_18_p5%>%filter(play_Mahjong==0,year==2014)%>%select(MMSE))

t.test(data08_18_p5%>%filter(play_Mahjong==0,year==2018)%>%select(MMSE))


t.test(data08_18_p5%>%filter(play_Mahjong==1,year==2008)%>%select(MMSE))

t.test(data08_18_p5%>%filter(play_Mahjong==1,year==2011)%>%select(MMSE))

t.test(data08_18_p5%>%filter(play_Mahjong==1,year==2014)%>%select(MMSE))

t.test(data08_18_p5%>%filter(play_Mahjong==1,year==2018)%>%select(MMSE))


t.test(data08_18_p2%>%filter(play_Mahjong==1,year==2008)%>%select(MMSE))

t.test(data08_18_p2%>%filter(play_Mahjong==1,year==2011)%>%select(MMSE))

t.test(data08_18_p2%>%filter(play_Mahjong==1,year==2014)%>%select(MMSE))

t.test(data08_18_p2%>%filter(play_Mahjong==1,year==2018)%>%select(MMSE))


t.test(data08_18_p2%>%filter(play_Mahjong==2,year==2008)%>%select(MMSE))

t.test(data08_18_p2%>%filter(play_Mahjong==2,year==2011)%>%select(MMSE))

t.test(data08_18_p2%>%filter(play_Mahjong==2,year==2014)%>%select(MMSE))

t.test(data08_18_p2%>%filter(play_Mahjong==2,year==2018)%>%select(MMSE))

# After summarizing the above results, draw Figure 2

# Figure 2 code

library(data.table)
library(readxl)
library(ggplot2)
library(ggsci)
library(ggalt)

f<-'MMSE scores data.xlsx'
excel_sheets(f)->ss

lapply(ss[1],function(sheet)
{
  info<-read_xlsx(f,sheet)
  setDT(info)
  names(info)[1:2]<-c('play_cards','Year')
  
  info[,play_cards:=factor(play_cards)]
  info[,xpos:=as.integer(Year)+0.2*(as.numeric(as.character(play_cards))-1.5)]
  #info[Year==2018]
  info[,g:=ifelse(play_cards==1,'a','o')]
  
  les<-c(
    'Never play',
    'Play',
    'Sometimes play',
    'Almost everyday play')
  
  p<-ggplot(info,aes(x=xpos,y=Mean_MMSE,group=play_cards,colour=play_cards))+
    geom_point(size=2)+
    scale_colour_manual(values=c("#FF9896B2","#EE3F3FB2","#98DF8AB2","#9EDAE5B2"),breaks=as.character(0:3),labels=les)+
    geom_xspline(aes(size=g),spline_shape = -0.5,lineend='butt')+
    geom_errorbar(aes(ymin=lower,ymax=upper),width=0.2)+
    theme_bw()+
    scale_x_continuous(breaks=sort(unique(as.numeric(info$Year))))+
    labs(x="Year", y="MMSE")+
    scale_size_manual(values=c(1.4,0.9))+
    guides(size=guide_none())+
    theme(legend.position='bottom',
          panel.grid=element_blank())+
    guides(colour=guide_legend(nrow=2,title=''))
  
  
  ggsave(paste0('spline_play_Mahjong',sheet,'.tiff'),p,dpi=600,width=6,height=6.8)
})->nosave


#Figure 3a data

# Extract the year, frequency of playing Mahjong and MMSE scores

box_data<-data08_18_p2%>%select(year,play_Mahjong,MMSE)

writexl::write_xlsx(table1,"box_data.xlsx")


#Figure 4a data

library(vegan)
library(tidyverse)

#Normalization processing of five dimensions of MMSE scores and calculate the average score in 3 groups (never play Mahjong, sometimes play Mahjong, and play Mahjong almost every day) in 2008, 2011, 2014 and 2018 respectively

df1<-data08_18_p2%>%filter(year==2008,play_Mahjong==0)%>%rename(`GA`=MMSE_s1,`RA`=MMSE_s2,`AC`=MMSE_s3, `RC`=MMSE_s4,`SC`=MMSE_s5,`Play Mahjong`=play_Mahjong)%>%select(`GA`,`RA`,`AC`,`RC`,`SC`)

for (i in 1:ncol(df1)){
  df1[i]<-decostand(df1[i],method="range", MARGIN=2)
}

df2<-data08_18_p2%>%filter(year==2008,play_Mahjong==1)%>%rename(`GA`=MMSE_s1,`RA`=MMSE_s2,`AC`=MMSE_s3, `RC`=MMSE_s4,`SC`=MMSE_s5,`Play Mahjong`=play_Mahjong)%>%select(`GA`,`RA`,`AC`,`RC`,`SC`)

for (i in 1:ncol(df2)){
  df2[i]<-decostand(df2[i],method="range", MARGIN=2)
}

df3<-data08_18_p2%>%filter(year==2008,play_Mahjong==2)%>%rename(`GA`=MMSE_s1,`RA`=MMSE_s2,`AC`=MMSE_s3, `RC`=MMSE_s4,`SC`=MMSE_s5,`Play Mahjong`=play_Mahjong)%>%select(`GA`,`RA`,`AC`,`RC`,`SC`)

for (i in 1:ncol(df3)){
  df3[i]<-decostand(df3[i],method="range", MARGIN=2)
}

mmse_scores1 <- data.frame(
  row.names = c("Play Mahjong: 0 ", "Play Mahjong: 1", "Play Mahjong: 2"),
  `GA` = c(mean(df1$`GA`), mean(df2$`GA`), mean(df3$`GA`)),
  `RA`= c(mean(df1$ `RA`),mean(df2$ `RA`), mean(df3$ `RA`)),
  `AC` = c(mean(df1$  `AC`),mean(df2$  `AC`), mean(df3$  `AC`)),
  `RC`= c(mean(df1$ `RC`), mean(df2$ `RC`),  mean(df3$ `RC`)),
  `SC`= c(mean(df1$  `SC`), mean(df2$  `SC`), mean(df3$  `SC`)))

df01 <- mmse_scores1 %>% rownames_to_column("group")
writexl::write_xlsx(df01 ,"2008 Radar chart.xlsx")


df4<-data08_18_p2%>%filter(year==2011,play_Mahjong==0)%>%rename(`GA`=MMSE_s1,`RA`=MMSE_s2,`AC`=MMSE_s3, `RC`=MMSE_s4,`SC`=MMSE_s5,`Play Mahjong`=play_Mahjong)%>%select(`GA`,`RA`,`AC`,`RC`,`SC`)

for (i in 1:ncol(df4)){
  df4[i]<-decostand(df4[i],method="range", MARGIN=2)
}

df5<-data08_18_p2%>%filter(year==2011,play_Mahjong==1)%>%rename(`GA`=MMSE_s1,`RA`=MMSE_s2,`AC`=MMSE_s3, `RC`=MMSE_s4,`SC`=MMSE_s5,`Play Mahjong`=play_Mahjong)%>%select(`GA`,`RA`,`AC`,`RC`,`SC`)

for (i in 1:ncol(df5)){
  df5[i]<-decostand(df5[i],method="range", MARGIN=2)
}

df6<-data08_18_p2%>%filter(year==2011,play_Mahjong==2)%>%rename(`GA`=MMSE_s1,`RA`=MMSE_s2,`AC`=MMSE_s3, `RC`=MMSE_s4,`SC`=MMSE_s5,`Play Mahjong`=play_Mahjong)%>%select(`GA`,`RA`,`AC`,`RC`,`SC`)

for (i in 1:ncol(df6)){
  df6[i]<-decostand(df6[i],method="range", MARGIN=2)
}


mmse_scores2 <- data.frame(
  row.names = c("Play Mahjong: 0", "Play Mahjong: 1", "Play Mahjong: 2"),
  `GA` = c(mean(df4$`GA`), mean(df5$`GA`), mean(df6$`GA`)),
  `RA`= c(mean(df4$ `RA`),mean(df5$ `RA`), mean(df6$ `RA`)),
  `AC` = c(mean(df4$  `AC`),mean(df5$  `AC`), mean(df6$  `AC`)),
  `RC`= c(mean(df4$ `RC`), mean(df5$ `RC`),  mean(df6$ `RC`)),
  `SC`= c(mean(df4$  `SC`), mean(df5$  `SC`), mean(df6$  `SC`)))

df02 <- mmse_scores2 %>% rownames_to_column("group")
writexl::write_xlsx(df02 ,"2011 Radar chart.xlsx")


df7<-data08_18_p2%>%filter(year==2014,play_Mahjong==0)%>%rename(`GA`=MMSE_s1,`RA`=MMSE_s2,`AC`=MMSE_s3, `RC`=MMSE_s4,`SC`=MMSE_s5,`Play Mahjong`=play_Mahjong)%>%select(`GA`,`RA`,`AC`,`RC`,`SC`)

for (i in 1:ncol(df7)){
  df7[i]<-decostand(df7[i],method="range", MARGIN=2)
}

df8<-data08_18_p2%>%filter(year==2014,play_Mahjong==1)%>%rename(`GA`=MMSE_s1,`RA`=MMSE_s2,`AC`=MMSE_s3, `RC`=MMSE_s4,`SC`=MMSE_s5,`Play Mahjong`=play_Mahjong)%>%select(`GA`,`RA`,`AC`,`RC`,`SC`)

for (i in 1:ncol(df8)){
  df8[i]<-decostand(df8[i],method="range", MARGIN=2)
}

df9<-data08_18_p2%>%filter(year==2014,play_Mahjong==2)%>%rename(`GA`=MMSE_s1,`RA`=MMSE_s2,`AC`=MMSE_s3, `RC`=MMSE_s4,`SC`=MMSE_s5,`Play Mahjong`=play_Mahjong)%>%select(`GA`,`RA`,`AC`,`RC`,`SC`)

for (i in 1:ncol(df9)){
  df9[i]<-decostand(df9[i],method="range", MARGIN=2)
}


mmse_scores3 <- data.frame(
  row.names = c("Play Mahjong: 0 ", "Play Mahjong: 1", "Play Mahjong: 2"),
  `GA` = c(mean(df7$`GA`), mean(df8$`GA`), mean(df9$`GA`)),
  `RA`= c(mean(df7$ `RA`),mean(df8$ `RA`), mean(df9$ `RA`)),
  `AC` = c(mean(df7$  `AC`),mean(df8$  `AC`), mean(df9$  `AC`)),
  `RC`= c(mean(df7$ `RC`), mean(df8$ `RC`),  mean(df9$ `RC`)),
  `SC`= c(mean(df7$  `SC`), mean(df8$  `SC`), mean(df9$  `SC`)))

df03 <- mmse_scores3 %>% rownames_to_column("group")
writexl::write_xlsx(df03 ,"2014 Radar chart.xlsx")


df10<-data08_18_p2%>%filter(year==2018,play_Mahjong==0)%>%rename(`GA`=MMSE_s1,`RA`=MMSE_s2,`AC`=MMSE_s3, `RC`=MMSE_s4,`SC`=MMSE_s5,`Play Mahjong`=play_Mahjong)%>%select(`GA`,`RA`,`AC`,`RC`,`SC`)

for (i in 1:ncol(df10)){
  df10[i]<-decostand(df10[i],method="range", MARGIN=2)
}

df11<-data08_18_p2%>%filter(year==2018,play_Mahjong==1)%>%rename(`GA`=MMSE_s1,`RA`=MMSE_s2,`AC`=MMSE_s3, `RC`=MMSE_s4,`SC`=MMSE_s5,`Play Mahjong`=play_Mahjong)%>%select(`GA`,`RA`,`AC`,`RC`,`SC`)

for (i in 1:ncol(df11)){
  df11[i]<-decostand(df11[i],method="range", MARGIN=2)
}

df12<-data08_18_p2%>%filter(year==2018,play_Mahjong==2)%>%rename(`GA`=MMSE_s1,`RA`=MMSE_s2,`AC`=MMSE_s3, `RC`=MMSE_s4,`SC`=MMSE_s5,`Play Mahjong`=play_Mahjong)%>%select(`GA`,`RA`,`AC`,`RC`,`SC`)

for (i in 1:ncol(df12)){
  df12[i]<-decostand(df12[i],method="range", MARGIN=2)
}


mmse_scores4 <- data.frame(
  row.names = c("Play Mahjong: 0 ", "Play Mahjong: 1", "Play Mahjong: 2"),
  `GA` = c(mean(df10$`GA`), mean(df11$`GA`), mean(df12$`GA`)),
  `RA`= c(mean(df10$ `RA`),mean(df11$ `RA`), mean(df12$ `RA`)),
  `AC` = c(mean(df10$  `AC`),mean(df11$  `AC`), mean(df12$  `AC`)),
  `RC`= c(mean(df10$ `RC`), mean(df11$ `RC`),  mean(df12$ `RC`)),
  `SC`= c(mean(df10$  `SC`), mean(df11$  `SC`), mean(df12$  `SC`)))

df04 <- mmse_scores4 %>% rownames_to_column("group")
writexl::write_xlsx(df04 ,"2018 Radar chart.xlsx")

#Combine Figure 3a and 3b code
library(patchwork)
library(ggplot2)
library(grid)

source('box.R')
source('radar.R')

getG<-function(x)
{
  plot <- get_patches(x)
  gtable <- build_patchwork(plot, plot$layout$guides %||% "auto")
}

environment(getG)<-getNamespace('patchwork')


getG(pp)->left
getG(ppR)->right


tiff('out2.tiff',width=16,height=9,unit='in',res=600)
grid.newpage()
pushViewport(viewport(name='z',h=0.99,w=0.98,layout=grid.layout(ncol=2,widths=c(2,3))))
pushViewport(viewport(layout.pos.col=1))
grid.draw(left)
grid.text(x=unit(2,'mm'),label='a',y=unit(1,'npc')-unit(2,'mm'),just=c('left','top'),gp=gpar(fontface=2,cex=1.5))
seekViewport('z')
pushViewport(viewport(layout.pos.col=2,name='y'))
pushViewport(viewport(h=0.99,y=unit(-3,'mm'),just='bottom'))
grid.draw(right)
seekViewport('y')
grid.text(x=unit(18,'mm'),label='b',y=unit(1,'npc')-unit(2,'mm'),just=c('left','top'),gp=gpar(fontface=2,cex=1.5))
seekViewport('z')
dev.off()

# Figure 4 and Figure 5 data

#Extract all variables by 2008, 2011,2014 and 2018 respectively

mm08<-data08_18_p2%>% filter(year==2008)%>%
  select(id,MMSE,play_Mahjong,Age,Sex,f1,residenc,d71,d81,f33, f41)%>%rename(m08=MMSE,p08=play_Mahjong)

mm11<-data08_18_p2%>% filter(year==2011)%>%
  select(id,MMSE,play_Mahjong,Age,Sex,f1,residenc,d71,d81,f33, f41)%>%rename(m11=MMSE,p11=play_Mahjong,Age_11=Age,Sex_11=Sex,f1_11=f1,residenc_11=residenc,d71_11=d71,d81_11=d81,f33_11=f33, f41_11=f41)

mm14<-data08_18_p2%>% filter(year==2014)%>%
  select(id,MMSE,play_Mahjong,Age,Sex,f1,residenc,d71,d81,f33, f41)%>%rename(m14=MMSE,p14=play_Mahjong,Age_14=Age,Sex_14=Sex,f1_14=f1,residenc_14=residenc,d71_14=d71,d81_14=d81,f33_14=f33, f41_14=f41)

mm18<-data08_18_p2%>% filter(year==2018)%>%
  select(id,MMSE,play_Mahjong,Age,Sex,f1,residenc,d71,d81,f33, f41)%>%
  rename(m18=MMSE,p18=play_Mahjong,Age_18=Age,Sex_18=Sex,f1_18=f1,residenc_18=residenc,d71_18=d71,d81_18=d81,f33_18=f33, f41_18=f41)

#Merge data

datajulei_sp1<-mm08%>%left_join(mm11,by="id")%>%left_join(mm14,by="id")%>%left_join(mm18,by="id")%>%
  select(-id)%>%select(m08,m11,m14,m18,p08,p11,p14,p18,everything())

#Set gender and schooling years for 2011, 2014, and 2018 to be consistent with 2008

datajulei_sp1$Sex_11<-datajulei_sp1$Sex
datajulei_sp1$Sex_14<-datajulei_sp1$Sex
datajulei_sp1$Sex_18<-datajulei_sp1$Sex

datajulei_sp1$f1_11<-datajulei_sp1$f1
datajulei_sp1$f1_14<-datajulei_sp1$f1
datajulei_sp1$f1_18<-datajulei_sp1$f1


#Perform multiple imputation on all missing covariates

library(mice)
imputed.data <- mice(datajulei_sp1[,9:40], seed = 123)
complete.data <- complete(imputed.data, 2)
complete.data1 <- mice(complete.data[9:10],seed = 1234)
complete.data2<-complete(complete.data1, 2)
complete.data$Age_11<-complete.data2$Age_11

datajulei_sp1<-cbind(datajulei_sp1[,1:8],complete.data)

#Replace all missing values with "-9"

for (i in 1:ncol(datajulei_sp1)){
  datajulei_sp1[,i]<-unlist(datajulei_sp1[,i])
  datajulei_sp1[,i]<-ifelse(is.na(datajulei_sp1[,i]),-9,datajulei_sp1[,i])
}

datajulei_sp1<-datajulei_sp1%>%rename(re=residenc,re_11=residenc_11,re_14=residenc_14,re_18=residenc_18)

write.table(datajulei_sp1,"datajulei_mahjong.dat",row.names = F, col.names = F, quote = F)

writexl::write_xlsx(datajulei_sp1,"Latent growth model and cross lagged model data.xlsx")


#Multiple Linear Regression code (using Table1 data)

#The Relationship Between Mahjong games and cognitive function

#Normalization processing for MMSE_s1 to MMSE_s5

library(vegan)

dataMLR<-table1%>%
  mutate_if(is.character,as.factor)%>%
  mutate_if(is.factor,as.numeric)%>%
  select(MMSE_s1:MMSE_s5,play_Mahjong,MMSE,year,Age,Sex,Marital_Status,Schooling_year,residenc,Fin_support,Smoking,Drinking)

for (i in 1:5){
  dataMLR[i]<-decostand(dataMLR[i],method="range", MARGIN=2)
}

#Create mahjong playing and non mahjong playing groups

dataMLR$play_Mahjong1<-ifelse(dataMLR$play_Mahjong==0,0,1)

#Test the trend of MMSE scores in 2008 to 2018 years of mahjong playing and non mahjong playing groups respectively,controlling all #covariates.

summary(lm(MMSE ~ factor(year) +Age+Sex+Marital_Status+Schooling_year+residenc+Fin_support+Smoking+Drinking, data = dataMLR%>%filter(play_Mahjong1==0)))

summary(lm(MMSE ~ factor(year) +Age+Sex+Marital_Status+Schooling_year+residenc+Fin_support+Smoking+Drinking, data = dataMLR%>%filter(play_Mahjong1==1)))

#Test the different trend between the two groups (Mahjong playing, no Mahjong playing) of changing trends of MMSE total score, with 2 #groups (Mahjong playing, no Mahjong playing) and 4 times (2008, 2011, 2014, and 2018) as the independent variables and MMSE total score as the dependent variable

summary(lm(MMSE ~  factor(year)*factor(play_Mahjong1)+Age+Sex+Marital_Status+Schooling_year+residenc+Fin_support+Smoking+Drinking , data = dataMLR))


#The Relationship Between the frequency of Mahjong and cognitive functions

#Test changing trends of five dimensions of MMSE score respectively with the MMSE total score as the dependent variable and four time #points (2008, 2011, 2014, and 2018) as independent variables in two groups (Mahjong playing, no Mahjong playing),controlling all covariates.

#MMSE_s1=general ability, MMSE_s2 =reaction ability, MMSE_s3=attention and calculation abilities, MMSE_s4=recall ability,
#MMSE_s5=self-coordination ability

summary(lm(MMSE_s1 ~  factor(year)+Age+Sex+Marital_Status+Schooling_year+residenc+Fin_support+Smoking+Drinking , data = dataMLR%>%filter(play_Mahjong1==0)))

summary(lm(MMSE_s1 ~  factor(year)+Age+Sex+Marital_Status+Schooling_year+residenc+Fin_support+Smoking+Drinking , data = dataMLR%>%filter(play_Mahjong1==1)))

summary(lm(MMSE_s2 ~  factor(year)+Age+Sex+Marital_Status+Schooling_year+residenc+Fin_support+Smoking+Drinking , data = dataMLR%>%filter(play_Mahjong1==0)))

summary(lm(MMSE_s2 ~  factor(year)+Age+Sex+Marital_Status+Schooling_year+residenc+Fin_support+Smoking+Drinking , data = dataMLR%>%filter(play_Mahjong1==1)))

summary(lm(MMSE_s3 ~  factor(year)+Age+Sex+Marital_Status+Schooling_year+residenc+Fin_support+Smoking+Drinking , data = dataMLR%>%filter(play_Mahjong1==0)))

summary(lm(MMSE_s3 ~  factor(year)+Age+Sex+Marital_Status+Schooling_year+residenc+Fin_support+Smoking+Drinking , data = dataMLR%>%filter(play_Mahjong1==1)))

summary(lm(MMSE_s4 ~  factor(year)+Age+Sex+Marital_Status+Schooling_year+residenc+Fin_support+Smoking+Drinking , data = dataMLR%>%filter(play_Mahjong1==0)))

summary(lm(MMSE_s4 ~  factor(year)+Age+Sex+Marital_Status+Schooling_year+residenc+Fin_support+Smoking+Drinking , data = dataMLR%>%filter(play_Mahjong1==1)))

summary(lm(MMSE_s5 ~  factor(year)+Age+Sex+Marital_Status+Schooling_year+residenc+Fin_support+Smoking+Drinking , data = dataMLR%>%filter(play_Mahjong1==0)))

summary(lm(MMSE_s5 ~  factor(year)+Age+Sex+Marital_Status+Schooling_year+residenc+Fin_support+Smoking+Drinking , data = dataMLR%>%filter(play_Mahjong1==1)))


#Test the difference between the three groups (never play Mahjong, sometimes play Mahjong, and play Mahjong almost every day) of changing trends of MMSE total score, controlling all covariates, and set 3 groups (never play Mahjong, sometimes play Mahjong, and play Mahjong almost every day) and 4 times (2008, 2011, 2014, and 2018) as the independent variables and five dimensions of MMSE score respectively as the dependent variable.

summary(lm(MMSE_s1 ~  factor(year)*factor(play_Mahjong)+Age+Sex+Marital_Status+Schooling_year+residenc+Fin_support+Smoking+Drinking , data = dataMLR))


summary(lm(MMSE_s2 ~  factor(year)*factor(play_Mahjong)+Age+Sex+Marital_Status+Schooling_year+residenc+Fin_support+Smoking+Drinking , data = dataMLR))


summary(lm(MMSE_s3 ~  factor(year)*factor(play_Mahjong)+Age+Sex+Marital_Status+Schooling_year+residenc+Fin_support+Smoking+Drinking , data = dataMLR))


summary(lm(MMSE_s4 ~  factor(year)*factor(play_Mahjong)+Age+Sex+Marital_Status+Schooling_year+residenc+Fin_support+Smoking+Drinking , data = dataMLR))


summary(lm(MMSE_s5 ~  factor(year)*factor(play_Mahjong)+Age+Sex+Marital_Status+Schooling_year+residenc+Fin_support+Smoking+Drinking , data = dataMLR))


#Cronbach's alpha coefficients of MMSE scale in 2008, 2011, 2014 and 2018 respectively

library(psych)

MMSE_2008<-left_join(data08_18_p2%>%filter(year=="2008")%>%select(id),MMSE1_2008)

MMSE_2008%>%select(-id)%>%alpha()


MMSE_2011<-left_join(data08_18_p2%>%filter(year=="2011")%>%select(id),MMSE1_2011)

MMSE_2011%>%select(-id)%>%alpha()


MMSE_2014<-left_join(data08_18_p2%>%filter(year=="2014")%>%select(id),MMSE1_2014)

MMSE_2014%>%select(-id)%>%alpha()


MMSE_2018<-left_join(data08_18_p2%>%filter(year=="2018")%>%select(id),MMSE1_2018)

MMSE_2018%>%select(-id)%>%alpha()
