# Supplementary material for: Longitudinal associations between the frequency of playing Mahjong and cognitive functioning among older people in China: evidence from CLHLS, 2008–2018
Source: Front Public Health. 2024 Mar 14;12:1352433. doi: 10.3389/fpubh.2024.1352433 (PMC10973127; doi:10.3389/fpubh.2024.1352433)
Supplement: Supplementary file 1 [file Data_Sheet_1.ZIP › Data related materials/Data process/Date process mplus code.txt]

!Figure 4 Mplus code

! Latent growth model of MMSE scores

TITLE: MODEL LCGA01
DATA:  FILE IS C:\Users\ThinkPad\Desktop\datajulei_mahjong.dat;

VARIABLE:   
NAMES ARE m08,m11,m14,m18,p08,p11,p14,p18,
Age,Sex,f1,re,d71,d81,f33,f41,
Age_11,Sex_11,f1_11,re_11,d71_11,d81_11,
f33_11,f41_11,Age_14,Sex_14,
f1_14,re_14,d71_14,d81_14,f33_14,f41_14,
Age_18,Sex_18,f1_18,re_18,d71_18,d81_18,
f33_18,f41_18;

  USEVAR ARE m08,m11,m14,m18;
  MISSING=ALL(-9);

MODEL:  

interc slope | m08@0 m11@1 m14@2 m18@3;

OUTPUT: sampstat stdyx;


! Latent growth model of frequency of playing Mahjong

TITLE: MODEL LCGA02
DATA:  FILE IS C:\Users\ThinkPad\Desktop\datajulei_mahjong.dat;

VARIABLE:   
NAMES ARE m08,m11,m14,m18,p08,p11,p14,p18,
Age,Sex,f1,re,d71,d81,f33,f41,
Age_11,Sex_11,f1_11,re_11,d71_11,d81_11,
f33_11,f41_11,Age_14,Sex_14,
f1_14,re_14,d71_14,d81_14,f33_14,f41_14,
Age_18,Sex_18,f1_18,re_18,d71_18,d81_18,
f33_18,f41_18;

  USEVAR ARE p08,p11,p14,p18;
  MISSING=ALL(-9);

MODEL:  

interc1 slope1 | p08@0 p11@1 p14@2 p18@3;

OUTPUT: sampstat stdyx;


! Latent growth model to explore the assocation between MMSE scores and frequency of playing Mahjong

TITLE: MODEL LCGA03
DATA:  FILE IS C:\Users\ThinkPad\Desktop\datajulei_mahjong.dat;

VARIABLE:   
NAMES ARE m08,m11,m14,m18,p08,p11,p14,p18,
Age,Sex,f1,re,d71,d81,f33,f41,
Age_11,Sex_11,f1_11,re_11,d71_11,d81_11,
f33_11,f41_11,Age_14,Sex_14,
f1_14,re_14,d71_14,d81_14,f33_14,f41_14,
Age_18,Sex_18,f1_18,re_18,d71_18,d81_18,
f33_18,f41_18;

  USEVAR ARE m08,m11,m14,m18,p08,p11,p14,p18,
Age,Sex,f1,re,d71,d81,f33,f41,
Age_11,re_11,d71_11,d81_11,
f33_11,f41_11,Age_14,re_14,d71_14,d81_14,f33_14,f41_14,
Age_18,re_18,d71_18,d81_18,
f33_18,f41_18;
  MISSING=ALL(-9);

MODEL:  

interc slope | m08@0 m11@1 m14@2 m18@3;

interc1 slope1 | p08@0 p11@1 p14@2 p18@3;

interc slope interc1 slope1 on Sex f1;

m08 p08 on Age,re,d71,d81,f33,f41;
m11 p11 on Age_11,re_11,d71_11,d81_11,
f33_11,f41_11;
m14 p14 on Age_14,re_14,d71_14,d81_14,f33_14,f41_14;
m18 p18 on Age_18,re_18,d71_18,d81_18,
f33_18,f41_18;

OUTPUT: sampstat stdyx;


!Figure 5 Mplus code

!Cross lagged model to explore the assocation between MMSE scores and frequency of playing Mahjong


TITLE: MODEL SP3
DATA:  FILE IS C:\Users\ThinkPad\Desktop\datajulei_mahjong.dat;

VARIABLE:   
 NAMES ARE m08,m11,m14,m18,p08,p11,p14,p18,
Age,Sex,f1,re,d71,d81,f33,f41,
Age_11,Sex_11,f1_11,re_11,d71_11,d81_11,
f33_11,f41_11,Age_14,Sex_14,
f1_14,re_14,d71_14,d81_14,f33_14,f41_14,
Age_18,Sex_18,f1_18,re_18,d71_18,d81_18,
f33_18,f41_18;

  USEVAR ARE m08,m11,m14,m18,p08,p11,p14,p18,
Age,Sex,f1,re,d71,d81,f33,f41,
Age_11,Sex_11,f1_11,re_11,d71_11,d81_11,
f33_11,f41_11,Age_14,Sex_14,
f1_14,re_14,d71_14,d81_14,f33_14,f41_14;
  MISSING=ALL(-9);

!DEFINE: CENTER Age(GRANDMEAN);

ANALYSIS: ESTIMATOR=ML;

MODEL:  
m18 ON p14;
m18 ON m14;
p18 ON m14;
p18 ON p14;


m14 ON p11;
m14 ON m11;
p14 ON m11;
p14 ON p11;


m11 ON p08;
m11 ON m08;
p11 ON m08;
p11 ON p08;

p11 m11 on Age,Sex,f1,re,d71,d81,f33,f41;
p14 m14 on Age_11,Sex_11,f1_11,re_11,d71_11,d81_11,f33_11,f41_11;
p18 m18 on Age_14,Sex_14,f1_14,re_14,d71_14,d81_14,f33_14,f41_14;

m08 with p08;
m11 with p11;
m14 with p14;
m18 with p18;

OUTPUT: sampstat stdyx;
