# Supplementary material for: Longitudinal associations between the frequency of playing Mahjong and cognitive functioning among older people in China: evidence from CLHLS, 2008–2018
Source: Front Public Health. 2024 Mar 14;12:1352433. doi: 10.3389/fpubh.2024.1352433 (PMC10973127; doi:10.3389/fpubh.2024.1352433)
Supplement: Supplementary file 1 [file Data_Sheet_1.ZIP › Data related materials/Data process/box.R]

library(readxl)
library(data.table)
library(ggplot2)
library(ggsci)
library(patchwork)
library(ggsignif)  

info<-read_xlsx('box_data.xlsx')
setDT(info)
names(info)[2]<-'Play Mahjong'
info[,`Play Mahjong`:=factor(`Play Mahjong`)]


les<-c(
'Never',
'Sometimes',
'Almost everyday')


lapply(info[,unique(year)],function(ind)
{
as.data.frame(info[year==ind])->inter
names(inter)<-c('year','group','mmse')
test<-aov(mmse ~ group,data=inter)
#print(TukeyHSD(test,'group'))


   ggplot(info[year==ind],aes(x=`Play Mahjong`,y=MMSE))+
      geom_point(position=position_jitter(width=0.3),colour='gray70',size=1)+
      geom_boxplot(aes(colour=`Play Mahjong`,fill=after_scale(scales::alpha(colour, 0.3))),
      outlier.shape=NA)+
      theme_bw(14)+
	  scale_colour_manual(values=c("#98DF8AB2","#9EDAE5B2","#FF9896B2"),breaks=as.character(0:2),labels=les)+
      facet_wrap(vars(year))+
      theme(legend.position='bottom')+
      scale_y_continuous(limits=c(-3,37)) +
      geom_signif(comparisons = list(c("0", "1"),c("0", "2")),
	              test='t.test',
				  step_increase=0.03,
				  vjust=0.1,
				  y_position=c(31,33),
                  map_signif_level = TRUE, 
				  textsize = 6)+
	 guides(x=guide_axis(title=ifelse(ind>=20140,'Play Mahjong','')))+
	 theme(panel.grid=element_blank(),
	 strip.background=element_rect(colour=NA,fill=NA),
	 strip.text=element_text(size=rel(1.4)))+
	 guides(colour=guide_legend(nrow=1,title.position='left',title=''))
})->tus


pp<-tus[[1]]+tus[[2]]+tus[[3]]+tus[[4]]+plot_layout(nrow=2,guides = "collect") & theme(legend.position = 'bottom')


save(pp,file='boxP.RData')
