# Supplementary material for: Longitudinal associations between the frequency of playing Mahjong and cognitive functioning among older people in China: evidence from CLHLS, 2008–2018
Source: Front Public Health. 2024 Mar 14;12:1352433. doi: 10.3389/fpubh.2024.1352433 (PMC10973127; doi:10.3389/fpubh.2024.1352433)
Supplement: Supplementary file 1 [file Data_Sheet_1.ZIP › Data related materials/Data process/radar.R]

library(readxl)
library(data.table)
library(ggplot2)
library(ggsci)
library(grid)
library(gggrid)
library(latex2exp)
library(patchwork)
library(ggradar)
library(fs)
dir_ls(regexp='.*Radar.*xlsx$')->files

les<-c(
'Never',
'Sometimes',
'Almost everyday')


lapply(c(2008,2011,2014,2018),function(ind)
{
info<-read_xlsx(grep(ind,files,value=T))
setDT(info)
info[,year:=ind]
info
})->resu

rbindlist(resu)->resu
gsub('..','.',names(resu),fixed=T)->names(resu)
gsub('.',' ',names(resu),fixed=T)->names(resu)


names(resu)<-c('group',c('GA','RA','AC','RC','SC'),'year')

resu[,group:=factor(group,sort(unique(group)),labels=les)]


lapply(resu[,unique(year)],function(ind)
{
resu[year==ind]->df01

a<-ggradar(
  df01[,!'year'], 
  values.radar = c("0", "0.5", "1"),
  grid.min = 0, grid.mid = 0.5, grid.max = 1,
  group.colours = c("#98DF8AB2","#9EDAE5B2","#FF9896B2"),           
  group.line.width = 1, 
  group.point.size = 3,
  background.circle.colour = "white",
  gridline.mid.colour = "grey",
  legend.position = "bottom"
  )

interp<-a+
  labs(title=ind)+
  theme(plot.title=element_text(size=rel(1),hjust=0.5),
        legend.text=element_text(size=12))
  

interp
})->tus

ppR<-tus[[1]]+tus[[2]]+tus[[3]]+tus[[4]]+ plot_layout(guides = "collect") & theme(legend.position = 'bottom')


save(ppR,file='radarP.RData')
