# Supplementary material for: Longitudinal associations between the frequency of playing Mahjong and cognitive functioning among older people in China: evidence from CLHLS, 2008–2018
Source: Front Public Health. 2024 Mar 14;12:1352433. doi: 10.3389/fpubh.2024.1352433 (PMC10973127; doi:10.3389/fpubh.2024.1352433)
Supplement: Supplementary file 1 [file Data_Sheet_1.ZIP › Data related materials/Figure data/Figure 1 data/Figure 1_data.xlsx]

## Sheet: Sheet1
id	a1	trueage	residenc	f1	d71	d81	f33	f41	d11f	MMSE	MMSE_s1	MMSE_s2	MMSE_s3	MMSE_s4	MMSE_s5	year
11000208	2	90	1	0	2	2	1	4	5	20	9	1	4	0	6	2008
11000308	2	90	1	0	2	2	1	4	2	26	12	3	5	0	6	2008
11000808	2	95	1	0	2	2	1	4	5	9	6	0	1	1	1	2008
11001008	2	88	1	0	2	2	1	4	5	17	7	2	0	2	6	2008
11001108	2	88	1	0	2	2	2	4	5	28	11	3	5	3	6	2008
11001208	2	93	1	0	2	2	1	4	5	25	12	0	4	3	6	2008
11001308	2	96	1	0	2	1	1	4	4	24	11	3	3	3	4	2008
11001408	2	85	1	16	2	2	1	1	1	30	12	3	6	3	6	2008
11001508	2	87	1	16	2	2	1	4	3	30	12	3	6	3	6	2008
11001708	1	86	1	6	2	1	1	1	5	17	8	2	2	0	5	2008
11002308	2	86	1	0	2	2	1	4	3	25	11	3	5	0	6	2008
11002508	2	101	2	0	2	1	1	4	5	18	12	0	0	0	6	2008
11002908	2	65	3	4	1	2	1	1	1	29	12	3	5	3	6	2008
11003008	2	67	3	0	2	2	1	1	5	28	12	3	4	3	6	2008
11003108	1	66	3	6	2	1	2	1	5	30	12	3	6	3	6	2008
11003708	2	85	1	4	2	2	1	4	5	29	12	3	5	3	6	2008
11003808	2	86	1	4	1	2	1	4	4	28	12	3	4	3	6	2008
11003908	2	101	1	0	2	2	1	4	4	26	12	2	4	2	6	2008
11004308	2	85	1	9	2	2	1	4	2	27	12	3	6	0	6	2008
11004408	2	90	1	13	2	2	1	4	5	29	12	3	6	2	6	2008
11004508	2	94	1	12	2	2	1	4	5	2	0	0	0	0	2	2008
11004808	2	86	1	0	2	2	1	4	2	22	11	3	3	0	5	2008
11005008	2	83	1	9	2	2	1	4	5	26	11	3	6	0	6	2008
11005308	2	89	1	0	2	2	2	4	5	18	12	3	0	0	3	2008
11005708	1	89	1	3	2	1	1	4	5	30	12	3	6	3	6	2008
11006008	2	91	1	4	2	2	1	4	3	28	12	3	5	2	6	2008
11006108	2	85	1	0	2	2	1	4	5	16	9	1	0	0	6	2008
11006508	2	92	1	0	2	2	1	4	4	27	12	3	5	1	6	2008
11006608	2	65	1	6	2	2	1	1	5	30	12	3	6	3	6	2008
11006708	1	65	1	3	2	1	1	1	3	30	12	3	6	3	6	2008
11006908	1	90	1	20	2	2	2	2	5	30	12	3	6	3	6	2008
11007108	1	96	1	6	2	2	1	1	5	30	12	3	6	3	6	2008
11007408	1	66	1	8	2	1	1	1	1	30	12	3	6	3	6	2008
11007608	1	90	1	6	2	2	2	4	5	28	12	3	6	1	6	2008
11007708	2	66	1	9	2	2	2	1	5	27	12	3	6	0	6	2008
11007808	1	65	1	9	1	1	2	1	1	27	12	3	6	0	6	2008
11007908	2	67	1	0	2	2	1	1	4	29	12	3	5	3	6	2008
11009208	2	93	3	0	2	2	1	4	5	8	5	1	0	0	2	2008
11009408	1	83	3	10	1	1	1	1	1	30	12	3	6	3	6	2008
11009508	2	92	2	0	2	2	1	4	5	18	10	2	0	1	5	2008
11009608	1	90	3	8	2	1	1	1	5	29	12	3	5	3	6	2008
11010008	1	93	3	6	2	2	1	4	5	28	12	3	4	3	6	2008
11010308	2	65	1	6	2	2	1	1	5	30	12	3	6	3	6	2008
11010508	2	65	1	6	2	2	1	1	3	30	12	3	6	3	6	2008
11010605	2	74	1	6	2	2	1	4	5	30	12	3	6	3	6	2008
11010608	1	66	1	9	1	1	1	1	2	30	12	3	6	3	6	2008
11011308	1	100	1	20	2	2	1	1	5	30	12	3	6	3	6	2008
11011508	2	82	1	4	2	2	1	4	4	30	12	3	6	3	6	2008
11011708	1	87	1	6	2	2	1	4	5	29	12	3	5	3	6	2008
11011808	1	86	1	8	1	2	1	1	5	30	12	3	6	3	6	2008
11012108	1	88	1	5	1	2	1	1	1	24	10	3	5	0	6	2008
11012208	1	91	1	2	2	2	1	4	5	30	12	3	6	3	6	2008
11012308	2	89	3	0	2	2	1	1	5	29	12	3	5	3	6	2008
11012408	1	87	3	2	2	1	1	1	5	29	12	3	5	3	6	2008
11013202	1	91	3	15	2	2	2	1	5	30	12	3	6	3	6	2008
11013208	2	91	1	12	2	2	2	4	5	27	12	3	6	0	6	2008
11013608	1	97	1	2	1	1	1	4	3	29	11	3	6	3	6	2008
11013708	2	93	1	0	2	2	1	4	5	27	12	3	5	1	6	2008
11013908	1	94	1	0	2	2	1	1	2	22	11	3	5	0	3	2008
11014008	1	97	1	23	2	2	1	4	5	28	12	3	6	1	6	2008
11014308	2	92	1	12	2	2	1	4	5	24	10	3	2	3	6	2008
11015108	2	100	1	0	2	2	1	4	5	9	7	0	0	0	2	2008
11015802	1	96	1	0	2	2	1	4	5	26	12	3	5	0	6	2008
11015900	2	97	1	2	2	2	1	4	4	12	10	0	0	0	2	2008
11016008	1	92	1	15	2	1	1	1	5	28	12	3	6	1	6	2008
11016308	1	85	1	7	2	2	1	4	5	30	12	3	6	3	6	2008
11017008	2	100	1	0	2	2	2	4	5	28	12	3	6	1	6	2008
11017208	2	100	1	0	2	2	1	4	5	7	5	0	0	0	2	2008
11017408	1	90	1	9	2	1	1	4	5	27	12	3	6	0	6	2008
11018308	2	101	1	0	2	2	1	4	5	15	6	3	1	0	5	2008
11018700	1	88	3	0	2	2	1	1	5	26	12	3	5	0	6	2008
11019208	1	100	1	0	2	2	1	4	5	21	12	0	3	3	3	2008
11021108	1	97	1	0	2	2	1	4	5	27	10	3	5	3	6	2008
11021308	2	101	1	0	2	2	1	4	5	29	12	3	5	3	6	2008
11025400	1	92	1	1	2	1	1	4	5	11	6	2	0	0	3	2008
11030400	1	96	1	15	2	2	1	4	5	26	10	3	6	1	6	2008
11034902	2	77	3	0	2	2	2	4	5	25	11	3	2	3	6	2008
11035102	2	74	3	0	2	2	1	1	5	23	12	3	2	0	6	2008
11035302	1	71	3	4	1	2	1	1	5	30	12	3	6	3	6	2008
11035402	2	78	3	4	2	2	1	1	5	30	12	3	6	3	6	2008
11035602	2	71	3	0	2	2	1	4	5	28	12	3	5	2	6	2008
11035802	2	79	3	0	2	2	2	1	5	29	12	3	6	2	6	2008
11036102	1	76	3	0	1	1	1	1	5	29	12	3	6	2	6	2008
11036302	1	75	3	7	2	2	1	5	5	30	12	3	6	3	6	2008
11036402	1	82	3	6	2	2	1	4	5	30	12	3	6	3	6	2008
11036602	2	74	3	5	2	2	1	1	5	28	12	3	4	3	6	2008
11036702	2	85	3	0	2	2	1	4	5	30	12	3	6	3	6	2008
11036902	1	86	3	10	2	2	1	4	3	30	12	3	6	3	6	2008
11037002	1	72	1	12	2	1	1	1	5	30	12	3	6	3	6	2008
11037402	2	75	1	8	2	2	1	4	4	30	12	3	6	3	6	2008
11037702	1	82	1	4	1	1	1	1	5	28	12	3	5	2	6	2008
11038002	2	81	1	2	2	2	1	4	5	30	12	3	6	3	6	2008
11038602	2	85	1	3	2	2	1	4	5	27	12	3	6	0	6	2008
11039102	1	72	1	0	2	2	1	4	5	30	12	3	6	3	6	2008
11039302	1	79	1	0	2	2	1	4	5	30	12	3	6	3	6	2008
11039602	2	71	1	2	1	2	1	4	1	30	12	3	6	3	6	2008
11039702	1	75	1	5	2	2	1	1	5	29	11	3	6	3	6	2008
11039802	2	74	1	0	2	2	1	4	5	29	12	3	5	3	6	2008
11040302	2	86	1	0	2	2	2	4	5	11	11	0	0	0	0	2008
11040802	1	83	1	5	2	2	1	1	5	30	12	3	6	3	6	2008
11041002	1	86	1	16	2	1	1	4	5	30	12	3	6	3	6	2008
11041202	1	80	1	9	2	2	1	4	5	30	12	3	6	3	6	2008
11041302	2	85	1	0	2	2	1	4	4	27	12	3	5	1	6	2008
11041502	2	82	1	2	2	2	1	4	4	27	12	3	6	0	6	2008
11041602	2	77	1	3	2	2	1	1	5	29	11	3	6	3	6	2008
11042002	1	74	1	6	1	2	1	4	5	30	12	3	6	3	6	2008
11042102	1	76	1	4	1	2	2	1	5	29	12	3	6	3	5	2008
11042202	1	75	1	1	2	2	1	1	4	30	12	3	6	3	6	2008
11042602	2	82	1	2	1	1	2	4	1	28	10	3	6	3	6	2008
11042902	1	73	1	16	1	2	1	1	3	30	12	3	6	3	6	2008
11043402	1	80	1	4	2	2	2	4	5	30	12	3	6	3	6	2008
11043602	1	80	1	12	2	2	1	4	5	27	12	3	4	2	6	2008
11043702	2	73	1	2	2	2	2	4	5	28	10	3	6	3	6	2008
11044202	1	71	1	16	2	2	1	1	5	27	12	3	5	3	4	2008
11057405	1	93	3	0	2	1	1	4	5	22	11	1	2	2	6	2008
11060605	1	95	1	3	2	1	1	4	5	30	12	3	6	3	6	2008
11061005	1	95	1	15	2	2	1	1	1	30	12	3	6	3	6	2008
11062305	2	95	1	0	2	2	1	1	2	30	12	3	6	3	6	2008
11062605	1	69	3	6	1	2	1	1	5	30	12	3	6	3	6	2008
11063005	2	96	1	0	2	2	1	4	2	27	11	3	5	3	5	2008
11070105	2	74	3	0	2	2	1	4	5	30	12	3	6	3	6	2008
11070205	2	73	1	4	1	2	2	4	5	25	11	3	4	1	6	2008
11070705	1	75	1	0	2	1	1	1	5	25	12	3	4	0	6	2008
11070805	1	76	1	6	2	2	1	1	5	30	12	3	6	3	6	2008
11070905	2	76	1	0	2	2	1	4	5	30	12	3	6	3	6	2008
11071705	1	81	2	0	2	2	2	4	5	29	12	3	5	3	6	2008
11071905	1	80	1	9	2	1	1	1	5	26	12	2	6	0	6	2008
11072205	1	77	1	6	1	2	1	4	5	30	12	3	6	3	6	2008
11072405	1	74	1	10	2	2	1	1	5	30	12	3	6	3	6	2008
11072505	1	81	1	0	1	2	2	5	5	29	12	3	5	3	6	2008
11073205	2	69	1	5	2	2	1	1	5	30	12	3	6	3	6	2008
11073805	2	68	1	6	2	2	1	1	5	30	12	3	6	3	6	2008
11074005	1	69	1	9	2	2	1	1	5	29	12	3	6	2	6	2008
11074205	1	69	1	10	1	2	1	4	5	30	12	3	6	3	6	2008
11074505	1	82	1	6	2	2	1	1	5	30	12	3	6	3	6	2008
11074705	1	82	1	3	2	2	1	4	5	28	12	3	4	3	6	2008
11075305	1	102	1	6	2	2	1	4	5	30	12	3	6	3	6	2008
11076705	1	70	1	17	2	2	2	1	5	30	12	3	6	3	6	2008
11076805	1	69	1	16	2	2	1	1	5	30	12	3	6	3	6	2008
11076905	1	68	1	6	2	2	1	5	5	30	12	3	6	3	6	2008
11077005	1	71	3	9	2	2	1	1	5	30	12	3	6	3	6	2008
11077505	2	103	2	0	2	2	1	4	5	25	11	2	3	3	6	2008
11077605	2	80	2	0	2	2	2	1	5	25	11	3	4	1	6	2008
11078205	2	70	1	12	2	2	1	4	5	30	12	3	6	3	6	2008
11078505	2	97	1	8	2	2	1	4	5	26	11	3	5	3	4	2008
11079705	1	91	1	4	1	1	1	4	5	30	12	3	6	3	6	2008
11080705	1	93	3	0	2	2	2	1	5	28	12	3	5	2	6	2008
11080805	1	88	1	3	2	2	1	1	5	29	11	3	6	3	6	2008
12000108	2	67	3	12	2	2	1	1	3	30	12	3	6	3	6	2008
12000408	2	91	3	0	2	2	1	4	5	19	7	1	5	2	4	2008
12000508	2	83	1	0	1	2	1	1	5	30	12	3	6	3	6	2008
12000708	2	92	3	1	2	2	2	4	5	10	9	0	0	0	1	2008
12001808	2	91	3	0	2	2	1	4	4	28	12	3	4	3	6	2008
12001908	1	94	3	0	1	2	1	4	5	17	8	1	2	0	6	2008
12002008	1	90	1	9	2	2	1	4	5	25	12	3	3	3	4	2008
12002408	1	93	3	0	1	2	1	1	5	24	12	3	2	1	6	2008
12003508	2	91	1	6	2	2	1	4	5	30	12	3	6	3	6	2008
12003608	1	66	3	6	2	2	1	1	5	30	12	3	6	3	6	2008
12004108	2	91	1	6	2	2	1	4	5	30	12	3	6	3	6	2008
12004208	1	92	2	12	2	2	1	4	5	30	12	3	6	3	6	2008
12005208	1	66	1	12	2	2	1	1	5	30	12	3	6	3	6	2008
12005308	2	92	1	0	2	2	1	4	2	26	11	3	4	3	5	2008
12005408	2	67	1	13	2	2	1	4	5	30	12	3	6	3	6	2008
12008202	2	94	3	0	2	2	1	4	2	22	10	3	3	0	6	2008
12009398	2	90	1	9	2	2	1	1	5	29	12	3	6	2	6	2008
12011200	1	88	1	0	1	2	1	1	5	25	12	3	5	1	4	2008
12012700	2	89	1	12	2	2	1	4	3	30	12	3	6	3	6	2008
12015202	1	72	3	1	2	2	1	1	5	29	12	3	5	3	6	2008
12015302	2	71	3	2	2	2	1	4	5	29	12	3	5	3	6	2008
12015902	2	73	3	0	2	2	1	1	5	28	12	3	4	3	6	2008
12016302	1	80	3	0	1	1	1	1	4	28	12	3	5	2	6	2008
12016402	1	76	3	0	2	2	1	1	5	26	12	3	4	1	6	2008
12016902	1	82	1	3	1	1	1	1	1	30	12	3	6	3	6	2008
12017402	2	84	1	0	2	2	1	4	5	20	10	1	4	1	4	2008
12017602	2	76	1	2	2	2	1	4	5	29	12	3	6	2	6	2008
12017902	1	84	1	1	1	1	1	4	5	30	12	3	6	3	6	2008
12018102	1	71	1	10	2	2	1	1	5	29	12	3	6	2	6	2008
12018402	1	73	1	11	1	1	1	1	2	30	12	3	6	3	6	2008
12019502	2	72	1	0	2	2	2	4	2	28	12	3	6	2	5	2008
12021002	1	83	1	15	1	2	1	4	5	30	12	3	6	3	6	2008
12021602	2	76	1	4	1	2	1	4	5	30	12	3	6	3	6	2008
12021702	1	89	3	5	2	2	1	4	5	28	12	3	6	1	6	2008
12031205	1	93	1	3	2	2	1	4	5	24	12	3	2	2	5	2008
12031305	2	94	1	2	2	2	1	5	1	29	12	3	5	3	6	2008
12032005	1	94	2	8	2	2	1	1	5	29	12	3	5	3	6	2008
12033905	1	89	3	0	2	1	1	1	5	30	12	3	6	3	6	2008
12040705	2	68	1	6	2	2	1	1	5	29	12	3	5	3	6	2008
12041705	1	68	1	9	1	2	1	1	5	30	12	3	6	3	6	2008
12042705	2	70	3	0	2	2	1	1	1	29	12	3	5	3	6	2008
12044105	1	69	3	3	2	2	1	1	5	23	9	3	2	3	6	2008
12044205	2	68	3	2	2	2	1	4	5	29	12	3	5	3	6	2008
12044405	1	80	1	10	2	2	1	4	5	17	4	3	5	0	5	2008
12044505	2	79	1	2	2	2	1	4	2	30	12	3	6	3	6	2008
12044805	1	75	1	10	2	2	1	4	5	29	12	3	6	2	6	2008
12045105	1	70	1	11	1	2	1	3	5	30	12	3	6	3	6	2008
12045805	2	74	1	6	2	2	1	1	5	30	12	3	6	3	6	2008
12045905	2	75	1	14	2	2	1	4	5	30	12	3	6	3	6	2008
12046005	1	71	1	12	2	2	1	1	4	30	12	3	6	3	6	2008
13000108	2	66	1	9	2	2	1	3	1	30	12	3	6	3	6	2008
13000208	1	65	2	15	2	2	1	1	2	30	12	3	6	3	6	2008
13000608	1	66	1	7	2	2	1	1	2	28	12	2	6	2	6	2008
13003098	2	90	2	5	2	2	1	4	5	16	9	1	2	1	3	2008
13003308	2	65	3	5	2	2	1	1	2	29	12	3	6	2	6	2008
13003408	1	65	3	7	2	2	1	1	5	30	12	3	6	3	6	2008
13003508	1	66	3	8	1	2	1	1	5	30	12	3	6	3	6	2008
13003608	2	65	3	0	2	2	1	1	5	28	12	3	6	1	6	2008
13003708	2	66	3	17	2	2	1	1	3	29	12	3	6	2	6	2008
13004708	2	85	2	0	2	2	1	4	4	26	11	3	5	3	4	2008
13005108	1	95	3	0	2	2	1	4	5	22	9	2	2	3	6	2008
13008700	2	99	1	0	2	2	1	4	5	23	8	3	6	0	6	2008
13009100	1	89	3	1	2	2	2	4	5	3	2	0	0	0	1	2008
13009200	1	88	1	10	2	2	1	1	5	28	12	2	5	3	6	2008
13010100	1	89	3	7	1	1	1	4	5	29	12	2	6	3	6	2008
13010208	1	86	2	5	2	1	1	1	5	29	12	3	5	3	6	2008
13010508	1	87	1	12	2	2	1	4	5	30	12	3	6	3	6	2008
13010700	2	90	3	0	2	2	1	4	5	8	8	0	0	0	0	2008
13010708	2	90	3	3	2	2	1	4	5	21	10	3	2	0	6	2008
13010808	1	85	1	8	2	1	1	4	5	28	12	3	5	2	6	2008
13011100	2	93	1	0	2	2	1	4	5	25	10	3	5	1	6	2008
13011108	1	85	1	1	2	2	1	1	5	28	12	3	5	2	6	2008
13011208	2	96	1	2	2	2	1	4	3	27	12	3	5	1	6	2008
13011308	2	91	1	0	2	2	1	4	5	16	10	0	0	1	5	2008
13013100	1	89	3	0	2	2	1	4	5	20	9	3	1	1	6	2008
13013508	1	100	1	0	2	2	1	4	5	27	12	3	5	1	6	2008
13013708	2	100	1	0	2	2	1	4	5	15	9	3	0	0	3	2008
13014508	2	101	1	0	2	2	1	4	5	23	12	3	0	2	6	2008
13015508	2	102	2	3	2	2	1	4	4	26	12	3	4	2	5	2008
13015708	1	100	1	6	2	2	1	4	5	29	12	3	5	3	6	2008
13017108	2	102	1	0	2	2	1	4	5	24	11	3	1	3	6	2008
13048102	1	80	3	5	2	2	1	1	5	23	12	2	2	1	6	2008
13048502	2	78	3	1	2	2	1	4	5	18	10	2	1	0	5	2008
13048702	2	77	3	0	2	2	2	4	5	26	12	3	5	0	6	2008
13049502	2	82	2	0	2	2	1	4	5	17	11	2	0	1	3	2008
13049702	2	85	2	0	2	2	1	4	5	24	11	3	3	1	6	2008
13049802	2	77	3	0	2	2	1	1	5	23	12	3	2	2	4	2008
13050002	1	83	3	4	2	1	1	2	5	20	11	2	1	0	6	2008
13050102	2	74	3	0	2	2	1	1	5	18	8	3	1	1	5	2008
13050202	1	74	2	14	2	2	1	1	5	29	11	3	6	3	6	2008
13050802	2	83	3	0	2	2	1	4	3	23	11	3	3	0	6	2008
13051302	1	81	3	7	2	2	1	1	5	28	12	3	6	1	6	2008
13051802	1	71	1	9	2	1	1	1	5	29	12	3	5	3	6	2008
13051902	2	76	1	0	2	2	1	1	5	28	12	3	6	1	6	2008
13052102	1	84	1	15	2	2	1	1	5	29	12	3	5	3	6	2008
13052702	1	78	1	7	2	2	1	2	5	26	12	3	3	2	6	2008
13052802	1	80	1	8	2	2	1	1	5	27	12	3	4	2	6	2008
13054502	1	78	3	0	2	1	1	1	5	22	10	3	2	1	6	2008
13054602	2	79	3	0	2	2	1	1	5	22	11	2	2	1	6	2008
13054802	2	73	3	6	1	2	2	4	5	20	11	1	1	1	6	2008
13060705	1	69	3	0	2	2	1	4	5	26	9	3	5	3	6	2008
13061105	1	89	1	0	2	2	2	1	5	10	8	0	0	0	2	2008
13061205	2	73	3	0	2	2	1	1	1	27	11	3	6	1	6	2008
13061305	2	90	1	0	2	2	1	4	5	13	7	0	2	1	3	2008
13061505	1	86	1	20	2	2	1	1	5	27	12	3	6	0	6	2008
13061605	1	91	3	0	2	2	1	4	5	22	12	3	1	2	4	2008
13062305	2	97	3	0	2	2	2	1	5	14	8	0	0	3	3	2008
13070105	2	67	3	2	2	2	1	4	2	30	12	3	6	3	6	2008
13070205	2	68	3	0	2	2	1	1	5	27	10	3	5	3	6	2008
13070305	1	69	3	10	1	2	1	1	5	29	12	3	5	3	6	2008
13071705	1	70	3	3	1	2	1	1	3	28	12	3	6	1	6	2008
13072805	2	97	3	0	2	2	1	4	5	25	11	3	5	3	3	2008
13072905	2	71	3	6	1	2	1	4	5	29	12	3	5	3	6	2008
13073005	1	68	3	3	2	2	1	1	5	26	12	2	5	1	6	2008
13074205	2	68	1	0	2	2	1	1	1	29	12	3	5	3	6	2008
13074605	2	69	3	4	2	2	1	4	5	26	12	3	4	2	5	2008
13074705	1	78	3	6	2	1	1	4	5	19	9	1	3	2	4	2008
13074905	1	81	3	5	2	2	1	4	5	12	6	0	1	1	4	2008
14000208	1	92	1	3	2	2	1	4	5	30	12	3	6	3	6	2008
14000708	2	93	1	0	2	2	1	4	5	29	12	3	5	3	6	2008
14001308	2	87	1	0	2	2	1	4	5	27	10	3	5	3	6	2008
14001708	1	85	1	3	2	2	1	4	5	30	12	3	6	3	6	2008
14001808	2	93	1	0	2	2	1	4	5	22	10	3	2	1	6	2008
14001908	2	91	3	0	2	2	2	4	5	26	12	0	5	3	6	2008
14002208	1	82	1	8	2	2	1	4	5	27	12	3	6	1	5	2008
14002808	1	66	2	9	2	1	1	1	1	29	12	3	6	2	6	2008
14002908	2	65	2	9	2	2	1	1	1	27	12	3	6	0	6	2008
14003008	1	66	1	15	2	1	1	1	2	27	12	3	6	0	6	2008
14003108	2	66	1	4	2	2	1	1	5	30	12	3	6	3	6	2008
14003400	1	90	1	9	2	2	1	4	5	30	12	3	6	3	6	2008
14003408	2	65	3	2	1	2	1	1	1	29	12	3	5	3	6	2008
14003508	1	67	3	9	1	2	1	1	5	30	12	3	6	3	6	2008
14004708	1	90	1	6	2	1	1	4	5	30	12	3	6	3	6	2008
14004808	1	93	1	12	2	2	2	4	5	18	0	3	6	3	6	2008
14005308	2	100	1	0	2	1	1	4	5	24	12	3	0	3	6	2008
14007300	1	90	1	13	2	2	1	4	5	30	12	3	6	3	6	2008
14007708	2	102	1	0	2	2	1	4	5	2	0	0	0	0	2	2008
14008900	2	90	3	0	2	2	2	4	5	28	12	2	5	3	6	2008
14010500	2	88	1	0	2	2	2	4	5	17	7	2	5	0	3	2008
14011400	2	88	3	0	2	2	1	4	5	18	8	3	1	3	3	2008
14013802	2	77	2	0	1	2	1	4	5	29	12	3	5	3	6	2008
14015002	1	72	1	6	2	2	1	1	1	30	12	3	6	3	6	2008
14015802	1	85	3	5	2	2	1	4	5	22	12	0	6	0	4	2008
14016602	1	81	1	5	2	2	1	1	5	29	12	3	6	2	6	2008
14018002	2	76	3	0	2	2	1	4	5	29	12	3	5	3	6	2008
14018202	1	73	3	1	2	2	2	1	5	29	12	3	5	3	6	2008
14018402	2	78	3	0	2	2	1	4	5	29	12	3	5	3	6	2008
14018502	2	81	3	0	2	2	1	1	5	29	12	3	5	3	6	2008
14018802	1	83	3	8	2	2	1	1	5	30	12	3	6	3	6	2008
14019102	2	72	3	2	1	2	1	4	5	30	12	3	6	3	6	2008
14019602	2	74	1	3	2	2	1	1	1	29	12	3	5	3	6	2008
14019702	1	74	1	9	2	1	1	1	5	30	12	3	6	3	6	2008
14020202	1	78	3	1	2	1	1	1	5	19	9	3	1	1	5	2008
14020302	2	79	3	0	2	2	1	1	5	16	8	3	0	0	5	2008
14020402	1	79	3	5	1	2	1	4	5	19	7	1	5	0	6	2008
14020502	2	71	3	0	2	2	1	1	5	25	12	3	1	3	6	2008
14020602	1	75	3	4	2	2	1	4	5	29	12	3	5	3	6	2008
14020902	2	73	3	4	2	2	1	1	5	29	12	3	5	3	6	2008
14021002	2	76	3	0	2	2	2	1	5	28	11	3	5	3	6	2008
14021302	1	73	3	2	2	2	1	1	5	30	12	3	6	3	6	2008
14022202	1	81	3	0	1	2	2	4	5	29	12	3	5	3	6	2008
14022602	2	83	3	0	2	1	1	4	5	28	12	2	5	3	6	2008
14023202	2	78	1	3	2	2	1	1	5	29	12	3	5	3	6	2008
14023402	1	76	3	3	1	2	1	4	5	27	10	2	6	3	6	2008
14030005	1	100	2	4	2	1	1	4	5	20	10	3	1	0	6	2008
14031305	2	90	3	0	2	1	1	4	1	29	12	3	5	3	6	2008
14031905	1	91	3	4	1	1	2	1	5	24	12	0	6	0	6	2008
14032105	1	88	1	0	2	2	1	1	2	30	12	3	6	3	6	2008
14032505	1	94	3	6	2	2	1	4	5	26	12	3	6	0	5	2008
14032605	1	90	3	7	1	1	1	4	5	30	12	3	6	3	6	2008
14050105	2	68	3	4	2	2	1	4	5	30	12	3	6	3	6	2008
14050605	2	70	3	0	2	2	1	4	5	30	12	3	6	3	6	2008
14050905	2	103	1	14	2	2	1	4	5	12	7	0	0	0	5	2008
14051305	1	69	3	0	2	2	2	1	5	28	12	3	5	2	6	2008
14051405	1	70	3	0	2	1	1	4	5	29	11	3	6	3	6	2008
14051505	1	84	1	4	2	2	1	1	1	30	12	3	6	3	6	2008
14051705	2	68	3	0	2	2	2	4	5	30	12	3	6	3	6	2008
14052205	2	70	3	1	2	2	2	4	5	29	12	3	5	3	6	2008
14052305	2	71	3	0	2	2	1	4	1	30	12	3	6	3	6	2008
14052405	2	69	3	0	2	2	1	4	5	29	12	3	5	3	6	2008
14052905	1	69	3	4	2	2	2	1	4	30	12	3	6	3	6	2008
14053005	1	70	3	6	2	2	1	1	5	30	12	3	6	3	6	2008
14053105	1	83	3	5	2	2	1	4	1	29	12	3	5	3	6	2008
14053205	1	68	3	6	1	2	2	4	5	30	12	3	6	3	6	2008
14053305	2	72	1	6	2	2	1	1	5	30	12	3	6	3	6	2008
14053405	1	68	3	0	2	1	1	1	5	30	12	3	6	3	6	2008
14053505	1	68	1	5	1	1	1	1	5	28	12	3	6	1	6	2008
14053705	1	72	1	5	2	2	1	1	5	26	12	3	5	3	3	2008
14053805	1	79	3	0	2	2	2	1	4	29	12	3	5	3	6	2008
14053905	1	80	2	12	1	2	1	1	5	30	12	3	6	3	6	2008
21000208	2	66	1	7	2	2	1	1	1	30	12	3	6	3	6	2008
21000308	1	80	3	5	2	2	1	4	5	30	12	3	6	3	6	2008
21000508	2	91	1	0	2	2	1	4	5	24	10	2	3	3	6	2008
21000608	2	88	3	4	2	2	1	4	5	25	12	3	1	3	6	2008
21001008	2	93	3	0	2	2	1	4	5	19	12	3	0	1	3	2008
21001500	1	88	3	8	2	2	1	4	5	29	12	3	5	3	6	2008
21001508	1	92	1	5	1	2	1	1	5	25	10	3	3	3	6	2008
21001608	1	87	1	6	2	2	1	4	5	30	12	3	6	3	6	2008
21001808	1	90	3	0	2	2	1	1	5	26	9	3	5	3	6	2008
21002008	1	89	3	2	2	2	1	4	5	28	11	3	5	3	6	2008
21002108	2	94	3	4	2	2	1	1	5	27	10	3	5	3	6	2008
21002198	2	89	1	0	2	2	1	4	5	20	12	3	0	0	5	2008
21002208	1	90	3	2	2	2	2	1	5	27	10	3	5	3	6	2008
21002308	1	65	3	6	1	1	1	1	4	29	12	3	5	3	6	2008
21002408	2	66	3	6	2	2	1	1	2	29	11	3	6	3	6	2008
21002508	2	65	3	8	2	2	1	1	5	29	12	3	5	3	6	2008
21002798	2	90	1	0	2	2	1	1	5	3	0	0	0	0	3	2008
21005308	1	89	1	5	2	2	1	1	5	26	10	3	5	3	5	2008
21005408	2	84	1	0	2	2	1	4	1	30	12	3	6	3	6	2008
21005508	1	67	3	6	1	1	1	1	5	30	12	3	6	3	6	2008
21005608	1	86	3	0	1	2	2	1	5	25	11	1	6	1	6	2008
21009308	2	107	1	0	2	2	2	4	5	10	7	0	1	0	2	2008
21010108	1	92	1	2	1	1	1	4	5	29	12	3	6	2	6	2008
21010498	1	93	3	0	1	1	2	4	5	29	11	3	6	3	6	2008
21010508	2	97	3	0	2	2	1	4	4	29	11	3	6	3	6	2008
21010800	2	94	1	4	2	2	1	4	5	18	8	3	1	3	3	2008
21010808	1	84	3	0	2	1	1	4	5	26	12	3	5	0	6	2008
21010908	2	85	3	0	2	2	1	4	5	30	12	3	6	3	6	2008
21011008	1	90	3	2	2	2	1	1	5	29	11	3	6	3	6	2008
21011208	1	92	3	5	2	2	1	4	5	29	11	3	6	3	6	2008
21011308	2	88	3	0	2	2	1	4	5	23	11	3	3	0	6	2008
21011508	1	93	3	4	1	1	1	1	5	30	12	3	6	3	6	2008
21011608	1	84	2	6	2	2	1	4	5	30	12	3	6	3	6	2008
21011908	1	82	3	2	1	1	2	4	2	30	12	3	6	3	6	2008
21012708	1	65	3	8	1	1	1	4	5	27	9	3	6	3	6	2008
21012808	1	65	3	9	1	2	1	1	5	30	12	3	6	3	6	2008
21012908	1	66	3	12	2	2	1	1	5	29	11	3	6	3	6	2008
21013008	1	66	3	7	2	2	2	1	5	29	11	3	6	3	6	2008
21013108	1	67	3	6	1	2	1	5	5	27	9	3	6	3	6	2008
21013208	2	65	3	6	1	2	1	1	5	28	11	3	5	3	6	2008
21013308	2	67	3	3	2	2	1	1	1	29	11	3	6	3	6	2008
21013408	2	65	3	12	2	2	1	1	5	29	11	3	6	3	6	2008
21013508	2	66	3	6	1	2	1	1	5	28	10	3	6	3	6	2008
21014208	1	90	1	5	1	1	1	1	5	29	12	3	5	3	6	2008
21014308	1	86	1	8	2	2	1	1	5	28	10	3	6	3	6	2008
21014408	1	85	1	12	2	2	1	4	5	30	12	3	6	3	6	2008
21014508	2	85	1	0	2	2	2	1	5	27	12	1	5	3	6	2008
21015108	2	101	2	0	1	2	2	4	5	16	8	1	0	1	6	2008
21015908	2	100	3	0	1	2	2	4	5	12	4	0	3	0	5	2008
21016508	1	104	1	2	2	2	1	4	5	29	11	3	6	3	6	2008
21017508	2	104	2	0	2	2	2	4	5	24	12	3	0	3	6	2008
21018108	2	104	2	0	1	2	1	4	5	21	10	0	4	1	6	2008
21019198	1	93	1	0	2	2	1	4	5	29	12	3	5	3	6	2008
21020208	2	85	3	0	2	2	1	1	5	29	12	3	5	3	6	2008
21020308	1	80	1	6	2	2	1	4	5	30	12	3	6	3	6	2008
21020508	1	84	3	0	1	1	1	4	5	28	12	2	5	3	6	2008
21020608	1	88	3	1	2	2	1	4	5	29	12	3	5	3	6	2008
21020898	2	91	3	0	2	2	2	4	5	28	12	3	5	3	5	2008
21021900	1	90	1	4	2	2	1	4	5	29	12	3	5	3	6	2008
21022508	2	101	3	0	2	2	1	4	5	1	1	0	0	0	0	2008
21022708	1	99	1	0	2	2	1	4	5	12	7	3	0	0	2	2008
21023202	2	86	1	0	2	2	1	1	5	22	10	3	0	3	6	2008
21023408	2	101	2	0	2	2	1	4	5	15	9	3	0	0	3	2008
21023508	2	100	1	0	2	2	1	4	5	11	5	3	0	0	3	2008
21024402	2	97	3	0	1	2	1	4	5	29	12	3	5	3	6	2008
21024408	2	100	1	5	2	2	1	4	5	16	8	2	0	1	5	2008
21024698	2	93	2	0	2	2	2	4	5	18	10	3	2	0	3	2008
21027202	2	96	3	3	2	2	2	4	5	20	10	3	3	3	1	2008
21027700	1	99	1	4	2	2	1	1	3	1	0	0	1	0	0	2008
21029298	2	90	2	2	2	2	1	4	5	30	12	3	6	3	6	2008
21030108	2	66	1	10	2	2	1	4	5	28	11	3	5	3	6	2008
21030208	1	65	1	10	2	1	1	1	4	30	12	3	6	3	6	2008
21030408	1	66	1	10	2	2	2	1	1	28	12	3	6	1	6	2008
21030808	1	67	1	12	1	2	1	1	1	29	11	3	6	3	6	2008
21030908	1	67	1	9	1	1	1	1	1	28	12	3	4	3	6	2008
21031108	2	66	1	6	2	2	1	1	5	30	12	3	6	3	6	2008
21031208	2	67	1	9	2	2	1	4	1	27	9	3	6	3	6	2008
21031308	2	65	1	7	2	2	1	1	5	30	12	3	6	3	6	2008
21031808	2	92	1	0	2	2	2	1	5	12	6	0	0	3	3	2008
21032108	1	91	1	6	2	2	1	4	5	26	9	3	5	3	6	2008
21032608	1	103	1	5	2	2	1	4	5	2	0	0	0	0	2	2008
21032908	2	104	1	0	2	2	1	4	5	21	8	3	3	3	4	2008
21033708	2	101	1	0	2	1	1	4	5	4	4	0	0	0	0	2008
21034108	2	100	1	0	2	2	1	4	5	27	11	3	5	2	6	2008
21034308	1	100	1	9	2	2	1	4	5	29	12	3	5	3	6	2008
21035000	2	89	3	0	2	2	1	1	5	29	12	3	5	3	6	2008
21036108	1	101	1	4	2	2	1	4	3	27	9	3	6	3	6	2008
21036308	1	101	3	0	2	2	1	4	5	18	6	3	4	3	2	2008
21036508	2	104	3	0	2	2	1	4	5	9	6	0	0	1	2	2008
21036708	1	100	1	4	2	2	1	4	5	11	6	0	1	0	4	2008
21037308	2	101	1	0	2	2	1	5	5	29	12	3	5	3	6	2008
21037508	2	101	1	0	2	2	2	4	5	7	7	0	0	0	0	2008
21038800	1	98	1	16	2	2	1	4	5	29	11	3	6	3	6	2008
21040700	2	94	3	0	2	2	1	4	5	23	12	3	0	3	5	2008
21041002	1	86	1	13	2	2	1	4	5	29	12	3	5	3	6	2008
21042508	2	100	3	0	2	2	1	4	5	18	12	3	0	3	0	2008
21043408	1	92	2	0	2	2	1	1	5	29	12	3	5	3	6	2008
21043702	1	92	3	4	2	2	1	4	5	24	10	3	2	3	6	2008
21044400	2	92	3	6	2	2	1	4	5	27	10	3	5	3	6	2008
21050108	1	101	2	3	2	2	1	4	5	4	2	0	0	0	2	2008
21050602	2	72	1	6	2	2	2	4	5	30	12	3	6	3	6	2008
21051108	2	80	2	3	2	2	2	4	5	29	12	3	5	3	6	2008
21051602	2	86	1	0	2	2	1	4	5	28	11	3	5	3	6	2008
21052408	2	100	2	0	2	2	2	4	5	16	10	2	0	0	4	2008
21052708	1	93	2	4	1	2	1	4	5	19	11	3	2	0	3	2008
21052808	2	94	3	0	1	2	1	4	5	9	7	0	0	0	2	2008
21053008	1	93	3	6	2	2	1	4	5	20	11	3	0	3	3	2008
21053102	2	79	1	0	2	2	1	1	5	24	10	3	3	3	5	2008
21053108	2	90	3	0	1	2	1	4	5	28	12	2	5	3	6	2008
21053302	1	80	1	4	2	2	1	1	1	28	11	3	5	3	6	2008
21053402	2	81	1	9	2	2	1	4	5	27	12	3	6	3	3	2008
21053608	1	86	2	6	1	1	1	4	5	29	12	3	5	3	6	2008
21053702	1	78	1	5	2	1	1	1	1	29	12	3	5	3	6	2008
21053708	2	82	2	0	2	2	2	1	5	29	12	3	5	3	6	2008
21054208	1	84	3	6	2	2	1	4	5	28	11	3	5	3	6	2008
21054602	1	73	1	0	2	1	1	1	1	28	11	3	5	3	6	2008
21054802	1	80	3	4	1	1	1	4	5	30	12	3	6	3	6	2008
21056102	1	73	3	12	1	2	1	1	1	30	12	3	6	3	6	2008
21056502	2	83	3	0	2	2	1	4	5	24	12	3	5	3	1	2008
21057002	1	76	1	16	2	2	1	1	5	30	12	3	6	3	6	2008
21057108	1	80	1	0	2	1	1	1	4	30	12	3	6	3	6	2008
21057208	2	81	1	2	2	2	1	4	5	27	12	3	3	3	6	2008
21057408	2	84	1	0	1	2	1	1	1	21	9	3	2	3	4	2008
21057502	1	74	2	8	1	1	1	1	5	30	12	3	6	3	6	2008
21057508	1	80	1	4	2	2	1	4	1	29	12	3	5	3	6	2008
21057602	2	71	3	4	2	2	1	1	5	29	12	3	5	3	6	2008
21057608	1	86	1	2	2	1	2	1	5	5	3	0	0	0	2	2008
21057702	1	77	2	6	2	2	1	4	5	27	10	3	5	3	6	2008
21057802	1	71	2	12	1	1	1	1	5	30	12	3	6	3	6	2008
21058002	1	83	3	4	2	2	1	4	5	28	11	3	5	3	6	2008
21059202	1	76	1	5	2	2	1	4	5	16	2	3	6	0	5	2008
21059402	1	82	1	16	2	1	1	1	5	27	12	3	6	0	6	2008
21060202	1	74	1	6	2	2	1	1	5	23	12	3	0	2	6	2008
21061302	2	72	2	8	2	2	1	4	5	30	12	3	6	3	6	2008
21061602	1	72	2	6	2	1	1	4	3	29	12	3	5	3	6	2008
21062702	2	82	3	0	2	2	1	4	5	29	12	3	5	3	6	2008
21062902	1	80	3	2	1	2	1	4	5	30	12	3	6	3	6	2008
21063502	1	74	1	12	1	2	1	1	1	30	12	3	6	3	6	2008
21063702	2	78	1	12	2	2	1	1	5	30	12	3	6	3	6	2008
21064602	1	77	1	17	2	2	1	1	5	30	12	3	6	3	6	2008
21064902	2	82	3	0	1	2	1	4	5	29	12	3	5	3	6	2008
21065202	2	77	1	9	2	2	1	1	5	30	12	3	6	3	6	2008
21065302	2	74	1	0	2	2	1	1	5	29	12	3	5	3	6	2008
21065602	1	84	1	6	1	2	1	1	1	30	12	3	6	3	6	2008
21065702	1	82	1	9	2	2	1	4	5	25	9	2	5	3	6	2008
21066202	2	71	3	4	2	2	1	4	5	30	12	3	6	3	6	2008
21066502	1	71	3	6	2	2	1	1	3	30	12	3	6	3	6	2008
21066602	1	74	2	16	2	2	1	1	5	30	12	3	6	3	6	2008
21066702	2	73	2	8	1	2	1	1	5	30	12	3	6	3	6	2008
21067202	1	72	1	9	2	2	1	4	4	25	7	3	6	3	6	2008
21067602	2	71	1	5	2	2	1	1	1	29	12	3	5	3	6	2008
21067702	1	72	1	6	1	2	1	4	5	29	12	3	5	3	6	2008
21068002	1	76	1	9	2	1	1	1	1	30	12	3	6	3	6	2008
21068102	1	72	1	12	1	1	1	1	5	30	12	3	6	3	6	2008
21068702	2	83	3	0	2	1	1	4	5	22	11	1	2	2	6	2008
21068902	2	79	3	1	2	2	1	4	5	29	12	3	5	3	6	2008
21069102	1	74	3	0	1	2	2	1	5	29	11	3	6	3	6	2008
21070502	2	76	3	0	2	2	1	4	4	30	12	3	6	3	6	2008
21070802	2	73	3	0	1	2	1	1	5	28	11	3	5	3	6	2008
21071102	1	71	3	6	1	2	1	1	5	30	12	3	6	3	6	2008
21071202	1	74	3	6	2	2	2	4	5	24	8	3	4	3	6	2008
21072002	1	79	3	4	1	2	1	4	5	26	11	3	3	3	6	2008
21073202	2	80	3	0	2	2	1	4	2	26	9	3	5	3	6	2008
21073402	1	74	1	9	2	2	1	1	5	28	11	2	6	3	6	2008
21075302	2	71	1	0	1	2	1	1	5	30	12	3	6	3	6	2008
21076402	1	80	1	2	2	2	1	1	5	28	12	3	5	3	5	2008
21076702	2	74	1	6	2	2	1	1	5	30	12	3	6	3	6	2008
21077902	1	75	3	4	1	1	1	1	5	29	12	3	5	3	6	2008
21078402	2	81	3	0	2	2	2	1	5	29	12	3	5	3	6	2008
21078502	2	75	3	0	2	2	1	1	5	29	12	3	5	3	6	2008
21078602	2	76	3	0	2	2	1	1	1	29	12	3	5	3	6	2008
21078802	1	76	3	0	2	2	2	4	5	29	12	3	5	3	6	2008
21078902	1	73	3	6	1	1	2	1	5	29	12	2	6	3	6	2008
21080002	2	73	3	0	2	2	1	1	5	23	6	3	5	3	6	2008
21080202	2	77	3	0	2	2	1	4	5	26	12	2	6	1	5	2008
21080302	2	78	3	0	1	2	2	1	5	26	11	3	5	1	6	2008
21080502	1	77	3	0	2	2	1	1	5	30	12	3	6	3	6	2008
21080702	1	83	3	0	1	2	1	4	5	29	12	3	5	3	6	2008
21080802	2	82	3	0	2	2	1	4	5	29	12	3	5	3	6	2008
21081302	2	83	3	4	2	2	2	1	5	29	12	3	5	3	6	2008
21081502	2	72	1	6	2	2	1	1	5	30	12	3	6	3	6	2008
21081602	2	74	1	0	2	2	1	4	5	30	12	3	6	3	6	2008
21082102	1	84	2	15	1	2	1	1	5	30	12	3	6	3	6	2008
21082402	2	85	2	0	2	2	2	4	5	29	12	3	5	3	6	2008
21082802	1	73	3	6	1	1	2	1	2	30	12	3	6	3	6	2008
21083202	1	75	3	6	2	1	1	4	5	29	12	3	5	3	6	2008
21083302	1	73	3	0	2	2	1	1	5	30	12	3	6	3	6	2008
21083902	2	71	3	0	2	2	2	1	5	29	12	3	5	3	6	2008
21084002	1	77	3	0	2	2	2	4	3	30	12	3	6	3	6	2008
21084402	1	78	1	6	2	2	1	1	5	30	12	3	6	3	6	2008
21085302	1	74	1	9	1	2	1	4	5	30	12	3	6	3	6	2008
21085602	1	71	3	6	1	1	1	1	5	29	12	3	5	3	6	2008
21086102	1	80	2	8	2	2	1	1	5	30	12	3	6	3	6	2008
21090008	1	92	1	0	2	1	1	1	5	30	12	3	6	3	6	2008
21090108	1	65	1	9	2	1	1	1	1	30	12	3	6	3	6	2008
21090208	1	83	3	3	1	1	1	1	5	29	12	3	5	3	6	2008
21090308	1	89	3	2	2	2	1	4	5	30	12	3	6	3	6	2008
21100105	2	92	1	0	2	2	1	4	5	30	12	3	6	3	6	2008
21100205	2	89	1	0	2	2	1	4	5	30	12	3	6	3	6	2008
21100305	2	96	1	0	2	2	2	4	5	26	12	3	5	1	5	2008
21101305	1	90	3	4	1	2	1	1	5	28	12	2	5	3	6	2008
21101405	2	88	1	0	2	2	2	4	5	30	12	3	6	3	6	2008
21102405	2	98	1	0	2	2	2	1	5	19	8	3	2	3	3	2008
21102905	1	98	1	4	2	2	2	1	5	25	9	3	4	3	6	2008
21103005	2	89	3	0	1	2	1	4	5	23	12	3	2	1	5	2008
21103205	2	91	2	0	2	2	1	4	5	29	12	3	5	3	6	2008
21104205	2	94	3	0	2	2	1	4	5	29	12	3	5	3	6	2008
21105605	2	88	3	0	2	2	2	4	5	22	10	3	2	2	5	2008
21105705	2	73	3	0	1	2	1	4	5	30	12	3	6	3	6	2008
21106205	1	82	3	0	2	2	1	4	3	30	12	3	6	3	6	2008
21106505	2	78	1	0	2	2	1	4	5	25	11	3	5	0	6	2008
21108005	1	94	3	0	2	2	1	1	5	25	10	3	3	3	6	2008
21108805	1	93	3	4	2	1	1	4	5	25	11	3	2	3	6	2008
21109105	2	94	3	0	2	2	1	4	5	25	8	3	5	3	6	2008
21109605	2	97	1	0	1	2	1	4	5	5	5	0	0	0	0	2008
21112605	2	93	1	0	2	2	1	4	4	25	11	3	5	0	6	2008
21112905	1	95	3	0	2	2	1	4	5	23	9	3	5	3	3	2008
21150305	1	69	2	6	2	2	1	1	5	30	12	3	6	3	6	2008
21150405	1	70	1	12	1	2	1	1	1	30	12	3	6	3	6	2008
21151405	2	69	3	6	1	2	1	1	4	29	12	3	5	3	6	2008
21151605	2	90	3	0	2	2	1	4	5	29	12	3	6	3	5	2008
21151705	1	68	3	12	2	1	1	1	5	30	12	3	6	3	6	2008
21151905	1	70	1	9	1	1	1	1	5	27	12	3	6	0	6	2008
21152605	1	85	2	0	1	1	1	4	5	30	12	3	6	3	6	2008
21152805	1	68	3	6	1	2	2	1	5	30	12	3	6	3	6	2008
21152905	2	68	3	4	1	1	1	4	5	30	12	3	6	3	6	2008
21153005	2	70	2	6	2	2	1	4	5	30	12	3	6	3	6	2008
21153105	1	69	1	17	2	2	1	1	1	30	12	3	6	3	6	2008
21153205	1	70	1	16	1	1	1	1	2	30	12	3	6	3	6	2008
21153405	2	69	1	5	2	2	1	1	1	28	11	3	5	3	6	2008
21153505	1	70	1	15	1	2	1	1	5	30	12	3	6	3	6	2008
21154305	2	104	1	0	2	2	1	4	5	17	6	3	2	3	3	2008
21156805	2	83	1	4	2	2	2	4	5	30	12	3	6	3	6	2008
21157105	1	84	1	6	2	2	1	4	5	22	10	3	3	3	3	2008
21157505	2	104	1	0	1	1	1	4	5	20	11	3	2	0	4	2008
21158805	1	84	3	0	2	2	1	1	5	24	12	3	0	3	6	2008
21158905	1	84	1	6	1	1	1	1	5	30	12	3	6	3	6	2008
21159305	1	70	1	19	2	1	1	1	2	30	12	3	6	3	6	2008
21160405	1	95	1	4	2	2	2	4	5	17	6	3	6	0	2	2008
21160605	1	70	3	4	2	1	1	4	5	30	12	3	6	3	6	2008
21160705	2	72	1	2	2	2	1	1	5	30	12	3	6	3	6	2008
21160805	2	74	1	17	2	2	1	1	5	30	12	3	6	3	6	2008
21160905	1	68	1	12	1	2	1	1	5	30	12	3	6	3	6	2008
21161105	1	78	1	0	1	2	1	4	4	26	11	3	6	0	6	2008
21161205	1	74	1	6	2	2	1	1	5	30	12	3	6	3	6	2008
21161405	2	69	1	6	2	2	1	1	3	30	12	3	6	3	6	2008
21161505	2	72	1	6	2	2	1	1	5	30	12	3	6	3	6	2008
21161605	1	73	1	6	2	2	1	1	5	30	12	3	6	3	6	2008
21162705	2	70	3	1	2	2	2	4	5	29	12	3	5	3	6	2008
21163305	1	69	3	6	1	1	1	4	5	30	12	3	6	3	6	2008
21163705	2	79	1	0	2	2	1	4	5	26	10	3	5	3	5	2008
21163805	2	69	1	0	2	2	1	1	5	29	12	3	5	3	6	2008
21164205	2	77	3	3	2	2	1	1	5	29	12	3	5	3	6	2008
21164305	1	75	3	4	2	2	1	1	5	29	12	3	5	3	6	2008
21164405	1	75	1	6	2	1	1	1	1	30	12	3	6	3	6	2008
21166305	1	69	1	12	2	1	1	1	5	30	12	3	6	3	6	2008
21166505	1	69	1	12	2	2	1	1	1	30	12	3	6	3	6	2008
21166605	2	73	1	6	2	2	2	4	5	29	12	3	5	3	6	2008
21166805	2	70	1	6	2	2	1	4	5	29	12	3	5	3	6	2008
21166905	2	70	1	0	2	1	1	4	5	30	12	3	6	3	6	2008
21167105	2	80	1	8	2	2	1	4	5	30	12	3	6	3	6	2008
21167405	2	81	1	12	2	2	1	4	5	24	12	3	3	3	3	2008
21168005	2	90	1	0	2	2	1	4	5	12	8	0	0	0	4	2008
21168305	1	69	1	16	1	2	1	1	2	30	12	3	6	3	6	2008
21168405	1	68	1	6	1	1	1	1	3	30	12	3	6	3	6	2008
21168505	1	70	1	12	2	2	1	1	5	10	7	0	1	0	2	2008
21168705	2	68	1	5	2	1	1	1	2	29	12	3	5	3	6	2008
21168805	2	73	1	0	1	2	1	4	3	30	12	3	6	3	6	2008
21169005	1	76	1	10	2	2	1	1	5	30	12	3	6	3	6	2008
21169105	1	71	1	9	2	1	1	1	5	30	12	3	6	3	6	2008
21169205	1	69	1	8	2	2	2	1	5	30	12	3	6	3	6	2008
21170905	2	69	3	6	1	1	1	1	5	30	12	3	6	3	6	2008
21171205	1	69	3	6	2	2	1	1	5	30	12	3	6	3	6	2008
22000308	2	66	1	6	2	2	2	4	5	30	12	3	6	3	6	2008
22000408	2	90	1	0	2	2	1	4	5	7	5	0	0	0	2	2008
22001108	2	87	3	0	2	2	2	4	5	25	9	3	5	3	5	2008
22001808	1	80	1	2	2	2	1	1	1	30	12	3	6	3	6	2008
22002008	1	92	1	0	1	1	1	1	2	30	12	3	6	3	6	2008
22002108	2	94	1	0	2	2	2	4	5	29	12	3	5	3	6	2008
22002208	1	80	1	9	2	2	1	4	5	29	12	3	5	3	6	2008
22002408	1	67	3	12	2	2	1	1	5	30	12	3	6	3	6	2008
22002508	1	65	3	9	1	2	1	1	5	30	12	3	6	3	6	2008
22002608	1	81	1	0	2	2	1	1	5	26	12	3	5	0	6	2008
22002808	1	84	1	0	2	2	1	4	5	29	12	3	5	3	6	2008
22003808	2	101	1	0	2	2	1	4	5	29	12	3	5	3	6	2008
22004108	2	100	1	0	2	2	1	4	5	12	6	0	0	1	5	2008
22004208	1	102	1	6	2	2	1	1	5	27	12	2	5	2	6	2008
22005308	2	103	1	0	2	2	1	4	5	29	12	3	5	3	6	2008
22006408	2	106	1	0	2	2	1	4	5	16	11	0	0	0	5	2008
22007500	2	89	1	4	2	2	1	4	5	30	12	3	6	3	6	2008
22008108	2	66	2	2	2	2	1	1	5	29	12	3	6	2	6	2008
22008208	1	67	2	4	2	1	1	4	1	30	12	3	6	3	6	2008
22008308	2	66	3	0	2	2	1	1	5	30	12	3	6	3	6	2008
22008408	1	96	1	6	2	2	1	4	5	30	12	3	6	3	6	2008
22008508	1	82	2	0	2	2	1	1	5	28	12	3	5	2	6	2008
22008708	1	88	3	10	2	2	1	4	5	29	12	3	5	3	6	2008
22008808	2	93	3	0	2	2	1	4	5	28	12	3	5	2	6	2008
22009608	1	103	2	0	2	2	2	4	5	19	9	3	1	3	3	2008
22010108	1	91	3	0	1	2	1	4	5	29	12	3	5	3	6	2008
22010208	2	94	3	0	2	2	1	4	5	28	12	3	4	3	6	2008
22010308	1	96	3	0	2	2	1	4	5	28	12	3	5	3	5	2008
22010908	2	100	3	0	2	2	1	4	5	26	11	3	3	3	6	2008
22011708	1	100	1	0	2	2	1	4	5	29	12	3	5	3	6	2008
22012602	2	100	1	0	2	2	2	4	5	14	10	1	1	0	2	2008
22013108	2	66	3	0	2	2	1	1	5	29	12	3	5	3	6	2008
22013408	2	65	3	2	2	2	1	4	4	30	12	3	6	3	6	2008
22013508	2	66	3	2	2	1	1	1	5	29	12	3	5	3	6	2008
22013608	1	65	1	7	1	1	2	1	2	30	12	3	6	3	6	2008
22013708	1	67	1	12	2	1	1	4	5	29	12	3	5	3	6	2008
22014298	2	87	3	3	2	2	2	4	5	20	11	2	3	0	4	2008
22014398	1	87	1	11	2	2	1	4	5	28	12	3	5	2	6	2008
22014608	1	67	3	6	1	2	1	1	3	30	12	3	6	3	6	2008
22014908	2	86	1	12	2	1	1	1	2	28	12	3	5	2	6	2008
22016008	1	101	1	0	2	1	1	4	5	26	10	3	6	1	6	2008
22016800	2	89	1	0	2	2	2	4	5	24	11	3	4	0	6	2008
22017008	1	67	3	6	2	2	1	1	5	30	12	3	6	3	6	2008
22017608	1	94	1	6	2	2	1	4	5	27	12	3	5	3	4	2008
22017908	1	100	3	0	2	2	1	4	5	29	12	3	5	3	6	2008
22018108	1	107	1	0	2	2	1	4	5	4	2	0	0	0	2	2008
22018308	1	100	1	0	2	2	1	1	5	22	11	0	2	3	6	2008
22018808	2	104	1	0	2	1	1	4	1	27	12	3	3	3	6	2008
22019108	1	99	1	0	2	2	1	4	5	29	12	3	5	3	6	2008
22021208	2	104	2	0	2	2	1	4	5	14	9	1	0	0	4	2008
22021300	1	89	1	6	2	2	1	4	1	6	0	0	1	0	5	2008
22021608	1	100	1	9	2	2	1	4	5	30	12	3	6	3	6	2008
22021808	2	102	1	0	2	2	1	2	5	27	10	3	6	3	5	2008
22022208	2	101	1	0	2	2	2	4	5	18	9	3	0	3	3	2008
22022408	2	107	1	0	2	2	2	4	5	19	10	3	0	0	6	2008
22022508	2	102	1	0	2	1	1	4	5	16	9	0	1	0	6	2008
22023708	2	82	3	0	2	2	1	1	3	30	12	3	6	3	6	2008
22023908	1	81	3	9	2	2	1	1	5	29	12	3	5	3	6	2008
22024008	1	90	3	0	2	2	1	4	1	26	12	3	5	1	5	2008
22024408	2	100	3	0	2	2	1	4	5	28	12	3	4	3	6	2008
22024508	1	80	3	3	2	2	1	4	5	26	12	3	2	3	6	2008
22031302	1	73	1	9	2	2	2	1	5	28	12	3	6	1	6	2008
22031802	1	77	1	9	2	2	1	1	5	30	12	3	6	3	6	2008
22032202	1	80	2	2	2	2	2	4	5	25	12	3	4	0	6	2008
22034602	2	71	1	0	2	2	1	1	5	29	12	3	5	3	6	2008
22034902	1	78	1	12	1	2	1	1	5	30	12	3	6	3	6	2008
22035802	2	76	3	0	1	2	2	4	5	28	12	3	4	3	6	2008
22036202	2	72	1	5	1	2	1	4	5	30	12	3	6	3	6	2008
22036302	2	72	3	0	2	2	2	4	5	28	12	3	5	3	5	2008
22036402	1	74	3	5	1	1	1	4	5	29	12	3	6	2	6	2008
22036602	2	71	3	1	2	2	1	4	5	29	12	3	5	3	6	2008
22036702	1	83	3	3	1	1	1	1	3	30	12	3	6	3	6	2008
22036902	1	71	3	2	2	1	1	1	5	30	12	3	6	3	6	2008
22038602	2	79	3	0	2	1	2	4	5	15	9	0	4	0	2	2008
22039202	1	76	2	5	1	1	2	4	1	26	12	3	5	0	6	2008
22039602	2	74	1	0	2	1	1	4	5	28	12	3	6	1	6	2008
22039802	1	73	1	4	2	2	1	1	4	29	12	3	6	2	6	2008
22040102	1	79	1	0	1	1	1	4	5	29	12	3	5	3	6	2008
22040902	2	75	1	9	2	1	1	4	5	29	12	3	5	3	6	2008
22041002	2	79	1	0	2	2	1	4	5	28	12	3	5	2	6	2008
22041602	1	81	3	0	1	2	1	1	5	30	12	3	6	3	6	2008
22042502	2	86	2	0	2	2	1	4	5	20	12	2	0	3	3	2008
22042702	1	86	2	0	1	1	2	1	5	13	11	0	0	0	2	2008
22042802	1	72	1	9	2	2	1	1	5	30	12	3	6	3	6	2008
22043002	2	83	1	0	1	2	2	4	5	24	12	3	0	3	6	2008
22044402	2	73	2	6	2	2	2	4	5	27	12	3	4	2	6	2008
22044502	1	72	3	9	2	2	2	1	5	30	12	3	6	3	6	2008
22044602	1	80	1	0	2	2	1	4	5	29	12	2	6	3	6	2008
22045502	1	76	1	9	2	2	1	1	5	28	12	3	6	1	6	2008
22046502	1	76	1	0	2	2	1	1	5	30	12	3	6	3	6	2008
22047302	1	72	2	9	2	1	1	1	5	29	12	3	5	3	6	2008
22047502	1	78	3	0	2	2	1	1	5	27	12	3	5	1	6	2008
22047702	2	77	2	0	2	2	1	1	5	28	12	3	6	1	6	2008
22047802	1	82	1	0	2	2	1	1	1	29	12	3	5	3	6	2008
22048202	1	78	1	0	2	2	2	1	5	25	12	3	1	3	6	2008
22048302	2	72	1	9	2	2	2	4	5	30	12	3	6	3	6	2008
22048502	1	81	1	12	2	2	1	1	2	30	12	3	6	3	6	2008
22048802	1	72	2	4	1	1	1	1	1	28	12	3	5	2	6	2008
22049102	1	80	3	0	2	2	2	4	5	28	12	3	6	1	6	2008
22049902	1	71	1	12	2	2	1	1	5	29	12	3	5	3	6	2008
22050402	2	87	2	0	1	2	2	4	5	28	12	3	5	3	5	2008
22052702	1	85	1	0	2	1	1	4	2	29	12	3	5	3	6	2008
22052802	2	79	1	0	2	2	2	4	5	28	11	3	5	3	6	2008
22053202	2	71	1	6	1	2	1	4	5	30	12	3	6	3	6	2008
22054502	2	78	1	9	2	2	2	4	5	22	11	3	2	0	6	2008
22054702	2	71	3	0	2	2	2	1	5	29	12	3	5	3	6	2008
22054802	2	87	3	0	2	2	2	4	5	9	7	0	0	0	2	2008
22061005	1	70	1	12	2	1	1	1	5	30	12	3	6	3	6	2008
22061405	2	71	1	6	2	2	1	1	5	28	12	3	5	2	6	2008
22061805	2	69	1	11	2	2	1	1	5	29	11	3	6	3	6	2008
22063705	1	94	1	12	2	2	1	4	5	29	12	3	5	3	6	2008
22064505	1	95	1	8	2	2	1	1	5	29	12	3	5	3	6	2008
22064905	2	88	2	0	2	2	1	4	5	19	7	3	4	1	4	2008
22067705	1	92	3	0	2	2	1	4	5	5	0	0	0	0	5	2008
22067805	2	94	1	0	1	1	1	4	5	8	5	1	0	0	2	2008
22068005	2	70	1	5	1	2	1	1	5	28	12	3	6	1	6	2008
22068905	2	75	1	12	2	2	1	4	5	12	3	2	0	1	6	2008
22069005	2	75	1	9	2	2	1	4	2	29	12	3	6	2	6	2008
22069305	2	71	3	9	2	2	2	1	5	30	12	3	6	3	6	2008
22069405	2	76	1	12	2	2	1	1	3	30	12	3	6	3	6	2008
22069505	2	73	1	4	2	2	1	1	1	30	12	3	6	3	6	2008
22069605	1	78	1	1	2	2	1	1	5	30	12	3	6	3	6	2008
22069805	1	67	1	8	1	1	1	1	2	30	12	3	6	3	6	2008
22070005	1	72	1	15	1	2	1	1	1	29	12	3	5	3	6	2008
22070205	1	71	1	5	2	2	1	1	5	15	12	1	0	0	2	2008
22070305	2	72	1	0	2	1	1	4	5	26	12	3	5	0	6	2008
22070405	1	75	1	2	2	1	1	4	5	28	12	3	5	2	6	2008
22070605	2	78	1	0	2	2	2	4	5	30	12	3	6	3	6	2008
22070905	2	80	1	8	1	2	2	4	5	29	12	3	5	3	6	2008
22071005	2	79	1	0	2	2	1	1	5	29	12	3	5	3	6	2008
22071205	2	69	1	7	2	2	1	4	5	30	12	3	6	3	6	2008
22071405	2	74	1	0	2	2	2	4	5	30	12	3	6	3	6	2008
22071505	2	75	1	0	2	2	1	4	5	29	12	3	5	3	6	2008
22071705	1	71	1	17	2	2	1	1	5	30	12	3	6	3	6	2008
22071805	2	78	1	18	2	2	1	4	1	30	12	3	6	3	6	2008
22080205	2	68	1	6	1	2	1	4	1	27	12	3	5	1	6	2008
22081005	2	68	1	17	2	2	1	1	5	30	12	3	6	3	6	2008
22081405	2	103	1	0	2	2	2	4	5	16	4	2	5	2	3	2008
22082005	1	69	1	7	2	2	1	1	5	29	12	3	6	2	6	2008
22082105	2	68	1	6	2	2	1	1	2	26	12	3	5	0	6	2008
22082405	2	68	1	6	2	2	1	4	5	28	12	3	5	2	6	2008
22082905	2	105	3	0	2	2	2	4	5	6	3	1	0	0	2	2008
22083005	1	69	1	12	2	2	1	1	5	29	12	3	5	3	6	2008
22084005	2	69	1	6	2	2	1	1	5	30	12	3	6	3	6	2008
22084705	2	68	1	5	2	2	1	4	5	30	12	3	6	3	6	2008
22084905	1	70	1	7	2	2	1	1	1	30	12	3	6	3	6	2008
22085805	2	104	1	0	2	2	1	4	2	28	12	2	5	3	6	2008
22085905	2	68	1	6	2	2	1	4	1	28	12	3	5	2	6	2008
22086905	1	105	1	2	2	2	1	4	5	30	12	3	6	3	6	2008
22088105	1	107	1	2	2	2	1	4	5	19	9	2	3	0	5	2008
22088605	1	104	1	13	1	2	1	1	5	30	12	3	6	3	6	2008
22088705	2	106	1	0	1	2	1	4	5	3	0	0	0	0	3	2008
22089105	2	81	1	7	2	2	1	1	5	29	12	3	5	3	6	2008
23001208	2	92	1	0	2	2	1	4	5	27	9	3	6	3	6	2008
23001508	1	98	3	5	2	2	2	4	5	17	8	3	0	3	3	2008
23001608	2	84	3	7	2	2	2	1	5	28	10	3	6	3	6	2008
23002902	2	89	3	0	2	2	1	1	5	29	12	3	5	3	6	2008
23003008	2	83	1	0	2	2	1	5	5	21	10	3	4	1	3	2008
23003108	2	90	1	4	2	2	1	1	1	26	10	3	4	3	6	2008
23003208	1	87	1	14	2	2	1	1	1	30	12	3	6	3	6	2008
23003408	2	91	1	0	1	1	1	4	5	24	12	3	3	1	5	2008
23004608	2	86	1	0	2	2	2	4	3	21	12	3	1	1	4	2008
23004908	1	90	1	6	2	1	1	4	5	30	12	3	6	3	6	2008
23005208	2	89	1	9	2	2	1	1	5	30	12	3	6	3	6	2008
23005708	1	85	1	10	2	1	1	4	5	28	12	3	6	3	4	2008
23006000	2	97	1	0	2	2	1	4	5	23	10	1	5	1	6	2008
23006708	1	94	1	0	2	2	2	1	5	28	10	3	6	3	6	2008
23006808	2	81	1	4	2	2	2	1	5	28	11	3	5	3	6	2008
23007308	1	91	1	6	2	2	1	1	5	30	12	3	6	3	6	2008
23007508	2	83	3	2	2	2	1	4	5	21	11	3	1	1	5	2008
23008108	2	92	3	0	2	2	1	4	5	24	12	3	2	1	6	2008
23008308	2	90	3	0	2	2	1	4	5	26	12	3	5	1	5	2008
23009408	2	102	1	0	2	2	1	4	5	27	11	3	5	3	5	2008
23009708	2	91	3	0	1	1	1	4	5	27	10	3	5	3	6	2008
23009808	1	88	3	0	2	2	1	4	5	29	12	3	5	3	6	2008
23010308	2	86	3	0	1	2	1	4	1	30	12	3	6	3	6	2008
23010908	2	97	2	0	2	2	2	4	5	19	11	3	1	0	4	2008
23011108	1	92	2	0	2	2	1	4	5	28	10	3	6	3	6	2008
23011208	2	98	2	1	2	2	2	4	5	21	7	2	5	3	4	2008
23011308	2	92	2	6	1	1	2	4	5	23	10	3	1	3	6	2008
23011408	2	92	3	0	2	2	2	4	5	20	9	3	1	3	4	2008
23011608	2	67	1	7	2	2	1	1	1	30	12	3	6	3	6	2008
23012008	2	66	1	9	1	1	2	1	1	30	12	3	6	3	6	2008
23012108	2	65	3	6	1	2	1	4	5	30	12	3	6	3	6	2008
23012208	2	67	3	9	1	2	2	4	5	30	12	3	6	3	6	2008
23012308	2	66	3	5	1	2	2	1	1	27	10	3	5	3	6	2008
23012508	2	66	3	0	1	1	1	1	5	25	12	3	1	3	6	2008
23012608	1	66	3	9	1	2	2	1	3	30	12	3	6	3	6	2008
23012708	1	65	3	0	1	1	1	1	4	29	12	3	5	3	6	2008
23012808	1	66	3	3	2	2	1	3	5	30	12	3	6	3	6	2008
23013002	2	103	3	0	2	2	1	4	5	19	7	3	2	3	4	2008
23013008	1	101	1	6	2	2	1	4	5	30	12	3	6	3	6	2008
23014400	1	99	1	2	1	1	1	4	1	28	10	3	6	3	6	2008
23015608	1	101	3	0	2	1	2	4	5	26	10	3	5	2	6	2008
23019100	1	88	3	0	1	1	2	4	5	15	10	3	0	0	2	2008
23019500	1	92	1	4	2	2	1	1	5	23	11	3	3	0	6	2008
23020908	2	94	1	0	2	2	2	4	5	26	11	3	5	3	4	2008
23022600	2	90	1	0	2	2	1	4	5	29	12	3	5	3	6	2008
23024800	1	87	1	3	2	2	1	1	5	29	11	3	6	3	6	2008
23029902	2	73	3	0	2	2	1	1	5	28	10	3	6	3	6	2008
23030102	1	76	3	0	1	2	1	1	5	28	11	3	5	3	6	2008
23031402	1	80	1	0	1	2	1	1	5	27	9	3	6	3	6	2008
23031502	1	82	1	4	2	2	1	4	5	29	11	3	6	3	6	2008
23031602	2	82	1	1	2	2	1	1	1	26	9	3	5	3	6	2008
23032002	1	74	1	16	1	2	1	1	5	23	5	3	6	3	6	2008
23032302	1	72	1	0	2	2	2	1	5	23	7	3	6	2	5	2008
23032502	1	81	1	2	1	2	1	1	5	23	10	1	5	1	6	2008
23033702	2	72	2	0	2	2	1	4	1	30	12	3	6	3	6	2008
23033902	1	73	1	6	1	1	1	1	5	30	12	3	6	3	6	2008
23034102	1	79	3	0	1	1	2	4	5	19	6	3	5	1	4	2008
23034202	1	72	1	6	2	2	1	1	1	30	12	3	6	3	6	2008
23034402	2	79	1	0	2	2	2	4	5	27	12	3	4	2	6	2008
23034802	2	74	1	1	2	2	1	4	3	29	12	3	5	3	6	2008
23035302	2	106	1	0	2	2	1	4	5	6	2	1	0	0	3	2008
23035502	1	72	3	0	2	2	1	1	5	29	11	3	6	3	6	2008
23035702	1	85	3	0	2	2	1	4	5	28	11	3	5	3	6	2008
23035902	2	84	3	0	2	2	1	1	5	29	11	3	6	3	6	2008
23036402	1	82	1	11	2	2	1	1	5	27	9	3	6	3	6	2008
23036502	1	76	1	11	2	2	1	1	5	29	11	3	6	3	6	2008
23036602	2	80	1	5	2	2	1	4	1	28	10	3	6	3	6	2008
23037202	1	80	1	0	2	2	1	1	5	28	11	3	5	3	6	2008
23037302	2	73	1	4	2	2	1	1	1	27	10	3	5	3	6	2008
23037502	1	74	1	0	1	1	2	1	2	28	10	3	6	3	6	2008
23037702	2	85	1	4	2	2	2	4	5	27	10	3	5	3	6	2008
23037802	1	73	1	4	2	1	1	1	5	29	11	3	6	3	6	2008
23038102	2	75	1	0	2	2	2	1	5	27	10	3	5	3	6	2008
23039102	1	72	1	16	2	1	1	1	1	28	10	3	6	3	6	2008
23039702	1	75	3	2	2	2	1	4	5	30	12	3	6	3	6	2008
23040002	2	83	3	1	2	2	2	4	5	21	9	3	2	1	6	2008
23040102	1	72	3	4	2	1	2	1	5	29	12	3	5	3	6	2008
23040502	2	76	1	3	2	2	1	4	1	29	11	3	6	3	6	2008
23043502	2	73	1	3	2	2	1	4	5	26	10	3	5	2	6	2008
23043802	1	77	1	4	2	2	1	1	5	27	10	3	6	2	6	2008
23046702	1	108	3	3	1	1	1	1	5	21	9	3	0	3	6	2008
23048602	2	79	1	3	2	2	2	4	5	24	10	2	3	3	6	2008
23048702	2	73	3	0	2	2	1	4	5	28	12	3	4	3	6	2008
23050805	1	93	1	2	2	1	1	4	5	23	12	3	3	0	5	2008
23051205	1	69	3	0	1	1	2	1	5	22	5	3	5	3	6	2008
23051605	1	89	2	6	2	1	1	1	1	28	11	3	5	3	6	2008
23055205	2	94	1	0	2	2	2	4	5	23	12	3	4	0	4	2008
23055405	1	89	1	0	2	1	1	4	1	29	12	3	5	3	6	2008
23055605	1	100	1	2	2	2	2	1	5	28	11	3	5	3	6	2008
23056105	2	91	1	0	2	2	1	4	5	24	12	3	4	1	4	2008
23072605	1	69	1	9	2	2	1	1	1	28	10	3	6	3	6	2008
23073205	2	69	1	9	1	1	1	1	1	29	12	3	5	3	6	2008
23073405	1	69	1	9	1	1	1	1	1	30	12	3	6	3	6	2008
23074505	2	70	3	0	2	2	2	1	5	22	5	3	5	3	6	2008
23076405	1	71	1	9	2	1	1	1	2	28	10	3	6	3	6	2008
23076505	2	69	1	5	2	2	2	4	5	28	10	3	6	3	6	2008
23078105	1	70	3	7	1	2	2	4	1	29	12	3	5	3	6	2008
23078905	1	70	1	12	2	2	1	1	1	30	12	3	6	3	6	2008
23079005	2	68	1	6	2	2	2	3	5	30	12	3	6	3	6	2008
23079505	1	70	1	6	2	2	1	1	1	29	12	3	6	2	6	2008
23079705	2	69	3	0	2	2	1	4	5	30	12	3	6	3	6	2008
23079805	1	70	3	9	2	1	1	1	5	30	12	3	6	3	6	2008
23080005	2	77	3	0	1	1	1	4	1	29	12	3	5	3	6	2008
23080205	2	71	3	6	2	2	2	4	5	28	10	3	6	3	6	2008
23080305	1	74	3	2	1	2	2	1	1	29	12	3	5	3	6	2008
23080805	2	73	3	0	2	2	2	4	5	30	12	3	6	3	6	2008
23081105	1	81	1	0	2	2	2	1	4	22	9	3	5	1	4	2008
23081205	1	68	1	9	2	2	1	1	5	29	11	3	6	3	6	2008
23081305	2	69	1	15	2	2	1	4	5	30	12	3	6	3	6	2008
23081505	2	71	1	5	2	2	1	4	5	28	11	3	5	3	6	2008
23081705	1	74	1	16	2	2	1	1	5	29	11	3	6	3	6	2008
23082105	1	77	1	12	2	2	1	1	5	28	10	3	6	3	6	2008
23082305	1	69	3	10	2	2	1	1	1	28	11	3	5	3	6	2008
23082405	2	68	3	2	2	2	1	4	1	29	11	3	6	3	6	2008
23082705	2	68	3	6	2	1	1	1	1	28	11	3	5	3	6	2008
23082905	2	79	1	11	2	2	1	4	1	23	5	3	6	3	6	2008
31000508	2	88	1	0	2	2	1	4	5	21	12	2	0	2	5	2008
31001308	2	104	1	6	2	2	1	4	5	27	12	3	5	3	4	2008
31001708	1	90	3	2	2	2	2	4	5	29	12	3	5	3	6	2008
31002402	2	98	3	0	2	1	1	4	5	29	12	3	5	3	6	2008
31002608	2	98	3	0	2	2	1	4	5	27	10	3	5	3	6	2008
31002708	2	97	3	0	2	2	1	4	5	7	4	0	0	0	3	2008
31002808	1	97	2	3	2	2	1	4	5	27	9	3	6	3	6	2008
31003408	2	89	3	0	2	2	1	4	4	24	10	3	3	2	6	2008
31003508	2	89	3	0	2	2	1	1	5	12	7	0	0	0	5	2008
31003908	1	66	3	0	1	1	1	1	4	30	12	3	6	3	6	2008
31004800	2	93	3	0	2	2	1	4	5	27	9	3	6	3	6	2008
31005608	1	83	2	5	2	2	1	1	5	30	12	3	6	3	6	2008
31006308	2	65	3	0	2	2	1	1	5	29	12	3	5	3	6	2008
31007608	2	96	1	6	2	2	1	4	5	22	12	2	0	3	5	2008
31008808	2	91	1	4	2	2	1	4	5	5	0	0	0	0	5	2008
31009608	2	65	1	12	2	2	1	1	4	29	12	3	5	3	6	2008
31010408	2	102	1	0	2	2	1	4	5	13	10	0	0	0	3	2008
31011408	2	89	3	10	2	2	1	4	1	30	12	3	6	3	6	2008
31012308	1	98	1	0	2	2	1	4	3	6	0	1	0	0	5	2008
31012700	2	93	1	3	2	2	1	4	5	28	11	3	5	3	6	2008
31012808	1	90	1	4	2	2	1	1	2	30	12	3	6	3	6	2008
31013008	2	92	1	4	2	2	1	4	5	30	12	3	6	3	6	2008
31013408	2	98	1	0	2	2	1	4	5	15	7	0	0	3	5	2008
31013608	1	92	1	3	2	1	1	1	5	28	12	1	6	3	6	2008
31014308	2	94	1	3	2	2	1	4	5	28	12	1	6	3	6	2008
31015208	2	65	1	9	2	2	1	1	5	30	12	3	6	3	6	2008
31015308	1	93	1	6	1	2	1	1	5	29	12	2	6	3	6	2008
31015508	2	65	1	6	2	2	1	1	3	30	12	3	6	3	6	2008
31016208	2	67	1	6	2	2	1	1	5	29	12	3	5	3	6	2008
31019408	2	97	1	0	2	2	2	4	5	22	8	3	5	3	3	2008
31021808	2	96	1	0	2	2	1	4	5	27	11	3	5	2	6	2008
31023008	2	67	1	9	2	2	1	1	4	30	12	3	6	3	6	2008
31023208	2	66	1	9	2	2	1	4	5	24	11	1	3	3	6	2008
31025008	2	100	1	9	2	2	1	4	5	22	8	3	5	3	3	2008
31029008	1	93	1	0	2	2	1	4	1	26	12	1	5	3	5	2008
31030108	2	100	1	0	2	2	2	4	5	26	8	3	6	3	6	2008
31030902	2	98	1	0	2	2	1	4	5	24	9	2	5	3	5	2008
31032298	2	110	1	0	2	2	1	4	5	16	4	3	5	3	1	2008
31034708	1	96	1	3	2	2	2	4	5	26	8	3	6	3	6	2008
31035308	1	90	1	6	1	1	1	1	5	30	12	3	6	3	6	2008
31035508	1	93	1	0	1	1	1	4	5	25	8	3	5	3	6	2008
31035608	1	97	1	4	1	2	1	1	2	27	12	1	5	3	6	2008
31037708	2	100	1	0	2	2	1	4	5	18	9	2	1	1	5	2008
31038608	1	96	1	3	2	2	1	4	5	27	12	1	5	3	6	2008
31057302	2	74	1	11	2	2	1	4	5	30	12	3	6	3	6	2008
31059602	1	73	1	16	1	2	1	1	5	29	12	3	5	3	6	2008
31062402	2	77	1	0	2	2	1	4	1	27	12	3	3	3	6	2008
31064502	2	73	1	9	2	2	1	4	5	28	10	3	6	3	6	2008
31066602	2	78	3	0	2	2	1	1	5	26	10	3	4	3	6	2008
31066802	2	76	3	0	2	2	1	4	5	30	12	3	6	3	6	2008
31067002	2	78	3	0	2	2	1	1	2	29	12	3	5	3	6	2008
31067202	1	86	3	3	2	2	1	1	5	28	12	3	4	3	6	2008
31067502	1	87	3	8	2	2	1	4	5	30	12	3	6	3	6	2008
31067702	1	74	1	9	2	2	1	1	5	29	12	3	5	3	6	2008
31068302	2	82	1	4	2	2	1	4	5	29	12	3	5	3	6	2008
31068702	1	84	1	6	2	2	1	1	5	30	12	3	6	3	6	2008
31068902	1	81	1	14	2	2	1	1	5	28	12	2	6	3	5	2008
31069102	1	79	1	6	1	2	1	1	5	30	12	3	6	3	6	2008
31070302	1	84	1	9	2	2	1	1	5	30	12	3	6	3	6	2008
31076702	1	73	1	6	1	1	1	1	5	29	12	3	5	3	6	2008
31077502	1	76	1	5	2	2	1	1	5	29	12	3	5	3	6	2008
31079002	2	72	1	10	2	2	1	1	1	29	12	3	5	3	6	2008
31080302	1	80	3	2	2	1	1	1	5	30	12	3	6	3	6	2008
31080402	1	82	3	6	2	2	1	1	5	27	10	3	5	3	6	2008
31080502	1	73	3	8	1	1	1	1	5	28	11	3	5	3	6	2008
31080802	2	91	3	0	2	1	1	4	5	28	12	3	5	2	6	2008
31081002	2	75	3	0	2	2	1	1	5	28	11	3	5	3	6	2008
31081302	1	76	3	2	2	1	1	1	5	28	11	3	5	3	6	2008
31081702	2	77	3	2	2	2	1	1	5	28	11	3	5	3	6	2008
31082702	1	73	3	2	2	1	1	1	5	30	12	3	6	3	6	2008
31082802	1	73	3	8	1	2	1	1	5	29	12	3	5	3	6	2008
31082902	1	79	3	5	1	1	2	1	5	30	12	3	6	3	6	2008
31083002	2	83	3	0	2	2	1	4	5	28	11	3	5	3	6	2008
31083302	1	78	3	7	1	1	1	1	5	30	12	3	6	3	6	2008
31084302	2	83	1	0	2	2	1	4	5	28	12	3	5	3	5	2008
31084702	1	82	1	17	2	2	1	1	5	29	12	3	5	3	6	2008
31087602	1	75	1	7	2	2	1	1	2	30	12	3	6	3	6	2008
31088102	1	79	1	3	2	2	1	3	5	25	9	3	4	3	6	2008
31100305	2	92	3	0	2	2	1	4	5	23	8	3	4	3	5	2008
31101805	2	98	1	4	2	2	1	4	1	23	8	3	5	1	6	2008
31103505	2	92	3	0	2	2	1	4	5	24	11	3	1	3	6	2008
31103805	1	94	1	0	2	1	1	1	5	22	8	3	4	1	6	2008
31104905	2	95	1	0	1	2	1	4	5	13	7	1	0	0	5	2008
31105305	2	96	1	8	2	2	2	4	5	25	8	3	6	3	5	2008
31107205	2	93	1	3	2	2	2	4	5	25	12	3	5	3	2	2008
31108505	1	82	1	0	2	2	2	1	5	28	10	3	6	3	6	2008
31109805	1	79	1	3	2	2	1	1	5	23	10	3	5	3	2	2008
31110605	2	80	3	0	2	2	2	1	5	27	12	3	5	3	4	2008
31110805	2	71	3	0	2	2	1	1	5	26	10	3	4	3	6	2008
31112405	1	71	1	3	2	2	1	1	3	30	12	3	6	3	6	2008
31112805	1	88	1	0	1	2	1	4	5	29	12	3	5	3	6	2008
31113105	1	69	3	6	1	1	1	1	5	29	12	3	5	3	6	2008
31113805	2	74	1	0	2	2	1	4	1	28	11	3	5	3	6	2008
31114005	2	74	1	0	2	2	1	1	5	27	10	3	5	3	6	2008
31114505	1	89	1	1	1	2	1	4	1	20	5	3	4	3	5	2008
31115005	2	69	1	6	2	2	1	1	5	27	10	3	5	3	6	2008
31115305	2	100	1	0	2	2	1	4	5	17	6	3	2	0	6	2008
31116405	2	72	1	0	2	2	1	1	5	27	9	3	6	3	6	2008
31116505	2	72	1	0	2	2	1	4	5	28	10	3	6	3	6	2008
31116605	1	75	1	8	1	2	1	1	2	30	12	3	6	3	6	2008
31117705	2	69	1	6	2	2	1	1	2	28	10	3	6	3	6	2008
31117905	2	70	1	2	2	2	1	4	5	27	10	3	5	3	6	2008
31118405	2	97	1	7	2	2	1	4	5	28	11	3	5	3	6	2008
31118605	1	70	1	15	1	2	1	4	3	26	9	3	5	3	6	2008
31118905	1	70	1	13	1	1	1	1	1	27	10	3	5	3	6	2008
31119005	2	75	1	0	2	2	2	1	5	28	10	3	6	3	6	2008
31120905	1	69	1	17	1	2	1	1	5	28	10	3	6	3	6	2008
31122605	1	103	1	6	2	2	2	1	5	25	8	3	5	3	6	2008
31124205	1	70	3	9	1	2	1	1	5	30	12	3	6	3	6	2008
31124305	1	70	3	5	2	1	1	1	5	30	12	3	6	3	6	2008
31124405	1	70	3	6	2	2	1	1	2	29	12	3	5	3	6	2008
31125105	2	69	3	0	2	2	1	1	5	29	12	3	5	3	6	2008
31125205	1	70	3	9	2	1	1	1	5	29	12	3	5	3	6	2008
31126205	1	68	3	9	2	2	1	1	5	29	12	3	5	3	6	2008
31127305	2	89	3	0	2	2	1	4	5	19	10	0	4	0	5	2008
31127905	2	85	3	0	2	2	1	4	5	28	11	3	5	3	6	2008
31128005	2	84	3	0	2	2	1	1	5	26	10	3	4	3	6	2008
31128105	1	87	3	0	2	2	1	1	5	28	11	3	5	3	6	2008
31128205	2	103	3	0	2	1	1	4	5	10	8	0	0	0	2	2008
31128605	2	103	1	0	2	2	2	4	5	21	7	3	5	3	3	2008
31129505	1	68	1	10	2	2	1	5	5	30	12	3	6	3	6	2008
31130405	2	103	3	0	2	2	1	4	5	8	3	0	0	0	5	2008
31130505	2	98	1	0	2	2	1	5	2	29	12	3	5	3	6	2008
31131105	2	69	3	2	2	2	1	1	5	29	12	3	5	3	6	2008
31133105	2	104	1	10	2	2	2	4	5	9	4	0	0	0	5	2008
31135705	2	69	1	12	2	2	1	1	5	30	12	3	6	3	6	2008
31135805	2	68	1	12	2	2	1	1	5	30	12	3	6	3	6	2008
31136705	2	70	1	12	2	2	1	1	5	28	10	3	6	3	6	2008
32000608	2	99	3	0	2	2	1	4	5	19	7	0	5	3	4	2008
32001008	2	67	1	3	2	2	1	1	1	29	12	3	6	2	6	2008
32001108	2	67	1	0	2	2	2	1	5	28	12	3	4	3	6	2008
32001208	1	65	1	12	1	2	1	1	4	30	12	3	6	3	6	2008
32001408	1	65	1	5	1	2	1	1	2	30	12	3	6	3	6	2008
32001508	1	89	1	0	2	2	1	4	5	22	11	1	2	2	6	2008
32001608	1	66	1	7	1	1	1	1	3	30	12	3	6	3	6	2008
32001708	2	65	1	8	2	1	1	1	1	29	12	3	6	2	6	2008
32001808	2	67	2	0	2	1	1	1	3	29	12	3	5	3	6	2008
32001908	1	66	3	3	2	2	1	1	5	30	12	3	6	3	6	2008
32002008	1	66	3	10	2	1	1	1	5	30	12	3	6	3	6	2008
32002108	2	99	3	0	2	2	1	4	5	19	10	2	1	1	5	2008
32002808	2	66	1	4	2	1	1	1	5	30	12	3	6	3	6	2008
32003008	1	67	3	6	1	2	1	1	5	30	12	3	6	3	6	2008
32003108	2	67	3	0	2	2	1	4	5	24	12	3	0	3	6	2008
32003208	2	67	3	0	1	2	1	1	2	29	12	3	5	3	6	2008
32003300	2	94	2	7	2	2	1	4	5	27	11	3	6	2	5	2008
32003308	2	65	3	0	2	2	1	1	5	29	12	3	5	3	6	2008
32003408	2	100	3	0	2	2	1	4	5	16	8	2	0	1	5	2008
32003608	2	99	3	0	2	2	1	4	5	23	12	1	2	2	6	2008
32004102	2	84	1	6	2	2	1	1	5	27	12	3	5	1	6	2008
32004108	1	66	3	1	2	2	1	1	5	29	12	3	5	3	6	2008
32004308	2	90	3	0	2	2	1	4	5	9	5	3	0	1	0	2008
32004908	1	87	3	6	2	1	1	4	5	29	12	3	5	3	6	2008
32005208	2	92	2	0	2	2	1	4	5	24	10	3	5	0	6	2008
32006008	1	84	2	12	1	1	1	1	5	23	7	3	5	3	5	2008
32006108	2	65	3	0	2	2	1	1	5	25	8	3	5	3	6	2008
32006208	1	65	3	9	2	2	1	1	5	30	12	3	6	3	6	2008
32006308	1	86	3	0	2	2	1	4	5	23	12	0	5	0	6	2008
32006408	1	86	3	3	1	1	1	1	4	30	12	3	6	3	6	2008
32006508	1	85	3	1	2	1	1	4	5	23	11	1	5	0	6	2008
32006708	1	84	3	0	2	2	1	1	5	29	12	3	5	3	6	2008
32006908	2	80	3	3	2	2	1	4	5	14	8	0	0	0	6	2008
32007108	2	84	3	0	2	2	1	4	5	27	10	3	5	3	6	2008
32007208	1	90	3	0	1	2	1	4	5	16	7	0	2	1	6	2008
32007302	2	87	3	0	2	2	1	4	5	18	8	3	3	0	4	2008
32007408	2	89	3	0	1	1	1	4	5	30	12	3	6	3	6	2008
32007908	2	94	3	0	2	2	1	4	5	11	5	0	0	0	6	2008
32008108	2	89	3	0	1	1	1	4	5	19	8	0	2	3	6	2008
32008308	2	81	3	0	2	2	1	4	2	17	11	1	1	0	4	2008
32008708	2	94	3	0	2	2	1	4	5	18	12	0	0	0	6	2008
32008908	2	91	3	0	2	2	1	4	5	21	10	3	1	1	6	2008
32009300	1	88	2	18	2	2	1	4	5	29	12	3	6	2	6	2008
32009608	2	87	3	0	2	2	1	4	5	29	12	2	6	3	6	2008
32009808	2	93	3	0	2	2	1	4	5	23	11	3	0	3	6	2008
32010708	2	92	3	0	2	2	1	4	5	29	12	3	5	3	6	2008
32011808	1	89	1	0	2	2	1	1	5	21	12	3	0	0	6	2008
32012108	1	90	1	4	2	1	2	1	5	24	8	3	5	2	6	2008
32012208	2	94	1	0	2	2	1	4	5	28	11	3	5	3	6	2008
32012508	1	91	1	0	1	1	1	4	5	29	12	3	5	3	6	2008
32012608	2	94	1	0	2	2	1	4	1	30	12	3	6	3	6	2008
32012708	1	90	1	3	2	2	1	4	5	30	12	3	6	3	6	2008
32012808	1	94	1	3	2	2	1	1	5	29	12	3	5	3	6	2008
32012908	1	90	1	3	2	2	1	1	4	30	12	3	6	3	6	2008
32013008	2	103	3	0	2	2	1	4	5	15	9	0	2	0	4	2008
32013708	1	85	3	0	2	1	2	1	5	25	12	3	6	0	4	2008
32013808	1	85	3	0	1	1	1	4	5	29	12	3	5	3	6	2008
32013908	2	82	3	0	2	2	1	4	5	29	12	3	5	3	6	2008
32014008	1	102	3	0	2	2	1	4	5	12	7	0	0	0	5	2008
32014708	2	93	1	0	2	2	2	4	4	19	9	2	2	1	5	2008
32015008	2	92	1	0	2	2	2	4	5	23	11	2	3	1	6	2008
32015208	2	94	1	0	2	2	1	4	5	15	8	1	1	1	4	2008
32015608	2	94	1	0	2	2	2	4	2	30	12	3	6	3	6	2008
32015708	1	93	1	5	1	1	1	4	5	26	10	2	5	3	6	2008
32015808	1	89	1	6	1	2	1	4	5	30	12	3	6	3	6	2008
32015908	1	90	1	4	1	1	1	4	1	28	11	3	5	3	6	2008
32016108	1	92	1	5	2	2	1	4	5	26	10	3	5	2	6	2008
32016408	1	92	3	5	2	2	2	4	5	29	11	3	6	3	6	2008
32016608	1	95	1	3	2	2	1	4	5	30	12	3	6	3	6	2008
32016808	2	93	1	0	2	2	2	4	5	16	7	1	2	1	5	2008
32016908	2	92	3	0	2	2	2	4	5	18	9	2	1	1	5	2008
32017008	1	82	3	6	2	2	1	1	5	30	12	3	6	3	6	2008
32017108	1	90	2	4	2	1	2	1	5	27	9	3	6	3	6	2008
32017308	1	91	3	0	1	1	2	1	5	30	12	3	6	3	6	2008
32018002	2	101	3	0	2	2	1	4	5	21	12	3	0	0	6	2008
32018408	1	98	2	0	2	2	2	4	5	23	10	2	4	1	6	2008
32019898	2	91	3	0	2	2	1	4	5	28	11	3	5	3	6	2008
32023700	2	94	2	0	2	2	1	4	5	18	10	1	1	3	3	2008
32029802	2	88	3	0	1	2	2	4	5	9	5	0	0	0	4	2008
32030802	1	96	2	6	2	2	1	4	5	28	12	3	6	1	6	2008
32033000	2	90	2	0	1	1	1	4	5	23	12	0	6	0	5	2008
32034002	1	96	2	0	2	1	1	4	5	23	10	1	5	1	6	2008
32034302	2	98	1	0	2	2	1	4	5	22	10	3	5	0	4	2008
32034602	2	96	2	0	2	2	1	4	5	17	6	0	5	0	6	2008
32035502	1	95	2	10	2	2	1	4	5	21	9	3	1	3	5	2008
32042700	1	94	2	6	2	1	1	4	2	27	12	3	5	1	6	2008
32044500	2	89	2	0	2	2	1	4	5	26	12	2	6	0	6	2008
32048398	1	92	2	0	2	2	1	1	5	28	11	3	5	3	6	2008
32050108	2	67	2	0	2	2	1	4	5	27	12	3	5	1	6	2008
32050508	1	66	3	5	2	1	2	1	3	29	12	3	6	2	6	2008
32050808	2	66	1	0	2	2	1	4	5	26	12	3	4	1	6	2008
32051008	2	67	1	0	1	2	1	4	2	28	12	3	4	3	6	2008
32051108	2	65	2	0	2	2	2	1	5	29	12	3	6	2	6	2008
32056300	2	93	2	0	2	2	1	4	5	18	10	1	2	0	5	2008
32058408	1	66	3	9	1	1	1	1	5	30	12	3	6	3	6	2008
32059708	2	84	3	0	2	2	1	4	5	19	12	3	0	1	3	2008
32061202	1	87	1	2	2	2	1	1	5	26	9	3	5	3	6	2008
32061408	1	94	3	0	2	2	1	4	5	20	10	0	1	3	6	2008
32061808	1	102	2	0	1	1	1	1	5	21	8	3	3	1	6	2008
32062708	1	65	3	6	2	1	2	1	5	30	12	3	6	3	6	2008
32064000	2	100	2	0	2	2	1	4	5	20	10	2	1	2	5	2008
32064702	2	82	2	3	2	2	2	4	1	25	12	3	3	2	5	2008
32064708	2	90	3	0	2	2	1	4	5	21	12	3	0	3	3	2008
32065008	2	65	3	6	1	1	1	4	2	29	12	3	5	3	6	2008
32065202	2	97	2	0	2	2	1	4	5	13	8	3	0	0	2	2008
32065208	2	98	3	0	2	2	1	4	5	19	11	2	2	1	3	2008
32065408	2	95	3	0	2	2	1	4	5	24	12	3	3	0	6	2008
32065808	2	100	3	0	2	2	1	4	5	25	11	3	5	2	4	2008
32066108	1	100	3	0	1	1	1	1	5	29	12	3	5	3	6	2008
32067008	2	65	1	6	2	2	2	4	5	30	12	3	6	3	6	2008
32067108	1	66	1	9	1	2	1	1	1	29	11	3	6	3	6	2008
32067708	2	68	3	0	2	2	1	1	5	30	12	3	6	3	6	2008
32068008	2	82	3	0	2	2	1	4	5	22	7	3	4	3	5	2008
32069208	2	104	3	0	2	2	1	2	5	18	10	1	2	2	3	2008
32070108	2	100	1	0	1	2	1	4	5	9	6	1	1	1	0	2008
32070408	1	96	3	0	2	1	1	1	2	30	12	3	6	3	6	2008
32070708	1	97	1	5	2	2	1	4	5	18	10	1	3	1	3	2008
32071008	2	102	2	0	2	2	1	4	5	8	3	1	0	1	3	2008
32071698	2	94	3	0	2	1	1	4	5	7	4	0	1	0	2	2008
32071808	2	91	3	0	2	2	1	4	5	25	8	3	5	3	6	2008
32072208	2	101	3	0	1	2	1	4	5	27	10	3	5	3	6	2008
32072308	2	101	3	0	2	2	1	4	5	15	10	1	1	1	2	2008
32072408	1	101	3	0	2	2	1	4	5	10	7	0	0	0	3	2008
32072608	2	104	1	0	2	2	1	4	5	27	11	3	5	2	6	2008
32072708	2	101	1	3	2	2	1	4	5	24	12	1	4	2	5	2008
32073702	2	91	3	0	2	2	1	1	5	24	12	1	3	3	5	2008
32073808	1	101	3	0	2	1	1	4	5	23	12	0	2	3	6	2008
32073908	1	91	3	9	1	2	1	4	5	18	8	3	0	3	4	2008
32074708	2	95	3	0	2	2	1	4	4	16	10	0	1	0	5	2008
32074808	1	91	3	0	1	2	1	4	5	29	12	3	5	3	6	2008
32074908	2	107	2	0	2	2	1	4	5	29	11	3	6	3	6	2008
32075408	1	91	3	5	2	1	1	4	1	28	12	2	6	3	5	2008
32075608	2	100	3	0	2	2	2	4	5	20	12	1	4	1	2	2008
32075808	2	101	3	0	2	2	2	4	5	7	6	0	0	0	1	2008
32076108	1	91	3	0	2	1	1	4	5	22	9	3	1	3	6	2008
32076208	2	104	2	0	2	2	1	4	5	13	7	0	0	3	3	2008
32078300	2	99	3	0	2	1	1	4	5	27	12	3	5	2	5	2008
32078802	2	91	3	0	2	2	1	4	5	29	12	3	5	3	6	2008
32079802	1	87	3	5	2	2	1	4	5	20	9	0	5	0	6	2008
32082008	1	102	3	0	2	2	1	4	5	10	3	2	0	2	3	2008
32082408	2	101	3	0	2	2	1	4	5	13	7	3	0	0	3	2008
32082708	2	100	3	0	2	2	2	4	5	16	10	1	1	0	4	2008
32082908	1	101	3	0	2	2	1	1	5	13	5	1	1	3	3	2008
32083808	2	101	3	0	2	2	1	4	5	17	12	0	1	0	4	2008
32084808	1	101	3	5	1	2	1	4	5	8	5	1	0	0	2	2008
32085308	2	100	3	0	2	2	1	4	5	22	12	2	1	1	6	2008
32085408	2	103	3	0	2	2	1	4	5	16	12	0	1	0	3	2008
32086498	2	90	3	0	2	2	1	4	5	1	1	0	0	0	0	2008
32086898	2	90	3	0	2	2	1	4	5	26	12	3	3	2	6	2008
32088202	2	96	3	0	2	2	1	4	5	27	10	3	5	3	6	2008
32090108	2	102	3	4	2	2	1	4	5	13	7	2	0	2	2	2008
32091608	2	100	3	0	2	2	1	4	5	13	10	1	0	1	1	2008
32091708	2	100	3	0	1	2	1	4	5	14	6	2	0	3	3	2008
32091908	2	103	3	0	2	2	1	4	5	10	8	1	0	1	0	2008
32092008	2	104	3	0	2	2	1	4	5	7	4	0	0	1	2	2008
32092208	2	101	3	0	2	2	1	4	5	9	4	1	0	3	1	2008
32093098	2	98	2	0	2	2	1	4	5	29	12	3	5	3	6	2008
32094008	1	99	3	0	2	2	1	4	5	15	10	2	0	3	0	2008
32100308	1	82	2	0	2	2	1	1	5	27	10	3	5	3	6	2008
32100508	1	83	3	5	1	2	2	4	5	29	12	3	5	3	6	2008
32101408	2	90	2	0	2	2	2	4	5	29	12	3	5	3	6	2008
32101508	1	66	2	0	1	2	2	1	5	29	12	3	5	3	6	2008
32101708	2	66	3	5	2	2	1	4	5	23	11	3	0	3	6	2008
32101808	1	65	1	14	2	1	1	1	5	27	9	3	6	3	6	2008
32101908	2	67	2	8	2	2	1	1	3	30	12	3	6	3	6	2008
32102202	2	106	1	6	2	2	1	4	5	16	12	1	0	0	3	2008
32102300	2	91	1	9	2	2	1	4	5	28	12	3	4	3	6	2008
32102508	2	84	3	0	2	2	1	4	5	19	12	0	2	0	5	2008
32103308	2	67	3	0	2	2	1	1	5	28	12	3	5	3	5	2008
32103408	1	67	3	9	2	1	2	1	5	30	12	3	6	3	6	2008
32103508	2	66	3	0	2	2	1	4	2	29	12	3	5	3	6	2008
32103608	1	67	3	17	2	2	1	1	2	30	12	3	6	3	6	2008
32103708	1	93	2	5	2	2	1	1	5	30	12	3	6	3	6	2008
32104198	1	92	1	17	2	2	1	4	5	29	12	3	5	3	6	2008
32114398	2	92	3	0	2	2	1	4	4	30	12	3	6	3	6	2008
32115102	2	94	3	0	2	2	1	4	5	23	11	3	5	3	1	2008
32116600	2	93	3	0	1	1	1	4	1	26	12	3	4	3	4	2008
32120900	1	88	2	8	1	2	2	4	1	30	12	3	6	3	6	2008
32121600	2	89	3	0	2	2	1	4	5	13	8	1	2	0	2	2008
32122400	2	88	2	0	2	2	1	4	5	10	6	1	0	0	3	2008
32123400	2	94	3	0	2	2	1	4	4	3	3	0	0	0	0	2008
32126300	1	89	3	3	1	2	1	1	5	27	12	3	5	3	4	2008
32128400	2	88	2	0	2	2	2	4	2	26	12	3	3	2	6	2008
32129300	2	89	1	2	2	2	1	4	4	29	12	3	6	2	6	2008
32130700	2	90	2	0	2	2	1	4	5	19	10	2	4	0	3	2008
32131302	2	94	3	0	1	1	1	4	5	28	11	3	5	3	6	2008
32138602	2	89	3	0	2	2	1	4	5	26	12	3	5	2	4	2008
32141500	1	88	2	0	2	1	1	4	5	22	12	3	3	0	4	2008
32143502	2	87	3	0	2	2	1	4	5	15	7	2	1	0	5	2008
32148200	2	90	2	0	2	2	1	4	5	27	12	3	5	2	5	2008
32150108	2	66	1	9	2	2	1	1	5	30	12	3	6	3	6	2008
32150208	1	66	1	10	2	2	1	1	5	30	12	3	6	3	6	2008
32150308	2	67	1	9	2	2	1	1	5	30	12	3	6	3	6	2008
32150408	2	65	1	5	2	2	2	1	5	30	12	3	6	3	6	2008
32150608	2	67	1	0	2	2	1	1	5	30	12	3	6	3	6	2008
32150708	2	65	2	6	2	2	1	1	1	29	12	3	5	3	6	2008
32150808	1	66	2	6	2	1	2	1	5	30	12	3	6	3	6	2008
32150908	1	65	2	5	1	1	1	1	5	29	12	3	5	3	6	2008
32151008	2	66	2	0	2	2	1	1	5	28	12	3	5	3	5	2008
32151108	2	66	2	8	2	2	1	1	1	30	12	3	6	3	6	2008
32151208	1	65	2	5	1	1	1	1	5	30	12	3	6	3	6	2008
32151302	1	77	1	15	2	2	1	1	5	28	10	3	6	3	6	2008
32151308	2	67	2	0	2	2	2	1	5	29	12	3	5	3	6	2008
32151402	1	74	1	12	2	2	1	1	5	30	12	3	6	3	6	2008
32151508	1	67	2	6	1	1	2	1	1	30	12	3	6	3	6	2008
32151608	2	66	2	0	2	2	2	4	1	29	12	3	5	3	6	2008
32151708	1	68	2	6	1	2	2	1	1	30	12	3	6	3	6	2008
32151908	1	88	2	0	1	2	2	4	2	29	12	3	5	3	6	2008
32152008	1	66	2	3	1	1	1	1	5	29	12	3	5	3	6	2008
32152708	2	88	2	0	2	2	1	4	5	24	12	3	2	2	5	2008
32152908	2	89	2	0	2	2	2	4	5	29	12	3	5	3	6	2008
32153102	2	72	1	9	2	2	1	1	1	29	12	3	6	2	6	2008
32153308	2	85	2	0	2	2	1	1	5	25	10	0	6	3	6	2008
32153408	2	89	2	0	2	2	1	4	5	19	9	0	5	0	5	2008
32153602	1	74	1	6	2	1	1	1	1	29	12	3	5	3	6	2008
32153802	1	72	3	5	1	2	2	4	1	27	10	3	5	3	6	2008
32153902	2	74	1	5	2	2	1	1	5	27	12	3	5	1	6	2008
32154002	2	74	3	0	2	2	1	4	5	28	12	2	5	3	6	2008
32154702	2	74	2	3	2	2	1	4	5	21	9	3	0	3	6	2008
32155108	2	85	2	0	2	1	1	4	5	25	12	2	4	1	6	2008
32156102	1	82	2	3	1	1	1	1	5	29	12	3	5	3	6	2008
32156302	2	72	3	6	2	1	2	1	5	28	12	3	4	3	6	2008
32156502	1	73	3	2	2	2	1	5	5	27	10	3	5	3	6	2008
32156602	2	78	3	0	2	2	1	1	5	18	9	3	0	0	6	2008
32156608	2	90	2	0	2	2	2	4	5	23	10	3	3	1	6	2008
32156702	2	79	2	0	2	2	1	1	5	25	12	3	5	0	5	2008
32156902	2	75	3	2	2	1	1	1	5	28	10	3	6	3	6	2008
32157102	1	86	3	8	2	2	1	4	5	30	12	3	6	3	6	2008
32157202	2	78	3	0	2	2	1	4	2	27	12	3	3	3	6	2008
32157302	2	75	3	0	2	2	1	4	1	29	12	3	5	3	6	2008
32157402	2	73	3	0	2	2	1	1	5	29	12	3	5	3	6	2008
32157602	2	81	2	2	2	2	1	1	5	30	12	3	6	3	6	2008
32158002	1	73	3	2	2	2	1	1	5	30	12	3	6	3	6	2008
32160008	2	90	2	0	2	2	2	4	5	16	8	3	0	2	3	2008
32160202	2	81	3	0	2	2	1	4	5	16	8	3	0	0	5	2008
32160308	2	97	2	0	2	1	1	4	5	22	11	3	0	3	5	2008
32160702	1	70	3	0	1	2	2	1	5	28	12	3	5	2	6	2008
32160802	2	79	3	0	1	2	2	4	5	24	9	2	5	3	5	2008
32160808	2	85	2	0	2	2	1	4	5	30	12	3	6	3	6	2008
32161002	1	77	3	0	1	2	2	1	4	25	12	2	6	0	5	2008
32161008	2	90	2	4	2	2	1	4	5	30	12	3	6	3	6	2008
32161202	2	85	3	0	1	2	1	4	5	25	11	3	2	3	6	2008
32161302	1	70	3	0	1	2	2	1	1	29	12	3	6	2	6	2008
32161402	1	72	3	1	2	1	2	1	5	24	12	3	4	1	4	2008
32161802	1	74	3	2	1	2	1	1	5	26	11	2	5	3	5	2008
32162402	2	81	1	0	1	2	1	4	5	16	9	1	0	0	6	2008
32162608	2	81	2	0	2	2	2	4	5	30	12	3	6	3	6	2008
32162802	2	84	2	0	2	2	1	4	5	3	0	0	0	0	3	2008
32163008	2	84	2	0	2	2	1	4	5	28	11	3	5	3	6	2008
32163308	2	85	2	0	2	2	1	4	5	29	12	3	5	3	6	2008
32163902	1	85	3	6	2	1	1	1	1	28	12	1	6	3	6	2008
32164002	2	71	3	0	2	2	1	4	1	28	12	3	6	1	6	2008
32164102	1	72	3	9	2	2	1	1	5	17	11	2	1	0	3	2008
32164202	1	78	3	11	2	2	1	1	4	30	12	3	6	3	6	2008
32164502	2	78	3	0	2	2	1	4	5	26	12	3	2	3	6	2008
32164908	2	89	2	0	2	2	1	4	5	29	12	3	5	3	6	2008
32165102	2	75	3	0	2	2	1	4	5	26	12	3	3	3	5	2008
32165108	2	97	2	0	2	2	1	4	5	27	10	3	5	3	6	2008
32165202	1	74	3	5	2	2	1	1	2	30	12	3	6	3	6	2008
32165208	2	87	2	0	2	1	2	4	5	29	12	3	5	3	6	2008
32165308	2	81	2	0	2	1	1	4	5	29	12	3	5	3	6	2008
32165402	2	76	3	0	2	2	2	1	5	26	12	3	2	3	6	2008
32165602	2	88	3	0	2	2	1	1	5	17	10	0	1	0	6	2008
32165702	1	77	3	6	2	1	1	4	2	30	12	3	6	3	6	2008
32166002	2	73	3	0	2	2	1	4	5	29	12	3	5	3	6	2008
32166108	2	83	2	14	2	1	1	1	5	30	12	3	6	3	6	2008
32166202	2	80	3	0	2	2	1	1	5	16	10	0	2	0	4	2008
32166302	1	80	3	11	1	2	1	1	5	28	12	3	6	1	6	2008
32166402	2	74	3	0	2	2	1	1	5	26	12	3	2	3	6	2008
32166908	2	91	2	0	2	2	1	4	5	29	12	3	5	3	6	2008
32167302	2	78	3	0	2	2	1	4	5	29	12	3	5	3	6	2008
32167608	2	93	2	0	2	2	1	4	5	29	12	3	5	3	6	2008
32167702	2	82	1	12	2	2	1	1	5	26	12	3	5	0	6	2008
32167708	2	93	2	0	2	2	1	4	5	27	11	3	5	2	6	2008
32167902	1	77	2	5	2	1	1	1	5	30	12	3	6	3	6	2008
32168108	2	96	2	0	1	1	1	4	5	29	12	3	5	3	6	2008
32168408	1	83	2	4	2	2	1	1	5	30	12	3	6	3	6	2008
32168502	2	76	2	0	2	1	1	4	4	19	8	2	3	0	6	2008
32168602	2	74	2	2	2	2	1	1	3	26	9	3	6	2	6	2008
32168608	1	91	2	2	2	2	1	1	5	30	12	3	6	3	6	2008
32169108	1	89	2	0	2	2	2	1	5	29	12	3	5	3	6	2008
32169202	2	79	2	3	2	2	2	1	1	27	12	3	5	1	6	2008
32169302	2	71	2	0	2	2	1	1	2	29	12	3	6	2	6	2008
32169308	1	89	2	2	1	1	1	1	5	29	12	3	5	3	6	2008
32169502	1	80	2	6	1	2	1	1	4	24	8	3	5	2	6	2008
32169508	1	89	2	8	1	1	1	4	3	30	12	3	6	3	6	2008
32169602	2	85	2	0	2	2	1	1	4	23	10	1	6	0	6	2008
32169702	1	79	2	9	2	2	1	1	5	17	8	1	2	0	6	2008
32169708	1	94	2	5	2	1	1	4	5	29	12	3	5	3	6	2008
32169902	2	78	2	0	2	2	1	4	1	29	12	3	5	3	6	2008
32169908	1	92	3	3	2	1	1	1	5	29	12	3	5	3	6	2008
32170202	1	85	2	9	2	2	1	1	5	30	12	3	6	3	6	2008
32170402	1	74	2	6	1	1	1	1	4	21	10	1	3	1	6	2008
32170508	1	91	2	7	2	1	1	2	2	23	5	3	6	3	6	2008
32170602	2	73	2	0	2	2	1	1	5	18	9	0	4	0	5	2008
32170702	2	84	3	0	2	2	1	1	1	28	12	3	5	2	6	2008
32170908	1	82	2	2	1	2	1	4	5	30	12	3	6	3	6	2008
32171002	1	72	2	6	1	1	1	1	3	29	12	3	5	3	6	2008
32171102	2	79	2	0	2	2	1	4	5	20	11	2	3	0	4	2008
32171302	2	77	2	7	2	2	1	4	5	26	12	3	6	1	4	2008
32171602	2	72	2	0	2	2	1	1	2	29	12	3	5	3	6	2008
32171702	1	74	2	4	1	1	1	4	1	29	12	3	6	2	6	2008
32171802	1	83	2	5	1	1	1	1	4	28	12	3	6	1	6	2008
32172202	1	75	2	0	1	2	1	1	2	29	12	3	5	3	6	2008
32172402	2	73	2	4	2	2	1	1	1	29	12	3	5	3	6	2008
32173702	1	75	2	4	2	1	1	1	2	25	12	2	3	2	6	2008
32173902	1	78	2	3	2	1	1	1	5	29	12	3	5	3	6	2008
32174302	1	72	2	12	2	1	1	1	4	30	12	3	6	3	6	2008
32174402	2	80	2	0	2	2	1	1	5	24	11	3	1	3	6	2008
32174702	2	74	2	1	2	1	1	1	1	29	12	3	5	3	6	2008
32175102	1	73	2	6	2	2	2	1	1	27	12	3	3	3	6	2008
32175202	1	77	2	0	2	2	2	1	1	28	12	3	5	3	5	2008
32175702	1	75	3	3	1	1	1	4	5	29	12	3	5	3	6	2008
32176102	1	79	2	3	1	1	1	4	5	28	12	3	5	2	6	2008
32176202	1	76	2	8	2	2	1	1	5	29	12	3	6	2	6	2008
32176302	2	71	2	0	2	2	1	4	4	23	12	3	3	0	5	2008
32176402	2	72	2	2	1	2	1	1	5	25	12	3	3	1	6	2008
32176802	2	79	2	6	2	2	1	4	2	26	12	3	5	0	6	2008
32178402	2	72	2	4	2	2	1	1	5	30	12	3	6	3	6	2008
32179902	1	84	1	7	2	2	1	1	5	29	12	3	5	3	6	2008
32180302	2	85	2	0	2	1	1	4	5	19	7	3	3	3	3	2008
32181002	2	77	2	0	2	2	1	1	5	29	12	3	5	3	6	2008
32181102	2	75	1	0	2	2	1	1	4	29	12	3	6	2	6	2008
32181902	2	79	2	0	2	2	1	4	5	26	12	3	6	0	5	2008
32182002	2	85	2	0	1	2	1	4	5	24	10	3	5	0	6	2008
32183302	2	87	2	0	1	1	1	4	5	29	12	3	6	2	6	2008
32184002	2	83	3	0	2	2	1	4	5	29	12	3	5	3	6	2008
32184102	1	71	3	6	1	1	1	4	5	25	11	3	5	1	5	2008
32184802	2	78	3	0	2	2	2	4	5	27	10	3	5	3	6	2008
32184902	2	85	3	0	2	2	1	4	5	26	12	3	3	3	5	2008
32185002	1	72	3	3	2	1	1	1	5	23	12	0	2	3	6	2008
32185102	1	79	3	11	2	2	2	4	5	30	12	3	6	3	6	2008
32185402	1	75	3	3	1	2	1	4	5	26	10	3	5	2	6	2008
32185702	1	83	2	7	1	2	1	4	2	30	12	3	6	3	6	2008
32185802	2	85	3	0	2	2	1	2	5	24	9	3	5	3	4	2008
32186102	2	87	3	0	1	1	1	4	2	15	8	3	0	0	4	2008
32186202	2	75	3	0	2	2	1	4	5	30	12	3	6	3	6	2008
32186502	2	73	3	0	2	1	1	1	5	28	12	3	5	2	6	2008
32186602	2	84	3	0	2	2	1	4	5	29	12	3	5	3	6	2008
32186702	1	72	3	0	1	2	1	1	5	26	9	3	5	3	6	2008
32186802	2	79	3	3	2	2	1	1	5	30	12	3	6	3	6	2008
32186902	1	78	3	3	1	1	1	4	5	30	12	3	6	3	6	2008
32187102	2	70	3	0	2	2	1	1	5	30	12	3	6	3	6	2008
32187202	1	85	3	8	2	1	1	1	5	30	12	3	6	3	6	2008
32187302	1	82	3	1	2	2	1	1	5	30	12	3	6	3	6	2008
32187702	1	79	3	4	2	1	2	1	2	30	12	3	6	3	6	2008
32187902	1	71	3	1	1	2	1	1	5	30	12	3	6	3	6	2008
32188002	1	91	3	3	2	2	1	4	5	11	6	0	0	0	5	2008
32188102	2	86	3	0	2	2	1	4	5	29	12	3	5	3	6	2008
32188602	1	73	1	9	2	1	1	1	5	30	12	3	6	3	6	2008
32188702	2	74	1	2	2	2	1	4	5	30	12	3	6	3	6	2008
32189702	1	72	3	0	2	2	1	1	5	28	10	3	6	3	6	2008
32189802	2	77	3	0	2	2	1	1	5	27	10	3	5	3	6	2008
32190002	1	75	3	0	2	2	1	1	5	23	6	3	5	3	6	2008
32190102	1	83	3	0	2	2	2	1	5	20	4	3	4	3	6	2008
32190302	2	80	3	0	1	2	1	1	5	24	7	3	5	3	6	2008
32190802	2	85	3	0	2	2	1	4	5	27	10	3	5	3	6	2008
32191102	2	72	3	3	2	2	1	1	5	27	10	3	5	3	6	2008
32191502	2	75	1	0	1	2	1	4	2	27	11	3	5	2	6	2008
32192502	1	74	3	0	1	1	1	1	5	22	5	3	5	3	6	2008
32192602	1	74	2	6	1	2	2	1	5	27	12	2	6	1	6	2008
32192802	1	72	3	9	2	1	1	1	5	30	12	3	6	3	6	2008
32192902	2	72	3	2	2	2	2	1	5	29	12	3	5	3	6	2008
32193002	2	72	3	0	2	2	2	4	5	23	11	3	5	1	3	2008
32193102	2	78	2	0	2	1	2	1	1	19	11	1	2	0	5	2008
32193302	2	82	2	0	2	2	1	4	1	25	12	3	5	0	5	2008
32193402	1	71	3	12	2	2	2	1	5	30	12	3	6	3	6	2008
32193502	1	79	2	6	2	2	1	1	1	30	12	3	6	3	6	2008
32193602	2	80	2	0	2	1	1	1	2	28	12	3	4	3	6	2008
32193702	1	85	3	6	2	2	1	4	1	29	12	3	6	2	6	2008
32194002	1	85	3	4	2	2	1	4	5	19	8	3	3	0	5	2008
32194102	2	80	3	0	1	2	1	1	4	27	10	3	6	2	6	2008
32194702	2	77	2	1	2	2	1	1	5	27	12	3	4	3	5	2008
32195302	1	71	3	15	2	2	1	1	5	21	12	3	2	0	4	2008
32195602	2	78	3	0	2	2	1	4	5	25	12	3	4	1	5	2008
32195702	1	73	3	0	1	1	1	1	5	29	11	3	6	3	6	2008
32195802	1	86	2	0	1	1	1	4	5	23	12	3	0	2	6	2008
32196702	2	76	3	0	2	2	1	4	5	29	12	3	6	3	5	2008
32197002	2	85	2	0	2	2	1	4	5	23	12	3	3	0	5	2008
32197502	2	86	3	0	2	2	1	4	5	23	12	2	2	1	6	2008
32197702	2	80	3	0	2	2	1	4	5	25	12	3	1	3	6	2008
32197802	2	80	3	0	2	2	1	1	5	29	12	3	5	3	6	2008
32198102	2	77	2	0	2	2	1	4	5	21	12	3	0	0	6	2008
32198902	1	75	2	0	2	1	1	1	5	30	12	3	6	3	6	2008
32199402	2	75	2	0	2	2	1	4	2	25	12	3	3	2	5	2008
32199702	2	71	2	0	2	1	1	4	5	27	12	3	5	1	6	2008
32200002	1	81	3	4	1	2	1	1	2	28	12	3	5	2	6	2008
32200502	1	75	2	0	1	2	1	4	5	28	12	3	5	2	6	2008
32200508	1	65	3	10	2	2	1	1	5	30	12	3	6	3	6	2008
32201102	2	82	3	0	2	2	1	4	5	29	12	3	5	3	6	2008
32201302	2	81	2	1	2	2	1	4	5	21	12	3	1	0	5	2008
32201402	1	71	3	6	1	1	1	1	5	30	12	3	6	3	6	2008
32201702	2	80	2	0	2	2	1	1	5	26	12	3	4	1	6	2008
32201802	2	72	3	0	2	2	1	1	5	29	12	3	5	3	6	2008
32201902	2	80	3	0	1	2	1	4	1	29	12	3	5	3	6	2008
32202002	1	81	1	8	2	1	1	1	1	29	12	3	5	3	6	2008
32202102	2	76	2	0	2	2	1	4	1	28	10	3	6	3	6	2008
32202202	1	77	2	3	2	2	1	1	4	28	10	3	6	3	6	2008
32202702	1	73	3	0	1	2	1	4	5	29	12	3	5	3	6	2008
32203902	1	75	2	0	1	1	2	1	4	28	12	3	5	3	5	2008
32204402	1	72	2	0	2	2	2	4	1	27	12	3	3	3	6	2008
32204602	2	72	3	9	2	2	1	1	2	28	10	3	6	3	6	2008
32204902	1	92	1	3	2	2	1	4	5	28	12	2	6	3	5	2008
32205402	2	72	1	3	2	2	1	1	5	25	12	3	4	0	6	2008
32205902	1	84	3	0	1	1	1	4	5	30	12	3	6	3	6	2008
32206402	2	87	3	0	2	2	1	1	5	27	10	3	5	3	6	2008
32206602	1	75	1	4	2	1	1	1	5	30	12	3	6	3	6	2008
32206702	2	73	3	0	1	2	2	4	5	27	10	3	5	3	6	2008
32208502	1	74	2	4	1	2	1	4	3	27	10	3	5	3	6	2008
32208702	2	81	2	0	2	2	1	4	5	27	11	3	5	2	6	2008
32208802	1	73	1	12	1	1	1	4	5	28	12	3	5	2	6	2008
32209002	1	83	2	6	2	2	2	1	5	27	10	3	5	3	6	2008
32209302	1	106	3	3	2	2	1	4	5	14	11	0	1	0	2	2008
32212102	2	72	2	6	2	2	1	1	4	27	10	3	5	3	6	2008
32213102	2	78	2	0	2	2	2	4	5	20	11	1	3	0	5	2008
32213202	2	86	2	0	2	2	1	4	5	24	11	2	5	0	6	2008
32217602	1	86	3	4	2	2	1	4	5	23	12	1	4	2	4	2008
32217902	2	76	3	14	2	1	1	2	5	30	12	3	6	3	6	2008
32219302	2	78	3	3	2	2	1	1	5	27	12	3	5	3	4	2008
32222102	2	72	3	7	2	2	1	4	5	23	11	3	0	3	6	2008
32223702	1	79	2	12	2	1	1	1	5	27	9	3	6	3	6	2008
32224002	2	83	2	2	2	2	1	4	5	26	8	3	6	3	6	2008
32224102	1	76	3	0	2	1	1	1	5	17	8	3	0	0	6	2008
32226602	1	84	3	8	2	2	1	1	5	30	12	3	6	3	6	2008
32226802	1	80	3	0	1	2	1	1	5	27	10	3	5	3	6	2008
32227002	1	73	3	3	1	1	1	1	5	27	10	3	5	3	6	2008
32227302	1	83	2	7	2	2	1	4	4	26	10	3	4	3	6	2008
32229502	2	72	3	0	2	1	1	1	2	28	12	3	5	3	5	2008
32229702	2	79	2	0	2	2	1	4	2	29	12	3	5	3	6	2008
32229902	2	75	2	0	2	2	1	4	5	28	12	3	5	3	5	2008
32230102	1	79	2	4	2	1	2	1	5	23	12	1	4	0	6	2008
32230302	1	85	3	0	2	1	1	1	5	19	11	1	1	1	5	2008
32230402	1	84	2	0	1	1	1	1	2	30	12	3	6	3	6	2008
32230502	1	71	3	2	2	2	2	1	4	27	12	3	3	3	6	2008
32230602	2	79	3	0	2	2	1	1	5	26	12	3	2	3	6	2008
32231002	1	81	3	4	1	2	1	4	3	28	12	3	5	2	6	2008
32231502	1	74	2	4	1	2	1	1	2	30	12	3	6	3	6	2008
32231702	1	71	3	6	2	1	1	1	5	29	11	3	6	3	6	2008
32232302	2	79	3	0	2	2	1	1	5	27	10	3	5	3	6	2008
32232402	1	81	3	0	2	2	1	4	5	29	12	2	6	3	6	2008
32232802	2	74	3	0	2	2	2	4	5	27	12	3	5	3	4	2008
32233102	1	76	3	2	1	1	1	1	5	18	10	0	2	0	6	2008
32234002	1	73	2	3	1	2	2	4	5	27	12	3	3	3	6	2008
32234202	1	74	3	0	1	1	1	4	5	25	8	3	5	3	6	2008
32234302	2	77	2	0	2	2	1	4	5	30	12	3	6	3	6	2008
32234702	2	77	3	0	2	2	1	4	5	29	12	3	5	3	6	2008
32282702	2	84	1	0	2	1	1	1	1	30	12	3	6	3	6	2008
32283102	1	79	1	6	2	1	1	1	5	28	10	3	6	3	6	2008
32284302	2	88	2	0	2	2	1	4	5	25	11	2	3	3	6	2008
32286202	2	94	2	0	2	1	1	4	5	19	10	3	0	0	6	2008
32286602	2	82	1	12	2	2	1	4	5	30	12	3	6	3	6	2008
32286702	2	74	1	0	1	2	1	4	1	29	12	3	6	2	6	2008
32286902	2	83	1	0	2	2	1	1	5	28	12	3	5	3	5	2008
32287102	2	88	2	0	2	2	1	4	5	24	11	1	5	2	5	2008
32287202	1	71	2	14	1	2	1	1	4	28	12	3	6	1	6	2008
32287402	2	77	2	3	2	2	1	4	5	25	12	3	5	0	5	2008
32287602	2	86	2	0	2	2	1	4	5	24	9	3	6	0	6	2008
32287802	2	78	2	0	2	2	1	1	5	22	11	2	4	0	5	2008
32287902	1	71	2	2	2	2	1	1	5	26	11	3	5	1	6	2008
32288202	1	71	3	5	1	1	1	1	1	27	12	3	4	2	6	2008
32288402	2	80	2	0	2	2	1	4	5	30	12	3	6	3	6	2008
32288802	2	71	2	0	2	2	1	4	1	28	11	3	5	3	6	2008
32289002	2	77	3	0	2	2	1	4	5	25	10	3	4	2	6	2008
32289202	2	86	3	0	1	2	2	4	5	24	12	3	0	3	6	2008
32289602	2	87	3	0	2	2	1	4	5	27	10	3	5	3	6	2008
32289802	2	74	2	0	2	2	2	4	5	27	12	3	5	1	6	2008
32290002	1	77	1	5	2	2	1	1	1	18	7	3	5	0	3	2008
32300205	1	99	2	10	1	2	2	4	5	17	8	3	0	0	6	2008
32302205	2	93	3	0	1	2	1	4	5	29	12	3	6	2	6	2008
32302805	1	92	2	4	1	1	1	4	5	24	10	3	5	0	6	2008
32303305	1	93	3	0	2	2	2	4	5	26	10	3	6	1	6	2008
32305605	2	102	3	0	2	2	1	4	5	29	12	3	5	3	6	2008
32308205	1	96	3	10	1	1	1	4	5	27	12	3	5	1	6	2008
32308405	2	69	3	0	2	2	1	4	5	30	12	3	6	3	6	2008
32310705	2	102	3	0	2	2	1	2	5	1	0	0	0	0	1	2008
32312005	2	93	3	0	2	2	1	4	5	19	12	0	1	0	6	2008
32312605	1	88	3	6	2	1	1	4	2	22	8	3	6	0	5	2008
32313605	1	90	3	6	1	2	1	4	5	29	12	3	5	3	6	2008
32313805	2	89	3	0	2	2	1	4	5	27	10	3	5	3	6	2008
32314905	2	91	2	0	1	2	1	4	5	19	7	2	5	0	5	2008
32315005	1	89	2	3	1	1	1	4	5	25	11	3	5	0	6	2008
32315605	1	91	3	3	2	2	1	4	2	29	12	3	5	3	6	2008
32315705	1	100	3	3	2	1	1	4	1	27	12	1	5	3	6	2008
32316105	1	97	3	0	2	2	1	4	5	19	7	3	0	3	6	2008
32316505	2	90	3	0	2	2	2	4	5	22	10	3	1	3	5	2008
32317705	2	75	2	0	2	2	1	4	5	29	12	3	5	3	6	2008
32318205	1	74	2	0	2	2	1	1	5	26	12	3	5	0	6	2008
32318605	1	76	3	0	1	1	1	1	4	30	12	3	6	3	6	2008
32319105	1	69	3	0	2	2	1	4	5	27	10	3	5	3	6	2008
32319205	2	68	2	0	2	2	1	1	5	29	12	3	5	3	6	2008
32319305	1	80	3	0	2	2	1	1	5	30	12	3	6	3	6	2008
32319705	1	92	2	0	1	2	1	4	5	20	11	1	2	1	5	2008
32319905	2	81	3	2	2	2	1	4	5	27	10	3	5	3	6	2008
32320205	2	82	3	3	2	2	1	2	5	24	7	3	5	3	6	2008
32320305	2	78	2	3	2	2	1	1	3	28	12	1	6	3	6	2008
32320405	2	77	2	0	2	2	1	4	1	29	12	3	5	3	6	2008
32320805	1	71	2	6	1	2	1	1	5	28	10	3	6	3	6	2008
32321005	1	74	2	0	2	2	1	1	3	26	10	3	5	3	5	2008
32321505	2	72	2	0	2	2	1	1	5	28	11	3	5	3	6	2008
32321605	2	77	2	0	2	2	1	1	5	29	12	3	5	3	6	2008
32322005	1	70	2	7	1	1	1	1	5	26	9	3	5	3	6	2008
32322605	1	81	1	3	1	2	1	1	2	22	12	0	5	0	5	2008
32322905	2	96	2	0	1	2	1	4	5	20	10	2	3	1	4	2008
32323305	2	89	2	0	2	2	1	1	5	30	12	3	6	3	6	2008
32323905	2	79	2	0	2	2	1	4	5	22	9	3	1	3	6	2008
32324005	2	72	2	0	2	2	1	1	5	29	12	3	5	3	6	2008
32324105	2	93	3	0	2	1	1	4	5	28	11	3	5	3	6	2008
32324505	1	87	1	5	2	1	1	1	5	27	12	3	5	1	6	2008
32325105	1	81	2	0	2	2	1	1	5	28	12	3	6	1	6	2008
32325305	1	76	2	6	1	2	1	1	1	25	11	3	6	0	5	2008
32325405	1	76	3	5	1	1	2	1	5	30	12	3	6	3	6	2008
32325505	1	79	3	0	2	2	1	1	5	26	12	3	5	0	6	2008
32325605	1	70	2	7	2	1	1	1	4	30	12	3	6	3	6	2008
32325805	1	75	3	7	1	2	1	1	5	28	12	3	5	2	6	2008
32326105	2	72	2	9	2	2	1	1	2	30	12	3	6	3	6	2008
32326205	2	74	2	4	2	2	1	1	3	27	10	3	5	3	6	2008
32326305	2	75	2	5	2	2	1	4	2	27	12	3	6	0	6	2008
32327505	1	73	2	4	2	2	1	1	5	30	12	3	6	3	6	2008
32327905	1	83	3	0	2	2	1	1	5	27	12	3	4	2	6	2008
32328305	1	76	1	5	2	2	1	1	5	26	11	3	6	0	6	2008
32329705	1	88	2	2	2	1	1	1	5	24	12	1	5	0	6	2008
32329905	1	90	2	6	2	2	1	1	5	28	10	3	6	3	6	2008
32330305	2	78	2	4	1	2	1	4	5	23	11	1	4	1	6	2008
32330905	1	80	2	10	2	2	1	1	5	30	12	3	6	3	6	2008
32331005	2	75	2	0	2	2	1	1	5	20	8	3	0	3	6	2008
32331105	2	68	1	0	2	2	1	4	5	28	12	3	5	2	6	2008
32331205	2	77	1	0	2	2	1	4	5	27	12	3	6	1	5	2008
32331505	2	70	2	9	2	2	1	1	5	30	12	3	6	3	6	2008
32331605	2	69	2	0	2	2	1	4	5	26	9	3	5	3	6	2008
32331905	2	94	3	0	2	2	1	4	5	27	10	3	5	3	6	2008
32332605	2	92	1	0	2	1	1	4	5	29	12	3	5	3	6	2008
32332805	2	81	3	0	2	2	1	4	5	28	12	3	5	2	6	2008
32333505	2	83	3	0	2	2	1	1	5	29	11	3	6	3	6	2008
32334705	1	97	1	8	2	2	1	4	5	22	8	3	5	3	3	2008
32334905	2	94	1	0	2	2	1	4	5	30	12	3	6	3	6	2008
32336005	1	69	3	6	1	1	2	1	5	30	12	3	6	3	6	2008
32336405	2	94	2	0	1	2	1	4	5	19	10	3	0	0	6	2008
32336605	1	69	2	0	1	1	1	4	5	25	8	3	5	3	6	2008
32336805	1	72	1	15	2	2	1	1	5	30	12	3	6	3	6	2008
32337705	2	78	3	0	2	2	1	4	5	29	12	3	5	3	6	2008
32337805	2	79	3	0	2	2	1	4	5	26	12	2	3	3	6	2008
32338205	2	67	2	0	2	2	1	1	5	28	10	3	6	3	6	2008
32338905	2	70	3	0	2	2	1	4	5	27	10	3	5	3	6	2008
32339005	2	68	3	0	2	2	1	1	5	23	6	3	5	3	6	2008
32339505	2	70	3	0	1	1	1	4	4	30	12	3	6	3	6	2008
32339805	2	74	1	0	2	2	1	4	5	16	10	2	0	0	4	2008
32341305	1	93	3	5	2	2	1	4	5	29	12	3	5	3	6	2008
32341605	1	77	1	12	2	2	1	4	3	29	11	3	6	3	6	2008
32342005	1	73	2	0	1	2	1	1	5	27	12	3	6	0	6	2008
32342905	2	92	3	0	1	1	1	4	1	20	9	1	2	3	5	2008
32343205	2	81	3	0	2	2	1	4	5	27	10	3	5	3	6	2008
32343705	1	68	3	0	1	1	1	1	5	27	11	3	4	3	6	2008
32343905	2	71	3	0	2	2	2	1	5	29	12	3	6	2	6	2008
32344405	2	88	3	0	2	2	2	1	1	23	12	3	1	1	6	2008
32345505	1	76	3	0	2	2	1	1	5	27	10	3	5	3	6	2008
32346005	1	78	3	2	2	1	1	1	5	28	11	3	5	3	6	2008
32346205	1	83	2	3	2	1	1	1	5	7	7	0	0	0	0	2008
32346405	2	68	1	6	2	2	1	1	5	29	12	3	5	3	6	2008
32346505	2	88	1	0	1	2	1	4	5	29	12	3	5	3	6	2008
32346605	2	89	1	0	2	2	1	4	5	29	12	3	5	3	6	2008
32350205	1	72	3	5	1	2	2	1	5	29	12	3	5	3	6	2008
32352105	2	70	1	4	2	2	1	1	5	29	11	3	6	3	6	2008
32355105	2	69	2	0	2	2	1	1	5	28	11	3	5	3	6	2008
32355505	2	104	3	2	2	2	1	4	5	26	12	3	2	3	6	2008
32356905	2	70	2	2	2	2	1	4	5	27	12	3	5	1	6	2008
32357105	1	68	2	3	1	1	1	1	3	28	12	3	6	1	6	2008
32357205	2	68	2	0	2	2	1	1	1	28	12	3	6	1	6	2008
32357805	2	107	3	0	2	2	1	4	5	22	9	1	6	0	6	2008
32358505	2	106	3	0	2	2	2	4	2	23	10	3	4	1	5	2008
32358905	2	70	1	0	2	1	1	1	2	28	11	3	6	3	5	2008
32359005	1	68	3	8	2	2	1	1	5	30	12	3	6	3	6	2008
32361005	2	71	3	2	2	2	1	4	3	27	12	3	3	3	6	2008
32362305	1	68	3	0	1	1	2	1	5	25	12	2	3	2	6	2008
32363005	2	71	3	0	2	2	1	1	5	24	12	3	2	1	6	2008
32363205	2	70	2	0	2	2	1	4	4	27	12	3	5	2	5	2008
32364105	2	102	3	0	2	2	2	4	1	29	12	3	5	3	6	2008
32364405	2	104	2	0	1	1	1	4	5	17	10	3	1	0	3	2008
32365505	1	69	1	13	2	2	1	1	5	29	12	3	5	3	6	2008
32365705	1	70	3	12	1	1	1	1	5	27	12	3	5	1	6	2008
32366205	1	69	1	13	1	2	1	1	5	29	11	3	6	3	6	2008
32366405	2	90	3	0	2	1	1	4	5	21	10	3	1	3	4	2008
32366605	2	88	3	0	2	2	2	4	2	21	11	1	4	2	3	2008
32366805	2	71	2	9	2	2	1	1	1	29	12	3	6	3	5	2008
32366905	2	68	2	0	2	2	1	1	5	29	12	3	5	3	6	2008
32367005	2	70	2	0	2	2	1	4	5	29	12	3	5	3	6	2008
32367105	2	69	3	5	2	2	1	1	5	27	11	3	5	2	6	2008
32367305	2	105	2	0	2	2	1	4	5	7	7	0	0	0	0	2008
32368105	2	69	2	0	2	2	2	1	5	22	5	3	6	2	6	2008
32368205	2	71	2	0	2	2	2	1	5	29	12	3	5	3	6	2008
32368305	1	71	2	10	1	2	1	1	1	28	12	1	6	3	6	2008
32368405	1	69	2	4	1	1	2	4	5	29	12	3	5	3	6	2008
32369005	1	70	3	6	2	1	2	1	5	30	12	3	6	3	6	2008
32369205	1	68	3	8	1	1	1	4	4	29	12	3	5	3	6	2008
32369305	2	68	2	0	2	2	1	4	5	27	12	3	3	3	6	2008
32369605	1	68	1	12	1	2	1	1	5	29	12	3	6	2	6	2008
32369705	1	69	2	13	2	2	1	1	5	30	12	3	6	3	6	2008
32369905	2	70	3	0	2	2	2	4	5	30	12	3	6	3	6	2008
32370005	2	69	1	12	2	2	1	1	5	30	12	3	6	3	6	2008
32370405	2	68	2	4	2	2	1	4	5	27	10	3	5	3	6	2008
32370705	2	69	2	0	2	2	1	1	5	21	9	3	0	3	6	2008
32371105	2	102	3	0	2	2	1	4	5	20	11	1	1	1	6	2008
32371705	1	69	2	0	2	2	1	5	5	26	12	3	5	0	6	2008
32371805	2	68	2	9	2	2	1	1	5	24	10	3	2	3	6	2008
32372105	1	68	3	0	1	1	2	1	5	29	12	3	5	3	6	2008
32372305	2	68	3	3	2	2	1	1	5	29	12	3	5	3	6	2008
32372405	1	68	3	9	1	2	1	1	2	29	12	3	6	2	6	2008
32372505	1	69	3	4	1	1	1	1	5	26	12	3	5	1	5	2008
32372605	1	68	3	2	1	1	1	1	5	29	12	3	5	3	6	2008
32372705	1	70	3	6	1	1	1	1	5	30	12	3	6	3	6	2008
32373405	2	103	3	2	2	2	1	4	5	18	8	1	2	1	6	2008
32373805	2	75	3	0	2	2	1	4	5	28	11	3	5	3	6	2008
32374005	2	105	3	0	2	2	1	4	5	8	5	0	0	0	3	2008
32374205	2	70	1	0	2	2	1	4	1	29	12	3	5	3	6	2008
32374905	2	69	1	9	2	2	1	1	5	28	12	3	6	1	6	2008
32375505	2	70	3	0	2	2	1	1	5	29	12	3	5	3	6	2008
32375705	2	76	1	4	2	2	1	4	5	27	10	3	6	2	6	2008
32376005	2	69	3	0	2	2	1	1	5	23	12	0	5	0	6	2008
32377305	1	69	2	3	2	2	1	4	1	30	12	3	6	3	6	2008
32377505	1	71	2	1	1	1	1	1	1	29	12	3	5	3	6	2008
32377905	1	69	3	8	1	1	1	4	2	30	12	3	6	3	6	2008
32378105	1	68	2	1	1	1	1	1	5	26	9	3	5	3	6	2008
32378905	1	68	3	6	2	1	1	1	2	30	12	3	6	3	6	2008
32379205	1	78	3	0	2	2	2	1	5	27	10	3	5	3	6	2008
32379705	1	68	3	2	2	2	2	1	1	30	12	3	6	3	6	2008
32380005	2	69	3	0	2	2	2	4	5	27	12	1	5	3	6	2008
32380305	2	70	3	0	2	2	1	4	5	26	11	3	5	1	6	2008
32385005	1	67	3	18	1	1	1	1	5	30	12	3	6	3	6	2008
33000108	1	65	1	3	1	2	1	1	5	30	12	3	6	3	6	2008
33000208	2	65	1	6	2	2	1	1	1	28	10	3	6	3	6	2008
33000308	2	65	1	3	2	2	1	1	5	29	12	3	5	3	6	2008
33000408	2	65	1	6	2	2	1	1	5	30	12	3	6	3	6	2008
33000508	2	65	1	12	2	2	1	1	5	29	12	3	5	3	6	2008
33000808	1	66	1	2	2	2	1	1	4	30	12	3	6	3	6	2008
33000900	2	91	1	0	2	1	1	4	5	21	12	3	0	2	4	2008
33000908	1	65	1	17	2	2	1	1	4	30	12	3	6	3	6	2008
33001008	2	65	1	9	2	2	1	1	5	29	12	3	5	3	6	2008
33001108	2	65	1	0	2	2	2	1	5	30	12	3	6	3	6	2008
33001208	1	65	1	12	2	2	1	1	5	29	12	2	6	3	6	2008
33001308	1	66	1	6	1	1	1	1	4	29	12	3	5	3	6	2008
33001408	2	67	1	12	2	2	1	1	5	29	12	3	5	3	6	2008
33001508	2	65	1	15	2	2	1	1	5	30	12	3	6	3	6	2008
33001708	2	82	1	0	2	2	1	4	5	23	10	2	5	0	6	2008
33001908	1	83	3	6	2	1	1	1	5	18	12	1	0	2	3	2008
33002308	1	89	3	4	2	1	1	4	5	22	8	3	5	0	6	2008
33002808	2	91	3	0	2	2	1	4	5	27	10	3	5	3	6	2008
33003008	2	89	2	0	2	2	1	4	5	14	8	2	0	3	1	2008
33003108	1	80	2	0	1	1	1	1	5	29	12	3	5	3	6	2008
33003208	2	92	3	0	2	1	1	4	5	24	10	3	5	0	6	2008
33003808	1	92	3	0	2	2	1	4	5	30	12	3	6	3	6	2008
33004208	2	86	2	0	2	2	1	4	5	27	11	3	5	3	5	2008
33004908	1	88	2	0	1	2	1	4	5	19	12	3	2	0	2	2008
33005008	2	84	2	0	2	2	1	4	5	11	11	0	0	0	0	2008
33005108	1	81	2	0	1	1	1	2	5	25	12	1	5	1	6	2008
33005302	1	97	3	0	2	2	1	4	5	15	10	1	0	0	4	2008
33005308	2	80	3	0	2	2	1	4	5	16	12	0	0	1	3	2008
33005508	2	80	3	0	2	2	1	4	5	29	12	3	5	3	6	2008
33005598	2	91	2	0	2	1	1	4	5	18	12	1	0	0	5	2008
33005608	2	83	2	0	2	2	1	1	5	6	6	0	0	0	0	2008
33005708	2	82	1	0	2	2	2	4	5	29	12	3	5	3	6	2008
33005808	2	90	3	18	2	2	1	4	5	26	10	3	5	3	5	2008
33006008	2	81	2	0	2	2	1	4	5	15	12	1	0	0	2	2008
33006508	2	83	2	0	2	2	1	4	5	22	12	3	0	1	6	2008
33006608	1	85	2	3	2	2	1	1	5	17	12	1	0	0	4	2008
33006808	1	80	2	0	1	2	1	1	5	18	12	2	1	1	2	2008
33006908	2	84	2	0	2	2	1	4	5	17	12	2	0	1	2	2008
33007108	2	80	3	3	2	2	1	1	5	17	12	0	1	0	4	2008
33007208	2	90	3	0	2	2	1	4	5	21	12	2	0	3	4	2008
33007408	2	87	2	0	2	2	1	4	5	17	11	1	0	2	3	2008
33007508	2	80	3	0	2	2	1	4	5	20	12	1	1	1	5	2008
33007608	2	80	2	0	2	2	1	4	5	21	11	3	0	2	5	2008
33008008	2	81	3	0	2	2	1	4	5	29	12	3	6	2	6	2008
33009008	1	90	3	3	2	1	1	1	5	20	12	1	2	0	5	2008
33009200	2	88	2	1	2	2	1	4	5	24	12	2	2	2	6	2008
33009408	2	90	2	0	2	2	1	4	5	18	12	2	1	0	3	2008
33009508	2	89	2	0	2	2	1	4	5	24	12	3	2	1	6	2008
33009808	1	90	2	0	2	1	1	4	5	27	12	3	6	0	6	2008
33010108	1	90	2	0	2	2	1	1	1	21	12	3	1	0	5	2008
33010308	2	80	3	0	2	2	1	1	5	26	12	3	3	2	6	2008
33010408	1	90	2	0	2	2	1	1	5	25	12	2	4	2	5	2008
33010608	1	92	2	0	2	2	1	1	5	20	12	2	0	1	5	2008
33010708	1	94	3	0	2	2	1	4	5	25	12	3	3	2	5	2008
33012008	1	90	3	0	2	2	1	1	5	25	10	3	5	3	4	2008
33012108	2	92	3	0	2	2	1	4	5	16	8	3	0	3	2	2008
33012202	1	94	3	12	2	2	1	4	5	15	6	3	1	3	2	2008
33012208	2	90	2	0	2	2	1	4	5	21	10	3	0	3	5	2008
33012408	2	89	3	0	2	2	1	4	5	17	7	0	5	0	5	2008
33013008	2	90	2	0	2	2	1	4	5	23	9	3	5	3	3	2008
33013308	1	89	3	0	2	2	1	1	5	19	9	0	5	0	5	2008
33013408	2	90	2	0	2	2	1	4	5	22	12	0	5	0	5	2008
33013508	1	92	2	3	2	2	1	4	5	18	8	0	5	0	5	2008
33013708	2	92	2	0	2	2	1	1	5	18	8	0	5	0	5	2008
33013808	2	95	2	0	2	2	1	4	5	11	3	3	0	3	2	2008
33014108	1	90	3	0	2	2	1	4	5	27	10	3	5	3	6	2008
33014208	1	90	2	0	2	2	1	4	5	25	11	3	5	3	3	2008
33015402	2	93	2	0	2	2	1	4	5	22	12	0	5	0	5	2008
33015408	2	100	3	0	2	2	1	4	5	19	9	0	5	0	5	2008
33017808	2	92	2	0	2	2	1	1	5	17	7	0	5	0	5	2008
33018108	2	90	3	0	2	2	1	4	5	26	12	3	5	0	6	2008
33018308	2	96	2	0	2	2	2	4	5	11	9	0	0	0	2	2008
33018508	2	94	2	0	2	2	1	4	5	23	9	3	5	0	6	2008
33018908	2	92	2	0	2	2	1	4	5	24	9	3	5	3	4	2008
33019208	2	91	2	0	2	2	1	4	5	18	11	0	5	0	2	2008
33019308	2	85	2	0	2	2	1	4	5	29	12	3	5	3	6	2008
33019408	1	94	3	0	2	1	1	4	5	25	8	3	5	3	6	2008
33019508	1	80	3	0	1	2	1	1	5	27	10	3	5	3	6	2008
33019808	1	91	2	0	2	2	1	1	4	26	12	3	6	3	2	2008
33020308	2	100	2	0	2	2	1	4	5	22	9	3	5	3	2	2008
33020508	2	101	2	0	2	2	1	4	5	17	9	3	0	3	2	2008
33020808	1	91	3	0	2	2	1	4	5	23	10	3	5	3	2	2008
33021008	2	100	3	0	2	1	1	4	5	18	10	3	0	3	2	2008
33021208	2	100	3	0	2	2	1	4	5	23	10	3	5	3	2	2008
33022608	2	100	3	0	2	2	1	4	5	19	9	0	5	3	2	2008
33022808	2	100	2	0	2	2	1	4	5	5	3	0	0	0	2	2008
33024008	1	100	3	0	2	2	1	1	5	24	11	3	5	0	5	2008
33024208	2	101	3	0	2	2	1	4	5	29	12	3	5	3	6	2008
33024998	1	93	3	3	2	2	1	4	5	29	12	3	5	3	6	2008
33025708	2	90	3	0	2	2	1	4	4	22	9	2	5	2	4	2008
33025808	2	67	3	0	2	2	1	1	5	25	12	3	5	2	3	2008
33026198	1	93	3	0	2	2	1	4	5	18	10	2	2	1	3	2008
33026508	2	92	2	0	2	2	1	4	5	15	8	1	1	0	5	2008
33026708	1	86	2	0	2	2	1	1	5	24	12	3	3	1	5	2008
33026808	1	89	3	0	2	2	1	4	5	21	10	2	2	2	5	2008
33026908	1	94	3	0	2	2	1	1	5	16	7	2	2	0	5	2008
33027008	1	82	3	0	2	2	1	1	5	23	11	2	4	2	4	2008
33027108	2	95	3	0	2	2	1	4	5	21	10	2	3	2	4	2008
33027208	1	96	3	5	2	2	1	4	3	20	5	2	6	2	5	2008
33028108	1	90	3	0	1	2	1	4	5	18	8	1	3	1	5	2008
33028608	1	86	3	0	2	2	1	4	5	28	12	3	5	2	6	2008
33028908	2	89	3	0	2	2	1	4	5	21	10	3	1	3	4	2008
33029608	1	84	3	0	2	2	1	4	4	20	9	1	5	2	3	2008
33030000	1	88	2	6	1	2	1	1	5	26	10	3	6	2	5	2008
33030408	1	93	1	0	2	1	1	4	5	15	6	2	1	2	4	2008
33031308	2	88	3	3	2	2	1	4	5	24	12	1	4	2	5	2008
33031408	1	81	2	0	2	2	1	4	5	22	11	2	3	2	4	2008
33031708	1	91	3	24	2	1	1	4	5	27	12	3	6	1	5	2008
33032108	2	93	3	6	1	2	1	1	5	13	5	1	2	1	4	2008
33032508	2	80	1	6	2	2	1	4	5	17	7	1	3	2	4	2008
33032608	1	91	2	5	2	2	1	4	5	22	9	2	4	2	5	2008
33032908	1	81	2	2	1	1	1	1	3	22	10	2	3	2	5	2008
33033108	1	88	3	0	2	1	1	4	5	28	12	2	5	3	6	2008
33033208	1	82	3	0	1	2	1	1	5	20	9	2	4	1	4	2008
33033308	1	90	3	0	1	2	1	1	5	26	12	3	4	2	5	2008
33034108	2	102	2	0	2	2	1	4	5	17	7	0	5	3	2	2008
33034508	2	100	2	0	2	2	1	4	5	21	8	3	5	3	2	2008
33034608	2	101	2	0	2	2	1	4	5	22	8	3	5	3	3	2008
33035608	1	89	2	2	2	2	1	4	5	17	9	3	0	3	2	2008
33035708	1	81	2	2	2	2	1	4	3	30	12	3	6	3	6	2008
33035808	1	84	2	2	2	2	1	4	4	28	11	3	5	3	6	2008
33035908	1	80	2	1	2	2	1	1	4	26	12	3	6	3	2	2008
33036008	1	80	2	0	2	2	1	4	5	23	10	3	5	3	2	2008
33036208	1	82	2	1	2	2	1	4	4	26	12	3	6	3	2	2008
33036308	1	93	2	2	2	2	1	1	3	28	12	3	5	3	5	2008
33036408	1	85	2	1	2	2	1	1	3	26	12	3	6	3	2	2008
33036508	1	89	2	0	2	2	1	4	5	24	9	3	6	3	3	2008
33036608	1	90	2	1	2	2	1	1	5	28	12	3	5	3	5	2008
33036908	2	84	2	0	2	2	1	4	5	29	12	3	6	3	5	2008
33037008	2	84	2	0	2	2	1	1	5	28	12	3	5	3	5	2008
33037208	1	84	2	1	2	2	1	1	3	25	12	3	5	3	2	2008
33037308	1	93	2	0	2	2	1	4	5	22	9	3	5	3	2	2008
33037408	1	80	2	2	2	2	1	1	3	30	12	3	6	3	6	2008
33037508	1	87	2	0	2	2	1	1	4	24	11	3	5	3	2	2008
33037708	2	84	2	0	2	2	1	4	5	25	11	3	5	3	3	2008
33037908	2	102	2	0	2	2	1	4	5	23	12	3	5	3	0	2008
33038008	2	83	2	1	2	2	1	4	5	28	12	3	5	3	5	2008
33038108	1	67	3	0	2	2	1	1	4	30	12	3	6	3	6	2008
33038308	2	100	2	0	2	2	1	4	5	21	8	3	5	3	2	2008
33038502	1	93	3	0	1	2	1	4	5	20	10	0	5	0	5	2008
33038808	1	65	3	0	2	2	1	1	4	30	12	3	6	3	6	2008
33039700	1	88	2	9	2	2	1	1	5	27	12	3	5	2	5	2008
33039708	2	68	3	0	2	2	1	4	5	27	9	3	6	3	6	2008
33040108	2	100	2	0	2	2	1	4	5	22	8	3	5	3	3	2008
33040308	2	100	2	0	2	2	1	4	5	15	7	3	0	3	2	2008
33040508	2	100	2	0	2	2	1	4	5	24	10	3	5	3	3	2008
33040808	1	102	2	5	1	2	1	1	5	20	10	3	1	1	5	2008
33040898	2	90	2	0	2	2	1	4	5	17	9	3	2	0	3	2008
33041208	2	100	2	0	2	2	1	1	5	13	8	3	0	0	2	2008
33041408	2	104	2	5	2	2	1	4	5	11	8	1	0	0	2	2008
33043508	2	102	3	0	2	2	1	4	4	28	11	3	5	3	6	2008
33043708	2	100	2	0	2	2	1	4	5	24	10	3	5	3	3	2008
33043808	2	65	3	2	2	2	1	4	5	25	12	3	5	1	4	2008
33043908	1	66	3	0	1	2	1	1	5	25	10	3	5	3	4	2008
33044008	1	65	3	6	2	2	1	1	3	27	12	3	6	3	3	2008
33044108	1	67	3	6	2	1	1	1	1	28	11	3	5	3	6	2008
33044208	2	67	3	0	2	2	1	4	5	27	12	3	5	3	4	2008
33044308	2	67	3	4	2	2	1	1	5	27	10	3	5	3	6	2008
33044408	2	65	3	0	2	2	1	1	5	25	10	3	5	3	4	2008
33047198	2	96	3	7	2	2	1	4	5	15	7	3	0	3	2	2008
33047400	1	89	2	2	2	2	1	4	5	24	12	0	6	0	6	2008
33047708	2	66	3	0	2	2	1	4	5	29	12	3	5	3	6	2008
33047808	1	67	3	0	2	2	1	1	5	27	10	3	5	3	6	2008
33048008	2	67	3	0	2	2	1	1	5	21	8	2	5	1	5	2008
33048108	2	80	2	2	2	2	1	1	5	6	6	0	0	0	0	2008
33048208	1	66	3	0	2	2	1	1	5	30	12	3	6	3	6	2008
33048308	1	66	3	0	1	2	1	1	4	30	12	3	6	3	6	2008
33048408	2	66	3	0	2	2	1	1	5	30	12	3	6	3	6	2008
33048508	1	65	3	6	1	1	1	1	4	30	12	3	6	3	6	2008
33048608	2	65	3	0	2	2	1	1	4	30	12	3	6	3	6	2008
33048708	1	66	3	0	1	1	1	1	4	30	12	3	6	3	6	2008
33048808	2	100	2	0	2	2	1	4	5	21	11	3	1	3	3	2008
33048908	1	67	3	0	1	1	1	1	4	30	12	3	6	3	6	2008
33049008	1	67	3	0	2	1	1	1	5	29	12	3	5	3	6	2008
33049108	1	67	3	0	1	1	1	1	3	29	12	3	5	3	6	2008
33049208	1	67	3	0	2	1	1	1	4	30	12	3	6	3	6	2008
33049308	1	67	3	0	1	2	1	4	4	29	12	3	5	3	6	2008
33049408	1	65	3	0	1	1	1	1	4	29	12	3	5	3	6	2008
33049508	2	67	3	0	2	2	1	1	4	30	12	3	6	3	6	2008
33049608	1	67	3	0	2	2	1	1	5	29	12	3	5	3	6	2008
33049708	2	100	2	0	2	2	1	4	5	21	8	3	5	3	2	2008
33049808	2	67	3	0	2	2	1	1	4	29	11	3	6	3	6	2008
33049908	1	67	3	6	2	1	1	1	5	29	12	3	5	3	6	2008
33050008	2	68	3	0	2	2	1	1	4	30	12	3	6	3	6	2008
33050108	2	66	3	0	2	2	1	4	4	29	12	3	5	3	6	2008
33050208	2	67	3	0	2	2	1	1	4	27	10	3	5	3	6	2008
33052800	1	89	1	15	2	2	1	1	5	26	11	1	5	3	6	2008
33056600	2	90	3	0	2	2	1	1	5	10	8	0	2	0	0	2008
33056708	2	91	2	2	2	2	1	4	2	29	12	3	5	3	6	2008
33057802	1	95	2	0	2	2	1	1	5	24	12	2	4	0	6	2008
33061102	1	91	3	3	1	1	1	2	5	25	12	3	3	2	5	2008
33063398	1	90	1	6	2	2	1	4	5	21	10	1	3	2	5	2008
33063902	1	91	3	4	2	2	1	4	5	16	11	0	0	0	5	2008
33068800	2	91	1	0	2	2	1	4	5	18	11	2	3	0	2	2008
33069598	1	91	2	0	2	2	1	4	5	22	12	3	1	1	5	2008
33071702	2	101	3	0	2	2	1	4	5	16	8	3	0	3	2	2008
33076300	1	90	2	3	1	2	1	4	5	22	10	2	4	1	5	2008
33078300	2	88	2	1	2	2	1	4	5	22	12	0	5	0	5	2008
33084400	2	91	2	0	2	2	1	4	5	22	12	0	5	0	5	2008
33084502	1	98	3	0	2	2	1	1	5	22	12	0	5	0	5	2008
33088300	1	88	3	0	1	1	1	4	5	16	9	0	5	0	2	2008
33088400	2	91	3	0	2	2	1	4	5	20	10	0	5	0	5	2008
33089500	1	88	3	1	2	2	1	4	5	15	12	0	3	0	0	2008
33091902	2	99	1	4	2	2	1	4	5	23	12	0	3	2	6	2008
33094500	2	88	2	6	2	2	1	4	5	19	12	0	2	0	5	2008
33094800	2	88	2	4	2	2	1	4	5	26	11	3	6	3	3	2008
33099200	2	99	1	0	2	2	1	4	5	7	6	1	0	0	0	2008
33102700	2	88	2	0	2	2	1	4	5	22	9	2	3	2	6	2008
33103100	2	88	2	0	2	2	1	4	5	20	11	1	2	1	5	2008
33105500	1	93	3	3	2	2	1	1	5	30	12	3	6	3	6	2008
33112202	2	72	3	0	2	2	1	4	5	29	12	3	5	3	6	2008
33112502	1	78	3	0	2	2	1	1	5	30	12	3	6	3	6	2008
33112702	1	78	2	0	2	2	1	1	5	25	12	3	5	3	2	2008
33112802	1	86	2	0	1	1	1	4	5	21	11	0	5	0	5	2008
33113102	2	78	3	0	2	2	1	1	5	22	9	3	5	3	2	2008
33113202	1	72	3	16	2	2	1	1	3	30	12	3	6	3	6	2008
33113402	2	80	3	0	2	2	1	4	5	24	11	3	5	3	2	2008
33114202	1	86	3	12	2	2	1	4	5	29	12	3	5	3	6	2008
33114302	1	77	2	0	2	2	1	4	5	29	11	3	6	3	6	2008
33114802	2	73	3	0	2	2	1	4	5	25	12	3	3	1	6	2008
33115102	2	88	3	0	2	2	1	4	5	10	7	2	0	0	1	2008
33115302	2	80	3	0	2	2	1	4	5	16	8	2	1	1	4	2008
33116002	2	86	2	7	2	1	1	4	5	29	12	3	5	3	6	2008
33116702	1	80	3	0	2	2	1	1	5	28	12	3	4	3	6	2008
33116902	2	72	3	0	2	2	1	4	5	25	12	2	3	2	6	2008
33117202	2	84	3	0	2	2	1	4	5	20	12	3	0	1	4	2008
33120002	1	73	3	1	2	2	1	1	5	29	12	3	5	3	6	2008
33120602	1	82	2	0	1	2	1	2	5	25	12	3	3	1	6	2008
33120802	1	79	2	0	1	2	1	4	5	24	12	3	2	1	6	2008
33121202	2	78	2	0	2	2	1	4	5	24	12	3	3	0	6	2008
33121402	2	75	2	0	2	2	1	4	3	29	11	3	6	3	6	2008
33122102	2	78	2	5	2	2	1	1	5	22	12	2	3	1	4	2008
33122402	1	76	2	3	1	1	1	3	1	27	12	3	5	1	6	2008
33122602	2	85	2	0	2	2	1	4	5	19	9	0	5	0	5	2008
33123102	2	74	2	0	2	2	1	1	5	23	10	3	3	1	6	2008
33123602	2	80	2	11	2	2	1	4	5	24	12	3	2	1	6	2008
33123702	1	77	2	0	2	1	1	1	5	24	12	2	3	2	5	2008
33123802	2	78	2	0	2	2	1	4	5	22	12	0	5	0	5	2008
33124002	1	79	2	7	1	2	1	1	5	29	11	3	6	3	6	2008
33124102	2	74	2	0	2	2	1	4	5	22	12	0	5	0	5	2008
33124202	2	71	2	0	2	2	1	1	5	23	12	0	5	0	6	2008
33124402	2	81	2	0	2	2	1	1	5	26	10	3	5	3	5	2008
33124702	2	73	2	0	2	2	1	1	5	30	12	3	6	3	6	2008
33125102	1	85	2	0	2	1	1	1	5	28	12	3	5	3	5	2008
33125202	1	73	2	0	2	2	1	4	5	20	12	0	3	0	5	2008
33125302	2	79	2	0	2	2	1	1	5	19	12	0	2	0	5	2008
33125402	1	79	2	3	2	2	1	1	5	20	10	0	5	0	5	2008
33125702	2	71	2	3	2	2	1	1	5	30	12	3	6	3	6	2008
33126202	1	79	2	0	2	2	1	1	3	25	10	3	6	3	3	2008
33126302	2	80	2	0	2	2	1	4	5	21	12	1	1	1	6	2008
33126402	1	84	3	0	2	2	1	4	5	20	10	0	5	0	5	2008
33126602	2	99	3	0	2	2	1	4	5	8	6	0	0	0	2	2008
33128002	1	78	3	0	2	2	1	1	5	10	8	0	2	0	0	2008
33128102	1	73	3	1	1	1	1	1	5	19	9	3	1	3	3	2008
33128402	1	79	3	2	2	1	1	1	5	26	12	3	3	3	5	2008
33128902	2	78	3	5	2	2	1	1	5	29	12	3	5	3	6	2008
33129202	1	73	3	3	2	2	1	1	5	27	12	3	5	3	4	2008
33129302	2	77	3	0	2	2	1	4	5	24	10	3	5	0	6	2008
33129702	1	83	2	0	2	2	1	1	5	29	12	3	5	3	6	2008
33129802	2	83	2	0	2	2	1	1	5	29	12	3	5	3	6	2008
33130302	1	73	2	5	1	1	1	1	5	28	12	3	5	3	5	2008
33130602	2	84	3	0	2	2	1	4	5	15	10	3	1	1	0	2008
33130702	2	72	3	1	2	2	2	1	5	29	12	3	5	3	6	2008
33130802	1	77	3	2	2	2	1	1	5	28	12	3	6	1	6	2008
33131002	2	82	3	0	2	2	1	1	5	15	10	1	0	1	3	2008
33131202	1	87	3	0	2	2	1	1	5	8	8	0	0	0	0	2008
33131902	1	84	2	0	2	2	1	1	5	8	8	0	0	0	0	2008
33132302	2	75	3	7	2	2	1	4	4	30	12	3	6	3	6	2008
33132502	2	84	3	0	2	2	2	4	5	26	12	3	5	1	5	2008
33132602	2	77	3	0	2	2	1	2	4	28	12	3	5	3	5	2008
33134302	2	80	1	8	2	2	1	4	5	29	12	3	5	3	6	2008
33134502	2	72	1	6	2	2	1	4	3	30	12	3	6	3	6	2008
33135102	2	80	3	0	2	2	1	4	5	18	11	1	2	0	4	2008
33135202	2	72	2	5	2	2	1	4	5	29	12	3	5	3	6	2008
33135302	1	79	2	0	2	2	1	4	3	30	12	3	6	3	6	2008
33135502	2	76	2	0	2	2	1	1	5	26	12	3	6	3	2	2008
33135702	1	83	2	6	2	2	1	1	4	26	12	3	6	3	2	2008
33136102	2	75	2	0	2	1	1	4	5	26	12	3	6	3	2	2008
33136202	1	81	2	3	1	1	1	4	3	22	11	2	3	2	4	2008
33136302	2	83	2	0	2	2	1	4	5	25	12	2	3	2	6	2008
33136402	1	76	2	0	2	2	1	1	5	23	12	2	4	1	4	2008
33136502	1	83	2	1	2	2	1	1	5	27	10	3	6	3	5	2008
33136602	2	73	2	0	2	2	1	4	5	26	12	3	5	1	5	2008
33136702	2	79	2	0	2	2	1	4	5	29	12	3	6	3	5	2008
33136802	2	73	2	1	2	2	1	4	5	29	12	3	6	3	5	2008
33137102	2	83	2	0	2	2	1	4	5	29	12	3	5	3	6	2008
33137202	1	76	3	2	2	2	1	4	5	27	12	3	5	2	5	2008
33137302	2	80	3	0	2	2	1	1	5	30	12	3	6	3	6	2008
33137402	1	74	3	2	2	1	1	4	5	30	12	3	6	3	6	2008
33137502	2	78	2	0	2	1	1	4	5	20	12	0	0	3	5	2008
33137602	1	81	2	0	1	2	1	4	3	23	12	3	1	1	6	2008
33137702	1	87	3	5	1	2	1	1	5	17	10	3	2	2	0	2008
33137802	2	82	3	0	2	2	1	1	5	14	12	0	1	0	1	2008
33138002	2	76	3	0	2	2	1	1	5	19	12	1	0	0	6	2008
33138102	2	87	3	0	1	2	1	4	5	23	12	3	5	0	3	2008
33138202	1	72	3	10	2	2	1	1	5	29	12	3	5	3	6	2008
33138802	1	87	3	6	1	2	1	1	1	29	12	3	5	3	6	2008
33139602	1	76	1	8	2	1	1	1	5	30	12	3	6	3	6	2008
33139702	2	85	2	0	2	2	1	4	5	23	12	3	2	0	6	2008
33140202	2	74	2	0	2	2	1	4	5	27	12	3	5	2	5	2008
33140702	2	74	2	0	2	2	1	1	5	20	12	2	0	2	4	2008
33141802	1	85	3	5	2	2	1	4	5	15	8	0	4	0	3	2008
33141902	2	73	2	0	2	2	1	4	5	27	11	3	5	3	5	2008
33142102	1	77	2	6	2	2	1	1	5	28	10	3	6	3	6	2008
33142202	1	82	2	7	2	2	1	4	5	27	9	3	6	3	6	2008
33142302	2	79	3	0	2	2	1	1	4	26	10	3	5	3	5	2008
33142402	1	77	2	0	2	2	1	2	3	27	10	3	5	3	6	2008
33142702	1	71	3	4	2	2	1	4	3	30	12	3	6	3	6	2008
33142802	2	78	3	0	2	2	1	1	5	24	10	3	5	0	6	2008
33143002	2	78	2	0	2	2	1	1	5	29	12	3	5	3	6	2008
33143102	1	75	2	8	2	2	1	1	4	30	12	3	6	3	6	2008
33143902	1	86	2	11	1	1	1	4	5	22	10	1	6	0	5	2008
33144402	1	79	2	2	1	2	1	4	5	25	12	3	3	1	6	2008
33144502	2	83	2	0	2	2	1	4	5	20	7	3	5	3	2	2008
33145902	2	82	3	0	2	2	1	4	5	20	12	2	1	1	4	2008
33147802	2	74	2	0	2	2	1	4	5	29	12	3	5	3	6	2008
33148402	2	94	2	1	2	2	1	1	5	25	9	3	5	3	5	2008
33148502	2	92	2	0	2	2	1	4	5	22	12	0	5	0	5	2008
33149102	1	85	2	0	2	2	1	4	5	24	12	3	2	1	6	2008
33149502	1	86	2	3	2	2	1	1	5	21	12	1	2	1	5	2008
33149702	1	75	2	12	1	2	1	1	5	24	12	2	3	1	6	2008
33150502	2	70	3	0	2	2	1	4	5	29	12	3	5	3	6	2008
33150802	2	80	3	0	2	2	1	4	5	26	10	3	5	3	5	2008
33151102	1	74	3	2	1	1	1	1	5	29	12	3	5	3	6	2008
33151702	2	71	3	0	2	2	1	1	5	29	12	3	5	3	6	2008
33152002	1	75	2	6	2	2	1	1	5	25	12	3	4	2	4	2008
33153102	2	76	3	0	2	2	1	4	5	22	12	3	2	1	4	2008
33153202	1	84	3	2	2	2	1	1	5	19	10	1	3	2	3	2008
33155002	1	76	3	0	2	2	1	1	5	28	12	3	6	2	5	2008
33155802	1	82	3	7	2	2	1	1	5	29	12	3	5	3	6	2008
33156002	2	75	2	0	2	1	1	4	5	29	12	3	5	3	6	2008
33156702	1	71	3	4	2	2	1	1	5	21	12	2	1	2	4	2008
33156902	1	84	3	4	2	2	1	4	5	23	12	2	3	2	4	2008
33157102	1	88	3	5	2	2	1	4	5	18	10	2	2	1	3	2008
33157202	1	76	3	5	1	1	1	1	5	23	9	3	5	1	5	2008
33157302	1	72	3	4	2	1	1	1	5	29	12	3	5	3	6	2008
33157402	2	86	3	5	2	2	1	4	5	30	12	3	6	3	6	2008
33157502	1	73	3	4	2	2	1	4	5	29	12	3	5	3	6	2008
33158902	1	72	3	2	2	2	1	4	5	23	12	3	2	1	5	2008
33159002	2	84	2	2	2	2	1	4	2	26	11	2	5	2	6	2008
33159602	2	80	3	0	2	2	1	4	5	29	12	3	5	3	6	2008
33160102	1	79	3	8	2	1	1	1	5	29	12	3	5	3	6	2008
33160802	1	72	1	12	2	2	1	1	4	30	12	3	6	3	6	2008
33161402	2	71	3	0	2	2	1	1	5	30	12	3	6	3	6	2008
33161502	1	87	3	0	2	2	1	4	5	21	8	3	5	3	2	2008
33161902	1	74	1	18	2	2	1	1	5	26	10	3	6	1	6	2008
33163702	2	86	3	0	2	2	1	4	5	17	10	0	2	0	5	2008
33164002	1	85	3	0	2	2	1	1	4	27	11	3	5	3	5	2008
33164202	1	86	2	0	2	2	1	1	5	26	10	3	5	3	5	2008
33164302	2	85	2	0	2	2	1	4	5	20	9	3	0	3	5	2008
33164502	2	82	2	0	2	2	1	4	5	23	10	3	5	3	2	2008
33164602	1	76	3	1	2	2	1	1	4	27	10	3	5	3	6	2008
33164902	2	79	3	0	2	2	1	1	5	29	12	3	5	3	6	2008
33165102	2	72	2	0	2	2	1	1	4	28	11	3	5	3	6	2008
33165702	2	73	2	0	2	2	1	1	5	28	12	3	5	3	5	2008
33165802	2	83	2	0	2	2	1	1	5	28	11	3	5	3	6	2008
33165902	1	74	2	4	2	2	1	1	5	29	12	3	5	3	6	2008
33166502	1	81	3	0	2	2	1	5	3	27	11	3	5	3	5	2008
33169302	1	71	1	3	1	2	1	1	5	30	12	3	6	3	6	2008
33169902	1	84	1	0	2	2	1	1	5	29	12	3	5	3	6	2008
33170002	2	83	1	0	2	2	1	1	5	23	11	3	0	3	6	2008
33170302	1	72	2	0	2	2	1	1	5	29	12	3	5	3	6	2008
33171302	1	80	3	0	1	2	1	1	5	27	12	3	5	3	4	2008
33172502	1	84	2	3	2	2	1	1	5	26	12	3	6	3	2	2008
[truncated: 19,271 more rows]
