# Supplementary material for: Longitudinal associations between the frequency of playing Mahjong and cognitive functioning among older people in China: evidence from CLHLS, 2008–2018
Source: Front Public Health. 2024 Mar 14;12:1352433. doi: 10.3389/fpubh.2024.1352433 (PMC10973127; doi:10.3389/fpubh.2024.1352433)
Supplement: Supplementary file 1 [file Data_Sheet_1.ZIP › Data related materials/Figure data/Figure 2 data/Figure 2 MMSE scores data.xlsx]

## Sheet: sheet1
play_Mahjong	Year	Mean_MMSE	95%lower	95%upper
0	2008	24.7182	24.5679	24.8686
0	2011	22.4034	22.1846	22.6221
0	2014	23.0243	22.7492	23.2994
0	2018	23.235	22.8331	23.637
1	2008	27.5981	27.279	27.745
1	2011	27.2861	26.9499	27.5955
1	2014	27.4892	27.3809	27.9846
1	2018	27.7353	26.9843	28.1585
2	2008	27.512	27.279	27.745
2	2011	27.2727	26.9499	27.5955
2	2014	27.6828	27.3809	27.9846
2	2018	27.5714	26.9843	28.1585
3	2008	27.7397	27.4799	27.9995
3	2011	27.3061	26.924	27.6881
3	2014	27.1949	26.6812	27.7086
3	2018	27.9348	27.4394	28.4301
