# Supplementary material for: Longitudinal associations between the frequency of playing Mahjong and cognitive functioning among older people in China: evidence from CLHLS, 2008–2018
Source: Front Public Health. 2024 Mar 14;12:1352433. doi: 10.3389/fpubh.2024.1352433 (PMC10973127; doi:10.3389/fpubh.2024.1352433)
Supplement: Supplementary file 1 [file Data_Sheet_1.ZIP › Data related materials/Figure data/Figure 3 data/Figure 3a data/Figure 3a box_data.xlsx]

## Sheet: Sheet1
year	play_Mahjong	MMSE
2008	0	20
2011	0	4
2008	1	26
2011	1	18
2014	0	21
2008	0	9
2011	0	4
2008	0	17
2011	0	0
2008	0	28
2011	0	21
2008	0	25
2011	0	15
2014	0	24
2008	1	24
2011	0	0
2008	2	30
2011	1	29
2008	1	30
2011	1	30
2008	0	17
2011	0	0
2008	1	25
2011	0	25
2014	0	28
2018	0	15
2008	0	18
2011	0	27
2008	2	29
2011	2	30
2014	1	26
2018	1	27
2008	0	28
2011	1	30
2014	0	29
2018	0	26
2008	0	30
2011	1	30
2014	1	28
2008	0	29
2011	0	22
2008	1	28
2011	0	30
2014	0	27
2008	1	26
2011	0	27
2014	0	28
2018	0	29
2008	1	27
2011	1	30
2014	2	30
2008	0	29
2011	0	24
2008	0	2
2011	0	16
2008	1	22
2011	1	25
2008	0	26
2011	0	22
2008	0	18
2011	0	14
2008	0	30
2011	2	26
2008	1	28
2011	0	29
2014	0	27
2008	0	16
2011	0	15
2014	0	11
2008	1	27
2011	0	23
2008	0	30
2011	1	30
2014	1	30
2018	0	29
2008	1	30
2011	1	29
2014	1	30
2018	1	30
2008	0	30
2011	0	28
2014	0	27
2008	0	30
2011	0	25
2008	2	30
2011	0	28
2014	2	28
2018	1	28
2008	0	28
2011	0	15
2008	0	27
2011	0	29
2014	0	30
2018	0	29
2008	2	27
2011	0	30
2008	1	29
2011	1	29
2014	1	28
2018	1	24
2008	0	8
2011	0	0
2008	2	30
2011	1	27
2014	0	30
2008	0	18
2011	0	0
2008	0	29
2011	0	10
2008	0	28
2011	0	29
2008	0	30
2011	0	24
2014	0	30
2008	1	30
2011	0	30
2014	0	30
2008	0	30
2011	0	28
2014	0	28
2018	0	27
2008	1	30
2011	2	30
2014	2	27
2008	0	30
2011	0	27
2018	0	6
2008	1	30
2011	0	25
2014	0	26
2008	0	29
2011	0	22
2008	0	30
2011	0	0
2014	0	0
2008	2	24
2011	1	17
2008	0	30
2011	0	26
2014	0	24
2008	0	29
2011	0	16
2014	0	27
2008	0	29
2011	0	0
2008	0	30
2011	0	23
2008	0	27
2011	0	27
2014	0	27
2008	1	29
2011	1	25
2014	0	1
2008	0	27
2011	0	30
2008	1	22
2011	0	0
2008	0	28
2011	0	25
2008	0	24
2011	0	16
2008	0	9
2011	0	3
2008	0	26
2011	0	28
2008	1	12
2011	0	0
2008	0	28
2011	0	22
2008	0	30
2011	0	29
2014	0	27
2018	0	29
2008	0	28
2011	0	28
2014	0	27
2008	0	7
2011	0	5
2008	0	27
2011	0	26
2008	0	15
2011	0	0
2008	0	26
2011	0	16
2008	0	21
2011	0	2
2008	0	27
2011	0	8
2008	0	29
2011	0	3
2008	0	11
2011	0	0
2014	0	0
2008	0	26
2011	0	25
2008	0	25
2011	0	24
2014	0	29
2008	0	23
2011	0	20
2014	0	15
2018	0	7
2008	0	30
2011	1	29
2014	1	29
2018	0	30
2008	0	30
2011	0	29
2008	0	28
2011	0	9
2014	0	16
2008	0	29
2011	0	27
2014	0	27
2018	0	25
2008	0	29
2011	0	14
2014	0	29
2008	0	30
2011	0	0
2008	0	30
2011	0	23
2008	0	28
2011	0	28
2014	0	30
2018	0	26
2008	0	30
2014	0	0
2008	1	30
2011	1	27
2014	1	30
2008	0	30
2011	0	23
2014	0	30
2018	0	28
2008	1	30
2011	1	29
2014	2	29
2008	0	28
2011	0	29
2014	0	27
2018	0	26
2008	0	30
2011	0	27
2014	0	29
2008	0	27
2011	0	24
2014	0	22
2018	0	0
2008	0	30
2011	0	30
2014	2	27
2018	0	30
2008	0	30
2011	2	25
2008	2	30
2011	1	30
2014	1	28
2018	1	27
2008	0	29
2011	0	29
2014	0	29
2008	0	29
2011	0	29
2008	0	11
2011	0	15
2008	0	30
2011	0	7
2008	0	30
2011	0	28
2014	0	26
2008	0	30
2011	0	26
2014	0	26
2008	1	27
2011	0	23
2014	0	9
2008	1	27
2011	0	29
2014	0	30
2018	0	30
2008	0	29
2011	0	28
2008	0	30
2011	0	29
2014	0	29
2008	0	29
2011	0	29
2008	1	30
2011	0	29
2018	0	30
2008	2	28
2011	0	24
2008	1	30
2011	1	30
2008	0	30
2011	0	30
2014	0	29
2008	0	27
2011	0	27
2014	0	28
2008	0	28
2011	0	27
2008	0	27
2011	1	30
2008	0	22
2011	0	0
2008	0	30
2011	0	26
2014	0	18
2008	2	30
2011	0	0
2008	1	30
2011	0	23
2008	0	30
2011	0	27
2014	0	27
2008	1	27
2011	0	26
2014	0	0
2008	0	30
2011	2	28
2008	0	25
2011	0	25
2014	0	22
2018	0	7
2008	0	25
2011	0	19
2008	0	30
2011	0	30
2014	0	28
2008	0	30
2011	0	29
2014	0	18
2008	0	29
2011	0	29
2014	0	27
2008	0	26
2011	0	28
2014	0	30
2018	0	25
2008	0	30
2011	0	29
2014	0	30
2008	0	30
2011	0	28
2014	0	16
2008	0	29
2014	0	24
2008	0	30
2011	0	27
2014	0	26
2018	0	15
2008	0	30
2011	1	30
2014	1	30
2008	0	29
2011	0	26
2008	0	30
2011	0	30
2014	1	30
2018	0	30
2008	0	30
2011	0	28
2014	0	28
2018	0	28
2008	0	28
2011	0	23
2014	0	13
2008	0	30
2011	0	27
2014	0	6
2008	0	30
2011	0	25
2014	0	27
2008	0	30
2011	0	27
2014	0	27
2008	0	30
2011	0	28
2014	0	28
2008	0	30
2011	0	29
2014	0	27
2018	0	26
2008	0	25
2011	0	28
2008	0	25
2011	0	17
2008	0	30
2011	0	30
2014	0	28
2018	0	25
2008	0	26
2011	1	27
2008	0	30
2011	0	17
2008	0	28
2011	0	0
2008	0	29
2011	0	0
2008	1	30
2011	2	27
2014	0	30
2018	0	29
2008	0	19
2011	0	19
2008	0	30
2011	0	26
2014	0	30
2008	0	10
2011	0	0
2008	1	28
2011	0	23
2014	0	16
2008	0	17
2011	0	3
2008	0	25
2011	0	22
2008	0	24
2011	0	16
2014	0	16
2008	0	30
2011	0	30
2008	0	30
2011	0	28
2008	0	30
2011	0	27
2008	0	30
2011	0	0
2008	0	30
2011	0	30
2008	1	26
2011	0	23
2008	0	30
2011	0	30
2014	0	30
2018	0	30
2008	1	22
2011	0	7
2008	0	29
2011	0	26
2014	0	28
2008	0	25
2011	0	24
2008	1	30
2011	1	27
2008	0	29
2011	0	28
2014	0	29
2018	0	27
2008	0	29
2011	0	29
2008	0	28
2014	0	24
2018	0	22
2008	1	28
2011	0	30
2014	0	29
2008	0	26
2011	0	26
2008	2	30
2011	1	29
2008	0	20
2011	0	0
2014	0	14
2008	0	29
2011	0	28
2014	0	13
2008	0	30
2011	1	28
2008	0	29
2011	0	29
2008	1	30
2011	0	30
2008	1	28
2011	2	28
2008	0	30
2011	0	26
2008	0	30
2011	0	28
2014	0	30
2018	0	30
2008	0	28
2011	0	27
2014	0	28
2008	0	24
2011	0	17
2008	2	29
2011	0	20
2014	0	9
2008	0	29
2011	0	29
2008	0	30
2011	0	26
2014	0	29
2018	0	8
2008	0	29
2011	0	27
2014	0	30
2008	0	30
2011	0	28
2014	1	27
2008	2	29
2011	1	25
2014	1	29
2018	1	23
2008	0	23
2011	0	24
2008	0	29
2011	0	27
2018	0	24
2008	0	17
2011	0	22
2014	0	13
2008	1	30
2011	0	26
2014	0	30
2018	0	18
2008	0	29
2011	0	26
2014	0	27
2018	0	21
2008	0	30
2011	0	27
2014	0	26
2008	0	30
2011	0	23
2014	0	20
2018	0	0
2008	0	30
2011	0	28
2014	0	28
2018	0	26
2008	1	30
2011	0	29
2014	0	27
2018	0	30
2008	2	30
2011	1	30
2014	2	30
2018	0	30
2008	1	30
2011	1	27
2014	1	28
2018	1	28
2008	1	28
2011	0	30
2014	0	30
2018	0	29
2008	0	16
2011	0	7
2014	0	21
2008	1	29
2011	0	28
2014	0	23
2008	0	30
2011	0	30
2014	0	30
2008	0	30
2011	0	28
2014	0	29
2008	0	28
2011	0	28
2014	0	26
2008	1	29
2011	0	30
2014	0	29
2008	1	26
2011	0	0
2008	0	22
2011	0	29
2014	0	2
2008	0	23
2011	0	22
2008	0	3
2011	0	12
2008	0	28
2011	0	30
2008	0	29
2011	0	29
2008	0	29
2011	0	27
2014	0	27
2008	0	30
2011	0	28
2014	0	28
2008	0	8
2011	0	0
2014	0	13
2008	0	21
2011	0	27
2014	0	27
2008	0	28
2011	0	29
2014	0	30
2008	0	25
2011	0	15
2008	0	28
2011	0	18
2008	1	27
2011	0	22
2014	0	19
2008	0	16
2011	0	25
2014	0	29
2008	0	20
2011	0	20
2014	0	18
2008	0	27
2011	0	5
2008	0	15
2011	0	19
2014	0	17
2008	0	23
2011	0	0
2008	1	26
2011	0	0
2014	0	0
2008	0	29
2011	0	18
2008	0	24
2011	0	15
2008	0	23
2011	0	30
2014	0	30
2008	0	18
2011	2	29
2008	0	26
2011	0	25
2014	0	19
2008	0	17
2011	0	28
2014	0	28
2018	0	30
2008	0	24
2011	0	24
2014	0	15
2008	0	23
2011	0	27
2014	0	25
2018	0	21
2008	0	20
2011	0	27
2008	0	18
2011	1	28
2014	2	30
2008	0	29
2011	1	30
2008	1	23
2011	0	1
2008	0	28
2011	0	27
2014	0	27
2008	0	29
2011	0	30
2014	0	29
2008	0	28
2011	0	24
2014	0	13
2008	0	29
2011	0	25
2008	0	26
2011	0	29
2008	0	27
2011	0	30
2014	0	29
2008	0	22
2011	0	29
2014	0	27
2018	0	29
2008	0	22
2011	0	24
2014	0	19
2018	0	16
2008	0	20
2011	2	26
2014	2	25
2018	1	27
2008	0	26
2011	0	28
2014	0	30
2018	0	10
2008	0	10
2011	0	30
2008	2	27
2011	0	24
2014	0	28
2008	0	13
2011	0	24
2008	0	27
2011	0	29
2008	0	22
2011	0	5
2008	0	14
2011	0	23
2014	0	29
2008	1	30
2011	0	30
2014	1	29
2018	0	29
2008	0	27
2011	0	30
2014	0	30
2018	0	29
2008	0	29
2011	0	30
2014	1	30
2018	0	30
2008	1	28
2011	0	28
2008	0	25
2011	0	29
2008	0	29
2011	1	29
2014	1	28
2018	1	30
2008	0	26
2011	0	30
2014	1	30
2008	2	29
2011	2	29
2014	2	29
2018	0	29
2008	0	26
2011	0	25
2014	0	22
2018	0	29
2008	0	19
2011	0	20
2008	0	12
2011	0	1
2008	0	30
2011	0	18
2008	0	29
2011	0	0
2008	0	27
2011	0	26
2008	0	30
2011	0	27
2014	0	25
2018	0	0
2008	0	22
2011	0	11
2008	0	26
2011	0	24
2008	0	27
2011	2	29
2008	2	29
2011	2	29
2008	2	27
2011	2	30
2008	1	27
2011	1	30
2008	0	30
2011	0	30
2014	0	30
2008	0	30
2011	0	30
2008	2	29
2011	2	29
2014	2	29
2018	0	30
2008	0	30
2011	0	29
2014	0	30
2018	0	30
2008	0	30
2011	0	22
2008	0	18
2011	0	8
2008	0	24
2011	0	22
2008	0	30
2011	0	30
2008	0	2
2011	0	0
2008	0	28
2011	2	21
2008	0	17
2011	0	25
2008	0	18
2011	0	26
2014	0	11
2008	0	29
2011	1	23
2014	0	29
2008	2	30
2014	1	26
2018	0	27
2008	0	22
2011	2	24
2008	0	29
2011	0	30
2014	0	28
2008	0	29
2011	0	30
2014	0	26
2008	0	29
2011	1	29
2008	0	29
2011	0	23
2014	0	25
2008	0	29
2011	0	29
2014	0	29
2008	0	30
2011	0	30
2008	0	30
2011	1	29
2018	0	24
2008	2	29
2011	2	26
2014	2	27
2018	2	27
2008	0	30
2011	0	25
2014	0	28
2018	0	29
2008	0	19
2011	0	29
2014	0	18
2008	0	16
2011	0	24
2014	0	27
2018	0	18
2008	0	19
2011	0	30
2014	0	23
2018	0	26
2008	0	25
2011	0	25
2008	0	29
2011	0	28
2008	0	29
2011	0	27
2014	2	25
2008	0	28
2011	0	22
2014	0	25
2018	0	20
2008	0	30
2011	0	27
2014	0	26
2008	0	29
2011	0	28
2014	0	0
2008	0	28
2011	0	15
2014	0	14
2008	0	29
2014	0	4
2018	0	13
2008	0	27
2011	0	28
2014	0	18
2008	0	20
2011	0	22
2008	2	29
2011	1	26
2014	0	8
2008	0	24
2011	0	11
2008	1	30
2011	1	29
2014	1	25
2008	0	26
2011	0	13
2008	0	30
2011	0	25
2008	0	30
2011	0	30
2014	0	30
2018	0	29
2008	0	30
2011	0	30
2014	0	29
2018	0	13
2008	0	12
2011	0	11
2008	0	28
2011	0	15
2008	0	29
2011	0	10
2008	2	30
2011	1	30
2014	0	26
2008	0	30
2011	0	26
2014	0	28
2018	0	28
2008	0	29
2011	0	26
2014	0	25
2018	0	27
2008	2	30
2011	1	28
2014	0	22
2018	0	21
2008	0	29
2011	0	25
2018	0	17
2008	1	30
2011	2	30
2014	1	28
2018	1	25
2008	0	30
2011	0	25
2014	0	28
2018	0	29
2008	2	29
2011	0	26
2014	0	27
2008	0	30
2011	0	27
2014	0	30
2008	0	30
2011	0	28
2014	0	24
2008	0	30
2011	0	30
2008	0	28
2011	0	28
2014	2	20
2018	2	28
2008	0	26
2011	0	29
2008	1	29
2011	1	30
2014	1	27
2008	0	30
2011	2	22
2014	1	30
2018	0	30
2008	2	30
2011	2	30
2014	1	28
2018	2	25
2008	0	30
2011	0	30
2008	0	24
2011	0	0
2008	0	25
2011	0	6
2008	0	19
2011	0	18
2008	0	29
2011	0	30
2014	0	15
2008	0	25
2011	0	11
2014	0	12
2008	0	30
2011	0	26
2008	0	26
2011	0	29
2014	0	29
2018	0	29
2008	0	28
2011	0	22
2014	1	28
2008	0	27
2011	0	30
2014	0	21
2018	0	0
2008	0	20
2011	0	16
2014	0	22
2008	0	27
2011	0	25
2008	1	29
2011	1	30
2014	0	28
2008	1	29
2011	0	30
2014	0	29
2008	0	29
2011	0	30
2014	0	26
2018	0	13
2008	0	3
2011	0	4
2008	0	26
2011	0	5
2008	2	30
2011	1	0
2008	0	30
2011	0	27
2014	0	25
2018	0	29
2008	0	25
2011	0	28
2014	0	27
2008	0	10
2011	0	1
2008	0	29
2011	0	27
2014	0	2
2008	0	29
2011	0	14
2008	1	29
2011	0	28
2008	0	18
2011	0	17
2008	0	26
2011	0	29
2008	0	30
2011	0	30
2008	0	29
2011	0	26
2008	0	29
2011	0	29
2008	0	23
2011	0	13
2008	0	30
2011	0	29
2008	0	30
2011	0	30
2008	1	30
2011	0	30
2014	0	29
2008	0	27
2011	1	30
2014	1	30
2018	0	30
2008	0	30
2011	0	30
2014	0	30
2018	0	30
2008	0	29
2011	0	30
2014	1	30
2018	0	30
2008	0	29
2011	0	30
2014	1	30
2008	0	27
2011	0	30
2014	0	25
2018	0	30
2008	0	28
2011	1	30
2008	2	29
2011	0	30
2014	0	30
2008	0	29
2011	1	30
2014	0	30
2018	1	30
2008	0	28
2011	0	30
2008	0	29
2014	0	18
2008	0	28
2011	0	2
2014	0	26
2008	0	30
2011	0	30
2014	1	30
2008	0	27
2011	1	28
2014	0	18
2008	0	16
2011	0	0
2008	0	12
2011	0	6
2008	0	29
2011	0	0
2008	0	24
2011	0	18
2008	0	21
2011	0	17
2008	0	29
2011	0	19
2008	0	29
2011	0	26
2008	0	30
2011	0	26
2014	0	27
2008	0	28
2011	0	20
2014	0	19
2008	0	29
2011	0	27
2008	0	28
2011	0	18
2008	0	29
2011	0	26
2008	0	1
2011	0	12
2014	0	19
2008	0	12
2011	0	0
2008	0	22
2011	0	9
2014	0	2
2008	0	15
2011	0	5
2014	0	8
2008	0	11
2011	0	5
2008	0	29
2011	0	24
2014	0	13
2008	0	16
2011	0	5
2008	0	18
2011	0	5
2014	0	0
2008	0	20
2011	0	26
2014	0	4
2008	1	1
2011	0	27
2008	0	30
2011	1	26
2008	0	28
2011	0	28
2008	1	30
2011	0	29
2014	0	29
2018	0	29
2008	2	28
2011	1	30
2014	2	27
2008	2	29
2011	2	30
2008	2	28
2011	2	27
2008	0	30
2011	1	29
2014	1	29
2018	0	28
2008	2	27
2011	0	29
2008	0	30
2011	1	27
2014	0	25
2008	0	12
2011	0	26
2008	0	26
2011	0	25
2014	0	26
2008	0	2
2011	0	0
2008	0	21
2011	1	28
2008	0	4
2011	0	0
2008	0	27
2011	0	22
2014	0	13
2008	0	29
2011	0	23
2014	0	0
2008	0	29
2011	0	29
2014	0	27
2008	1	27
2011	0	25
2008	0	18
2011	0	13
2008	0	9
2011	0	0
2008	0	11
2011	0	6
2008	0	29
2011	0	10
2014	0	0
2008	0	7
2011	0	10
2008	0	29
2011	0	30
2014	0	27
2008	0	23
2011	0	0
2008	0	29
2011	0	18
2008	0	18
2011	1	28
2014	0	27
2018	0	29
2008	0	29
2011	0	27
2014	0	26
2018	0	24
2008	0	24
2011	0	17
2008	0	27
2011	0	25
2014	0	24
2008	0	4
2011	0	0
2008	0	30
2011	0	30
2014	0	29
2018	0	27
2008	0	29
2011	0	17
2018	0	7
2008	0	28
2011	0	16
2008	0	16
2011	0	8
2008	0	19
2011	0	0
2008	0	9
2011	0	21
2014	0	14
2008	0	20
2011	0	6
2014	2	0
2008	0	24
2011	0	22
2014	0	20
2008	0	28
2011	0	0
2008	2	28
2011	1	30
2008	0	27
2011	0	29
2014	0	21
2008	0	29
2011	0	28
2008	2	29
2011	1	30
2014	2	29
2018	2	30
2008	0	29
2011	0	25
2008	0	28
2011	0	29
2014	0	26
2008	2	28
2011	1	30
2014	2	17
2018	2	28
2008	0	30
2011	0	30
2014	0	30
2008	2	30
2014	2	30
2008	0	24
2011	0	8
2008	0	30
2011	0	30
2014	0	30
2008	1	30
2011	1	27
2014	0	26
2008	0	27
2011	0	29
2008	2	21
2011	0	17
2014	0	25
2008	0	30
2011	1	28
2014	0	28
2018	0	28
2008	2	29
2011	2	28
2014	0	29
2008	0	29
2011	2	29
2014	0	29
2018	0	26
2008	0	5
2011	0	0
2008	0	27
2011	0	25
2008	0	30
2011	1	29
2014	0	26
2018	0	28
2008	0	28
2011	0	15
2008	0	16
2011	0	0
2014	0	16
2008	0	27
2011	0	30
2008	0	23
2011	0	30
2014	0	26
2008	0	30
2011	0	27
2014	0	20
2008	1	29
2011	1	29
2014	1	29
2018	0	27
2008	0	29
2011	0	7
2008	0	30
2011	0	30
2008	2	30
2011	0	30
2014	0	30
2008	0	30
2011	0	30
2014	0	30
2008	0	30
2011	0	27
2014	0	28
2008	0	29
2011	0	27
2014	0	16
2008	0	30
2011	0	29
2008	0	29
2011	0	24
2014	0	3
2008	2	30
2011	2	27
2008	0	25
2011	0	16
2014	0	0
2008	0	30
2011	0	30
2008	1	30
2011	1	30
2014	0	28
2008	0	30
2011	0	24
2014	0	17
2008	0	30
2011	1	29
2008	1	25
2011	1	27
2008	2	29
2011	2	29
2008	0	29
2011	0	23
2008	2	30
2014	2	22
2018	2	25
2008	0	30
2011	1	26
2014	0	28
2008	0	22
2011	0	26
2008	0	29
2011	0	29
2014	0	24
2008	0	29
2011	0	26
2014	0	20
2008	1	30
2011	1	28
2008	0	28
2011	0	29
2014	0	28
2018	0	16
2008	0	30
2011	0	30
2008	0	24
2011	0	29
2008	0	26
2011	0	29
2014	0	15
2008	1	26
2011	0	27
2014	0	28
2008	0	28
2011	0	30
2014	0	28
2008	0	30
2011	0	30
2014	0	22
2018	0	27
2008	0	28
2011	0	16
2008	0	30
2011	0	29
2014	0	29
2008	0	29
2011	0	24
2014	0	27
2018	0	29
2008	0	29
2011	0	30
2014	0	27
2018	0	29
2008	0	29
2011	0	30
2014	0	27
2008	2	29
2011	0	20
2014	0	23
2008	0	29
2011	0	29
2014	0	27
2018	0	29
2008	0	29
2011	0	30
2014	0	27
2018	0	29
2008	0	23
2011	0	12
2014	0	29
2018	0	23
2008	0	26
2011	0	27
2008	0	26
2011	0	26
2008	0	30
2011	0	30
2014	0	18
2018	0	29
2008	0	29
2011	0	30
2014	0	24
2008	0	29
2011	0	26
2008	0	29
2011	0	22
2014	0	28
2008	0	30
2011	0	30
2014	0	30
2018	0	0
2008	0	30
2011	0	30
2014	0	29
2018	0	30
2008	0	30
2011	0	28
2008	0	29
2011	0	23
2008	1	30
2011	0	29
2014	0	29
2008	0	29
2011	0	23
2014	0	25
2018	0	25
2008	0	30
2011	0	26
2014	0	28
2018	0	28
2008	0	29
2011	0	18
2014	0	19
2018	0	24
2008	1	30
2011	0	22
2008	0	30
2011	0	30
2008	0	30
2011	0	30
2008	0	29
2011	0	28
2014	0	29
2008	0	30
2011	0	29
2008	0	30
2014	1	30
2008	2	30
2011	1	30
2014	2	25
2018	2	30
2008	0	29
2011	0	30
2014	0	25
2008	0	30
2011	0	30
2014	0	13
2008	0	30
2011	0	0
2008	0	30
2011	0	25
2008	0	26
2011	0	7
2008	0	28
2011	0	3
2008	0	30
2011	0	15
2008	0	19
2011	0	27
2008	0	25
2011	0	29
2008	0	23
2011	0	10
2008	0	29
2011	0	18
2008	0	29
2011	0	4
2008	0	22
2011	0	0
2008	0	30
2011	0	27
2014	0	28
2008	1	30
2011	0	29
2008	0	25
2011	0	29
2008	0	25
2011	0	23
2008	0	25
2011	0	27
2014	0	21
2008	0	25
2011	0	17
2008	0	5
2011	0	22
2014	0	0
2008	1	25
2011	2	8
2008	0	23
2011	0	23
2008	0	30
2011	0	29
2014	0	28
2008	2	30
2011	0	30
2008	1	29
2011	2	30
2014	1	26
2008	0	29
2011	2	26
2014	0	29
2008	0	30
2011	0	30
2008	0	27
2011	0	30
2008	0	30
2011	0	25
2014	0	29
2008	0	30
2011	0	29
2008	0	30
2011	1	29
2014	0	25
2018	0	27
2008	0	30
2011	2	30
2014	0	28
2008	2	30
2011	0	30
2014	0	29
2018	0	30
2008	1	30
2011	0	30
2008	2	28
2011	1	30
2014	1	23
2008	0	30
2011	0	29
2014	2	30
2008	0	17
2011	0	0
2014	0	0
2008	0	30
2011	0	29
2008	0	22
2011	0	29
2014	0	25
2008	0	20
2011	0	12
2008	0	24
2011	0	23
2008	0	30
2011	0	29
2008	1	30
2011	0	26
2008	0	17
2011	0	3
2008	0	30
2011	0	30
2014	0	27
2018	0	29
2008	0	30
2011	0	11
2014	0	20
2008	0	30
2011	0	30
2014	0	29
2008	0	30
2011	0	30
2008	1	26
2011	0	29
2008	0	30
2011	0	1
2008	1	30
2011	0	29
2008	0	30
2011	0	29
2008	0	30
2011	0	30
2008	0	29
2011	0	23
2008	0	30
2011	0	26
2014	0	29
2008	0	26
2011	0	29
2008	0	29
2011	0	30
2014	0	27
2018	0	20
2008	0	29
2011	0	30
2014	0	25
2008	0	29
2011	0	30
2014	1	26
2008	2	30
2011	0	28
2014	0	30
2008	0	30
2011	0	30
2008	2	30
2011	2	29
2008	0	29
2011	2	24
2008	0	29
2011	0	30
2008	0	30
2011	2	26
2014	2	28
2008	0	30
2011	0	28
2014	0	30
2018	0	3
2008	0	24
2011	0	22
2014	0	0
2008	0	12
2011	0	12
2008	1	30
2011	1	28
2014	2	29
2008	1	30
2011	2	30
2008	0	10
2011	0	6
2014	0	0
2008	1	29
2011	2	30
2014	0	29
2008	1	30
2011	0	30
2008	0	30
2011	0	29
2008	0	30
2011	0	26
2008	0	30
2011	0	30
2014	0	30
2018	0	27
2008	0	30
2011	2	30
2014	2	25
2008	0	30
2011	1	25
2008	0	30
2011	0	24
2008	0	7
2011	0	2
2008	0	25
2011	0	17
2008	2	30
2011	0	28
2014	0	0
2008	1	30
2011	0	27
2014	0	25
2008	0	29
2011	0	27
2014	0	28
2008	0	29
2011	0	29
2014	0	27
2008	0	30
2011	0	27
2008	0	30
2011	0	30
2014	0	30
2008	0	26
2011	0	30
2014	0	27
2008	0	29
2011	2	6
2008	0	29
2011	0	26
2014	0	0
2008	0	12
2011	0	11
2008	0	27
2011	0	23
2008	0	29
2011	0	25
2008	0	16
2014	0	7
2008	0	30
2011	0	28
2014	0	28
2008	0	29
2011	0	27
2014	0	0
2008	2	30
2011	2	29
2014	1	30
2008	0	30
2011	0	30
2008	0	30
2011	0	23
2014	0	29
2008	0	28
2011	0	29
2014	0	29
2008	0	29
2011	0	30
2008	0	28
2011	0	29
2014	0	28
2008	0	19
2011	0	9
2008	0	29
2011	0	29
2014	0	27
2008	0	28
2011	0	0
2008	0	28
2011	0	29
2008	0	26
2011	0	10
2008	0	29
2011	0	30
2008	0	14
2014	0	0
2008	0	29
2011	0	29
2014	0	26
2008	1	30
2011	0	30
2014	1	30
2018	0	28
2008	0	29
2014	0	28
2018	0	28
2008	1	30
2011	1	30
2014	0	30
2008	0	29
2011	0	30
2014	0	30
2008	0	20
2011	2	28
2008	0	28
2011	2	21
2008	1	30
2011	0	30
2014	0	30
2008	1	28
2011	0	27
2008	0	26
2011	0	7
2008	0	24
2011	0	21
2008	0	30
2014	1	30
2008	0	27
2011	0	29
2008	0	29
2011	0	25
2008	0	4
2011	0	2
2008	0	22
2011	1	17
2008	2	27
2011	0	7
2008	0	29
2011	0	26
2008	0	14
2011	0	0
2008	2	6
2011	0	23
2008	0	30
2011	0	17
2008	0	27
2011	0	12
2014	0	12
2008	0	18
2011	0	0
2008	0	19
2011	0	0
2014	0	0
2008	0	16
2011	0	16
2008	1	30
2011	0	15
2014	0	12
2008	0	29
2011	0	30
2014	0	27
2018	0	27
2008	2	26
2011	0	0
2008	0	28
2011	0	0
2008	0	26
2011	2	30
2014	0	30
2008	0	28
2011	0	30
2014	0	30
2008	0	30
2011	0	30
2014	0	29
2008	0	25
2011	0	28
2008	0	29
2011	0	29
2014	0	19
2008	0	30
2011	1	30
2018	0	29
2008	0	28
2011	0	24
2014	0	19
2008	0	30
2011	0	30
2008	0	28
2011	0	21
2014	0	29
2008	0	29
2011	0	29
2014	0	29
2018	0	29
2008	0	29
2011	0	30
2014	0	25
2008	1	30
2011	0	30
2014	0	30
2008	0	30
2011	0	29
2014	0	29
2008	0	15
2011	0	14
2014	0	16
2008	2	26
2011	2	28
2014	2	30
2008	0	28
2011	0	27
2014	0	29
2018	0	27
2008	1	29
2011	1	30
2008	0	29
2014	0	30
2008	0	29
2011	0	30
2008	0	28
2011	0	30
2014	0	30
2008	0	30
2011	0	23
2008	0	20
2011	0	17
2014	0	6
2008	0	13
2014	0	9
2008	0	30
2011	0	30
2014	0	30
2008	0	24
2011	0	6
2014	0	0
2008	0	27
2011	0	25
2014	0	24
2008	0	30
2011	0	30
2014	1	30
2008	0	29
2011	0	30
2008	0	28
2011	0	28
2014	0	30
2008	0	30
2011	0	29
2008	0	29
2011	0	30
2014	0	30
2008	0	27
2011	0	30
2014	0	30
2018	0	29
2008	0	28
2011	0	29
2014	0	27
2008	2	29
2011	2	29
2014	2	24
2008	0	25
2011	0	29
2008	0	30
2011	0	29
2014	0	26
2008	1	30
2011	0	29
2014	0	30
2008	2	28
2011	2	28
2014	0	20
2008	0	28
2011	0	25
2014	0	8
2008	0	29
2011	0	27
2008	0	28
2011	0	27
2014	0	15
2008	1	29
2011	1	30
2008	0	28
2011	0	21
2014	0	17
2008	0	30
2011	1	24
2008	0	22
2011	0	0
2008	0	29
2011	0	29
2014	0	28
2008	0	9
2011	0	12
2014	0	11
2008	0	30
2011	1	23
2014	0	28
2008	0	28
2011	0	30
2008	0	29
2011	0	30
2014	0	29
2008	0	29
2011	0	29
2008	0	29
2011	0	29
2008	0	19
2011	0	5
2008	0	5
2011	0	15
2008	0	8
2014	0	2
2008	0	28
2011	0	30
2014	0	27
2008	0	12
2011	0	26
2008	1	29
2011	1	30
2014	0	15
2008	0	30
2011	0	30
2014	0	29
2008	1	30
2011	1	30
2008	2	30
2011	1	30
2014	0	30
2018	0	29
2008	0	30
2011	0	29
2008	1	30
2011	1	30
2014	0	29
2008	2	29
2011	1	30
2014	0	30
2018	2	28
2008	0	15
2011	0	6
2008	0	26
2011	0	28
2008	0	28
2011	1	28
2008	0	30
2011	2	26
2008	0	29
2011	0	30
2014	0	29
2008	0	29
2011	0	26
2014	0	27
2008	0	30
2011	1	30
2014	0	30
2008	0	30
2011	0	27
2008	0	29
2011	0	30
2008	0	30
2011	0	30
2014	1	27
[truncated: 19,271 more rows]
