# Supplementary material for: Longitudinal associations between the frequency of playing Mahjong and cognitive functioning among older people in China: evidence from CLHLS, 2008–2018
Source: Front Public Health. 2024 Mar 14;12:1352433. doi: 10.3389/fpubh.2024.1352433 (PMC10973127; doi:10.3389/fpubh.2024.1352433)
Supplement: Supplementary file 1 [file Data_Sheet_1.ZIP › Data related materials/Figure data/Figure 3 data/Figure 3b data/Figure 3b 2008 Radar chart.xlsx]

## Sheet: Sheet1
group	GA	RA	AC	RC	SC
Play Mahjong: 0	0.888169	0.839602	0.681211	0.707357	0.888678
Play Mahjong: 1	0.950237	0.931951	0.847525	0.83952	0.951601
Play Mahjong: 2	0.951376	0.937163	0.854877	0.855775	0.96918
