# Supplementary material for: Longitudinal associations between the frequency of playing Mahjong and cognitive functioning among older people in China: evidence from CLHLS, 2008–2018
Source: Front Public Health. 2024 Mar 14;12:1352433. doi: 10.3389/fpubh.2024.1352433 (PMC10973127; doi:10.3389/fpubh.2024.1352433)
Supplement: Supplementary file 1 [file Data_Sheet_1.ZIP › Data related materials/Figure data/Figure 3 data/Figure 3b data/Figure 3b 2011 Radar chart.xlsx]

## Sheet: Sheet1
group	GA	RA	AC	RC	SC
Play Mahjong: 0	0.806954	0.762644	0.600556	0.630913	0.822651
Play Mahjong: 1	0.939394	0.923077	0.841259	0.817249	0.955245
Play Mahjong: 2	0.930992	0.931516	0.856744	0.809923	0.961565
