# Supplementary material for: Longitudinal associations between the frequency of playing Mahjong and cognitive functioning among older people in China: evidence from CLHLS, 2008–2018
Source: Front Public Health. 2024 Mar 14;12:1352433. doi: 10.3389/fpubh.2024.1352433 (PMC10973127; doi:10.3389/fpubh.2024.1352433)
Supplement: Supplementary file 1 [file Data_Sheet_1.ZIP › Data related materials/Figure data/Figure 3 data/Figure 3b data/Figure 3b 2014 Radar chart.xlsx]

## Sheet: Sheet1
group	GA	RA	AC	RC	SC
Play Mahjong: 0	0.821416	0.807314	0.628821	0.669669	0.827238
Play Mahjong: 1	0.924107	0.958683	0.853291	0.833333	0.965686
Play Mahjong: 2	0.93557	0.920128	0.851438	0.788072	0.955804
