# Supplementary material for: Longitudinal associations between the frequency of playing Mahjong and cognitive functioning among older people in China: evidence from CLHLS, 2008–2018
Source: Front Public Health. 2024 Mar 14;12:1352433. doi: 10.3389/fpubh.2024.1352433 (PMC10973127; doi:10.3389/fpubh.2024.1352433)
Supplement: Supplementary file 1 [file Data_Sheet_1.ZIP › Data related materials/Figure data/Figure 3 data/Figure 3b data/Figure 3b 2018 Radar chart.xlsx]

## Sheet: Sheet1
group	GA	RA	AC	RC	SC
Play Mahjong: 0	0.827988	0.816946	0.630196	0.669265	0.843225
Play Mahjong: 1	0.921875	0.944444	0.847222	0.81746	0.97123
Play Mahjong: 2	0.925121	0.97343	0.870773	0.852657	0.976449
