# Supplementary material for: Longitudinal associations between the frequency of playing Mahjong and cognitive functioning among older people in China: evidence from CLHLS, 2008–2018
Source: Front Public Health. 2024 Mar 14;12:1352433. doi: 10.3389/fpubh.2024.1352433 (PMC10973127; doi:10.3389/fpubh.2024.1352433)
Supplement: Supplementary file 1 [file Data_Sheet_1.ZIP › Data related materials/Figure data/Figure 4 data/Figure 4 Latent growth model data.xlsx]

## Sheet: Sheet1
m08	m11	m14	m18	p08	p11	p14	p18	Age	Sex	f1	re	d71	d81	f33	f41	Age_11	Sex_11	f1_11	re_11	d71_11	d81_11	f33_11	f41_11	Age_14	Sex_14	f1_14	re_14	d71_14	d81_14	f33_14	f41_14	Age_18	Sex_18	f1_18	re_18	d71_18	d81_18	f33_18	f41_18
20	4	-9	-9	0	0	-9	-9	90	2	0	1	2	2	1	2	92	2	0	1	2	2	1	2	94	2	0	1	2	2	1	2	99	2	0	1	2	2	1	2
26	18	21	-9	1	1	0	-9	90	2	0	1	2	2	1	2	92	2	0	1	2	2	1	2	95	2	0	1	2	2	1	2	100	2	0	1	2	2	1	2
9	4	-9	-9	0	0	-9	-9	95	2	0	1	2	2	1	2	98	2	0	1	2	2	1	2	103	2	0	1	2	2	1	2	105	2	0	1	2	2	2	2
17	0	-9	-9	0	0	-9	-9	88	2	0	1	2	2	1	2	91	2	0	1	2	1	1	2	95	2	0	1	2	2	1	2	98	2	0	1	2	2	1	2
28	21	-9	-9	0	0	-9	-9	88	2	0	1	2	2	2	2	91	2	0	1	2	2	1	2	95	2	0	1	2	2	1	2	98	2	0	1	2	2	1	2
25	15	24	-9	0	0	0	-9	93	2	0	1	2	2	1	2	96	2	0	1	2	2	1	2	98	2	0	1	2	2	1	2	102	2	0	1	2	2	1	2
24	0	-9	-9	1	0	-9	-9	96	2	0	1	2	1	1	2	99	2	0	2	2	2	1	2	101	2	0	2	2	1	1	2	105	2	0	2	1	1	1	2
30	29	-9	-9	2	1	-9	-9	85	2	16	1	2	2	1	1	87	2	16	1	2	2	1	1	90	2	16	1	2	2	1	1	94	2	16	1	2	2	1	2
30	30	-9	-9	1	1	-9	-9	87	2	16	1	2	2	1	2	90	2	16	1	2	2	1	2	94	2	16	1	2	2	1	2	97	2	16	1	2	2	1	2
17	0	-9	-9	0	0	-9	-9	86	1	6	1	2	1	1	1	88	1	6	1	1	1	1	1	90	1	6	1	2	1	1	1	95	1	6	1	2	1	1	1
25	25	28	15	1	0	0	0	86	2	0	1	2	2	1	2	88	2	0	1	2	2	1	2	91	2	0	1	2	2	1	2	96	2	0	1	2	2	2	2
18	27	-9	-9	0	0	-9	-9	101	2	0	2	2	1	1	2	104	2	0	2	2	1	1	2	106	2	0	2	2	2	1	2	110	2	0	2	2	2	1	2
29	30	26	27	2	2	1	1	65	2	4	2	1	2	1	1	68	2	4	2	1	2	2	1	70	2	4	2	1	2	1	1	75	2	4	2	1	2	1	1
28	30	29	26	0	1	0	0	67	2	0	2	2	2	1	1	70	2	0	2	2	2	1	1	72	2	0	2	2	2	2	1	77	2	0	2	2	2	1	2
30	30	28	-9	0	1	1	-9	66	1	6	2	2	1	2	1	68	1	6	2	2	2	2	1	71	1	6	2	2	1	2	1	77	1	6	2	2	1	2	1
29	22	-9	-9	0	0	-9	-9	85	2	4	1	2	2	1	2	88	2	4	1	2	2	1	2	92	2	4	1	2	2	1	2	95	2	4	1	2	2	1	2
28	30	27	-9	1	0	0	-9	86	2	4	1	1	2	1	2	89	2	4	1	1	2	1	2	92	2	4	1	1	2	1	2	95	2	4	1	2	2	2	2
26	27	28	29	1	0	0	0	101	2	0	1	2	2	1	2	103	2	0	1	2	2	1	2	106	2	0	1	2	2	1	2	111	2	0	1	2	2	1	2
27	30	30	-9	1	1	2	-9	85	2	9	1	2	2	1	2	88	2	9	1	2	2	1	2	91	2	9	1	2	2	1	2	94	2	9	1	2	2	1	2
29	24	-9	-9	0	0	-9	-9	90	2	13	1	2	2	1	2	92	2	13	1	2	2	1	2	95	2	13	1	2	2	1	2	100	2	13	1	2	2	1	2
2	16	-9	-9	0	0	-9	-9	94	2	12	1	2	2	1	2	97	2	12	1	2	2	1	2	101	2	12	1	2	2	1	2	104	2	12	1	2	1	1	2
22	25	-9	-9	1	1	-9	-9	86	2	0	1	2	2	1	2	89	2	0	1	2	2	1	2	94	2	0	1	2	1	1	2	95	2	0	1	2	2	1	2
26	22	-9	-9	0	0	-9	-9	83	2	9	1	2	2	1	2	86	2	9	1	2	2	1	2	90	2	9	1	2	2	1	2	94	2	9	1	2	2	1	2
18	14	-9	-9	0	0	-9	-9	89	2	0	1	2	2	2	2	92	2	0	1	2	2	1	2	95	2	0	1	2	2	1	2	99	2	0	1	2	2	2	2
30	26	-9	-9	0	2	-9	-9	89	1	3	1	2	1	1	2	92	1	3	1	2	1	1	2	76	1	3	1	2	2	1	2	98	1	3	1	1	2	1	2
28	29	27	-9	1	0	0	-9	91	2	4	1	2	2	1	2	94	2	4	1	2	2	1	2	96	2	4	1	2	2	1	2	101	2	4	1	2	2	1	2
16	15	11	-9	0	0	0	-9	85	2	0	1	2	2	1	2	88	2	0	1	2	2	1	2	91	2	0	1	2	2	1	2	95	2	0	2	2	2	1	2
27	23	-9	-9	1	0	-9	-9	92	2	0	1	2	2	1	2	95	2	0	1	2	2	1	2	102	2	0	1	2	2	1	2	102	2	0	1	2	2	1	2
30	30	30	29	0	1	1	0	65	2	6	1	2	2	1	1	68	2	6	1	2	2	1	1	71	2	6	1	2	2	1	1	75	2	6	1	2	2	1	1
30	29	30	30	1	1	1	1	65	1	3	1	2	1	1	1	68	1	3	1	2	1	1	1	71	1	3	1	2	1	1	1	75	1	3	1	2	1	1	1
30	28	27	-9	0	0	0	-9	90	1	20	1	2	2	2	2	92	1	20	1	2	2	2	2	95	1	20	1	2	2	2	2	99	1	20	1	2	2	2	2
30	25	-9	-9	0	0	-9	-9	96	1	6	1	2	2	1	1	99	1	6	1	2	2	1	1	101	1	6	1	2	2	1	1	105	1	6	1	2	2	1	1
30	28	28	28	2	0	2	1	66	1	8	1	2	1	1	1	68	1	8	1	2	2	1	1	71	1	8	1	2	1	1	1	76	1	8	1	2	1	1	1
28	15	-9	-9	0	0	-9	-9	90	1	6	1	2	2	2	2	93	1	6	1	2	2	1	2	95	1	6	1	2	2	2	2	99	1	6	1	1	1	1	2
27	29	30	29	0	0	0	0	66	2	9	1	2	2	2	1	68	2	9	1	2	2	1	1	71	2	9	1	2	2	1	1	76	2	9	1	2	2	2	1
27	30	-9	-9	2	0	-9	-9	65	1	9	1	1	1	2	1	68	1	9	1	2	1	2	1	71	1	9	1	2	1	1	1	75	1	9	1	2	1	1	2
29	29	28	24	1	1	1	1	67	2	0	1	2	2	1	1	70	2	0	1	2	2	1	1	72	2	0	1	2	2	1	1	77	2	0	1	2	1	1	1
8	0	-9	-9	0	0	-9	-9	93	2	0	2	2	2	1	2	96	2	0	2	2	2	1	2	98	2	0	2	2	2	1	2	104	2	0	2	2	2	1	2
30	27	30	-9	2	1	0	-9	83	1	10	2	1	1	1	1	86	1	10	2	2	1	1	1	89	1	10	2	2	1	1	1	92	1	10	2	2	2	1	2
18	0	-9	-9	0	0	-9	-9	92	2	0	2	2	2	1	2	95	2	0	2	2	2	1	2	97	2	0	2	2	2	1	2	101	2	0	2	2	2	1	2
29	10	-9	-9	0	0	-9	-9	90	1	8	2	2	1	1	1	92	1	8	1	2	1	1	2	97	1	8	1	1	1	1	2	100	1	8	2	1	1	1	2
28	29	-9	-9	0	0	-9	-9	93	1	6	2	2	2	1	2	96	1	6	2	2	2	1	2	99	1	6	2	2	2	1	2	103	1	6	2	2	2	1	2
30	24	30	-9	0	0	0	-9	65	2	6	1	2	2	1	1	68	2	6	1	2	2	1	1	71	2	6	1	2	2	1	1	75	2	6	1	2	1	1	1
30	30	30	-9	1	0	0	-9	65	2	6	1	2	2	1	1	68	2	6	1	2	2	1	1	71	2	6	1	2	2	1	1	75	2	6	1	2	2	1	1
30	28	28	27	0	0	0	0	74	2	6	1	2	2	1	2	77	2	6	1	2	2	1	2	80	2	6	1	2	2	1	2	85	2	6	1	2	2	1	2
30	30	27	-9	1	2	2	-9	66	1	9	1	1	1	1	1	69	1	9	1	1	1	1	1	72	1	9	1	1	1	1	1	76	1	9	1	1	1	1	2
30	27	-9	6	0	0	-9	0	100	1	20	1	2	2	1	1	103	1	20	1	2	2	1	1	106	1	20	1	1	1	1	2	111	1	20	1	2	1	2	2
30	25	26	-9	1	0	0	-9	82	2	4	1	2	2	1	2	85	2	4	1	2	2	1	2	87	2	4	1	2	2	1	2	92	2	4	1	2	2	2	2
29	22	-9	-9	0	0	-9	-9	87	1	6	1	2	2	1	2	89	1	6	1	2	2	1	2	93	1	6	1	2	2	2	2	96	1	6	1	2	2	1	2
30	0	0	-9	0	0	0	-9	86	1	8	1	1	2	1	1	89	1	8	1	1	2	1	1	92	1	8	1	2	1	1	1	96	1	8	2	1	2	1	2
24	17	-9	-9	2	1	-9	-9	88	1	5	1	1	2	1	1	90	1	5	1	1	2	1	1	92	1	5	1	1	2	1	1	98	1	5	1	2	2	1	1
30	26	24	-9	0	0	0	-9	91	1	2	1	2	2	1	2	93	1	2	1	2	2	1	2	96	1	2	1	2	2	1	2	102	1	2	1	2	2	1	2
29	16	27	-9	0	0	0	-9	89	2	0	2	2	2	1	1	92	2	0	2	2	2	1	1	95	2	0	2	2	2	1	2	98	2	0	2	2	2	1	2
29	0	-9	-9	0	0	-9	-9	87	1	2	2	2	1	1	1	90	1	2	2	2	1	1	1	92	1	2	2	2	2	1	1	96	1	2	2	2	2	1	1
30	23	-9	-9	0	0	-9	-9	91	1	15	2	2	2	2	1	94	1	15	2	1	1	1	1	93	1	15	2	1	1	1	1	100	1	15	2	1	1	1	1
27	27	27	-9	0	0	0	-9	91	2	12	1	2	2	2	2	94	2	12	1	2	2	1	2	97	2	12	1	2	2	1	2	101	2	12	1	1	2	1	2
29	25	1	-9	1	1	0	-9	97	1	2	1	1	1	1	2	99	1	2	1	1	1	1	2	102	1	2	1	2	1	1	2	105	1	2	1	1	1	1	2
27	30	-9	-9	0	0	-9	-9	93	2	0	1	2	2	1	2	95	2	0	1	2	2	1	2	99	2	0	1	2	2	1	2	103	2	0	1	2	2	1	2
22	0	-9	-9	1	0	-9	-9	94	1	0	1	2	2	1	1	97	1	0	1	2	2	1	1	98	1	0	1	2	2	1	2	104	1	0	1	2	2	1	2
28	25	-9	-9	0	0	-9	-9	97	1	23	1	2	2	1	2	100	1	23	1	2	2	1	2	103	1	23	1	2	2	1	2	108	1	23	1	2	2	1	2
24	16	-9	-9	0	0	-9	-9	92	2	12	1	2	2	1	2	95	2	12	2	2	2	1	2	98	2	12	2	2	2	1	2	102	2	12	2	2	2	1	2
9	3	-9	-9	0	0	-9	-9	100	2	0	1	2	2	1	2	103	2	0	1	2	2	1	2	106	2	0	1	2	2	1	2	111	2	0	1	2	2	1	2
26	28	-9	-9	0	0	-9	-9	96	1	0	1	2	2	1	2	99	1	0	1	2	2	1	2	102	1	0	1	2	2	1	2	107	1	0	1	2	2	1	2
12	0	-9	-9	1	0	-9	-9	97	2	2	1	2	2	1	2	100	2	2	1	2	2	1	2	103	2	2	1	2	2	1	2	106	2	2	1	2	2	1	2
28	22	-9	-9	0	0	-9	-9	92	1	15	1	2	1	1	1	95	1	15	1	2	2	1	1	100	1	15	1	2	2	1	2	103	1	15	1	2	2	1	2
30	29	27	29	0	0	0	0	85	1	7	1	2	2	1	2	88	1	7	1	2	2	1	2	90	1	7	1	2	2	1	2	95	1	7	1	2	1	1	2
28	28	27	-9	0	0	0	-9	100	2	0	1	2	2	2	2	103	2	0	1	2	2	1	2	106	2	0	1	2	2	1	2	110	2	0	1	2	2	1	2
7	5	-9	-9	0	0	-9	-9	100	2	0	1	2	2	1	2	103	2	0	1	2	2	1	2	107	2	0	1	2	2	1	2	110	2	0	1	2	2	1	2
27	26	-9	-9	0	0	-9	-9	90	1	9	1	2	1	1	2	92	1	9	1	2	2	1	2	93	1	9	1	2	1	1	2	100	1	9	1	2	1	1	2
15	0	-9	-9	0	0	-9	-9	101	2	0	1	2	2	1	2	103	2	0	1	2	2	1	2	107	2	0	1	2	2	1	2	110	2	0	1	2	2	1	2
26	16	-9	-9	0	0	-9	-9	88	1	0	2	2	2	1	1	91	1	0	2	2	2	2	1	95	1	0	2	2	2	1	1	97	1	0	2	2	2	2	1
21	2	-9	-9	0	0	-9	-9	100	1	0	1	2	2	1	2	102	1	0	1	2	2	2	2	108	1	0	1	2	2	1	2	110	1	0	1	2	2	1	2
27	8	-9	-9	0	0	-9	-9	97	1	0	1	2	2	1	2	100	1	0	1	2	2	1	2	104	1	0	1	2	2	2	2	108	1	0	1	2	2	1	2
29	3	-9	-9	0	0	-9	-9	101	2	0	1	2	2	1	2	104	2	0	1	2	2	1	2	71	2	0	2	2	2	1	2	105	2	0	1	2	2	2	2
11	0	0	-9	0	0	0	-9	92	1	1	1	2	1	1	2	95	1	1	1	2	2	1	2	98	1	1	1	2	2	1	2	102	1	1	1	2	2	1	2
26	25	-9	-9	0	0	-9	-9	96	1	15	1	2	2	1	2	99	1	15	1	2	2	1	2	102	1	15	1	2	2	1	2	107	1	15	1	2	2	1	2
25	24	29	-9	0	0	0	-9	77	2	0	2	2	2	2	2	80	2	0	2	2	2	1	2	82	2	0	2	2	2	1	2	87	2	0	2	2	2	1	2
23	20	15	7	0	0	0	0	74	2	0	2	2	2	1	1	77	2	0	2	1	1	1	1	80	2	0	2	1	1	1	1	85	2	0	2	1	2	1	1
30	29	29	30	0	1	1	0	71	1	4	2	1	2	1	1	73	1	4	2	1	2	1	1	76	1	4	2	1	2	1	1	81	1	4	2	1	2	1	1
30	29	-9	-9	0	0	-9	-9	78	2	4	2	2	2	1	1	80	2	4	2	2	2	1	1	85	2	4	2	2	2	1	1	88	2	4	2	2	2	1	1
28	9	16	-9	0	0	0	-9	71	2	0	2	2	2	1	2	74	2	0	2	2	2	1	2	77	2	0	2	2	2	1	2	80	2	0	2	2	2	1	2
29	27	27	25	0	0	0	0	79	2	0	2	2	2	2	1	82	2	0	2	2	2	1	1	84	2	0	2	2	2	1	1	89	2	0	2	2	2	1	1
29	14	29	-9	0	0	0	-9	76	1	0	2	1	1	1	1	79	1	0	2	1	1	1	1	81	1	0	2	1	1	1	1	85	1	0	2	1	2	1	1
30	0	-9	-9	0	0	-9	-9	75	1	7	2	2	2	1	2	78	1	7	2	2	2	1	2	81	1	7	2	2	2	1	2	85	1	7	2	2	2	1	2
30	23	-9	-9	0	0	-9	-9	82	1	6	2	2	2	1	2	85	1	6	2	2	2	1	2	89	1	6	2	2	2	1	2	93	1	6	2	2	2	1	2
28	28	30	26	0	0	0	0	74	2	5	2	2	2	1	1	77	2	5	2	2	2	1	1	79	2	5	2	2	2	1	2	84	2	5	2	2	2	1	2
30	-9	0	-9	0	-9	0	-9	85	2	0	2	2	2	1	2	106	2	0	2	2	2	2	2	91	2	0	2	2	2	1	2	94	2	0	2	2	2	1	2
30	27	30	-9	1	1	1	-9	86	1	10	2	2	2	1	2	89	1	10	2	2	1	1	2	92	1	10	2	2	1	1	2	96	1	10	2	2	1	1	2
30	23	30	28	0	0	0	0	72	1	12	1	2	1	1	1	75	1	12	1	1	1	1	1	78	1	12	1	1	1	1	1	83	1	12	1	1	1	1	1
30	29	29	-9	1	1	2	-9	75	2	8	1	2	2	1	2	78	2	8	1	2	2	1	2	81	2	8	1	2	2	1	2	85	2	8	1	2	2	1	2
28	29	27	26	0	0	0	0	82	1	4	1	1	1	1	1	85	1	4	1	1	1	1	2	88	1	4	1	2	1	1	2	93	1	4	1	2	1	1	2
30	27	29	-9	0	0	0	-9	81	2	2	1	2	2	1	2	84	2	2	1	2	2	1	2	86	2	2	1	2	2	1	2	92	2	2	1	2	2	1	2
27	24	22	0	0	0	0	0	85	2	3	1	2	2	1	2	87	2	3	1	2	2	1	2	90	2	3	1	2	2	1	2	95	2	3	1	2	2	1	2
30	30	27	30	0	0	2	0	72	1	0	1	2	2	1	2	75	1	0	1	2	2	1	2	78	1	0	1	2	2	1	2	82	1	0	1	2	2	2	2
30	25	-9	-9	0	2	-9	-9	79	1	0	1	2	2	1	2	81	1	0	1	2	2	1	2	86	1	0	1	2	1	1	2	89	1	0	1	2	2	1	2
30	30	28	27	2	1	1	1	71	2	2	1	1	2	1	2	74	2	2	2	1	2	1	2	77	2	2	1	1	2	1	2	82	2	2	1	1	2	1	2
29	29	29	-9	0	0	0	-9	75	1	5	1	2	2	1	1	78	1	5	1	2	2	1	1	81	1	5	1	2	2	1	1	85	1	5	1	2	2	1	1
29	29	-9	-9	0	0	-9	-9	74	2	0	1	2	2	1	2	76	2	0	1	2	2	1	2	80	2	0	1	2	2	1	2	84	2	0	1	2	2	1	2
11	15	-9	-9	0	0	-9	-9	86	2	0	1	2	2	2	2	89	2	0	1	2	2	1	2	92	2	0	1	2	2	2	2	95	2	0	1	2	2	1	2
30	7	-9	-9	0	0	-9	-9	83	1	5	1	2	2	1	1	85	1	5	1	2	2	1	1	89	1	5	1	2	2	2	1	94	1	5	1	2	2	1	1
30	28	26	-9	0	0	0	-9	86	1	16	1	2	1	1	2	89	1	16	1	2	1	1	2	92	1	16	1	2	1	1	2	96	1	16	1	2	1	1	2
30	26	26	-9	0	0	0	-9	80	1	9	1	2	2	1	2	82	1	9	1	2	2	1	2	85	1	9	1	2	2	1	2	90	1	9	1	2	2	1	2
27	23	9	-9	1	0	0	-9	85	2	0	1	2	2	1	2	88	2	0	1	2	2	2	2	91	2	0	1	2	2	2	2	95	2	0	1	2	2	2	2
27	29	30	30	1	0	0	0	82	2	2	1	2	2	1	2	85	2	2	1	2	2	1	2	88	2	2	1	2	2	1	2	93	2	2	2	2	2	1	2
29	28	-9	-9	0	0	-9	-9	77	2	3	1	2	2	1	1	80	2	3	1	2	2	1	1	83	2	3	1	2	2	1	1	87	2	3	1	2	2	1	1
30	29	29	-9	0	0	0	-9	74	1	6	1	1	2	1	2	77	1	6	1	1	2	1	2	79	1	6	1	1	2	1	2	84	1	6	1	2	2	1	2
29	29	-9	-9	0	0	-9	-9	76	1	4	1	1	2	2	1	79	1	4	1	1	2	1	1	81	1	4	1	1	2	2	1	86	1	4	1	1	2	1	1
30	29	-9	30	1	0	-9	0	75	1	1	1	2	2	1	1	77	1	1	1	2	1	1	1	80	1	1	1	2	2	1	1	85	1	1	1	2	1	1	1
28	24	-9	-9	2	0	-9	-9	82	2	2	1	1	1	2	2	84	2	2	1	1	2	1	2	87	2	2	1	1	2	1	2	93	2	2	1	1	1	1	2
30	30	-9	-9	1	1	-9	-9	73	1	16	1	1	2	1	1	75	1	16	1	1	2	1	1	81	1	16	1	2	2	1	1	82	1	16	1	1	2	1	1
30	30	29	-9	0	0	0	-9	80	1	4	1	2	2	2	2	82	1	4	1	2	2	1	2	85	1	4	1	2	2	1	2	90	1	4	1	2	2	1	2
27	27	28	-9	0	0	0	-9	80	1	12	1	2	2	1	2	83	1	12	1	2	2	1	2	85	1	12	1	2	2	1	2	90	1	12	1	2	2	1	2
28	27	-9	-9	0	0	-9	-9	73	2	2	1	2	2	2	2	75	2	2	1	1	2	1	2	79	2	2	1	1	2	1	2	84	2	2	1	2	2	1	2
27	30	-9	-9	0	1	-9	-9	71	1	16	1	2	2	1	1	74	1	16	1	2	2	1	1	76	1	16	1	2	2	1	1	80	1	16	1	2	1	2	1
22	0	-9	-9	0	0	-9	-9	93	1	0	2	2	1	1	2	96	1	0	2	2	1	1	2	99	1	0	2	2	1	1	2	103	1	0	2	2	2	1	2
30	26	18	-9	0	0	0	-9	95	1	3	1	2	1	1	2	98	1	3	1	2	1	1	2	101	1	3	1	2	1	1	2	105	1	3	1	2	2	1	2
30	0	-9	-9	2	0	-9	-9	95	1	15	1	2	2	1	1	98	1	15	1	2	2	1	2	101	1	15	1	2	2	1	2	106	1	15	1	2	2	1	2
30	23	-9	-9	1	0	-9	-9	95	2	0	1	2	2	1	1	98	2	0	1	2	1	1	2	102	2	0	1	2	2	1	2	107	2	0	1	2	2	1	2
30	27	27	-9	0	0	0	-9	69	1	6	2	1	2	1	1	72	1	6	2	1	2	1	1	75	1	6	2	1	2	1	1	80	1	6	2	1	2	1	1
27	26	0	-9	1	0	0	-9	96	2	0	1	2	2	1	2	99	2	0	1	2	2	1	2	101	2	0	1	2	2	1	2	105	2	0	1	2	2	1	2
30	28	-9	-9	0	2	-9	-9	74	2	0	2	2	2	1	2	77	2	0	1	2	2	1	2	82	2	0	1	2	2	1	2	84	2	0	2	2	2	1	2
25	25	22	7	0	0	0	0	73	2	4	1	1	2	2	2	76	2	4	1	1	1	1	2	79	2	4	1	1	2	1	2	84	2	4	1	2	2	2	2
25	19	-9	-9	0	0	-9	-9	75	1	0	1	2	1	1	1	78	1	0	1	2	1	1	1	81	1	0	1	2	2	1	1	86	1	0	1	2	2	1	1
30	30	28	-9	0	0	0	-9	76	1	6	1	2	2	1	1	78	1	6	1	1	1	1	1	81	1	6	1	1	1	2	1	86	1	6	1	1	1	2	1
30	29	18	-9	0	0	0	-9	76	2	0	1	2	2	1	2	79	2	0	1	2	2	1	2	81	2	0	1	2	2	1	2	86	2	0	1	2	2	1	2
29	29	27	-9	0	0	0	-9	81	1	0	2	2	2	2	2	84	1	0	2	2	2	1	2	87	1	0	2	2	2	1	2	91	1	0	1	2	2	1	2
26	28	30	25	0	0	0	0	80	1	9	1	2	1	1	1	83	1	9	1	2	1	1	1	86	1	9	1	2	1	1	1	91	1	9	2	2	1	1	1
30	29	30	-9	0	0	0	-9	77	1	6	1	1	2	1	2	79	1	6	1	1	1	1	2	82	1	6	1	2	1	1	2	86	1	6	2	2	2	1	2
30	28	16	-9	0	0	0	-9	74	1	10	1	2	2	1	1	77	1	10	1	2	2	1	1	80	1	10	1	2	2	1	1	84	1	10	1	2	2	1	1
29	-9	24	-9	0	-9	0	-9	81	1	0	1	1	2	2	2	91	1	0	1	1	2	1	2	87	1	0	2	1	2	1	2	91	1	0	2	1	1	1	2
30	27	26	15	0	0	0	0	69	2	5	1	2	2	1	1	72	2	5	1	2	2	1	1	75	2	5	1	2	2	1	1	80	2	5	1	2	2	1	1
30	30	30	-9	0	1	1	-9	68	2	6	1	2	2	1	1	71	2	6	1	2	2	1	1	74	2	6	1	2	2	1	1	79	2	6	1	2	2	1	1
29	26	-9	-9	0	0	-9	-9	69	1	9	1	2	2	1	1	72	1	9	1	2	2	1	1	75	1	9	1	2	2	1	1	79	1	9	1	2	1	1	1
30	30	30	30	0	0	1	0	69	1	10	1	1	2	1	2	72	1	10	1	2	2	1	2	75	1	10	1	2	2	1	2	79	1	10	1	2	2	1	2
30	28	28	28	0	0	0	0	82	1	6	1	2	2	1	1	85	1	6	1	2	2	1	1	88	1	6	1	2	2	1	2	92	1	6	1	2	2	1	2
28	23	13	-9	0	0	0	-9	82	1	3	1	2	2	1	2	84	1	3	1	2	2	1	2	87	1	3	1	2	2	1	2	93	1	3	1	2	2	1	2
30	27	6	-9	0	0	0	-9	102	1	6	1	2	2	1	2	105	1	6	1	2	2	1	2	108	1	6	1	2	2	1	2	110	1	6	1	2	2	1	2
30	25	27	-9	0	0	0	-9	70	1	17	1	2	2	2	1	73	1	17	1	2	2	1	1	76	1	17	1	2	2	2	1	80	1	17	1	2	2	2	1
30	27	27	-9	0	0	0	-9	69	1	16	1	2	2	1	1	72	1	16	1	2	2	1	1	74	1	16	1	2	2	1	1	79	1	16	1	2	2	1	1
30	28	28	-9	0	0	0	-9	68	1	6	1	2	2	1	2	71	1	6	1	2	2	1	2	74	1	6	1	2	2	1	2	79	1	6	1	2	2	1	2
30	29	27	26	0	0	0	0	71	1	9	2	2	2	1	1	74	1	9	2	2	2	2	1	76	1	9	2	2	2	1	1	81	1	9	2	2	2	1	2
25	28	-9	-9	0	0	-9	-9	103	2	0	2	2	2	1	2	105	2	0	2	2	2	1	2	112	2	0	2	2	2	1	2	114	2	0	2	2	2	1	2
25	17	-9	-9	0	0	-9	-9	80	2	0	2	2	2	2	1	83	2	0	2	2	2	1	1	86	2	0	2	2	2	1	1	90	2	0	2	2	2	2	2
30	30	28	25	0	0	0	0	70	2	12	1	2	2	1	2	72	2	12	1	2	2	1	2	75	2	12	1	2	2	1	2	80	2	12	1	2	2	1	2
26	27	-9	-9	0	1	-9	-9	97	2	8	1	2	2	1	2	100	2	8	1	2	2	1	2	103	2	8	1	2	2	1	2	105	2	8	1	2	2	1	2
30	17	-9	-9	0	0	-9	-9	91	1	4	1	1	1	1	2	94	1	4	1	2	2	1	2	97	1	4	1	2	2	1	2	101	1	4	1	2	1	1	2
28	0	-9	-9	0	0	-9	-9	93	1	0	2	2	2	2	1	96	1	0	2	2	2	2	1	97	1	0	2	2	2	1	1	103	1	0	1	2	2	1	1
29	0	-9	-9	0	0	-9	-9	88	1	3	1	2	2	1	1	91	1	3	1	2	2	1	1	93	1	3	1	2	2	1	1	98	1	3	1	2	2	1	1
30	27	30	29	1	2	0	0	67	2	12	2	2	2	1	1	70	2	12	2	2	2	1	1	73	2	12	2	2	2	1	1	77	2	12	2	2	2	1	1
19	19	-9	-9	0	0	-9	-9	91	2	0	2	2	2	1	2	94	2	0	2	1	1	1	2	97	2	0	1	1	2	1	2	101	2	0	1	1	2	1	2
30	26	30	-9	0	0	0	-9	83	2	0	1	1	2	1	1	87	2	0	1	1	2	1	1	90	2	0	1	1	2	1	2	93	2	0	1	1	2	1	2
10	0	-9	-9	0	0	-9	-9	92	2	1	2	2	2	2	2	95	2	1	2	2	2	2	2	102	2	1	2	2	2	1	2	102	2	1	2	2	2	1	2
28	23	16	-9	1	0	0	-9	91	2	0	2	2	2	1	2	94	2	0	2	2	2	1	2	97	2	0	2	2	2	1	2	100	2	0	2	2	2	1	2
17	3	-9	-9	0	0	-9	-9	94	1	0	2	1	2	1	2	97	1	0	2	2	2	1	2	102	1	0	2	2	2	1	2	104	1	0	2	2	2	1	2
25	22	-9	-9	0	0	-9	-9	90	1	9	1	2	2	1	2	93	1	9	1	2	2	1	2	95	1	9	1	2	2	1	2	100	1	9	1	2	2	1	1
24	16	16	-9	0	0	0	-9	93	1	0	2	1	2	1	1	96	1	0	2	1	2	1	2	100	1	0	2	1	2	1	2	104	1	0	2	1	2	1	2
30	30	-9	-9	0	0	-9	-9	91	2	6	1	2	2	1	2	94	2	6	1	2	2	1	2	96	2	6	1	2	2	1	2	101	2	6	1	2	2	1	2
30	28	-9	-9	0	0	-9	-9	66	1	6	2	2	2	1	1	69	1	6	2	2	2	1	1	72	1	6	2	2	2	1	1	76	1	6	2	2	2	1	1
30	27	-9	-9	0	0	-9	-9	91	2	6	1	2	2	1	2	94	2	6	1	2	2	1	2	95	2	6	1	2	2	1	2	100	2	6	1	2	2	1	2
30	0	-9	-9	0	0	-9	-9	92	1	12	2	2	2	1	2	95	1	12	2	2	2	1	2	96	1	12	1	2	2	1	2	102	1	12	2	2	2	1	2
30	30	-9	-9	0	0	-9	-9	66	1	12	1	2	2	1	1	69	1	12	1	2	2	1	1	73	1	12	1	2	2	2	1	78	1	12	1	2	2	1	1
26	23	-9	-9	1	0	-9	-9	92	2	0	1	2	2	1	2	95	2	0	1	2	2	1	2	99	2	0	1	2	1	1	2	102	2	0	1	2	2	1	2
30	30	30	30	0	0	0	0	67	2	13	1	2	2	1	2	70	2	13	1	2	2	1	2	73	2	13	1	2	2	1	2	77	2	13	1	2	2	1	2
22	7	-9	-9	1	0	-9	-9	94	2	0	2	2	2	1	2	97	2	0	2	2	2	1	2	100	2	0	2	2	2	1	2	104	2	0	2	2	2	1	2
29	26	28	-9	0	0	0	-9	90	2	9	1	2	2	1	1	93	2	9	1	2	2	1	2	96	2	9	1	2	2	1	2	99	2	9	1	2	2	1	2
25	24	-9	-9	0	0	-9	-9	88	1	0	1	1	2	1	1	91	1	0	1	1	2	1	1	95	1	0	2	1	2	1	1	99	1	0	2	1	2	1	2
30	27	-9	-9	1	1	-9	-9	89	2	12	1	2	2	1	2	93	2	12	1	2	1	1	2	94	2	12	1	2	1	1	2	98	2	12	1	2	2	1	2
29	28	29	27	0	0	0	0	72	1	1	2	2	2	1	1	75	1	1	2	2	2	1	1	78	1	1	2	2	2	1	1	82	1	1	2	2	2	2	1
29	29	-9	-9	0	0	-9	-9	71	2	2	2	2	2	1	2	74	2	2	2	2	2	2	2	79	2	2	2	2	2	1	2	80	2	2	2	2	2	1	2
28	-9	24	22	0	-9	0	0	73	2	0	2	2	2	1	1	74	2	0	2	2	2	1	1	79	2	0	2	2	2	1	2	83	2	0	2	2	2	1	2
28	30	29	-9	1	0	0	-9	80	1	0	2	1	1	1	1	83	1	0	2	1	1	1	2	86	1	0	2	1	2	1	2	90	1	0	2	1	1	1	2
26	26	-9	-9	0	0	-9	-9	76	1	0	2	2	2	1	1	80	1	0	2	2	2	1	1	81	1	0	2	2	2	1	2	86	1	0	2	2	2	1	2
30	29	-9	-9	2	1	-9	-9	82	1	3	1	1	1	1	1	85	1	3	1	1	1	1	1	87	1	3	1	1	1	1	1	91	1	3	1	1	1	1	1
20	0	14	-9	0	0	0	-9	84	2	0	1	2	2	1	2	87	2	0	1	2	2	1	2	91	2	0	1	2	2	1	2	93	2	0	1	2	2	1	2
29	28	13	-9	0	0	0	-9	76	2	2	1	2	2	1	2	79	2	2	1	2	2	1	2	82	2	2	1	2	2	1	2	86	2	2	1	2	2	1	2
30	28	-9	-9	0	1	-9	-9	84	1	1	1	1	1	1	2	87	1	1	1	1	1	1	2	91	1	1	1	1	1	2	2	94	1	1	1	1	2	2	2
29	29	-9	-9	0	0	-9	-9	71	1	10	1	2	2	1	1	74	1	10	1	2	2	1	1	78	1	10	1	2	2	1	1	81	1	10	1	2	2	1	1
30	30	-9	-9	1	0	-9	-9	73	1	11	1	1	1	1	1	76	1	11	1	1	1	1	1	78	1	11	1	1	1	1	1	84	1	11	1	1	1	1	2
28	28	-9	-9	1	2	-9	-9	72	2	0	1	2	2	2	2	75	2	0	1	2	2	1	2	80	2	0	2	2	2	2	2	82	2	0	2	2	2	1	2
30	26	-9	-9	0	0	-9	-9	83	1	15	1	1	2	1	2	86	1	15	1	1	1	1	2	89	1	15	1	1	2	2	2	94	1	15	1	2	2	2	2
30	28	30	30	0	0	0	0	76	2	4	1	1	2	1	2	79	2	4	1	1	2	1	2	82	2	4	1	1	2	1	2	86	2	4	1	1	2	1	2
28	27	28	-9	0	0	0	-9	89	1	5	2	2	2	1	2	92	1	5	2	2	2	1	2	95	1	5	2	2	2	1	2	99	1	5	2	2	2	1	2
24	17	-9	-9	0	0	-9	-9	93	1	3	1	2	2	1	2	97	1	3	1	2	2	1	2	99	1	3	1	2	2	1	2	104	1	3	1	2	2	1	2
29	20	9	-9	2	0	0	-9	94	2	2	1	2	2	1	2	97	2	2	1	2	2	1	2	100	2	2	1	2	2	1	2	104	2	2	1	1	2	2	2
29	29	-9	-9	0	0	-9	-9	94	1	8	2	2	2	1	1	97	1	8	2	2	2	1	1	99	1	8	2	2	2	2	1	104	1	8	2	2	2	1	1
30	26	29	8	0	0	0	0	89	1	0	2	2	1	1	1	92	1	0	2	2	1	1	1	96	1	0	2	2	1	1	1	99	1	0	2	2	1	1	2
29	27	30	-9	0	0	0	-9	68	2	6	1	2	2	1	1	72	2	6	1	2	2	1	1	74	2	6	1	2	2	1	1	78	2	6	1	2	2	1	2
30	28	27	-9	0	0	1	-9	68	1	9	1	1	2	1	1	71	1	9	1	1	2	1	1	74	1	9	1	1	2	1	1	79	1	9	1	1	2	1	1
29	25	29	23	2	1	1	1	70	2	0	2	2	2	1	1	73	2	0	2	1	2	1	1	76	2	0	2	1	2	1	1	80	2	0	2	1	2	1	1
23	24	-9	-9	0	0	-9	-9	69	1	3	2	2	2	1	1	72	1	3	2	2	2	1	1	75	1	3	2	2	2	1	1	79	1	3	2	2	2	1	1
29	27	-9	24	0	0	-9	0	68	2	2	2	2	2	1	2	71	2	2	2	2	2	1	2	73	2	2	2	2	2	1	2	78	2	2	2	2	2	1	2
17	22	13	-9	0	0	0	-9	80	1	10	1	2	2	1	2	83	1	10	1	2	2	1	2	86	1	10	1	2	2	1	2	90	1	10	2	2	2	1	2
30	26	30	18	1	0	0	0	79	2	2	1	2	2	1	2	82	2	2	1	2	2	1	2	85	2	2	1	2	2	1	2	89	2	2	1	2	2	1	2
29	26	27	21	0	0	0	0	75	1	10	1	2	2	1	2	78	1	10	1	2	2	1	2	81	1	10	1	2	2	1	2	85	1	10	1	2	2	1	2
30	27	26	-9	0	0	0	-9	70	1	11	1	1	2	1	2	73	1	11	1	1	2	1	1	76	1	11	1	2	2	1	1	80	1	11	1	2	2	2	1
30	23	20	0	0	0	0	0	74	2	6	1	2	2	1	1	77	2	6	1	2	2	1	1	80	2	6	1	2	2	1	1	84	2	6	1	2	2	1	1
30	28	28	26	0	0	0	0	75	2	14	1	2	2	1	2	78	2	14	1	2	2	1	2	82	2	14	1	2	2	2	2	85	2	14	1	2	2	1	2
30	29	27	30	1	0	0	0	71	1	12	1	2	2	1	1	75	1	12	1	2	2	1	1	78	1	12	1	2	2	1	1	82	1	12	1	2	2	1	1
30	30	30	30	2	1	2	0	66	2	9	1	2	2	1	2	70	2	9	1	2	1	1	2	72	2	9	1	2	1	1	1	77	2	9	1	2	1	1	2
30	27	28	28	1	1	1	1	65	1	15	2	2	2	1	1	68	1	15	1	2	2	1	1	71	1	15	1	2	2	1	1	75	1	15	1	2	2	1	1
28	30	30	29	1	0	0	0	66	1	7	1	2	2	1	1	69	1	7	1	2	2	1	1	72	1	7	1	2	2	1	1	76	1	7	1	2	2	1	1
16	7	21	-9	0	0	0	-9	90	2	5	2	2	2	1	2	93	2	5	2	2	2	1	2	96	2	5	2	2	2	1	2	100	2	5	2	2	2	1	2
29	28	23	-9	1	0	0	-9	65	2	5	2	2	2	1	1	68	2	5	2	2	2	1	1	71	2	5	2	2	2	1	1	75	2	5	2	2	2	1	1
30	30	30	-9	0	0	0	-9	65	1	7	2	2	2	1	1	68	1	7	2	2	1	1	1	71	1	7	2	2	2	1	1	75	1	7	2	2	2	1	1
30	28	29	-9	0	0	0	-9	66	1	8	2	1	2	1	1	69	1	8	2	2	1	1	1	72	1	8	2	2	2	1	1	76	1	8	2	2	2	1	1
28	28	26	-9	0	0	0	-9	65	2	0	2	2	2	1	1	68	2	0	2	2	2	2	1	71	2	0	2	2	2	1	1	75	2	0	2	2	2	2	1
29	30	29	-9	1	0	0	-9	66	2	17	2	2	2	1	1	69	2	17	2	2	2	1	1	71	2	17	2	2	2	1	1	75	2	17	2	2	2	1	1
26	0	-9	-9	1	0	-9	-9	85	2	0	2	2	2	1	2	88	2	0	1	2	2	1	2	91	2	0	1	2	2	1	2	95	2	0	1	2	2	1	2
22	29	2	-9	0	0	0	-9	95	1	0	2	2	2	1	2	98	1	0	2	2	2	1	2	101	1	0	2	2	2	1	2	106	1	0	2	2	2	2	2
23	22	-9	-9	0	0	-9	-9	99	2	0	1	2	2	1	2	102	2	0	1	2	2	2	2	106	2	0	1	2	2	1	2	109	2	0	1	2	2	2	2
3	12	-9	-9	0	0	-9	-9	89	1	1	2	2	2	2	2	92	1	1	2	2	2	1	2	94	1	1	2	2	2	2	2	99	1	1	2	2	2	1	2
28	30	-9	-9	0	0	-9	-9	88	1	10	1	2	2	1	1	91	1	10	1	2	2	1	1	93	1	10	1	2	2	1	2	98	1	10	1	2	2	1	2
29	29	-9	-9	0	0	-9	-9	89	1	7	2	1	1	1	2	92	1	7	2	2	1	1	2	95	1	7	1	2	2	2	2	99	1	7	2	2	2	1	2
29	27	27	-9	0	0	0	-9	86	1	5	2	2	1	1	1	89	1	5	1	2	1	1	1	91	1	5	1	2	1	1	1	96	1	5	1	2	1	1	2
30	28	28	-9	0	0	0	-9	87	1	12	1	2	2	1	2	90	1	12	1	2	2	1	2	92	1	12	1	2	1	1	2	99	1	12	1	2	2	1	2
8	0	13	-9	0	0	0	-9	90	2	0	2	2	2	1	2	93	2	0	1	2	2	1	2	96	2	0	2	2	2	2	2	99	2	0	2	2	2	2	2
21	27	27	-9	0	0	0	-9	90	2	3	2	2	2	1	2	93	2	3	2	2	2	1	2	96	2	3	2	2	2	1	2	100	2	3	2	2	2	1	2
28	29	30	-9	0	0	0	-9	85	1	8	1	2	1	1	2	87	1	8	1	2	2	1	2	90	1	8	1	2	2	1	2	95	1	8	1	2	2	1	2
25	15	-9	-9	0	0	-9	-9	93	2	0	1	2	2	1	2	96	2	0	1	2	2	1	2	98	2	0	1	2	2	1	2	104	2	0	1	2	2	1	2
28	18	-9	-9	0	0	-9	-9	85	1	1	1	2	2	1	1	88	1	1	1	2	2	1	2	91	1	1	1	2	2	1	2	95	1	1	1	2	2	1	2
27	22	19	-9	1	0	0	-9	96	2	2	1	2	2	1	2	99	2	2	2	1	2	1	2	102	2	2	2	1	2	1	2	106	2	2	2	1	2	2	2
16	25	29	-9	0	0	0	-9	91	2	0	1	2	2	1	2	94	2	0	1	2	2	1	2	97	2	0	1	2	1	1	2	101	2	0	1	2	2	1	2
20	20	18	-9	0	0	0	-9	89	1	0	2	2	2	1	2	92	1	0	2	2	2	1	2	95	1	0	2	2	2	1	2	100	1	0	2	2	2	1	2
27	5	-9	-9	0	0	-9	-9	100	1	0	1	2	2	1	2	103	1	0	1	2	1	1	2	97	1	0	1	2	1	1	2	109	1	0	2	2	1	2	2
15	19	17	-9	0	0	0	-9	100	2	0	1	2	2	1	2	103	2	0	1	2	2	1	2	106	2	0	1	2	2	1	2	111	2	0	1	2	2	2	2
23	0	-9	-9	0	0	-9	-9	101	2	0	1	2	2	1	2	104	2	0	1	2	2	1	2	107	2	0	1	2	2	1	2	111	2	0	1	2	2	1	2
26	0	0	-9	1	0	0	-9	102	2	3	2	2	2	1	2	105	2	3	1	2	2	1	2	107	2	3	1	2	2	2	2	111	2	3	1	2	2	1	2
29	18	-9	-9	0	0	-9	-9	100	1	6	1	2	2	1	2	103	1	6	1	2	1	1	2	101	1	6	1	2	1	1	2	111	1	6	1	2	2	1	2
24	15	-9	-9	0	0	-9	-9	102	2	0	1	2	2	1	2	105	2	0	1	2	2	2	2	107	2	0	1	2	2	1	2	110	2	0	1	2	2	2	2
23	30	30	-9	0	0	0	-9	80	1	5	2	2	2	1	1	83	1	5	2	2	2	1	1	85	1	5	2	2	2	1	1	89	1	5	2	2	2	1	1
18	29	-9	-9	0	2	-9	-9	78	2	1	2	2	2	1	2	81	2	1	2	2	2	1	2	84	2	1	2	2	2	1	2	88	2	1	2	2	2	1	2
26	25	19	-9	0	0	0	-9	77	2	0	2	2	2	2	2	80	2	0	2	2	2	1	2	83	2	0	2	2	2	1	2	86	2	0	1	2	2	2	2
17	28	28	30	0	0	0	0	82	2	0	2	2	2	1	2	85	2	0	2	2	2	1	2	88	2	0	2	2	2	1	2	92	2	0	2	2	2	1	2
24	24	15	-9	0	0	0	-9	85	2	0	2	2	2	1	2	88	2	0	2	2	2	1	2	91	2	0	2	2	2	1	2	94	2	0	2	2	2	1	2
23	27	25	21	0	0	0	0	77	2	0	2	2	2	1	1	81	2	0	2	2	2	1	1	83	2	0	2	2	2	1	1	87	2	0	2	2	2	1	1
20	27	-9	-9	0	0	-9	-9	83	1	4	2	2	1	1	2	86	1	4	2	2	2	1	1	88	1	4	2	2	2	1	1	92	1	4	2	2	1	1	1
18	28	30	-9	0	1	2	-9	74	2	0	2	2	2	1	1	77	2	0	2	2	2	1	1	80	2	0	2	2	2	1	2	84	2	0	2	2	2	1	2
29	30	-9	-9	0	1	-9	-9	74	1	14	2	2	2	1	1	77	1	14	2	2	2	1	1	79	1	14	2	2	2	1	1	82	1	14	2	2	2	1	1
23	1	-9	-9	1	0	-9	-9	83	2	0	2	2	2	1	2	87	2	0	2	2	2	1	2	90	2	0	2	2	2	1	2	93	2	0	2	2	2	1	2
28	27	27	-9	0	0	0	-9	81	1	7	2	2	2	1	1	84	1	7	1	2	1	1	2	87	1	7	1	2	1	1	2	92	1	7	2	2	2	1	2
29	30	29	-9	0	0	0	-9	71	1	9	1	2	1	1	1	74	1	9	1	2	1	1	1	77	1	9	1	2	2	1	1	82	1	9	1	2	2	1	1
28	24	13	-9	0	0	0	-9	76	2	0	1	2	2	1	1	79	2	0	1	2	2	1	1	82	2	0	1	2	2	1	1	86	2	0	1	2	2	1	1
29	25	-9	-9	0	0	-9	-9	84	1	15	1	2	2	1	1	88	1	15	1	2	2	1	1	90	1	15	1	2	2	1	1	94	1	15	1	2	2	1	1
26	29	-9	-9	0	0	-9	-9	78	1	7	1	2	2	1	2	81	1	7	1	2	2	1	1	83	1	7	1	2	1	1	1	89	1	7	1	2	2	1	2
27	30	29	-9	0	0	0	-9	80	1	8	1	2	2	1	1	83	1	8	1	2	2	1	1	86	1	8	1	2	2	1	1	90	1	8	1	2	2	1	1
22	29	27	29	0	0	0	0	78	1	0	2	2	1	1	1	81	1	0	2	2	1	1	1	84	1	0	2	2	1	1	1	88	1	0	2	2	1	1	1
22	24	19	16	0	0	0	0	79	2	0	2	2	2	1	1	82	2	0	2	2	2	1	1	85	2	0	2	2	2	1	1	89	2	0	2	2	2	1	2
20	26	25	27	0	2	2	1	73	2	6	2	1	2	2	2	76	2	6	2	1	1	1	2	79	2	6	2	1	1	1	2	83	2	6	2	1	1	1	2
26	28	30	10	0	0	0	0	69	1	0	2	2	2	1	2	72	1	0	2	2	2	1	2	75	1	0	2	2	2	1	2	79	1	0	2	2	2	1	2
10	30	-9	-9	0	0	-9	-9	89	1	0	1	2	2	2	1	92	1	0	1	2	2	1	1	83	1	0	1	2	2	1	1	98	1	0	1	2	2	1	2
27	24	28	-9	2	0	0	-9	73	2	0	2	2	2	1	1	76	2	0	1	2	2	1	1	79	2	0	1	2	2	1	1	83	2	0	1	2	2	2	1
13	24	-9	-9	0	0	-9	-9	90	2	0	1	2	2	1	2	93	2	0	1	2	2	1	2	93	2	0	1	2	2	1	2	100	2	0	1	2	2	1	2
27	29	-9	-9	0	0	-9	-9	86	1	20	1	2	2	1	1	89	1	20	1	2	1	1	2	91	1	20	1	1	2	2	2	96	1	20	1	1	2	1	2
22	5	-9	-9	0	0	-9	-9	91	1	0	2	2	2	1	2	94	1	0	2	2	2	2	2	99	1	0	2	2	2	1	2	101	1	0	2	2	2	1	2
14	23	29	-9	0	0	0	-9	97	2	0	2	2	2	2	1	101	2	0	2	2	2	1	2	103	2	0	2	2	2	1	2	108	2	0	2	2	1	1	2
30	30	29	29	1	0	1	0	67	2	2	2	2	2	1	2	70	2	2	2	2	2	1	1	73	2	2	2	2	2	1	1	78	2	2	2	2	2	1	2
27	30	30	29	0	0	0	0	68	2	0	2	2	2	1	1	71	2	0	2	2	2	1	1	74	2	0	2	2	2	1	1	78	2	0	2	2	2	1	2
29	30	30	30	0	0	1	0	69	1	10	2	1	2	1	1	72	1	10	2	1	2	1	1	75	1	10	2	1	2	1	2	79	1	10	2	1	2	1	2
28	28	-9	-9	1	0	-9	-9	70	1	3	2	1	2	1	1	73	1	3	1	1	2	2	2	77	1	3	1	1	1	2	2	99	1	3	2	1	2	1	2
25	29	-9	-9	0	0	-9	-9	97	2	0	2	2	2	1	2	100	2	0	1	2	2	1	2	99	2	0	1	2	2	1	2	105	2	0	2	2	2	2	2
29	29	28	30	0	1	1	1	71	2	6	2	1	2	1	2	74	2	6	2	1	2	2	2	77	2	6	2	1	2	1	2	81	2	6	2	2	2	1	2
26	30	30	-9	0	0	1	-9	68	1	3	2	2	2	1	1	71	1	3	2	2	1	2	1	74	1	3	2	2	2	1	1	79	1	3	2	2	2	2	1
29	29	29	29	2	2	2	0	68	2	0	1	2	2	1	1	71	2	0	1	2	2	1	1	74	2	0	1	2	2	1	1	78	2	0	2	2	2	1	1
26	25	22	29	0	0	0	0	69	2	4	2	2	2	1	2	72	2	4	1	2	2	1	2	75	2	4	1	2	2	1	2	79	2	4	1	2	2	1	2
19	20	-9	-9	0	0	-9	-9	78	1	6	2	2	1	1	2	81	1	6	1	2	2	1	2	85	1	6	1	2	2	1	2	89	1	6	1	2	2	1	2
12	1	-9	-9	0	0	-9	-9	81	1	5	2	2	2	1	2	84	1	5	1	2	2	1	2	88	1	5	1	2	2	1	2	91	1	5	2	2	2	1	2
30	18	-9	-9	0	0	-9	-9	92	1	3	1	2	2	1	2	95	1	3	1	2	2	1	2	100	1	3	1	2	2	2	2	103	1	3	1	2	2	2	2
29	0	-9	-9	0	0	-9	-9	93	2	0	1	2	2	1	2	96	2	0	1	2	2	1	2	100	2	0	1	2	2	1	2	103	2	0	1	2	2	1	2
27	26	-9	-9	0	0	-9	-9	87	2	0	1	2	2	1	2	90	2	0	1	2	2	2	2	95	2	0	1	2	2	1	2	97	2	0	1	2	2	1	2
30	27	25	0	0	0	0	0	85	1	3	1	2	2	1	2	88	1	3	1	2	2	1	2	91	1	3	1	2	2	1	2	95	1	3	1	2	2	1	2
22	11	-9	-9	0	0	-9	-9	93	2	0	1	2	2	1	2	96	2	0	1	2	2	1	2	98	2	0	1	2	2	1	2	104	2	0	1	2	2	1	2
26	24	-9	-9	0	0	-9	-9	91	2	0	2	2	2	2	2	94	2	0	2	2	2	2	2	96	2	0	2	2	2	2	2	101	2	0	2	2	2	2	2
27	29	-9	-9	0	2	-9	-9	82	1	8	1	2	2	1	2	85	1	8	1	2	2	1	2	89	1	8	1	2	2	1	1	92	1	8	1	2	2	1	2
29	29	-9	-9	2	2	-9	-9	66	1	9	2	2	1	1	1	70	1	9	2	2	1	1	1	72	1	9	2	2	1	2	1	76	1	9	2	2	1	1	1
27	30	-9	-9	2	2	-9	-9	65	2	9	2	2	2	1	1	68	2	9	2	2	2	1	1	71	2	9	2	2	2	1	1	75	2	9	2	2	2	1	2
27	30	-9	-9	1	1	-9	-9	66	1	15	1	2	1	1	1	69	1	15	1	1	1	1	1	71	1	15	1	2	1	1	1	76	1	15	1	2	1	1	1
30	30	30	-9	0	0	0	-9	66	2	4	1	2	2	1	1	69	2	4	1	2	2	2	2	72	2	4	1	2	2	2	1	76	2	4	1	2	2	1	1
30	30	-9	-9	0	0	-9	-9	90	1	9	1	2	2	1	2	93	1	9	1	2	2	1	2	96	1	9	1	1	2	1	2	99	1	9	1	2	2	1	2
29	29	29	30	2	2	2	0	65	2	2	2	1	2	1	1	68	2	2	2	2	2	1	1	71	2	2	2	1	2	1	1	75	2	2	1	2	2	2	1
30	29	30	30	0	0	0	0	67	1	9	2	1	2	1	1	70	1	9	2	2	2	1	1	73	1	9	2	2	2	1	1	77	1	9	1	2	2	1	1
30	22	-9	-9	0	0	-9	-9	90	1	6	1	2	1	1	2	93	1	6	1	2	2	1	2	97	1	6	1	2	2	1	2	101	1	6	1	2	2	1	2
18	8	-9	-9	0	0	-9	-9	93	1	12	1	2	2	2	2	96	1	12	1	2	2	2	2	100	1	12	1	2	2	2	2	104	1	12	1	2	2	2	2
24	22	-9	-9	0	0	-9	-9	100	2	0	1	2	1	1	2	103	2	0	1	2	2	2	2	107	2	0	1	2	2	1	2	110	2	0	1	2	1	1	2
30	30	-9	-9	0	0	-9	-9	90	1	13	1	2	2	1	2	93	1	13	1	2	2	1	2	96	1	13	1	2	2	1	2	99	1	13	1	2	2	1	2
2	0	-9	-9	0	0	-9	-9	102	2	0	1	2	2	1	2	105	2	0	1	2	1	1	2	107	2	0	1	2	2	1	2	111	2	0	1	2	1	1	2
28	21	-9	-9	0	2	-9	-9	90	2	0	2	2	2	2	2	93	2	0	2	2	2	1	2	89	2	0	2	2	2	2	2	98	2	0	2	2	2	1	2
17	25	-9	-9	0	0	-9	-9	88	2	0	1	2	2	2	2	91	2	0	2	2	2	2	2	95	2	0	2	2	2	1	2	98	2	0	1	2	2	1	2
18	26	11	-9	0	0	0	-9	88	2	0	2	2	2	1	2	91	2	0	2	2	2	2	2	94	2	0	2	2	2	2	2	98	2	0	1	2	2	2	2
29	23	29	-9	0	1	0	-9	77	2	0	2	1	2	1	2	80	2	0	1	1	2	1	2	83	2	0	1	2	2	1	2	86	2	0	1	2	2	2	2
30	-9	26	27	2	-9	1	0	72	1	6	1	2	2	1	1	72	1	6	1	2	2	1	1	78	1	6	1	1	2	1	1	82	1	6	1	2	2	1	1
22	24	-9	-9	0	2	-9	-9	85	1	5	2	2	2	1	2	88	1	5	2	2	1	1	2	90	1	5	2	2	2	1	2	95	1	5	2	1	2	1	2
29	30	28	-9	0	0	0	-9	81	1	5	1	2	2	1	1	84	1	5	1	2	2	2	1	86	1	5	1	2	2	1	1	91	1	5	1	2	2	1	1
29	30	26	-9	0	0	0	-9	76	2	0	2	2	2	1	2	79	2	0	2	2	2	1	2	82	2	0	2	2	2	1	1	86	2	0	2	2	2	1	1
29	29	-9	-9	0	1	-9	-9	73	1	1	2	2	2	2	1	76	1	1	2	1	2	1	1	80	1	1	2	2	2	1	1	83	1	1	2	2	2	1	1
29	23	25	-9	0	0	0	-9	78	2	0	2	2	2	1	2	81	2	0	2	2	2	1	2	84	2	0	2	2	2	1	2	88	2	0	2	2	2	1	1
29	29	29	-9	0	0	0	-9	81	2	0	2	2	2	1	1	84	2	0	2	2	2	1	1	87	2	0	2	2	2	1	1	90	2	0	2	2	2	1	2
30	30	-9	-9	0	0	-9	-9	83	1	8	2	2	2	1	1	86	1	8	2	2	2	1	1	87	1	8	2	2	2	1	2	93	1	8	2	2	2	1	2
30	29	-9	24	0	1	-9	0	72	2	2	2	1	2	1	2	75	2	2	2	1	2	1	2	78	2	2	2	2	2	1	2	82	2	2	2	1	2	1	2
29	26	27	27	2	2	2	2	74	2	3	1	2	2	1	1	77	2	3	1	2	2	1	1	80	2	3	1	2	2	1	1	84	2	3	1	2	2	1	1
30	25	28	29	0	0	0	0	74	1	9	1	2	1	1	1	77	1	9	1	2	1	1	1	80	1	9	1	2	2	1	1	84	1	9	1	2	2	1	2
19	29	18	-9	0	0	0	-9	78	1	1	2	2	1	1	1	81	1	1	2	2	1	1	1	84	1	1	2	2	2	1	1	89	1	1	2	2	2	1	1
16	24	27	18	0	0	0	0	79	2	0	2	2	2	1	1	82	2	0	2	2	2	1	1	85	2	0	2	2	2	1	1	89	2	0	2	2	2	1	2
19	30	23	26	0	0	0	0	79	1	5	2	1	2	1	2	82	1	5	2	1	2	1	2	85	1	5	2	1	2	2	2	89	1	5	2	1	2	1	2
25	25	-9	-9	0	0	-9	-9	71	2	0	2	2	2	1	1	74	2	0	2	2	2	1	1	76	2	0	2	2	2	1	1	81	2	0	2	2	2	1	1
29	28	-9	-9	0	0	-9	-9	75	1	4	2	2	2	1	2	78	1	4	2	1	2	2	2	80	1	4	2	2	2	1	2	85	1	4	2	1	2	1	2
29	27	25	-9	0	0	2	-9	73	2	4	2	2	2	1	1	76	2	4	2	2	2	1	2	79	2	4	2	2	2	1	2	82	2	4	2	2	2	1	2
28	22	25	20	0	0	0	0	76	2	0	2	2	2	2	1	79	2	0	2	2	2	2	1	81	2	0	2	2	2	1	1	86	2	0	2	2	2	1	2
30	27	26	-9	0	0	0	-9	73	1	2	2	2	2	1	1	76	1	2	2	2	2	1	2	79	1	2	2	2	2	1	1	83	1	2	2	2	2	1	1
29	28	0	-9	0	0	0	-9	81	1	0	2	1	2	2	2	84	1	0	2	2	2	1	2	87	1	0	2	2	2	1	2	92	1	0	2	1	2	1	2
28	15	14	-9	0	0	0	-9	83	2	0	2	2	1	1	2	86	2	0	2	2	2	1	2	89	2	0	2	2	1	1	2	92	2	0	2	2	2	1	2
29	-9	4	13	0	-9	0	0	78	2	3	1	2	2	1	1	92	2	3	1	2	2	1	1	84	2	3	1	2	2	1	1	88	2	3	1	2	2	1	2
27	28	18	-9	0	0	0	-9	76	1	3	2	1	2	1	2	79	1	3	2	2	2	1	2	82	1	3	2	2	2	1	2	87	1	3	2	2	2	2	2
20	22	-9	-9	0	0	-9	-9	100	1	4	2	2	1	1	2	103	1	4	1	2	2	1	2	106	1	4	1	2	1	1	2	110	1	4	2	2	2	1	2
29	26	8	-9	2	1	0	-9	90	2	0	2	2	1	1	2	93	2	0	2	2	1	1	2	96	2	0	2	2	2	1	2	101	2	0	2	2	2	1	2
24	11	-9	-9	0	0	-9	-9	91	1	4	2	1	1	2	1	94	1	4	2	1	1	2	2	96	1	4	2	1	2	1	2	101	1	4	2	1	1	1	2
30	29	25	-9	1	1	1	-9	88	1	0	1	2	2	1	1	91	1	0	1	2	2	1	1	94	1	0	1	2	2	1	1	97	1	0	1	2	2	1	2
26	13	-9	-9	0	0	-9	-9	94	1	6	2	2	2	1	2	97	1	6	2	1	2	1	2	100	1	6	2	2	1	1	2	104	1	6	2	2	2	2	2
30	25	-9	-9	0	0	-9	-9	90	1	7	2	1	1	1	2	93	1	7	2	1	1	1	2	94	1	7	2	1	1	1	2	99	1	7	2	1	1	1	2
30	30	30	29	0	0	0	0	68	2	4	2	2	2	1	2	71	2	4	2	2	2	1	2	74	2	4	2	2	2	2	2	78	2	4	2	2	2	1	2
30	30	29	13	0	0	0	0	70	2	0	2	2	2	1	2	73	2	0	2	2	2	2	2	76	2	0	2	2	2	2	2	80	2	0	2	2	2	2	2
12	11	-9	-9	0	0	-9	-9	103	2	14	1	2	2	1	2	107	2	14	1	2	2	1	2	107	2	14	1	2	2	2	2	111	2	14	1	2	2	2	2
28	15	-9	-9	0	0	-9	-9	69	1	0	2	2	2	2	1	73	1	0	2	2	2	2	1	75	1	0	2	2	2	1	1	79	1	0	2	2	2	1	2
29	10	-9	-9	0	0	-9	-9	70	1	0	2	2	1	1	2	73	1	0	2	2	2	1	2	76	1	0	2	2	2	1	2	80	1	0	2	2	2	1	2
30	30	26	-9	2	1	0	-9	84	1	4	1	2	2	1	1	88	1	4	1	2	2	2	1	90	1	4	1	2	2	1	1	94	1	4	1	2	2	1	1
30	26	28	28	0	0	0	0	68	2	0	2	2	2	2	2	71	2	0	2	2	2	1	2	74	2	0	2	2	2	2	2	78	2	0	2	2	2	1	2
29	26	25	27	0	0	0	0	70	2	1	2	2	2	2	2	73	2	1	2	2	2	2	2	76	2	1	2	2	2	1	2	80	2	1	2	2	2	1	2
30	28	22	21	2	1	0	0	71	2	0	2	2	2	1	2	74	2	0	2	2	2	1	2	77	2	0	2	1	2	1	2	81	2	0	2	1	2	1	2
29	25	-9	17	0	0	-9	0	69	2	0	2	2	2	1	2	72	2	0	2	2	2	2	2	75	2	0	2	2	2	2	2	79	2	0	2	2	2	1	2
30	30	28	25	1	2	1	1	69	1	4	2	2	2	2	1	72	1	4	2	2	2	1	1	75	1	4	2	2	2	1	1	79	1	4	2	2	2	1	1
30	25	28	29	0	0	0	0	70	1	6	2	2	2	1	1	73	1	6	2	2	1	1	1	76	1	6	2	2	1	1	1	80	1	6	2	2	2	1	1
29	26	27	-9	2	0	0	-9	83	1	5	2	2	2	1	2	86	1	5	2	2	1	1	2	89	1	5	2	2	1	1	2	92	1	5	2	2	1	1	2
30	27	30	-9	0	0	0	-9	68	1	6	2	1	2	2	2	71	1	6	2	1	1	1	2	74	1	6	2	2	2	1	2	78	1	6	2	1	2	1	2
30	28	24	-9	0	0	0	-9	72	2	6	1	2	2	1	1	76	2	6	1	2	2	2	1	78	2	6	1	2	2	1	1	82	2	6	1	2	2	2	2
30	30	-9	-9	0	0	-9	-9	68	1	0	2	2	1	1	1	71	1	0	2	2	1	1	1	72	1	0	2	2	2	1	1	79	1	0	2	2	1	1	1
28	28	20	28	0	0	2	2	68	1	5	1	1	1	1	1	71	1	5	1	1	1	1	1	73	1	5	1	1	1	1	1	78	1	5	1	1	1	1	1
26	29	-9	-9	0	0	-9	-9	72	1	5	1	2	2	1	1	75	1	5	1	2	2	1	1	78	1	5	1	1	2	1	1	82	1	5	1	2	2	1	1
29	30	27	-9	1	1	1	-9	79	1	0	2	2	2	2	1	82	1	0	2	2	2	1	1	85	1	0	2	2	2	1	1	88	1	0	2	2	2	1	2
30	22	30	30	0	2	1	0	80	1	12	2	1	2	1	1	83	1	12	2	2	2	1	1	86	1	12	2	2	2	1	1	90	1	12	1	2	2	1	2
30	30	28	25	2	2	1	2	66	2	7	1	2	2	1	1	69	2	7	1	2	2	1	1	72	2	7	1	2	2	1	1	76	2	7	1	2	2	1	1
30	30	-9	-9	0	0	-9	-9	80	1	5	2	2	2	1	2	84	1	5	2	2	1	1	2	84	1	5	2	2	2	1	2	90	1	5	2	2	2	1	2
24	0	-9	-9	0	0	-9	-9	91	2	0	1	2	2	1	2	94	2	0	1	2	2	1	2	97	2	0	1	2	2	1	2	101	2	0	1	2	2	1	2
25	6	-9	-9	0	0	-9	-9	88	2	4	2	2	2	1	2	92	2	4	2	2	2	2	2	102	2	4	2	2	1	2	2	98	2	4	2	2	2	1	2
19	18	-9	-9	0	0	-9	-9	93	2	0	2	2	2	1	2	96	2	0	2	2	2	2	2	100	2	0	2	2	2	2	2	102	2	0	2	2	2	1	2
29	30	15	-9	0	0	0	-9	88	1	8	2	2	2	1	2	92	1	8	2	1	2	1	2	94	1	8	2	2	2	1	1	97	1	8	2	2	2	1	1
25	11	12	-9	0	0	0	-9	92	1	5	1	1	2	1	1	95	1	5	1	1	2	2	1	98	1	5	1	1	2	1	1	102	1	5	1	1	2	1	1
30	26	-9	-9	0	0	-9	-9	87	1	6	1	2	2	1	2	90	1	6	1	2	2	1	2	92	1	6	2	2	1	2	2	96	1	6	2	2	2	1	2
26	29	29	29	0	0	0	0	90	1	0	2	2	2	1	1	93	1	0	2	2	2	1	1	96	1	0	2	2	2	1	1	100	1	0	2	2	2	1	2
28	22	28	-9	0	0	1	-9	89	1	2	2	2	2	1	2	92	1	2	2	2	2	2	2	95	1	2	2	1	2	2	2	99	1	2	2	2	2	2	2
27	30	21	0	0	0	0	0	94	2	4	2	2	2	1	1	97	2	4	2	2	2	1	1	100	2	4	2	2	2	1	1	104	2	4	2	2	2	1	2
20	16	22	-9	0	0	0	-9	89	2	0	1	2	2	1	2	92	2	0	1	2	2	1	2	95	2	0	1	2	2	1	2	99	2	0	1	2	2	1	2
27	25	-9	-9	0	0	-9	-9	90	1	2	2	2	2	2	1	94	1	2	2	2	2	2	1	96	1	2	2	2	2	2	2	100	1	2	2	2	2	1	2
29	30	28	-9	1	1	0	-9	65	1	6	2	1	1	1	1	68	1	6	2	1	1	1	1	71	1	6	2	1	1	1	1	75	1	6	2	1	2	1	1
29	30	29	-9	1	0	0	-9	66	2	6	2	2	2	1	1	70	2	6	2	2	2	1	1	72	2	6	2	2	2	1	2	76	2	6	2	2	2	2	2
29	30	26	13	0	0	0	0	65	2	8	2	2	2	1	1	68	2	8	2	2	2	1	1	71	2	8	2	2	2	1	1	76	2	8	2	2	2	2	1
3	4	-9	-9	0	0	-9	-9	90	2	0	1	2	2	1	1	93	2	0	1	2	2	1	2	91	2	0	1	2	2	2	2	100	2	0	1	2	2	1	2
26	5	-9	-9	0	0	-9	-9	89	1	5	1	2	2	1	1	92	1	5	1	2	1	1	1	93	1	5	2	2	2	2	1	98	1	5	2	2	1	1	1
30	0	-9	-9	2	1	-9	-9	84	2	0	1	2	2	1	2	87	2	0	1	2	2	1	2	88	2	0	1	2	2	1	2	94	2	0	1	1	1	1	2
30	27	25	29	0	0	0	0	67	1	6	2	1	1	1	1	70	1	6	2	1	1	1	1	73	1	6	2	1	1	1	1	77	1	6	2	1	2	2	1
25	28	27	-9	0	0	0	-9	86	1	0	2	1	2	2	1	89	1	0	2	1	2	2	1	91	1	0	2	1	2	1	2	93	1	0	1	2	2	2	2
10	1	-9	-9	0	0	-9	-9	107	2	0	1	2	2	2	2	109	2	0	1	2	2	1	2	94	2	0	1	2	2	1	2	114	2	0	1	2	2	1	2
29	27	2	-9	0	0	0	-9	92	1	2	1	1	1	1	2	95	1	2	1	1	1	1	2	98	1	2	1	1	2	1	2	104	1	2	1	1	1	1	2
29	14	-9	-9	0	0	-9	-9	93	1	0	2	1	1	2	2	96	1	0	2	1	1	1	2	100	1	0	2	1	1	2	2	102	1	0	2	1	2	1	2
29	28	-9	-9	1	0	-9	-9	97	2	0	2	2	2	1	2	100	2	0	2	2	2	2	2	101	2	0	2	2	2	1	2	107	2	0	2	2	2	1	2
18	17	-9	-9	0	0	-9	-9	94	2	4	1	2	2	1	2	96	2	4	1	2	2	1	2	102	2	4	1	2	2	1	2	104	2	4	1	2	2	1	2
26	29	-9	-9	0	0	-9	-9	84	1	0	2	2	1	1	2	88	1	0	2	2	2	2	2	92	1	0	2	2	2	1	1	95	1	0	2	2	2	2	1
30	30	-9	-9	0	0	-9	-9	85	2	0	2	2	2	1	2	88	2	0	2	2	2	1	2	92	2	0	2	2	2	1	2	95	2	0	1	2	2	1	2
29	26	-9	-9	0	0	-9	-9	90	1	2	2	2	2	1	1	93	1	2	2	2	2	2	1	96	1	2	2	2	2	2	2	100	1	2	2	2	2	1	2
29	29	-9	-9	0	0	-9	-9	92	1	5	2	2	2	1	2	95	1	5	2	2	2	1	2	97	1	5	2	2	2	1	2	102	1	5	2	2	2	1	2
23	13	-9	-9	0	0	-9	-9	88	2	0	2	2	2	1	2	91	2	0	2	1	2	1	2	94	2	0	2	2	2	1	2	98	2	0	2	1	2	2	2
30	29	-9	-9	0	0	-9	-9	93	1	4	2	1	1	1	1	96	1	4	1	2	2	1	2	99	1	4	1	2	2	1	2	103	1	4	1	2	2	1	2
30	30	-9	-9	0	0	-9	-9	84	1	6	2	2	2	1	2	87	1	6	2	2	2	2	2	89	1	6	2	2	2	1	2	94	1	6	2	2	1	1	2
30	30	29	-9	1	0	0	-9	82	1	2	2	1	1	2	2	85	1	2	2	1	1	2	2	88	1	2	2	1	1	1	2	92	1	2	2	2	2	1	2
27	30	30	30	0	1	1	0	65	1	8	2	1	1	1	2	68	1	8	2	1	1	1	2	71	1	8	2	1	1	1	2	75	1	8	2	1	2	1	2
30	30	30	30	0	0	0	0	65	1	9	2	1	2	1	1	68	1	9	2	1	2	1	1	71	1	9	2	1	2	1	1	75	1	9	2	1	2	1	1
29	30	30	30	0	0	1	0	66	1	12	2	2	2	1	1	69	1	12	2	1	2	1	2	72	1	12	2	1	1	1	2	77	1	12	2	1	2	1	2
29	30	30	-9	0	0	1	-9	66	1	7	2	2	2	2	1	69	1	7	2	2	1	1	1	71	1	7	2	2	1	1	1	76	1	7	2	2	1	1	1
27	30	25	30	0	0	0	0	67	1	6	2	1	2	1	2	70	1	6	2	1	2	2	2	73	1	6	2	1	2	2	2	77	1	6	2	2	2	1	2
28	30	-9	-9	0	1	-9	-9	65	2	6	2	1	2	1	1	68	2	6	2	1	2	1	1	72	2	6	2	1	2	1	1	74	2	6	2	1	2	1	2
29	30	30	-9	2	0	0	-9	67	2	3	2	2	2	1	1	70	2	3	2	2	2	1	1	72	2	3	2	2	2	1	1	77	2	3	2	2	2	2	1
29	30	30	30	0	1	0	1	65	2	12	2	2	2	1	1	68	2	12	2	2	2	1	1	70	2	12	2	2	2	1	1	75	2	12	2	2	2	1	1
28	30	-9	-9	0	0	-9	-9	66	2	6	2	1	2	1	1	69	2	6	2	2	2	1	1	76	2	6	2	2	2	2	1	76	2	6	2	2	2	1	2
29	-9	18	-9	0	-9	0	-9	90	1	5	1	1	1	1	1	87	1	5	1	2	1	1	2	96	1	5	1	2	2	1	2	101	1	5	1	2	2	1	2
28	2	26	-9	0	0	0	-9	86	1	8	1	2	2	1	1	89	1	8	1	2	2	1	2	92	1	8	1	2	2	1	2	95	1	8	1	2	2	2	2
30	30	30	-9	0	0	1	-9	85	1	12	1	2	2	1	2	88	1	12	1	2	2	1	2	91	1	12	1	2	2	1	2	95	1	12	1	2	2	1	2
27	28	18	-9	0	1	0	-9	85	2	0	1	2	2	2	1	88	2	0	1	2	2	1	2	91	2	0	1	2	2	1	2	93	2	0	1	2	2	1	2
16	0	-9	-9	0	0	-9	-9	101	2	0	2	1	2	2	2	103	2	0	2	1	2	1	2	94	2	0	2	2	2	1	2	109	2	0	2	2	2	1	2
12	6	-9	-9	0	0	-9	-9	100	2	0	2	1	2	2	2	103	2	0	2	2	2	1	2	103	2	0	1	2	2	1	2	110	2	0	1	2	2	1	2
29	0	-9	-9	0	0	-9	-9	104	1	2	1	2	2	1	2	106	1	2	1	2	2	1	2	108	1	2	1	2	2	1	2	115	1	2	1	2	2	1	2
24	18	-9	-9	0	0	-9	-9	104	2	0	2	2	2	2	2	106	2	0	2	2	2	2	2	109	2	0	2	2	2	1	2	114	2	0	2	2	2	1	2
21	17	-9	-9	0	0	-9	-9	104	2	0	2	1	2	1	2	106	2	0	2	2	2	2	2	111	2	0	2	2	2	2	2	113	2	0	2	2	2	1	2
29	19	-9	-9	0	0	-9	-9	93	1	0	1	2	2	1	2	96	1	0	1	2	2	1	2	99	1	0	1	2	2	2	2	102	1	0	1	2	2	1	2
29	26	-9	-9	0	0	-9	-9	85	2	0	2	2	2	1	1	89	2	0	2	2	2	2	2	91	2	0	2	2	2	2	2	95	2	0	2	2	2	1	2
30	26	27	-9	0	0	0	-9	80	1	6	1	2	2	1	2	84	1	6	1	2	2	1	2	86	1	6	1	2	2	2	2	91	1	6	2	2	2	1	2
28	20	19	-9	0	0	0	-9	84	1	0	2	1	1	1	2	87	1	0	1	1	2	1	2	90	1	0	1	1	2	1	2	93	1	0	1	1	1	2	2
29	27	-9	-9	0	0	-9	-9	88	1	1	2	2	2	1	2	91	1	1	2	2	2	2	2	94	1	1	2	2	2	1	2	97	1	1	2	2	2	1	2
28	18	-9	-9	0	0	-9	-9	91	2	0	2	2	2	2	2	94	2	0	2	2	2	1	2	96	2	0	2	2	2	1	2	101	2	0	2	2	2	1	2
29	26	-9	-9	0	0	-9	-9	90	1	4	1	2	2	1	2	93	1	4	1	2	2	1	2	98	1	4	1	2	1	1	2	100	1	4	1	2	2	1	2
1	12	19	-9	0	0	0	-9	101	2	0	2	2	2	1	2	103	2	0	1	2	2	2	2	106	2	0	1	2	2	1	2	111	2	0	2	2	2	1	2
12	0	-9	-9	0	0	-9	-9	99	1	0	1	2	2	1	2	102	1	0	1	2	2	1	2	105	1	0	1	2	2	1	2	110	1	0	1	2	2	1	2
22	9	2	-9	0	0	0	-9	86	2	0	1	2	2	1	1	89	2	0	1	2	2	2	2	92	2	0	1	2	2	2	2	97	2	0	1	2	2	1	2
15	5	8	-9	0	0	0	-9	101	2	0	2	2	2	1	2	104	2	0	1	2	2	1	2	107	2	0	1	2	2	1	2	110	2	0	1	2	2	1	2
11	5	-9	-9	0	0	-9	-9	100	2	0	1	2	2	1	2	103	2	0	1	2	2	1	2	106	2	0	1	2	2	1	2	110	2	0	1	2	2	1	2
29	24	13	-9	0	0	0	-9	97	2	0	2	1	2	1	2	100	2	0	2	1	2	1	2	103	2	0	2	1	2	2	2	106	2	0	2	1	2	1	2
16	5	-9	-9	0	0	-9	-9	100	2	5	1	2	2	1	2	102	2	5	1	2	2	2	2	106	2	5	2	2	2	1	2	109	2	5	1	2	2	1	2
18	5	0	-9	0	0	0	-9	93	2	0	2	2	2	2	2	96	2	0	1	2	2	2	2	99	2	0	2	2	2	1	2	103	2	0	2	2	2	1	1
20	26	4	-9	0	0	0	-9	96	2	3	2	2	2	2	2	99	2	3	2	2	2	1	2	102	2	3	1	2	2	2	2	105	2	3	1	2	2	2	2
1	27	-9	-9	1	0	-9	-9	99	1	4	1	2	2	1	1	103	1	4	1	2	2	1	1	103	1	4	1	2	2	1	1	109	1	4	1	2	2	1	1
30	26	-9	-9	0	1	-9	-9	90	2	2	2	2	2	1	2	94	2	2	1	2	1	1	2	95	2	2	1	2	1	1	2	100	2	2	2	2	2	1	2
28	28	-9	-9	0	0	-9	-9	66	2	10	1	2	2	1	2	69	2	10	1	2	2	1	2	71	2	10	1	2	2	1	2	76	2	10	1	2	2	1	2
30	29	29	29	1	0	0	0	65	1	10	1	2	1	1	1	68	1	10	1	2	1	1	1	71	1	10	1	2	1	1	1	75	1	10	1	2	1	1	1
28	30	27	-9	2	1	2	-9	66	1	10	1	2	2	2	1	69	1	10	1	2	2	2	1	72	1	10	1	2	2	1	1	76	1	10	1	2	2	1	2
29	30	-9	-9	2	2	-9	-9	67	1	12	1	1	2	1	1	70	1	12	1	1	2	1	1	73	1	12	1	2	2	1	1	77	1	12	1	2	2	1	1
28	27	-9	-9	2	2	-9	-9	67	1	9	1	1	1	1	1	70	1	9	1	1	1	1	1	71	1	9	1	1	1	1	1	77	1	9	1	1	1	1	1
30	29	29	28	0	1	1	0	66	2	6	1	2	2	1	1	69	2	6	1	2	2	1	2	72	2	6	1	2	2	1	2	76	2	6	1	2	2	1	2
27	29	-9	-9	2	0	-9	-9	67	2	9	1	2	2	1	2	70	2	9	1	2	2	1	2	73	2	9	1	2	2	1	2	77	2	9	2	2	2	1	2
30	27	25	-9	0	1	0	-9	65	2	7	1	2	2	1	1	68	2	7	1	2	2	1	2	72	2	7	1	2	2	1	1	75	2	7	1	2	2	1	1
12	26	-9	-9	0	0	-9	-9	92	2	0	1	2	2	2	1	95	2	0	1	2	1	1	2	98	2	0	1	2	1	1	2	102	2	0	1	2	2	1	2
26	25	26	-9	0	0	0	-9	91	1	6	1	2	2	1	2	94	1	6	1	2	1	1	2	97	1	6	1	2	2	1	2	102	1	6	1	2	2	1	2
2	0	-9	-9	0	0	-9	-9	103	1	5	1	2	2	1	2	105	1	5	1	2	2	1	2	106	1	5	1	2	2	1	2	115	1	5	1	2	2	1	2
21	28	-9	-9	0	1	-9	-9	104	2	0	1	2	2	1	2	107	2	0	1	2	2	2	2	112	2	0	1	2	2	1	2	111	2	0	1	2	2	1	2
4	0	-9	-9	0	0	-9	-9	101	2	0	1	2	1	1	2	103	2	0	1	2	2	2	2	106	2	0	1	2	2	1	2	110	2	0	1	2	2	2	2
27	22	13	-9	0	0	0	-9	100	2	0	1	2	2	1	2	103	2	0	1	2	2	1	2	106	2	0	1	2	2	1	2	110	2	0	1	2	2	1	2
29	23	0	-9	0	0	0	-9	100	1	9	1	2	2	1	2	102	1	9	1	2	2	2	2	106	1	9	1	2	2	1	2	111	1	9	1	2	2	1	2
29	29	27	-9	0	0	0	-9	89	2	0	2	2	2	1	1	92	2	0	2	2	2	1	1	94	2	0	2	2	2	1	1	98	2	0	2	2	2	1	1
27	25	-9	-9	1	0	-9	-9	101	1	4	1	2	2	1	2	103	1	4	1	2	2	1	2	106	1	4	1	2	2	1	2	112	1	4	1	2	2	1	2
18	13	-9	-9	0	0	-9	-9	101	1	0	2	2	2	1	2	104	1	0	2	2	2	1	2	105	1	0	2	2	2	1	2	111	1	0	2	2	2	1	2
9	0	-9	-9	0	0	-9	-9	104	2	0	2	2	2	1	2	107	2	0	2	2	2	1	2	112	2	0	2	2	2	1	2	113	2	0	2	1	2	2	2
11	6	-9	-9	0	0	-9	-9	100	1	4	1	2	2	1	2	103	1	4	1	2	2	1	2	94	1	4	1	2	2	1	2	109	1	4	1	2	2	1	2
29	10	0	-9	0	0	0	-9	101	2	0	1	2	2	1	2	104	2	0	1	2	2	1	2	107	2	0	1	2	2	1	2	90	2	0	1	2	2	1	2
7	10	-9	-9	0	0	-9	-9	101	2	0	1	2	2	2	2	103	2	0	1	2	2	1	2	106	2	0	1	2	2	1	2	111	2	0	1	2	2	1	2
29	30	27	-9	0	0	0	-9	98	1	16	1	2	2	1	2	100	1	16	1	1	2	1	2	104	1	16	1	2	2	1	2	108	1	16	1	1	2	1	2
23	0	-9	-9	0	0	-9	-9	94	2	0	2	2	2	1	2	97	2	0	2	2	2	2	2	100	2	0	2	2	2	1	2	104	2	0	2	2	2	1	2
29	18	-9	-9	0	0	-9	-9	86	1	13	1	2	2	1	2	89	1	13	1	2	2	1	2	94	1	13	1	2	2	2	2	97	1	13	1	2	2	1	2
18	28	27	29	0	1	0	0	100	2	0	2	2	2	1	2	102	2	0	2	2	2	2	1	105	2	0	2	2	2	2	1	109	2	0	2	2	2	2	1
29	27	26	24	0	0	0	0	92	1	0	2	2	2	1	1	95	1	0	2	2	2	1	1	98	1	0	2	2	2	1	1	102	1	0	1	2	2	1	2
24	17	-9	-9	0	0	-9	-9	92	1	4	2	2	2	1	2	95	1	4	2	2	2	2	2	98	1	4	2	2	2	2	2	101	1	4	2	2	2	1	2
27	25	24	-9	0	0	0	-9	92	2	6	2	2	2	1	2	95	2	6	2	2	2	1	2	97	2	6	2	2	2	1	2	102	2	6	2	2	1	1	2
4	0	-9	-9	0	0	-9	-9	101	1	3	2	2	2	1	2	104	1	3	2	2	2	1	2	104	1	3	2	2	2	1	2	111	1	3	2	2	2	1	2
30	30	29	27	0	0	0	0	72	2	6	1	2	2	2	2	75	2	6	1	2	2	1	2	78	2	6	1	2	2	1	2	82	2	6	1	2	2	1	2
29	17	-9	7	0	0	-9	0	80	2	3	2	2	2	2	2	83	2	3	2	2	2	1	2	86	2	3	2	2	2	2	2	90	2	3	2	2	2	1	2
28	16	-9	-9	0	0	-9	-9	86	2	0	1	2	2	1	2	89	2	0	1	2	2	1	2	93	2	0	1	2	2	1	2	97	2	0	1	2	2	1	2
16	8	-9	-9	0	0	-9	-9	100	2	0	2	2	2	2	2	103	2	0	1	2	2	2	2	96	2	0	2	2	2	1	2	108	2	0	1	2	2	1	2
19	0	-9	-9	0	0	-9	-9	93	1	4	2	1	2	1	2	96	1	4	2	1	2	1	2	97	1	4	2	1	2	1	2	104	1	4	2	1	2	2	2
9	21	14	-9	0	0	0	-9	94	2	0	2	1	2	1	2	97	2	0	2	1	2	2	2	100	2	0	2	1	2	1	2	104	2	0	2	1	2	2	2
20	6	0	-9	0	0	2	-9	93	1	6	2	2	2	1	2	96	1	6	2	2	2	1	2	99	1	6	2	2	2	1	2	103	1	6	2	2	2	2	2
24	22	20	-9	0	0	0	-9	79	2	0	1	2	2	1	1	82	2	0	1	2	2	1	1	84	2	0	1	2	2	2	1	89	2	0	1	2	2	1	2
28	0	-9	-9	0	0	-9	-9	90	2	0	2	1	2	1	2	93	2	0	2	2	2	2	2	96	2	0	2	1	2	1	2	100	2	0	2	2	2	1	2
28	30	-9	-9	2	1	-9	-9	80	1	4	1	2	2	1	1	83	1	4	1	2	2	1	2	86	1	4	1	2	2	1	2	91	1	4	1	2	2	1	1
27	29	21	-9	0	0	0	-9	81	2	9	1	2	2	1	2	83	2	9	1	2	2	1	2	86	2	9	1	2	2	1	2	91	2	9	2	2	2	1	2
29	28	-9	-9	0	0	-9	-9	86	1	6	2	1	1	1	2	89	1	6	2	1	1	1	2	87	1	6	2	1	2	1	2	95	1	6	2	1	1	1	2
29	30	29	30	2	1	2	2	78	1	5	1	2	1	1	1	81	1	5	1	2	1	1	1	84	1	5	1	2	2	1	1	88	1	5	1	2	2	1	1
29	25	-9	-9	0	0	-9	-9	82	2	0	2	2	2	2	1	85	2	0	2	2	2	1	1	85	2	0	2	2	2	1	2	92	2	0	2	2	2	1	2
28	29	26	-9	0	0	0	-9	84	1	6	2	2	2	1	2	87	1	6	2	2	1	1	2	90	1	6	1	2	2	1	2	94	1	6	1	2	2	1	2
28	30	17	28	2	1	2	2	73	1	0	1	2	1	1	1	76	1	0	1	2	1	2	1	79	1	0	1	2	2	2	1	83	1	0	1	2	2	2	1
30	30	30	-9	0	0	0	-9	80	1	4	2	1	1	1	2	83	1	4	1	1	1	1	2	86	1	4	2	1	2	1	2	89	1	4	1	1	2	1	2
30	-9	30	-9	2	-9	2	-9	73	1	12	2	1	2	1	1	71	1	12	1	1	2	1	2	79	1	12	1	1	2	1	2	84	1	12	2	1	2	1	1
24	8	-9	-9	0	0	-9	-9	83	2	0	2	2	2	1	2	86	2	0	2	2	2	1	2	89	2	0	2	2	2	1	2	92	2	0	2	2	2	1	2
30	30	30	-9	0	0	0	-9	76	1	16	1	2	2	1	1	79	1	16	1	2	2	1	1	82	1	16	1	2	2	1	1	86	1	16	1	2	2	1	1
30	27	26	-9	1	1	0	-9	80	1	0	1	2	1	1	1	83	1	0	1	2	2	1	1	86	1	0	1	2	2	1	1	91	1	0	1	2	2	1	2
27	29	-9	-9	0	0	-9	-9	81	2	2	1	2	2	1	2	84	2	2	1	2	2	1	2	88	2	2	1	2	2	1	2	92	2	2	1	2	2	2	2
21	17	25	-9	2	0	0	-9	84	2	0	1	1	2	1	1	87	2	0	1	1	2	1	1	90	2	0	1	1	2	2	1	93	2	0	1	1	2	1	1
30	28	28	28	0	1	0	0	74	1	8	2	1	1	1	1	78	1	8	2	1	1	1	1	81	1	8	2	1	2	1	1	85	1	8	2	1	2	1	1
29	28	29	-9	2	2	0	-9	80	1	4	1	2	2	1	2	83	1	4	1	2	2	1	2	86	1	4	1	2	2	2	2	91	1	4	1	2	2	2	2
29	29	29	26	0	2	0	0	71	2	4	2	2	2	1	1	74	2	4	2	2	2	1	1	77	2	4	2	2	2	1	1	81	2	4	2	2	2	1	1
5	0	-9	-9	0	0	-9	-9	86	1	2	1	2	1	2	1	89	1	2	1	2	2	1	1	92	1	2	1	2	2	1	1	97	1	2	1	2	2	1	2
27	25	-9	-9	0	0	-9	-9	77	1	6	2	2	2	1	2	80	1	6	2	2	2	1	2	81	1	6	2	2	2	1	2	87	1	6	2	2	2	1	2
30	29	26	28	0	1	0	0	71	1	12	2	1	1	1	1	74	1	12	2	1	1	1	1	77	1	12	2	1	1	1	1	81	1	12	2	1	1	1	1
28	15	-9	-9	0	0	-9	-9	83	1	4	2	2	2	1	2	86	1	4	2	2	2	1	2	89	1	4	2	2	2	1	2	94	1	4	2	2	2	1	2
16	0	16	-9	0	0	0	-9	76	1	5	1	2	2	1	2	79	1	5	1	2	2	2	2	82	1	5	1	2	2	1	2	87	1	5	1	2	2	1	2
27	30	-9	-9	0	0	-9	-9	82	1	16	1	2	1	1	1	86	1	16	1	2	1	1	1	86	1	16	1	2	1	1	1	92	1	16	1	2	2	1	1
23	30	26	-9	0	0	0	-9	74	1	6	1	2	2	1	1	78	1	6	1	2	2	1	1	80	1	6	1	2	2	1	1	84	1	6	1	2	2	2	1
30	27	20	-9	0	0	0	-9	72	2	8	2	2	2	1	2	75	2	8	2	2	2	2	2	78	2	8	2	2	2	1	2	82	2	8	2	2	2	1	2
29	29	29	27	1	1	1	0	72	1	6	2	2	1	1	2	75	1	6	2	2	2	1	2	77	1	6	2	2	2	2	2	82	1	6	2	2	2	1	2
29	7	-9	-9	0	0	-9	-9	82	2	0	2	2	2	1	2	85	2	0	2	2	2	2	2	88	2	0	2	2	2	1	2	92	2	0	2	2	2	1	2
30	30	-9	-9	0	0	-9	-9	80	1	2	2	1	2	1	2	83	1	2	2	2	2	2	2	86	1	2	2	2	2	2	2	90	1	2	2	2	1	1	2
30	30	30	-9	2	0	0	-9	74	1	12	1	1	2	1	1	77	1	12	1	1	2	1	1	80	1	12	1	1	2	1	1	84	1	12	1	1	1	1	2
30	30	30	-9	0	0	0	-9	78	2	12	1	2	2	1	1	81	2	12	1	2	2	1	1	84	2	12	1	2	2	1	2	88	2	12	1	2	2	1	2
30	27	28	-9	0	0	0	-9	77	1	17	1	2	2	1	1	80	1	17	1	2	2	1	1	82	1	17	1	2	2	1	1	86	1	17	1	2	2	1	1
29	27	16	-9	0	0	0	-9	82	2	0	2	1	2	1	2	85	2	0	2	1	2	2	2	88	2	0	2	2	2	1	2	92	2	0	2	2	2	1	2
30	29	-9	-9	0	0	-9	-9	77	2	9	1	2	2	1	1	80	2	9	1	2	2	1	1	85	2	9	1	2	2	2	1	86	2	9	1	2	2	2	1
29	24	3	-9	0	0	0	-9	74	2	0	1	2	2	1	1	77	2	0	1	2	2	2	1	80	2	0	1	2	2	2	1	85	2	0	1	2	2	1	1
30	27	-9	-9	2	2	-9	-9	84	1	6	1	1	2	1	1	87	1	6	1	1	2	1	1	88	1	6	1	2	2	1	1	93	1	6	1	2	2	1	1
25	16	0	-9	0	0	0	-9	82	1	9	1	2	2	1	2	86	1	9	1	2	2	1	2	88	1	9	1	2	2	1	2	92	1	9	1	2	2	1	2
30	30	-9	-9	0	0	-9	-9	71	2	4	2	2	2	1	2	74	2	4	2	2	2	2	2	78	2	4	2	2	2	1	2	81	2	4	2	2	2	1	2
30	30	28	-9	1	1	0	-9	71	1	6	2	2	2	1	1	74	1	6	2	2	2	2	1	77	1	6	2	2	2	2	2	80	1	6	2	2	2	1	2
30	24	17	-9	0	0	0	-9	74	1	16	2	2	2	1	1	77	1	16	2	1	2	1	1	80	1	16	2	2	2	1	1	83	1	16	2	2	2	1	1
30	29	-9	-9	0	1	-9	-9	73	2	8	2	1	2	1	1	76	2	8	2	1	2	1	2	78	2	8	2	1	2	2	2	83	2	8	2	2	2	2	2
25	27	-9	-9	1	1	-9	-9	72	1	9	1	2	2	1	2	76	1	9	1	2	2	1	2	79	1	9	1	2	2	1	2	83	1	9	1	2	2	1	2
29	29	-9	-9	2	2	-9	-9	71	2	5	1	2	2	1	1	74	2	5	1	2	2	1	1	76	2	5	2	2	2	1	1	81	2	5	2	2	2	1	2
29	23	-9	-9	0	0	-9	-9	72	1	6	1	1	2	1	2	75	1	6	1	2	2	1	2	79	1	6	1	2	2	2	2	83	1	6	1	2	2	1	2
30	-9	22	25	2	-9	2	2	76	1	9	1	2	1	1	1	91	1	9	1	2	2	1	1	82	1	9	1	2	2	1	1	86	1	9	1	2	2	1	1
30	26	28	-9	0	1	0	-9	72	1	12	1	1	1	1	1	75	1	12	1	1	1	1	1	79	1	12	2	2	1	2	1	82	1	12	2	2	1	2	1
22	26	-9	-9	0	0	-9	-9	83	2	0	2	2	1	1	2	86	2	0	2	2	2	1	2	90	2	0	2	2	2	1	2	93	2	0	2	2	2	1	2
29	29	24	-9	0	0	0	-9	79	2	1	2	2	2	1	2	82	2	1	2	2	2	1	2	85	2	1	2	2	2	1	2	89	2	1	2	2	2	2	2
29	26	20	-9	0	0	0	-9	74	1	0	2	1	2	2	1	77	1	0	2	1	2	2	1	80	1	0	2	1	2	1	1	83	1	0	2	1	2	2	1
30	28	-9	-9	1	1	-9	-9	76	2	0	2	2	2	1	2	80	2	0	1	2	2	1	2	84	2	0	1	2	2	1	1	86	2	0	1	2	2	1	1
28	29	28	16	0	0	0	0	73	2	0	2	1	2	1	1	76	2	0	2	1	2	1	1	80	2	0	2	1	2	2	1	83	2	0	2	1	2	1	1
30	30	-9	-9	0	0	-9	-9	71	1	6	2	1	2	1	1	74	1	6	2	1	2	1	1	78	1	6	2	1	2	1	1	81	1	6	2	1	2	1	1
24	29	-9	-9	0	0	-9	-9	74	1	6	2	2	2	2	2	77	1	6	2	2	2	2	2	81	1	6	2	1	2	2	2	85	1	6	2	1	2	2	2
26	29	15	-9	0	0	0	-9	79	1	4	2	1	2	1	2	82	1	4	2	1	2	1	2	86	1	4	2	2	2	2	2	89	1	4	2	1	2	1	2
26	27	28	-9	1	0	0	-9	80	2	0	2	2	2	1	2	83	2	0	2	2	2	1	2	86	2	0	2	2	2	1	2	89	2	0	1	2	2	2	2
28	30	28	-9	0	0	0	-9	74	1	9	1	2	2	1	1	78	1	9	1	2	2	1	1	80	1	9	1	2	2	1	1	83	1	9	1	2	2	1	1
30	30	22	27	0	0	0	0	71	2	0	1	1	2	1	1	75	2	0	1	2	2	1	2	77	2	0	1	2	2	1	2	82	2	0	1	1	2	1	2
28	16	-9	-9	0	0	-9	-9	80	1	2	1	2	2	1	1	84	1	2	1	2	2	1	1	85	1	2	1	2	2	1	1	90	1	2	1	2	2	1	2
30	29	29	-9	0	0	0	-9	74	2	6	1	2	2	1	1	77	2	6	1	2	2	1	1	80	2	6	1	2	2	1	1	84	2	6	1	2	2	1	2
29	24	27	29	0	0	0	0	75	1	4	2	1	1	1	1	78	1	4	2	2	1	1	1	81	1	4	2	2	1	2	1	85	1	4	2	1	1	2	1
29	30	27	29	0	0	0	0	81	2	0	2	2	2	2	1	84	2	0	2	2	2	1	1	87	2	0	2	2	2	2	1	92	2	0	2	2	2	1	1
29	30	27	-9	0	0	0	-9	75	2	0	2	2	2	1	1	79	2	0	2	2	2	1	1	81	2	0	2	2	2	1	1	85	2	0	1	2	2	1	2
29	20	23	-9	2	0	0	-9	76	2	0	2	2	2	1	1	79	2	0	2	2	2	2	1	82	2	0	2	2	2	2	2	85	2	0	2	2	2	1	2
29	29	27	29	0	0	0	0	76	1	0	2	2	2	2	2	79	1	0	2	2	2	2	2	82	1	0	2	2	2	2	2	86	1	0	2	2	2	1	2
29	30	27	29	0	0	0	0	73	1	6	2	1	1	2	1	76	1	6	2	1	2	2	1	79	1	6	2	1	1	2	2	83	1	6	2	1	1	2	2
23	12	29	23	0	0	0	0	73	2	0	2	2	2	1	1	76	2	0	2	2	2	1	1	79	2	0	2	2	2	2	1	83	2	0	2	2	2	2	2
26	27	-9	-9	0	0	-9	-9	77	2	0	2	2	2	1	2	80	2	0	2	2	2	2	2	81	2	0	2	2	2	1	2	86	2	0	2	2	2	2	2
26	26	-9	-9	0	0	-9	-9	78	2	0	2	1	2	2	1	81	2	0	2	2	2	2	1	84	2	0	2	2	2	1	2	88	2	0	2	2	2	1	2
30	30	18	29	0	0	0	0	77	1	0	2	2	2	1	1	80	1	0	2	2	2	1	1	83	1	0	2	2	1	1	1	88	1	0	2	2	2	1	2
29	30	24	-9	0	0	0	-9	83	1	0	2	1	2	1	2	86	1	0	2	1	2	1	2	89	1	0	2	2	2	1	2	91	1	0	2	2	2	1	2
29	26	-9	-9	0	0	-9	-9	82	2	0	2	2	2	1	2	85	2	0	2	2	2	1	2	89	2	0	2	2	2	1	2	92	2	0	2	2	2	1	2
29	22	28	-9	0	0	0	-9	83	2	4	2	2	2	2	1	86	2	4	2	2	2	1	1	89	2	4	2	2	2	1	1	93	2	4	2	2	2	1	2
30	30	30	0	0	0	0	0	72	2	6	1	2	2	1	1	75	2	6	1	2	2	2	1	78	2	6	1	2	2	1	1	82	2	6	1	2	2	1	2
30	30	29	30	0	0	0	0	74	2	0	1	2	2	1	2	77	2	0	1	2	2	2	2	80	2	0	1	2	2	1	2	84	2	0	1	2	2	1	2
30	28	-9	-9	0	0	-9	-9	84	1	15	2	1	2	1	1	87	1	15	2	1	2	1	1	87	1	15	2	1	2	2	1	95	1	15	2	1	1	1	2
29	23	-9	-9	0	0	-9	-9	85	2	0	2	2	2	2	2	88	2	0	2	2	2	1	2	90	2	0	2	2	2	1	2	95	2	0	2	2	2	1	2
30	29	29	-9	1	0	0	-9	73	1	6	2	1	1	2	1	76	1	6	2	1	1	2	1	79	1	6	2	1	1	2	1	81	1	6	2	2	2	2	1
29	23	25	25	0	0	0	0	75	1	6	2	2	1	1	2	78	1	6	2	2	2	2	1	81	1	6	2	2	2	2	1	85	1	6	2	2	2	2	2
30	26	28	28	0	0	0	0	73	1	0	2	2	2	1	1	76	1	0	2	2	2	2	1	79	1	0	2	2	2	2	1	83	1	0	2	2	2	1	2
29	18	19	24	0	0	0	0	71	2	0	2	2	2	2	1	74	2	0	2	2	2	2	1	77	2	0	2	2	2	2	1	81	2	0	2	2	2	1	1
30	22	-9	-9	1	0	-9	-9	77	1	0	2	2	2	2	2	80	1	0	2	2	2	2	2	84	1	0	2	2	2	2	2	87	1	0	1	2	2	1	2
30	30	-9	-9	0	0	-9	-9	78	1	6	1	2	2	1	1	81	1	6	1	2	2	1	1	84	1	6	1	2	2	1	1	88	1	6	1	2	2	1	1
30	30	-9	-9	0	0	-9	-9	74	1	9	1	1	2	1	2	77	1	9	1	1	2	1	2	80	1	9	1	1	2	1	2	85	1	9	1	1	2	1	2
29	28	29	-9	0	0	0	-9	71	1	6	2	1	1	1	1	74	1	6	2	2	1	2	1	77	1	6	2	2	1	2	1	81	1	6	2	2	1	1	2
30	29	-9	-9	0	0	-9	-9	80	1	8	2	2	2	1	1	83	1	8	2	2	2	1	2	85	1	8	2	2	2	2	2	89	1	8	2	2	2	2	2
30	-9	30	-9	0	-9	1	-9	92	1	0	1	2	1	1	1	91	1	0	1	2	1	1	1	98	1	0	1	2	2	1	1	103	1	0	1	2	1	1	2
30	30	25	30	2	1	2	2	65	1	9	1	2	1	1	1	68	1	9	1	2	2	1	1	71	1	9	1	2	1	1	1	75	1	9	1	2	1	1	1
29	30	25	-9	0	0	0	-9	83	1	3	2	1	1	1	1	86	1	3	2	2	1	2	2	89	1	3	2	2	1	1	2	95	1	3	2	2	1	1	2
30	30	13	-9	0	0	0	-9	89	1	2	2	2	2	1	2	92	1	2	2	2	2	1	2	94	1	2	2	2	2	1	2	98	1	2	2	2	2	1	2
30	0	-9	-9	0	0	-9	-9	92	2	0	1	2	2	1	2	95	2	0	1	1	1	2	2	100	2	0	1	2	2	1	2	102	2	0	1	1	2	2	2
30	25	-9	-9	0	0	-9	-9	89	2	0	1	2	2	1	2	92	2	0	1	2	2	1	2	95	2	0	1	2	2	1	2	99	2	0	1	2	2	1	2
26	7	-9	-9	0	0	-9	-9	96	2	0	1	2	2	2	2	99	2	0	1	2	2	1	2	98	2	0	1	2	2	1	2	105	2	0	1	2	2	1	2
28	3	-9	-9	0	0	-9	-9	90	1	4	2	1	2	1	1	93	1	4	2	2	2	2	1	95	1	4	2	2	2	1	1	99	1	4	2	2	2	1	1
30	15	-9	-9	0	0	-9	-9	88	2	0	1	2	2	2	2	91	2	0	1	2	2	2	2	95	2	0	1	2	2	2	2	98	2	0	1	2	2	1	2
19	27	-9	-9	0	0	-9	-9	98	2	0	1	2	2	2	1	101	2	0	1	2	2	1	1	102	2	0	1	2	2	1	2	108	2	0	1	2	2	1	2
25	29	-9	-9	0	0	-9	-9	98	1	4	1	2	2	2	1	101	1	4	1	2	2	1	1	105	1	4	1	2	2	1	1	108	1	4	1	1	1	1	2
23	10	-9	-9	0	0	-9	-9	89	2	0	2	1	2	1	2	92	2	0	2	2	2	1	2	95	2	0	2	2	2	2	2	98	2	0	2	2	2	1	2
29	18	-9	-9	0	0	-9	-9	91	2	0	2	2	2	1	2	94	2	0	2	2	2	1	2	96	2	0	2	2	2	1	2	101	2	0	2	2	2	1	2
29	4	-9	-9	0	0	-9	-9	94	2	0	2	2	2	1	2	97	2	0	2	2	2	2	2	100	2	0	2	2	2	1	2	104	2	0	2	2	2	1	2
22	0	-9	-9	0	0	-9	-9	88	2	0	2	2	2	2	2	91	2	0	2	2	2	1	2	98	2	0	2	2	2	1	2	98	2	0	2	2	2	2	2
30	27	28	-9	0	0	0	-9	73	2	0	2	1	2	1	2	76	2	0	2	1	2	1	2	79	2	0	2	1	2	1	2	83	2	0	2	1	2	1	2
30	29	-9	-9	1	0	-9	-9	82	1	0	2	2	2	1	2	85	1	0	2	2	2	1	2	89	1	0	2	2	2	1	2	93	1	0	1	2	2	1	2
25	29	-9	-9	0	0	-9	-9	78	2	0	1	2	2	1	2	82	2	0	1	2	2	1	2	86	2	0	1	2	2	2	2	89	2	0	1	2	2	2	2
25	23	-9	-9	0	0	-9	-9	94	1	0	2	2	2	1	1	97	1	0	2	2	2	1	2	98	1	0	2	2	2	1	2	104	1	0	2	2	2	1	2
25	27	21	-9	0	0	0	-9	93	1	4	2	2	1	1	2	96	1	4	1	2	2	2	2	99	1	4	2	2	2	1	2	104	1	4	2	2	2	1	2
25	17	-9	-9	0	0	-9	-9	94	2	0	2	2	2	1	2	97	2	0	2	2	2	1	2	100	2	0	2	2	1	1	2	104	2	0	2	2	2	1	2
5	22	0	-9	0	0	0	-9	97	2	0	1	1	2	1	2	100	2	0	1	2	2	2	2	103	2	0	1	2	2	2	2	106	2	0	1	2	2	2	2
25	8	-9	-9	1	2	-9	-9	93	2	0	1	2	2	1	2	96	2	0	1	2	2	1	2	99	2	0	1	2	2	2	2	102	2	0	1	2	2	1	2
23	23	-9	-9	0	0	-9	-9	95	1	0	2	2	2	1	2	98	1	0	2	2	2	2	2	101	1	0	2	2	2	1	2	105	1	0	1	2	2	1	2
30	29	28	-9	0	0	0	-9	69	1	6	2	2	2	1	1	72	1	6	2	2	2	1	1	75	1	6	1	2	2	1	1	79	1	6	2	2	2	1	1
30	30	-9	-9	2	0	-9	-9	70	1	12	1	1	2	1	1	73	1	12	1	1	2	1	1	75	1	12	1	1	2	1	1	80	1	12	1	2	2	1	2
29	30	26	-9	1	2	1	-9	69	2	6	2	1	2	1	1	72	2	6	2	1	2	1	1	75	2	6	2	2	2	1	1	79	2	6	2	2	2	1	2
29	26	29	-9	0	2	0	-9	90	2	0	2	2	2	1	2	93	2	0	2	2	2	1	2	96	2	0	2	2	2	1	2	100	2	0	2	2	2	1	2
30	30	-9	-9	0	0	-9	-9	68	1	12	2	2	1	1	1	71	1	12	2	2	2	1	1	74	1	12	2	2	2	1	1	78	1	12	2	2	2	1	1
27	30	-9	-9	0	0	-9	-9	70	1	9	1	1	1	1	1	73	1	9	1	1	2	1	2	76	1	9	1	2	2	1	2	80	1	9	2	1	2	1	1
30	25	29	-9	0	0	0	-9	85	1	0	2	1	1	1	2	88	1	0	2	1	2	1	2	91	1	0	2	1	2	1	2	95	1	0	2	1	2	1	2
30	29	-9	-9	0	0	-9	-9	68	1	6	2	1	2	2	1	71	1	6	2	1	1	2	1	72	1	6	2	1	1	1	1	77	1	6	2	1	1	1	1
30	29	25	27	0	1	0	0	68	2	4	2	1	1	1	2	71	2	4	2	1	1	1	2	74	2	4	1	1	1	2	2	78	2	4	2	1	2	1	2
30	30	28	-9	0	2	0	-9	70	2	6	2	2	2	1	2	73	2	6	2	2	2	1	2	76	2	6	1	2	2	1	2	79	2	6	1	2	2	1	2
30	30	29	30	2	0	0	0	69	1	17	1	2	2	1	1	72	1	17	1	2	2	1	2	75	1	17	1	2	2	1	2	79	1	17	1	2	2	1	1
30	30	-9	-9	1	0	-9	-9	70	1	16	1	1	1	1	1	73	1	16	1	1	1	1	1	76	1	16	1	1	1	1	1	79	1	16	1	1	1	1	1
28	30	23	-9	2	1	1	-9	69	2	5	1	2	2	1	1	72	2	5	1	2	2	1	1	75	2	5	1	2	2	1	1	79	2	5	1	2	2	1	1
30	29	30	-9	0	0	2	-9	70	1	15	1	1	2	1	1	73	1	15	1	1	2	1	1	76	1	15	1	1	2	1	1	80	1	15	1	2	2	1	2
17	0	0	-9	0	0	0	-9	104	2	0	1	2	2	1	2	107	2	0	1	2	2	2	2	110	2	0	1	2	2	1	2	111	2	0	1	2	2	1	2
30	29	-9	-9	0	0	-9	-9	83	2	4	1	2	2	2	2	86	2	4	1	2	2	1	2	90	2	4	1	2	2	2	2	93	2	4	1	2	2	2	2
22	29	25	-9	0	0	0	-9	84	1	6	1	2	2	1	2	87	1	6	1	2	2	1	1	90	1	6	1	2	2	1	1	94	1	6	1	2	2	1	2
20	12	-9	-9	0	0	-9	-9	104	2	0	1	1	1	1	2	107	2	0	1	1	1	1	2	111	2	0	1	1	1	1	2	113	2	0	1	1	2	1	2
24	23	-9	-9	0	0	-9	-9	84	1	0	2	2	2	1	1	87	1	0	2	2	1	2	1	90	1	0	2	2	2	1	1	94	1	0	2	2	1	1	1
30	29	-9	-9	0	0	-9	-9	84	1	6	1	1	1	1	1	87	1	6	1	2	1	2	1	89	1	6	1	2	2	2	1	94	1	6	1	2	1	1	1
30	26	-9	-9	1	0	-9	-9	70	1	19	1	2	1	1	1	73	1	19	1	2	2	1	1	74	1	19	1	2	1	1	1	80	1	19	1	2	1	1	1
17	3	-9	-9	0	0	-9	-9	95	1	4	1	2	2	2	2	98	1	4	1	2	2	2	2	104	1	4	2	2	2	1	2	105	1	4	1	2	2	1	2
30	30	27	29	0	0	0	0	70	1	4	2	2	1	1	2	73	1	4	2	1	1	1	2	76	1	4	2	1	1	1	2	80	1	4	2	1	2	1	2
30	11	20	-9	0	0	0	-9	72	2	2	1	2	2	1	1	75	2	2	1	2	2	1	1	78	2	2	1	2	2	1	1	83	2	2	1	2	2	1	2
30	30	29	-9	0	0	0	-9	74	2	17	1	2	2	1	1	78	2	17	1	2	2	1	2	80	2	17	1	2	2	1	2	84	2	17	1	1	2	1	2
30	30	-9	-9	0	0	-9	-9	68	1	12	1	1	2	1	1	71	1	12	1	2	2	1	1	74	1	12	1	2	2	1	2	77	1	12	1	2	2	1	2
26	29	-9	-9	1	0	-9	-9	78	1	0	1	1	2	1	2	81	1	0	1	1	2	1	2	84	1	0	2	1	2	2	2	89	1	0	2	1	2	2	2
30	1	-9	-9	0	0	-9	-9	74	1	6	1	2	2	1	1	78	1	6	1	2	2	1	1	81	1	6	1	2	2	1	2	85	1	6	1	2	2	1	2
30	29	-9	-9	1	0	-9	-9	69	2	6	1	2	2	1	1	72	2	6	1	2	2	2	1	76	2	6	1	2	2	2	1	79	2	6	1	2	2	1	1
30	29	-9	-9	0	0	-9	-9	72	2	6	1	2	2	1	1	75	2	6	1	2	2	1	1	78	2	6	1	2	2	1	1	83	2	6	1	2	2	1	1
30	30	-9	-9	0	0	-9	-9	73	1	6	1	2	2	1	1	76	1	6	1	2	2	1	1	79	1	6	1	2	2	1	1	84	1	6	1	2	2	1	1
29	23	-9	-9	0	0	-9	-9	70	2	1	2	2	2	2	2	73	2	1	2	2	2	2	2	76	2	1	2	2	2	1	2	80	2	1	1	2	2	1	2
30	26	29	-9	0	0	0	-9	69	1	6	2	1	1	1	2	72	1	6	2	1	1	1	2	75	1	6	2	1	1	1	2	79	1	6	2	1	1	1	1
26	29	-9	-9	0	0	-9	-9	79	2	0	1	2	2	1	2	82	2	0	1	2	2	2	2	82	2	0	1	2	2	2	2	88	2	0	1	2	2	1	2
29	30	27	20	0	0	0	0	69	2	0	1	2	2	1	1	73	2	0	1	2	2	1	1	75	2	0	1	2	2	1	2	80	2	0	1	2	2	2	2
29	30	25	-9	0	0	0	-9	77	2	3	2	2	2	1	1	80	2	3	2	2	2	1	1	83	2	3	2	2	2	1	1	88	2	3	2	2	2	1	2
29	30	26	-9	0	0	1	-9	75	1	4	2	2	2	1	1	78	1	4	2	1	2	2	1	81	1	4	2	2	2	1	1	85	1	4	2	2	2	1	1
30	28	30	-9	2	0	0	-9	75	1	6	1	2	1	1	1	78	1	6	1	2	1	2	1	81	1	6	1	2	1	1	1	85	1	6	1	2	2	1	1
30	30	-9	-9	0	0	-9	-9	69	1	12	1	2	1	1	1	72	1	12	1	1	1	1	1	74	1	12	1	2	2	1	1	79	1	12	1	2	2	1	1
30	29	-9	-9	2	2	-9	-9	69	1	12	1	2	2	1	1	72	1	12	1	1	2	1	1	75	1	12	1	1	2	1	1	79	1	12	1	1	2	1	1
29	24	-9	-9	0	2	-9	-9	73	2	6	1	2	2	2	2	76	2	6	1	2	2	2	2	78	2	6	1	2	2	1	2	83	2	6	1	2	2	2	2
29	30	-9	-9	0	0	-9	-9	70	2	6	1	2	2	1	2	73	2	6	1	2	2	2	2	75	2	6	1	2	2	1	2	79	2	6	1	2	2	1	2
30	26	28	-9	0	2	2	-9	70	2	0	1	2	1	1	2	73	2	0	1	2	2	2	2	76	2	0	1	2	2	1	2	80	2	0	1	2	2	1	2
30	28	30	3	0	0	0	0	80	2	8	1	2	2	1	2	83	2	8	1	2	2	1	2	86	2	8	1	2	2	1	2	90	2	8	1	2	2	1	2
24	22	0	-9	0	0	0	-9	81	2	12	1	2	2	1	2	83	2	12	1	2	2	1	2	87	2	12	1	2	2	1	2	91	2	12	1	2	2	1	2
12	12	-9	-9	0	0	-9	-9	90	2	0	1	2	2	1	2	93	2	0	1	2	2	1	2	95	2	0	1	2	2	1	2	99	2	0	1	2	2	1	2
30	28	29	-9	1	1	2	-9	69	1	16	1	1	2	1	1	72	1	16	1	1	2	1	1	75	1	16	1	1	2	1	1	80	1	16	1	2	2	1	1
30	30	-9	-9	1	2	-9	-9	68	1	6	1	1	1	1	1	71	1	6	1	1	1	1	1	74	1	6	1	1	1	1	1	77	1	6	1	1	1	1	2
10	6	0	-9	0	0	0	-9	70	1	12	1	2	2	1	1	73	1	12	1	2	2	2	1	76	1	12	1	2	2	1	1	80	1	12	1	2	2	1	1
29	30	29	-9	1	2	0	-9	68	2	5	1	2	1	1	1	71	2	5	1	2	1	1	1	74	2	5	1	2	1	1	1	79	2	5	1	2	1	1	2
30	30	-9	-9	1	0	-9	-9	73	2	0	1	1	2	1	2	77	2	0	1	2	2	2	2	80	2	0	1	2	2	1	2	83	2	0	1	2	1	2	2
30	29	-9	-9	0	0	-9	-9	76	1	10	1	2	2	1	1	79	1	10	1	2	2	1	2	81	1	10	1	2	2	1	2	87	1	10	1	2	2	1	2
30	26	-9	-9	0	0	-9	-9	71	1	9	1	2	1	1	1	74	1	9	1	2	2	1	1	78	1	9	1	2	1	1	1	81	1	9	1	2	1	1	1
30	30	30	27	0	0	0	0	69	1	8	1	2	2	2	1	72	1	8	1	2	2	1	1	76	1	8	1	2	2	1	1	79	1	8	1	2	2	1	1
30	30	25	-9	0	2	2	-9	69	2	6	2	1	1	1	1	72	2	6	2	2	2	2	1	75	2	6	2	2	2	1	1	79	2	6	2	2	2	1	1
30	25	-9	-9	0	1	-9	-9	69	1	6	2	2	2	1	1	73	1	6	2	1	2	2	2	77	1	6	2	1	1	1	1	79	1	6	2	2	2	1	2
30	24	-9	-9	0	0	-9	-9	66	2	6	1	2	2	2	2	70	2	6	1	1	2	1	1	71	2	6	1	1	2	1	1	76	2	6	1	1	2	1	1
7	2	-9	-9	0	0	-9	-9	90	2	0	1	2	2	1	2	93	2	0	1	2	2	1	2	95	2	0	1	2	2	1	2	99	2	0	1	2	2	1	2
25	17	-9	-9	0	0	-9	-9	87	2	0	2	2	2	2	2	90	2	0	1	2	2	2	2	94	2	0	1	2	2	2	2	97	2	0	2	2	2	1	2
30	28	0	-9	2	0	0	-9	80	1	2	1	2	2	1	1	83	1	2	2	2	2	2	1	85	1	2	1	2	2	2	1	90	1	2	1	2	2	1	1
30	27	25	-9	1	0	0	-9	92	1	0	1	1	1	1	1	95	1	0	1	2	1	2	1	98	1	0	1	2	1	1	2	102	1	0	1	2	2	1	2
29	27	28	-9	0	0	0	-9	94	2	0	1	2	2	2	2	97	2	0	1	2	2	2	2	99	2	0	1	2	2	2	2	104	2	0	1	2	2	1	2
29	29	27	-9	0	0	0	-9	80	1	9	1	2	2	1	2	83	1	9	2	2	2	1	2	86	1	9	1	2	2	1	2	90	1	9	1	2	2	1	2
30	27	-9	-9	0	0	-9	-9	67	1	12	2	2	2	1	1	70	1	12	2	2	2	1	1	73	1	12	2	2	2	1	1	76	1	12	2	2	2	1	1
30	30	30	-9	0	0	0	-9	65	1	9	2	1	2	1	1	68	1	9	2	1	2	1	1	70	1	9	2	2	2	1	1	74	1	9	2	2	2	1	2
26	30	27	-9	0	0	0	-9	81	1	0	1	2	2	1	1	84	1	0	1	1	2	1	1	86	1	0	1	2	2	1	1	91	1	0	1	2	1	1	2
29	6	-9	-9	0	2	-9	-9	84	1	0	1	2	2	1	2	87	1	0	1	2	2	1	2	108	1	0	1	2	1	1	2	97	1	0	1	2	2	1	2
29	26	0	-9	0	0	0	-9	101	2	0	1	2	2	1	2	104	2	0	1	2	2	1	2	107	2	0	1	2	2	1	2	111	2	0	1	2	2	1	1
12	11	-9	-9	0	0	-9	-9	100	2	0	1	2	2	1	2	103	2	0	1	2	2	1	2	104	2	0	1	2	2	1	2	110	2	0	1	2	2	1	2
27	23	-9	-9	0	0	-9	-9	102	1	6	1	2	2	1	1	105	1	6	1	2	2	1	1	108	1	6	1	2	2	1	1	111	1	6	1	2	2	1	1
29	25	-9	-9	0	0	-9	-9	103	2	0	1	2	2	1	2	106	2	0	1	2	2	1	2	111	2	0	1	2	2	1	2	114	2	0	1	2	2	1	2
16	-9	7	-9	0	-9	0	-9	106	2	0	1	2	2	1	2	81	2	0	1	2	2	1	2	112	2	0	1	2	2	2	2	115	2	0	1	2	2	1	2
30	28	28	-9	0	0	0	-9	89	2	4	1	2	2	1	2	92	2	4	1	2	2	1	2	95	2	4	1	2	2	1	2	99	2	4	1	2	2	1	2
29	27	0	-9	0	0	0	-9	66	2	2	2	2	2	1	1	69	2	2	1	2	2	1	1	72	2	2	1	2	2	1	1	76	2	2	1	2	2	1	1
30	29	30	-9	2	2	1	-9	67	1	4	2	2	1	1	2	70	1	4	1	1	2	2	1	72	1	4	1	1	2	1	1	77	1	4	1	1	1	1	1
30	30	-9	-9	0	0	-9	-9	66	2	0	2	2	2	1	1	69	2	0	1	2	2	1	1	73	2	0	1	2	2	2	1	75	2	0	1	2	2	1	1
30	23	29	-9	0	0	0	-9	96	1	6	1	2	2	1	2	99	1	6	1	2	2	2	2	102	1	6	1	2	2	1	2	106	1	6	1	2	2	1	2
28	29	29	-9	0	0	0	-9	82	1	0	2	2	2	1	1	85	1	0	1	2	2	1	1	87	1	0	1	2	2	1	1	92	1	0	1	2	2	1	1
29	30	-9	-9	0	0	-9	-9	88	1	10	2	2	2	1	2	91	1	10	2	2	2	1	1	93	1	10	2	2	2	1	2	97	1	10	2	2	2	1	2
28	29	28	-9	0	0	0	-9	93	2	0	2	2	2	1	2	96	2	0	2	2	2	1	2	99	2	0	2	2	2	1	2	103	2	0	2	2	2	1	2
19	9	-9	-9	0	0	-9	-9	103	1	0	2	2	2	2	2	106	1	0	2	2	2	2	2	107	1	0	2	2	2	2	2	111	1	0	2	2	2	1	2
29	29	27	-9	0	0	0	-9	91	1	0	2	1	2	1	2	94	1	0	2	2	2	1	2	97	1	0	2	2	2	1	2	101	1	0	2	2	2	1	2
28	0	-9	-9	0	0	-9	-9	94	2	0	2	2	2	1	2	97	2	0	2	2	2	1	2	100	2	0	2	2	2	1	2	104	2	0	2	2	2	1	2
28	29	-9	-9	0	0	-9	-9	96	1	0	2	2	2	1	2	99	1	0	2	2	2	1	2	98	1	0	2	2	2	2	2	106	1	0	2	2	2	1	2
26	10	-9	-9	0	0	-9	-9	100	2	0	2	2	2	1	2	103	2	0	2	2	2	1	2	108	2	0	2	2	2	2	2	111	2	0	2	2	2	1	2
29	30	-9	-9	0	0	-9	-9	100	1	0	1	2	2	1	2	102	1	0	1	2	2	1	2	105	1	0	1	2	2	1	2	110	1	0	1	2	2	1	2
14	-9	0	-9	0	-9	0	-9	100	2	0	1	2	2	2	2	106	2	0	1	2	2	1	2	105	2	0	2	2	2	1	2	110	2	0	1	2	2	1	2
29	29	26	-9	0	0	0	-9	66	2	0	2	2	2	1	1	69	2	0	2	2	2	2	1	72	2	0	2	1	2	1	2	75	2	0	2	2	2	1	1
30	30	30	28	1	0	1	0	65	2	2	2	2	2	1	2	68	2	2	2	2	2	2	2	71	2	2	2	2	2	2	2	75	2	2	2	2	2	1	2
29	-9	28	28	0	-9	0	0	66	2	2	2	2	1	1	1	92	2	2	2	2	2	1	1	72	2	2	2	2	2	1	1	76	2	2	2	2	2	1	1
30	30	30	-9	1	1	0	-9	65	1	7	1	1	1	2	1	68	1	7	1	1	1	1	1	71	1	7	1	1	1	1	1	75	1	7	1	2	1	1	1
29	30	30	-9	0	0	0	-9	67	1	12	1	2	1	1	2	69	1	12	1	2	2	2	2	72	1	12	1	2	2	1	2	77	1	12	1	2	2	1	1
20	28	-9	-9	0	2	-9	-9	87	2	3	2	2	2	2	2	90	2	3	2	2	2	2	2	91	2	3	2	2	2	2	2	96	2	3	2	2	2	2	2
28	21	-9	-9	0	2	-9	-9	87	1	11	1	2	2	1	2	90	1	11	1	2	2	1	2	92	1	11	1	2	2	1	2	96	1	11	1	2	2	1	2
30	30	30	-9	1	0	0	-9	67	1	6	2	1	2	1	1	70	1	6	2	2	2	1	1	73	1	6	2	1	2	1	1	77	1	6	2	1	2	1	1
28	27	-9	-9	1	0	-9	-9	86	2	12	1	2	1	1	1	89	2	12	1	2	2	1	1	91	2	12	1	2	2	1	1	93	2	12	1	2	2	1	2
26	7	-9	-9	0	0	-9	-9	101	1	0	1	2	1	1	2	104	1	0	1	2	2	1	2	106	1	0	1	2	1	1	2	111	1	0	1	2	1	1	2
24	21	-9	-9	0	0	-9	-9	89	2	0	1	2	2	2	2	92	2	0	1	2	2	1	2	96	2	0	1	2	2	2	2	100	2	0	1	2	2	1	2
30	-9	30	-9	0	-9	1	-9	67	1	6	2	2	2	1	1	95	1	6	2	2	1	1	1	73	1	6	2	2	2	1	1	77	1	6	2	2	2	1	1
27	29	-9	-9	0	0	-9	-9	94	1	6	1	2	2	1	2	97	1	6	1	2	2	2	2	99	1	6	1	2	2	1	2	104	1	6	1	2	2	1	2
29	25	-9	-9	0	0	-9	-9	100	1	0	2	2	2	1	2	102	1	0	2	1	2	1	2	107	1	0	2	1	2	1	2	111	1	0	2	2	2	1	2
4	2	-9	-9	0	0	-9	-9	107	1	0	1	2	2	1	2	110	1	0	1	2	2	2	2	112	1	0	1	2	2	2	2	113	1	0	1	2	2	1	2
22	17	-9	-9	0	1	-9	-9	100	1	0	1	2	2	1	1	103	1	0	1	2	2	1	2	94	1	0	1	2	2	1	2	109	1	0	1	2	2	2	2
27	7	-9	-9	2	0	-9	-9	104	2	0	1	2	1	1	2	107	2	0	1	2	2	1	2	109	2	0	1	2	2	1	2	113	2	0	1	2	2	1	2
29	26	-9	-9	0	0	-9	-9	99	1	0	1	2	2	1	2	102	1	0	1	2	2	1	2	103	1	0	1	2	2	1	2	110	1	0	1	2	2	1	2
14	0	-9	-9	0	0	-9	-9	104	2	0	2	2	2	1	2	107	2	0	2	2	2	1	2	108	2	0	2	2	2	1	2	111	2	0	2	2	2	2	2
6	23	-9	-9	2	0	-9	-9	89	1	6	1	2	2	1	2	92	1	6	1	2	2	2	2	96	1	6	1	2	2	1	2	99	1	6	1	2	2	1	2
30	17	-9	-9	0	0	-9	-9	100	1	9	1	2	2	1	2	102	1	9	1	2	2	1	2	106	1	9	1	2	2	1	2	110	1	9	1	2	2	1	2
27	12	12	-9	0	0	0	-9	102	2	0	1	2	2	1	2	105	2	0	1	2	2	2	2	108	2	0	1	2	2	2	2	90	2	0	1	2	2	2	2
18	0	-9	-9	0	0	-9	-9	101	2	0	1	2	2	2	2	104	2	0	1	2	2	2	2	107	2	0	2	2	2	2	2	111	2	0	2	2	2	2	2
19	0	0	-9	0	0	0	-9	107	2	0	1	2	2	2	2	109	2	0	1	2	2	2	2	112	2	0	1	2	2	1	2	113	2	0	1	2	2	1	2
16	16	-9	-9	0	0	-9	-9	102	2	0	1	2	1	1	2	104	2	0	1	2	2	2	2	88	2	0	1	2	2	1	2	111	2	0	1	2	2	2	2
30	15	12	-9	1	0	0	-9	82	2	0	2	2	2	1	1	85	2	0	2	2	2	2	1	88	2	0	2	2	2	1	1	92	2	0	2	2	2	2	1
29	30	27	27	0	0	0	0	81	1	9	2	2	2	1	1	84	1	9	2	2	2	1	1	87	1	9	2	2	2	1	1	91	1	9	2	2	1	1	2
26	0	-9	-9	2	0	-9	-9	90	1	0	2	2	2	1	2	93	1	0	2	2	2	2	2	95	1	0	2	2	2	1	2	99	1	0	1	2	2	1	2
28	0	-9	-9	0	0	-9	-9	100	2	0	2	2	2	1	2	102	2	0	2	2	2	1	2	108	2	0	2	2	2	1	2	111	2	0	2	2	2	1	2
26	30	30	-9	0	2	0	-9	80	1	3	2	2	2	1	2	82	1	3	2	1	2	1	1	85	1	3	2	1	2	1	2	90	1	3	2	1	2	2	2
28	30	30	-9	0	0	0	-9	73	1	9	1	2	2	2	1	76	1	9	1	2	2	2	1	79	1	9	1	2	2	1	1	83	1	9	1	2	2	1	2
30	30	29	-9	0	0	0	-9	77	1	9	1	2	2	1	1	80	1	9	1	2	2	1	2	83	1	9	1	2	2	1	2	87	1	9	1	2	2	1	2
25	28	-9	-9	0	0	-9	-9	80	1	2	2	2	2	2	2	83	1	2	2	2	2	1	2	86	1	2	2	2	2	2	2	90	1	2	2	2	2	2	2
29	29	19	-9	0	0	0	-9	71	2	0	1	2	2	1	1	74	2	0	1	1	2	1	1	77	2	0	1	2	2	1	2	83	2	0	1	2	2	1	2
30	30	-9	29	0	1	-9	0	78	1	12	1	1	2	1	1	81	1	12	1	1	2	1	1	84	1	12	1	1	1	1	1	88	1	12	1	1	2	1	1
28	24	19	-9	0	0	0	-9	76	2	0	2	1	2	2	2	79	2	0	2	1	2	1	2	82	2	0	2	2	2	1	2	86	2	0	2	2	2	1	2
30	30	-9	-9	0	0	-9	-9	72	2	5	1	1	2	1	2	75	2	5	1	2	2	1	2	79	2	5	1	2	2	1	2	81	2	5	2	2	2	1	2
28	21	29	-9	0	0	0	-9	72	2	0	2	2	2	2	2	75	2	0	2	2	2	1	2	78	2	0	2	2	2	2	2	82	2	0	2	2	2	1	2
29	29	29	29	0	0	0	0	74	1	5	2	1	1	1	2	77	1	5	2	1	2	1	2	80	1	5	2	2	2	1	1	84	1	5	2	2	2	2	2
29	30	25	-9	0	0	0	-9	71	2	1	2	2	2	1	2	74	2	1	2	2	2	1	1	77	2	1	2	2	2	1	2	81	2	1	2	2	2	2	2
30	30	30	-9	1	0	0	-9	83	1	3	2	1	1	1	1	86	1	3	2	2	2	1	1	89	1	3	2	1	1	1	1	93	1	3	2	1	1	1	1
30	29	29	-9	0	0	0	-9	71	1	2	2	2	1	1	1	74	1	2	2	2	2	2	1	77	1	2	2	2	1	1	1	81	1	2	2	2	1	1	1
15	14	16	-9	0	0	0	-9	79	2	0	2	2	1	2	2	82	2	0	2	2	2	2	2	85	2	0	2	2	2	2	2	90	2	0	2	2	2	2	2
26	28	30	-9	2	2	2	-9	76	1	5	2	1	1	2	2	79	1	5	2	1	1	1	2	82	1	5	2	1	1	1	2	86	1	5	2	1	1	1	2
28	27	29	27	0	0	0	0	74	2	0	1	2	1	1	2	77	2	0	2	2	1	1	2	80	2	0	2	2	1	1	2	84	2	0	2	2	2	1	2
29	30	-9	-9	1	1	-9	-9	73	1	4	1	2	2	1	1	76	1	4	1	2	2	1	1	80	1	4	1	2	2	1	1	84	1	4	1	2	2	1	2
29	-9	30	-9	0	-9	0	-9	79	1	0	1	1	1	1	2	71	1	0	1	1	1	1	2	85	1	0	1	1	1	1	2	90	1	0	1	1	2	1	2
29	30	-9	-9	0	0	-9	-9	75	2	9	1	2	1	1	2	78	2	9	1	2	2	1	2	83	2	9	1	2	2	1	2	86	2	9	1	2	2	1	2
28	30	30	-9	0	0	0	-9	79	2	0	1	2	2	1	2	82	2	0	1	2	2	1	2	84	2	0	1	2	2	1	2	88	2	0	1	2	2	1	2
30	23	-9	-9	0	0	-9	-9	81	1	0	2	1	2	1	1	84	1	0	2	2	2	2	1	86	1	0	2	1	2	2	1	90	1	0	2	1	2	1	1
20	17	6	-9	0	0	0	-9	86	2	0	2	2	2	1	2	89	2	0	2	2	2	1	2	92	2	0	2	2	2	1	2	96	2	0	2	2	2	1	2
13	-9	9	-9	0	-9	0	-9	86	1	0	2	1	1	2	1	87	1	0	2	1	1	2	1	92	1	0	2	1	1	1	1	96	1	0	2	1	2	1	1
30	30	30	-9	0	0	0	-9	72	1	9	1	2	2	1	1	75	1	9	1	2	2	1	1	78	1	9	1	1	2	1	1	81	1	9	1	2	2	1	1
24	6	0	-9	0	0	0	-9	83	2	0	1	1	2	2	2	86	2	0	1	1	1	2	2	89	2	0	1	1	2	1	2	93	2	0	1	1	2	1	2
27	25	24	-9	0	0	0	-9	73	2	6	2	2	2	2	2	76	2	6	2	2	2	2	2	79	2	6	2	2	2	2	2	83	2	6	2	2	2	2	2
30	30	30	-9	0	0	1	-9	72	1	9	2	2	2	2	1	74	1	9	2	2	2	2	1	77	1	9	2	2	2	2	1	80	1	9	2	2	2	1	1
29	30	-9	-9	0	0	-9	-9	80	1	0	1	2	2	1	2	83	1	0	1	2	2	1	2	85	1	0	1	2	2	1	2	91	1	0	1	2	2	1	2
28	28	30	-9	0	0	0	-9	76	1	9	1	2	2	1	1	79	1	9	1	2	1	1	1	81	1	9	1	2	2	1	1	86	1	9	1	2	1	1	1
30	29	-9	-9	0	0	-9	-9	76	1	0	1	2	2	1	1	79	1	0	1	2	2	2	1	82	1	0	1	2	2	1	1	86	1	0	1	2	2	1	1
29	30	30	-9	0	0	0	-9	72	1	9	2	2	1	1	1	75	1	9	1	2	1	1	2	78	1	9	1	2	1	1	2	82	1	9	2	2	1	1	2
27	30	30	29	0	0	0	0	78	1	0	2	2	2	1	1	81	1	0	2	2	2	1	1	83	1	0	2	2	2	1	1	88	1	0	2	2	2	2	2
28	29	27	-9	0	0	0	-9	77	2	0	2	2	2	1	1	80	2	0	1	2	2	2	1	83	2	0	1	2	2	1	1	87	2	0	1	2	2	1	1
29	29	24	-9	2	2	2	-9	82	1	0	1	2	2	1	1	85	1	0	1	2	2	1	1	88	1	0	1	2	2	1	2	92	1	0	1	2	2	1	2
25	29	-9	-9	0	0	-9	-9	78	1	0	1	2	2	2	1	81	1	0	1	2	1	2	1	84	1	0	2	2	2	2	1	88	1	0	2	2	2	1	1
30	29	26	-9	0	0	0	-9	72	2	9	1	2	2	2	2	75	2	9	1	2	2	1	2	78	2	9	1	2	2	1	2	82	2	9	1	2	2	1	2
30	29	30	-9	1	0	0	-9	81	1	12	1	2	2	1	1	84	1	12	1	2	2	1	1	87	1	12	1	2	2	1	1	91	1	12	1	2	2	2	1
28	28	20	-9	2	2	0	-9	72	1	4	2	1	1	1	1	75	1	4	1	1	1	1	1	78	1	4	1	1	1	1	1	82	1	4	2	1	1	1	1
28	25	8	-9	0	0	0	-9	80	1	0	2	2	2	2	2	83	1	0	1	2	2	2	2	86	1	0	1	2	2	1	2	90	1	0	1	2	2	1	2
29	27	-9	-9	0	0	-9	-9	71	1	12	1	2	2	1	1	74	1	12	1	2	2	1	1	78	1	12	1	2	2	1	1	81	1	12	1	2	1	1	1
28	27	15	-9	0	0	0	-9	87	2	0	2	1	2	2	2	90	2	0	2	1	2	2	2	93	2	0	1	1	2	1	2	97	2	0	2	1	2	2	2
29	30	-9	-9	1	1	-9	-9	85	1	0	1	2	1	1	2	88	1	0	1	2	2	1	2	92	1	0	1	2	2	1	2	96	1	0	1	2	2	1	2
28	21	17	-9	0	0	0	-9	79	2	0	1	2	2	2	2	82	2	0	1	2	2	1	2	85	2	0	1	2	2	1	2	90	2	0	1	2	2	1	2
30	24	-9	-9	0	1	-9	-9	71	2	6	1	1	2	1	2	74	2	6	1	2	2	1	2	82	2	6	1	1	2	1	1	81	2	6	1	1	2	1	2
22	0	-9	-9	0	0	-9	-9	78	2	9	1	2	2	2	2	81	2	9	1	2	2	1	2	84	2	9	1	2	2	2	2	88	2	9	1	2	2	1	2
29	29	28	-9	0	0	0	-9	71	2	0	2	2	2	2	1	74	2	0	2	2	2	2	1	77	2	0	2	2	2	2	1	82	2	0	2	2	2	1	2
9	12	11	-9	0	0	0	-9	87	2	0	2	2	2	2	2	91	2	0	2	1	1	2	2	93	2	0	1	2	2	1	2	97	2	0	1	1	2	1	2
30	23	28	-9	0	1	0	-9	70	1	12	1	2	1	1	1	72	1	12	1	2	1	1	1	75	1	12	1	2	1	1	1	81	1	12	1	2	2	1	1
28	30	-9	-9	0	0	-9	-9	71	2	6	1	2	2	1	1	74	2	6	1	2	2	1	1	77	2	6	1	2	2	1	1	81	2	6	1	2	2	1	1
29	30	29	-9	0	0	0	-9	69	2	11	1	2	2	1	1	72	2	11	1	2	2	1	1	74	2	11	1	2	2	1	1	79	2	11	1	2	2	1	1
29	29	-9	-9	0	0	-9	-9	94	1	12	1	2	2	1	2	97	1	12	1	2	2	2	2	99	1	12	1	2	2	2	2	104	1	12	1	2	2	1	2
29	29	-9	-9	0	0	-9	-9	95	1	8	1	2	2	1	1	98	1	8	1	2	2	1	1	101	1	8	1	2	2	1	1	105	1	8	1	2	2	1	1
19	5	-9	-9	0	0	-9	-9	88	2	0	2	2	2	1	2	91	2	0	1	2	2	1	2	107	2	0	2	2	2	1	1	99	2	0	1	2	2	1	1
5	15	-9	-9	0	0	-9	-9	92	1	0	2	2	2	1	2	95	1	0	2	2	2	1	2	101	1	0	2	2	2	1	2	102	1	0	2	2	2	1	2
8	-9	2	-9	0	-9	0	-9	94	2	0	1	1	1	1	2	81	2	0	1	1	1	1	2	100	2	0	1	2	2	1	2	105	2	0	1	2	2	1	2
28	30	27	-9	0	0	0	-9	70	2	5	1	1	2	1	1	73	2	5	1	1	2	1	1	76	2	5	1	1	2	1	1	79	2	5	1	1	2	1	2
12	26	-9	-9	0	0	-9	-9	75	2	12	1	2	2	1	2	78	2	12	1	2	2	1	2	82	2	12	1	2	2	1	2	85	2	12	1	2	2	1	2
29	30	15	-9	1	1	0	-9	75	2	9	1	2	2	1	2	78	2	9	1	2	2	1	2	81	2	9	1	2	2	2	2	86	2	9	2	1	2	1	2
30	30	29	-9	0	0	0	-9	71	2	9	2	2	2	2	1	74	2	9	1	2	2	1	1	77	2	9	1	2	2	2	1	81	2	9	1	2	2	1	1
30	30	-9	-9	1	1	-9	-9	76	2	12	1	2	2	1	1	79	2	12	1	2	2	1	1	83	2	12	1	2	2	1	1	86	2	12	1	2	2	1	1
30	30	30	29	2	1	0	0	73	2	4	1	2	2	1	1	76	2	4	1	2	2	1	1	79	2	4	1	2	2	1	1	84	2	4	1	2	2	1	2
30	29	-9	-9	0	0	-9	-9	78	1	1	1	2	2	1	1	81	1	1	1	2	1	1	1	86	1	1	1	2	1	1	1	89	1	1	1	2	2	1	1
30	30	29	-9	1	1	0	-9	67	1	8	1	1	1	1	1	70	1	8	1	1	1	1	1	73	1	8	1	1	1	1	1	76	1	8	1	2	2	1	1
29	30	30	28	2	1	0	2	72	1	15	1	1	2	1	1	75	1	15	1	1	2	1	1	78	1	15	1	1	2	1	1	83	1	15	1	1	2	1	1
15	6	-9	-9	0	0	-9	-9	71	1	5	1	2	2	1	1	74	1	5	1	2	2	2	1	76	1	5	1	2	2	1	1	81	1	5	1	2	2	1	1
26	28	-9	-9	0	0	-9	-9	72	2	0	1	2	1	1	2	75	2	0	2	2	2	2	2	80	2	0	1	2	2	1	2	82	2	0	1	2	2	1	2
28	28	-9	-9	0	1	-9	-9	75	1	2	1	2	1	1	2	79	1	2	2	2	2	2	2	80	1	2	2	2	2	1	2	85	1	2	2	2	1	2	2
30	26	-9	-9	0	2	-9	-9	78	2	0	1	2	2	2	2	81	2	0	1	2	1	2	2	85	2	0	1	2	1	1	2	89	2	0	1	2	1	1	2
29	30	29	-9	0	0	0	-9	80	2	8	1	1	2	2	2	83	2	8	1	2	2	2	2	86	2	8	1	2	2	1	2	90	2	8	1	2	2	1	2
29	26	27	-9	0	0	0	-9	79	2	0	1	2	2	1	1	82	2	0	1	2	2	2	1	85	2	0	1	2	2	1	1	89	2	0	1	2	2	1	2
30	30	30	-9	0	1	0	-9	69	2	7	1	2	2	1	2	73	2	7	1	2	2	1	2	75	2	7	1	2	2	1	2	78	2	7	1	2	2	1	2
30	27	-9	-9	0	0	-9	-9	74	2	0	1	2	2	2	2	77	2	0	1	2	2	1	2	80	2	0	1	2	2	1	2	84	2	0	1	2	2	2	2
29	30	-9	-9	0	0	-9	-9	75	2	0	1	2	2	1	2	79	2	0	2	2	2	1	2	81	2	0	2	2	2	2	2	85	2	0	2	2	2	2	2
30	30	27	-9	0	0	1	-9	71	1	17	1	2	2	1	1	74	1	17	1	2	2	1	1	77	1	17	1	2	2	1	1	81	1	17	1	2	2	1	1
30	30	-9	-9	2	1	-9	-9	78	2	18	1	2	2	1	2	81	2	18	1	2	2	1	2	83	2	18	1	2	2	1	2	87	2	18	1	2	2	1	2
27	30	-9	-9	2	1	-9	-9	68	2	6	1	1	2	1	2	71	2	6	1	1	2	1	2	73	2	6	1	1	2	1	2	78	2	6	1	2	2	1	2
30	30	23	-9	0	0	0	-9	68	2	17	1	2	2	1	1	71	2	17	1	2	2	1	1	74	2	17	1	2	2	1	1	78	2	17	1	2	2	1	2
16	0	-9	-9	0	0	-9	-9	103	2	0	1	2	2	2	2	106	2	0	1	2	2	2	2	106	2	0	1	2	2	1	2	113	2	0	1	2	2	1	2
29	30	30	-9	0	0	0	-9	69	1	7	1	2	2	1	1	72	1	7	1	2	2	1	1	75	1	7	1	2	1	1	1	78	1	7	1	2	2	1	1
26	29	29	-9	1	0	0	-9	68	2	6	1	2	2	1	1	71	2	6	1	2	2	1	1	74	2	6	1	2	2	1	1	78	2	6	1	2	2	1	1
28	30	-9	-9	0	0	-9	-9	68	2	6	1	2	2	1	2	71	2	6	1	2	2	2	2	75	2	6	1	2	2	2	2	78	2	6	1	2	2	2	2
6	0	-9	-9	0	0	-9	-9	105	2	0	2	2	2	2	2	108	2	0	2	2	2	1	2	112	2	0	2	2	2	1	2	115	2	0	2	2	2	1	2
29	30	30	-9	0	0	1	-9	69	1	12	1	2	2	1	1	72	1	12	1	2	2	1	1	75	1	12	1	2	1	2	1	78	1	12	1	2	2	1	1
30	30	20	-9	0	0	0	-9	69	2	6	1	2	2	1	1	73	2	6	1	2	2	1	1	75	2	6	1	2	2	1	2	78	2	6	1	2	2	1	1
30	27	30	-9	0	0	1	-9	68	2	5	1	2	2	1	2	72	2	5	1	2	1	1	2	74	2	5	1	2	2	1	2	80	2	5	1	2	1	1	2
30	30	27	25	2	0	0	0	70	1	7	1	2	2	1	1	73	1	7	1	2	2	1	1	76	1	7	1	2	2	1	1	99	1	7	1	2	2	1	2
28	0	-9	-9	1	0	-9	-9	104	2	0	1	2	2	1	2	107	2	0	1	2	2	2	2	107	2	0	1	2	2	1	2	111	2	0	1	2	2	1	2
28	30	26	30	2	0	0	1	68	2	6	1	2	2	1	2	71	2	6	1	2	2	1	2	74	2	6	1	2	2	2	2	78	2	6	1	2	2	1	2
30	9	-9	-9	0	0	-9	-9	105	1	2	1	2	2	1	2	108	1	2	1	2	2	1	2	94	1	2	1	2	2	1	2	111	1	2	1	2	2	2	2
19	2	-9	-9	0	0	-9	-9	107	1	2	1	2	2	1	2	110	1	2	1	2	2	2	2	93	1	2	1	2	2	1	2	114	1	2	1	2	2	1	2
30	-9	30	-9	0	-9	0	-9	104	1	13	1	1	2	1	1	87	1	13	1	1	2	1	1	110	1	13	1	1	2	1	1	113	1	13	1	1	2	1	2
3	28	-9	-9	0	0	-9	-9	106	2	0	1	1	2	1	2	109	2	0	1	1	2	1	2	83	2	0	2	2	2	1	2	110	2	0	2	2	2	2	2
29	30	-9	-9	0	0	-9	-9	81	2	7	1	2	2	1	1	84	2	7	1	2	2	1	1	107	2	7	1	2	2	1	1	94	2	7	1	2	2	1	1
27	25	26	-9	0	0	0	-9	92	2	0	1	2	2	1	2	95	2	0	1	2	2	1	2	98	2	0	1	2	2	2	2	102	2	0	1	2	2	1	2
17	26	27	-9	0	0	0	-9	98	1	5	2	2	2	2	2	101	1	5	2	2	1	2	1	104	1	5	2	2	1	2	2	106	1	5	2	2	1	1	2
28	30	28	22	0	0	0	0	84	2	7	2	2	2	2	1	87	2	7	2	1	2	2	1	90	2	7	2	1	2	1	1	94	2	7	2	1	2	1	1
29	24	16	0	0	0	0	0	89	2	0	2	2	2	1	1	92	2	0	2	2	2	1	2	95	2	0	2	2	2	1	2	99	2	0	1	2	2	1	2
21	27	26	-9	0	1	0	-9	83	2	0	1	2	2	1	2	86	2	0	1	2	2	1	1	89	2	0	1	2	2	1	1	93	2	0	1	2	2	1	1
26	24	18	-9	2	0	0	-9	90	2	4	1	2	2	1	1	93	2	4	1	2	2	1	1	96	2	4	1	2	2	1	2	101	2	4	1	2	2	1	2
30	28	30	-9	2	1	1	-9	87	1	14	1	2	2	1	1	90	1	14	1	2	2	1	1	93	1	14	1	2	2	1	1	97	1	14	1	2	1	1	1
24	27	-9	-9	0	0	-9	-9	91	2	0	1	1	1	1	2	94	2	0	1	1	1	1	2	96	2	0	1	2	2	1	2	101	2	0	1	2	2	1	2
21	12	-9	-9	1	0	-9	-9	86	2	0	1	2	2	2	2	89	2	0	2	2	2	1	2	91	2	0	2	2	2	1	2	95	2	0	2	2	2	1	2
30	0	-9	-9	0	0	-9	-9	90	1	6	1	2	1	1	2	93	1	6	1	2	2	1	2	98	1	6	1	2	2	2	2	101	1	6	1	2	2	1	2
30	0	-9	-9	0	0	-9	-9	89	2	9	1	2	2	1	1	92	2	9	1	2	2	1	2	94	2	9	1	2	2	1	2	99	2	9	1	2	2	1	2
28	30	-9	-9	0	0	-9	-9	85	1	10	1	2	1	1	2	88	1	10	2	2	1	1	2	90	1	10	2	2	1	1	2	96	1	10	1	2	1	1	2
23	8	-9	-9	0	0	-9	-9	97	2	0	1	2	2	1	2	101	2	0	1	2	2	2	2	105	2	0	1	2	2	2	2	108	2	0	1	2	2	1	2
28	20	-9	-9	0	0	-9	-9	94	1	0	1	2	2	2	1	97	1	0	1	2	2	1	1	100	1	0	2	2	2	1	1	104	1	0	1	2	2	1	2
28	18	22	-9	0	1	0	-9	81	2	4	1	2	2	2	1	84	2	4	1	2	2	2	2	87	2	4	2	2	2	1	2	90	2	4	1	2	2	1	2
30	0	-9	-9	0	0	-9	-9	91	1	6	1	2	2	1	1	94	1	6	1	2	2	1	1	96	1	6	1	2	2	1	1	101	1	6	1	2	2	1	2
21	29	-9	-9	0	0	-9	-9	83	2	2	2	2	2	1	2	86	2	2	2	2	2	1	2	90	2	2	2	2	2	1	2	93	2	2	2	2	2	2	2
24	29	-9	-9	0	0	-9	-9	92	2	0	2	2	2	1	2	95	2	0	2	2	2	1	2	97	2	0	2	2	2	1	2	103	2	0	2	2	2	1	2
26	24	-9	-9	0	0	-9	-9	90	2	0	2	2	2	1	2	93	2	0	2	2	2	1	2	96	2	0	2	2	2	1	2	100	2	0	2	2	2	1	2
27	0	2	-9	0	0	0	-9	102	2	0	1	2	2	1	2	105	2	0	1	2	2	2	2	108	2	0	1	2	2	1	2	110	2	0	1	2	2	1	2
27	26	20	-9	0	1	0	-9	91	2	0	2	1	1	1	2	94	2	0	1	1	2	1	2	97	2	0	2	2	2	1	2	100	2	0	1	2	2	1	2
29	27	27	-9	0	0	0	-9	88	1	0	2	2	2	1	2	91	1	0	2	2	2	1	2	94	1	0	2	2	2	1	2	98	1	0	2	2	2	1	2
30	16	-9	-9	2	0	-9	-9	86	2	0	2	1	2	1	2	89	2	0	1	1	2	1	2	93	2	0	2	1	2	1	2	94	2	0	2	1	2	2	1
19	29	-9	-9	0	0	-9	-9	97	2	0	2	2	2	2	2	100	2	0	2	2	2	2	2	102	2	0	2	2	2	2	2	107	2	0	2	2	2	2	2
28	30	17	-9	0	0	0	-9	92	1	0	2	2	2	1	2	95	1	0	2	2	2	1	2	98	1	0	2	2	2	2	2	102	1	0	1	2	2	2	2
21	5	-9	-9	0	0	-9	-9	98	2	1	2	2	2	2	2	101	2	1	1	2	2	1	2	105	2	1	2	2	2	1	2	106	2	1	2	2	2	1	2
23	17	15	-9	0	0	0	-9	92	2	6	2	1	1	2	2	95	2	6	1	1	1	2	2	98	2	6	1	1	1	2	2	101	2	6	2	1	1	1	2
20	20	12	-9	0	0	0	-9	92	2	0	2	2	2	2	2	95	2	0	1	2	2	1	2	98	2	0	1	2	2	2	2	102	2	0	2	2	2	1	2
30	27	28	-9	2	1	0	-9	67	2	7	1	2	2	1	1	70	2	7	2	2	2	1	1	73	2	7	1	2	2	1	1	77	2	7	1	2	2	1	1
30	30	30	-9	2	1	0	-9	66	2	9	1	1	1	2	1	69	2	9	2	1	2	2	2	72	2	9	2	1	2	2	2	76	2	9	2	1	2	1	2
30	29	28	-9	0	0	0	-9	65	2	6	2	1	2	1	2	68	2	6	2	2	2	1	2	70	2	6	2	1	2	2	2	75	2	6	2	2	2	2	2
30	-9	30	-9	0	-9	2	-9	67	2	9	2	1	2	2	2	74	2	9	2	2	2	1	2	72	2	9	2	1	2	1	2	76	2	9	2	1	2	1	2
27	30	29	30	2	0	0	0	66	2	5	2	1	2	2	1	69	2	5	2	1	2	2	2	72	2	5	2	1	2	1	2	76	2	5	2	1	2	1	2
25	28	28	15	0	0	0	0	66	2	0	2	1	1	1	1	69	2	0	2	1	2	1	1	71	2	0	2	2	2	2	1	75	2	0	2	2	2	1	2
30	29	28	-9	1	0	0	-9	66	1	9	2	1	2	2	1	69	1	9	2	2	2	1	2	72	1	9	2	2	2	2	1	76	1	9	2	2	2	2	2
29	30	30	30	1	0	1	0	65	1	0	2	1	1	1	1	68	1	0	2	2	2	1	2	71	1	0	2	1	2	2	2	75	1	0	2	1	1	1	2
30	0	0	-9	0	0	0	-9	66	1	3	2	2	2	1	2	69	1	3	1	2	2	1	2	71	1	3	2	2	2	1	2	76	1	3	2	2	2	1	2
19	26	28	-9	0	0	0	-9	103	2	0	2	2	2	1	2	106	2	0	2	1	2	2	1	109	2	0	2	1	2	1	1	111	2	0	1	1	2	1	2
30	30	-9	-9	0	0	-9	-9	101	1	6	1	2	2	1	2	104	1	6	2	2	2	1	2	106	1	6	2	2	2	1	2	111	1	6	2	2	2	1	2
28	16	-9	-9	2	0	-9	-9	99	1	2	1	1	1	1	2	102	1	2	1	2	2	1	2	105	1	2	1	2	1	2	2	73	1	2	1	2	2	2	2
26	28	-9	-9	0	0	-9	-9	101	1	0	2	2	1	2	2	104	1	0	2	2	2	2	2	105	1	0	2	2	2	2	2	110	1	0	2	2	2	1	2
15	23	-9	-9	0	0	-9	-9	88	1	0	2	1	1	2	2	91	1	0	2	1	1	1	2	94	1	0	2	1	2	1	2	98	1	0	2	1	2	1	2
23	1	-9	-9	0	0	-9	-9	92	1	4	1	2	2	1	1	95	1	4	2	2	2	2	1	98	1	4	1	2	2	1	2	102	1	4	1	2	2	2	2
26	11	-9	-9	0	0	-9	-9	94	2	0	1	2	2	2	2	97	2	0	1	2	2	2	2	100	2	0	1	2	2	1	2	104	2	0	1	2	2	1	2
29	25	0	0	0	0	0	0	90	2	0	1	2	2	1	2	93	2	0	1	2	2	1	2	95	2	0	1	2	2	2	2	99	2	0	1	2	2	2	2
29	22	-9	-9	0	0	-9	-9	87	1	3	1	2	2	1	1	91	1	3	1	2	2	2	1	93	1	3	1	2	2	1	2	96	1	3	1	2	2	1	2
28	29	20	-9	0	0	0	-9	73	2	0	2	2	2	1	1	76	2	0	2	1	2	2	1	79	2	0	2	2	2	1	1	82	2	0	2	1	1	1	1
28	29	24	29	0	0	0	0	76	1	0	2	1	2	1	1	79	1	0	2	1	2	2	1	82	1	0	2	2	2	1	1	86	1	0	2	1	2	1	2
27	29	16	18	0	0	0	0	80	1	0	1	1	2	1	1	83	1	0	1	2	2	2	1	86	1	0	1	2	2	2	1	90	1	0	1	2	2	2	1
29	29	-9	-9	0	0	-9	-9	82	1	4	1	2	2	1	2	85	1	4	1	2	1	2	2	87	1	4	1	2	2	2	2	92	1	4	1	2	1	1	2
26	-9	26	26	2	-9	1	0	82	2	1	1	2	2	1	1	77	2	1	1	2	2	1	2	88	2	1	1	2	2	1	2	92	2	1	1	2	2	1	2
23	29	30	30	0	0	0	0	74	1	16	1	1	2	1	1	77	1	16	1	2	2	1	1	80	1	16	1	2	2	1	1	84	1	16	1	2	2	1	1
23	3	-9	-9	0	0	-9	-9	72	1	0	1	2	2	2	1	75	1	0	1	2	2	2	1	78	1	0	1	2	2	1	1	82	1	0	1	2	2	1	1
23	30	30	-9	0	0	1	-9	81	1	2	1	1	2	1	1	85	1	2	1	1	2	1	1	87	1	2	1	2	2	1	1	90	1	2	1	2	2	2	1
30	24	-9	-9	2	0	-9	-9	72	2	0	2	2	2	1	2	75	2	0	2	2	2	1	2	79	2	0	2	2	2	2	2	82	2	0	2	2	2	2	2
30	30	28	28	0	0	1	0	73	1	6	1	1	1	1	1	76	1	6	1	1	1	1	1	79	1	6	1	1	1	1	1	83	1	6	1	1	1	1	1
19	1	17	-9	0	0	0	-9	79	1	0	2	1	1	2	2	82	1	0	2	2	2	2	2	85	1	0	2	1	1	2	2	88	1	0	2	1	1	2	2
30	30	29	-9	2	2	2	-9	72	1	6	1	2	2	1	1	75	1	6	1	2	2	2	1	77	1	6	1	2	2	1	1	82	1	6	1	2	2	1	1
27	22	25	0	0	0	0	0	79	2	0	1	2	2	2	2	82	2	0	1	2	2	1	2	84	2	0	1	2	2	1	2	88	2	0	1	2	1	1	2
29	30	28	-9	1	1	0	-9	74	2	1	1	2	2	1	2	77	2	1	1	2	2	1	2	80	2	1	1	2	2	1	2	84	2	1	1	2	2	1	2
6	3	-9	-9	0	0	-9	-9	106	2	0	1	2	2	1	2	109	2	0	1	2	2	2	2	84	2	0	1	2	2	1	2	113	2	0	1	2	2	2	2
29	26	23	-9	0	0	0	-9	72	1	0	2	2	2	1	1	75	1	0	2	2	2	1	2	78	1	0	2	2	2	2	2	83	1	0	2	2	2	2	2
28	17	-9	-9	0	0	-9	-9	85	1	0	2	2	2	1	2	88	1	0	2	1	1	1	2	87	1	0	2	1	2	1	2	94	1	0	2	1	1	2	1
29	28	28	29	0	0	0	0	84	2	0	2	2	2	1	1	87	2	0	2	2	2	1	2	89	2	0	2	1	2	2	2	94	2	0	2	2	2	2	2
27	-9	23	30	0	-9	0	0	82	1	11	1	2	2	1	1	91	1	11	1	2	2	1	1	88	1	11	1	2	2	1	1	92	1	11	1	2	2	1	1
29	29	30	30	0	0	0	0	76	1	11	1	2	2	1	1	79	1	11	1	2	2	1	1	82	1	11	1	2	2	1	1	86	1	11	1	2	2	1	1
28	28	28	-9	2	1	0	-9	80	2	5	1	2	2	1	2	83	2	5	1	2	2	1	2	86	2	5	1	2	2	1	2	90	2	5	1	2	2	1	2
28	28	30	-9	0	0	0	-9	80	1	0	1	2	2	1	1	84	1	0	1	2	2	1	2	86	1	0	1	2	1	1	2	90	1	0	1	2	2	1	2
27	29	30	29	2	1	1	2	73	2	4	1	2	2	1	1	76	2	4	1	2	2	1	1	78	2	4	1	2	2	1	1	82	2	4	1	2	2	1	2
28	28	30	-9	1	1	1	-9	74	1	0	1	1	1	2	1	77	1	0	1	1	1	1	1	80	1	0	1	1	1	1	1	85	1	0	1	2	1	1	1
27	23	26	-9	0	0	0	-9	85	2	4	1	2	2	2	2	88	2	4	1	2	2	1	2	91	2	4	1	2	1	2	2	95	2	4	1	2	1	1	2
29	27	30	30	0	0	0	0	73	1	4	1	2	1	1	1	76	1	4	1	2	1	1	1	79	1	4	1	2	1	1	1	83	1	4	1	2	1	1	1
27	26	29	15	0	0	0	0	75	2	0	1	2	2	2	1	78	2	0	1	2	2	1	1	81	2	0	1	2	2	2	1	85	2	0	1	2	2	1	2
28	29	29	27	2	0	0	0	72	1	16	1	2	1	1	1	75	1	16	1	2	1	1	1	77	1	16	1	2	2	1	1	82	1	16	1	2	2	1	1
30	28	-9	-9	0	0	-9	-9	75	1	2	2	2	2	1	2	79	1	2	2	2	2	1	2	81	1	2	2	1	2	1	2	85	1	2	2	1	2	1	2
21	29	-9	-9	0	0	-9	-9	83	2	1	2	2	2	2	2	86	2	1	2	2	2	1	2	88	2	1	2	2	2	1	2	93	2	1	1	2	2	2	2
29	29	29	-9	0	0	0	-9	72	1	4	2	2	1	2	1	75	1	4	2	2	2	1	1	78	1	4	2	2	1	1	1	82	1	4	2	2	1	1	1
29	28	-9	-9	2	0	-9	-9	76	2	3	1	2	2	1	2	79	2	3	1	2	1	1	2	82	2	3	1	2	2	1	2	86	2	3	1	2	2	1	2
26	29	29	24	0	0	0	0	73	2	3	1	2	2	1	2	76	2	3	1	2	2	1	2	79	2	3	1	2	2	1	2	83	2	3	1	2	2	1	2
27	30	-9	-9	0	0	-9	-9	77	1	4	1	2	2	1	1	81	1	4	1	2	2	1	1	85	1	4	1	2	2	1	1	88	1	4	1	2	2	1	1
21	27	28	-9	0	0	0	-9	108	1	3	2	1	1	1	1	111	1	3	2	1	1	2	1	114	1	3	2	1	1	1	1	115	1	3	2	1	1	1	1
24	26	-9	-9	0	0	-9	-9	79	2	3	1	2	2	2	2	82	2	3	1	2	2	1	2	86	2	3	1	2	2	1	2	89	2	3	1	2	2	1	2
28	29	0	-9	0	0	0	-9	73	2	0	2	2	2	1	2	76	2	0	2	2	2	1	2	78	2	0	2	2	2	2	2	82	2	0	2	2	2	1	2
23	13	-9	-9	0	0	-9	-9	93	1	2	1	2	1	1	2	96	1	2	1	2	1	1	2	99	1	2	1	2	1	1	2	102	1	2	1	2	2	1	2
22	30	29	28	0	0	0	0	69	1	0	2	1	1	2	1	72	1	0	2	1	1	2	1	75	1	0	2	1	1	1	1	79	1	0	2	1	1	1	1
28	29	27	-9	2	1	1	-9	89	1	6	2	2	1	1	1	92	1	6	2	2	2	1	1	95	1	6	2	2	1	2	2	98	1	6	1	2	2	1	2
23	21	-9	-9	0	0	-9	-9	94	2	0	1	2	2	2	2	97	2	0	1	2	2	1	2	101	2	0	1	2	2	2	2	104	2	0	1	2	2	2	2
29	0	-9	-9	2	0	-9	-9	89	1	0	1	2	1	1	2	92	1	0	2	2	1	1	2	95	1	0	2	2	1	1	2	99	1	0	1	2	1	1	2
28	24	-9	-9	0	0	-9	-9	100	1	2	1	2	2	2	1	103	1	2	1	2	2	1	1	96	1	2	1	2	2	1	1	73	1	2	1	2	2	1	2
24	25	-9	-9	0	0	-9	-9	91	2	0	1	2	2	1	2	94	2	0	1	2	2	1	2	97	2	0	1	2	2	1	2	101	2	0	1	2	2	1	2
28	30	-9	-9	2	0	-9	-9	69	1	9	1	2	2	1	1	73	1	9	1	2	2	2	1	75	1	9	1	2	2	1	1	79	1	9	1	2	2	1	1
29	30	29	-9	2	1	1	-9	69	2	9	1	1	1	1	1	72	2	9	1	2	2	1	2	75	2	9	1	2	2	1	2	78	2	9	1	2	2	1	2
30	-9	29	-9	2	-9	2	-9	69	1	9	1	1	1	1	1	72	1	9	1	1	2	1	1	75	1	9	1	1	1	1	1	79	1	9	1	1	1	1	1
22	29	28	-9	0	1	0	-9	70	2	0	2	2	2	2	1	73	2	0	2	2	2	2	2	76	2	0	2	2	2	1	2	80	2	0	2	2	2	2	2
28	28	30	30	1	1	1	2	71	1	9	1	2	1	1	1	74	1	9	1	2	1	1	1	77	1	9	1	2	1	1	1	81	1	9	1	2	2	1	1
28	27	30	26	0	0	0	0	69	2	5	1	2	2	2	2	72	2	5	1	2	2	1	2	75	2	5	1	2	2	1	2	79	2	5	1	2	2	1	2
29	29	27	29	2	1	0	0	70	1	7	2	1	2	2	2	73	1	7	2	2	2	2	2	75	1	7	2	1	2	2	2	79	1	7	2	1	2	2	2
30	28	25	29	2	0	0	0	70	1	12	1	2	2	1	1	73	1	12	1	2	2	1	1	76	1	12	1	2	2	1	1	80	1	12	1	2	2	1	1
30	27	-9	-9	0	0	-9	-9	68	2	6	1	2	2	2	2	71	2	6	1	2	2	2	1	74	2	6	1	2	2	2	2	78	2	6	1	2	2	1	2
29	30	25	30	2	0	2	0	70	1	6	1	2	2	1	1	73	1	6	1	2	2	1	1	76	1	6	1	2	2	1	1	80	1	6	1	2	2	1	1
30	29	21	29	0	0	0	0	69	2	0	2	2	2	1	2	72	2	0	2	2	2	1	2	75	2	0	2	2	2	1	2	79	2	0	2	2	2	1	2
30	30	29	30	0	0	1	0	70	1	9	2	2	1	1	1	73	1	9	2	2	2	1	1	76	1	9	2	2	1	1	1	80	1	9	2	2	1	1	2
29	22	0	-9	2	0	0	-9	77	2	0	2	1	1	1	2	80	2	0	2	2	2	1	2	83	2	0	2	2	2	1	2	87	2	0	1	2	2	1	2
28	29	23	29	0	0	1	0	71	2	6	2	2	2	2	2	74	2	6	1	2	2	1	2	77	2	6	2	2	2	1	1	81	2	6	2	2	1	1	2
29	29	26	22	2	0	0	0	74	1	2	2	1	2	2	1	77	1	2	2	1	1	1	1	80	1	2	2	1	1	1	1	84	1	2	2	1	1	1	2
30	22	23	-9	0	0	0	-9	73	2	0	2	2	2	2	2	76	2	0	2	2	2	1	2	78	2	0	2	2	2	1	2	84	2	0	2	2	2	1	2
22	21	-9	-9	1	0	-9	-9	81	1	0	1	2	2	2	1	85	1	0	1	2	2	1	1	87	1	0	1	2	2	1	1	91	1	0	1	1	2	1	2
29	30	30	-9	0	1	1	-9	68	1	9	1	2	2	1	1	71	1	9	1	2	2	1	1	74	1	9	1	2	2	1	2	78	1	9	1	2	2	1	2
30	30	30	29	0	1	0	0	69	2	15	1	2	2	1	2	72	2	15	1	2	2	1	2	75	2	15	1	2	1	1	2	79	2	15	1	2	2	1	2
28	25	-9	-9	0	0	-9	-9	71	2	5	1	2	2	1	2	74	2	5	1	2	2	1	2	79	2	5	1	2	2	1	2	81	2	5	1	2	2	2	2
29	30	29	-9	0	1	1	-9	74	1	16	1	2	2	1	1	77	1	16	1	2	2	1	1	80	1	16	1	2	2	1	1	85	1	16	1	2	2	1	1
28	29	29	-9	0	0	0	-9	77	1	12	1	2	2	1	1	81	1	12	1	2	2	1	1	83	1	12	1	2	1	1	2	87	1	12	1	2	2	1	2
28	29	28	29	2	0	0	0	69	1	10	2	2	2	1	1	73	1	10	2	2	2	1	1	75	1	10	2	2	1	2	1	79	1	10	2	2	2	2	1
29	24	-9	10	2	0	-9	0	68	2	2	2	2	2	1	2	72	2	2	2	2	2	1	2	73	2	2	2	2	2	1	2	78	2	2	2	2	2	2	2
28	26	25	26	2	0	0	0	68	2	6	2	2	1	1	1	71	2	6	2	2	2	2	1	74	2	6	2	2	2	2	2	78	2	6	2	1	2	1	2
23	30	28	-9	2	0	0	-9	79	2	11	1	2	2	1	2	82	2	11	1	2	2	1	2	85	2	11	1	2	2	1	2	89	2	11	1	2	2	1	2
21	18	-9	-9	0	0	-9	-9	88	2	0	1	2	2	1	2	91	2	0	1	2	2	1	2	93	2	0	1	2	2	1	2	98	2	0	1	2	2	1	2
27	29	-9	-9	0	1	-9	-9	104	2	6	1	2	2	1	2	107	2	6	1	2	2	1	2	107	2	6	1	2	2	1	2	111	2	6	1	2	1	1	2
29	0	-9	-9	0	0	-9	-9	90	1	2	2	2	2	2	2	94	1	2	2	2	2	1	2	95	1	2	2	2	2	2	2	100	1	2	2	2	2	1	2
29	14	-9	-9	0	0	-9	-9	98	2	0	2	2	1	1	2	101	2	0	2	2	2	1	2	103	2	0	2	2	2	2	2	108	2	0	2	2	2	1	2
27	21	21	0	0	0	0	0	98	2	0	2	2	2	1	2	102	2	0	2	2	1	1	2	104	2	0	2	2	1	1	2	109	2	0	2	2	1	1	2
7	13	4	-9	0	0	0	-9	97	2	0	2	2	2	1	2	100	2	0	2	2	2	1	2	103	2	0	2	2	2	1	2	108	2	0	2	2	2	2	2
27	16	-9	-9	0	0	-9	-9	97	1	3	2	2	2	1	2	101	1	3	2	2	2	1	2	101	1	3	2	2	2	2	2	106	1	3	2	2	2	1	2
24	27	16	-9	1	0	0	-9	89	2	0	2	2	2	1	2	92	2	0	2	2	2	2	2	94	2	0	2	2	2	1	2	98	2	0	2	2	2	1	2
12	0	0	-9	0	0	0	-9	89	2	0	2	2	2	1	1	92	2	0	2	2	2	1	1	94	2	0	2	2	2	1	2	98	2	0	2	2	2	1	2
30	26	24	21	1	1	1	0	66	1	0	2	1	1	1	1	69	1	0	2	1	1	2	1	72	1	0	2	1	1	1	1	77	1	0	2	1	1	1	1
27	25	10	19	0	0	0	0	93	2	0	2	2	2	1	2	96	2	0	2	2	2	1	2	99	2	0	2	2	2	1	2	103	2	0	2	2	2	1	2
30	24	18	0	0	0	0	0	83	1	5	2	2	2	1	1	86	1	5	2	2	2	1	1	89	1	5	2	2	2	1	1	93	1	5	2	2	2	2	1
29	23	-9	-9	0	0	-9	-9	65	2	0	2	2	2	1	1	68	2	0	2	2	2	1	1	106	2	0	2	2	1	2	1	79	2	0	2	2	2	1	1
22	7	-9	-9	0	0	-9	-9	96	2	6	1	2	2	1	2	99	2	6	1	2	2	1	2	101	2	6	1	2	2	1	2	106	2	6	1	2	2	1	2
5	27	-9	-9	0	0	-9	-9	91	2	4	1	2	2	1	2	94	2	4	1	2	2	2	2	98	2	4	1	2	2	2	2	101	2	4	2	2	2	1	2
29	28	28	30	1	1	2	1	65	2	12	1	2	2	1	1	68	2	12	1	2	2	2	1	71	2	12	1	2	2	1	1	76	2	12	1	2	2	1	2
13	0	-9	-9	0	0	-9	-9	102	2	0	1	2	2	1	2	105	2	0	1	2	2	2	2	107	2	0	1	2	2	1	2	112	2	0	1	2	1	1	2
30	29	26	-9	2	2	0	-9	89	2	10	2	2	2	1	2	92	2	10	2	2	2	1	2	95	2	10	2	2	2	1	2	98	2	10	2	2	2	1	2
6	26	-9	-9	1	1	-9	-9	98	1	0	1	2	2	1	2	101	1	0	1	2	2	1	2	103	1	0	2	2	2	1	2	108	1	0	1	2	2	1	2
28	30	-9	-9	0	0	-9	-9	93	2	3	1	2	2	1	2	97	2	3	1	2	2	1	2	99	2	3	1	2	2	1	2	103	2	3	1	2	2	1	2
30	20	-9	-9	1	0	-9	-9	90	1	4	1	2	2	1	1	93	1	4	1	2	2	2	1	96	1	4	1	2	2	1	1	100	1	4	1	2	2	1	2
30	30	-9	-9	0	0	-9	-9	92	2	4	1	2	2	1	2	95	2	4	1	2	2	1	2	98	2	4	1	2	2	1	2	102	2	4	1	2	2	1	2
15	8	-9	-9	0	0	-9	-9	98	2	0	1	2	2	1	2	100	2	0	1	2	2	1	2	105	2	0	1	2	2	1	2	110	2	0	1	2	2	1	2
28	26	0	-9	0	0	0	-9	92	1	3	1	2	1	1	1	95	1	3	1	2	1	1	1	98	1	3	1	2	2	1	1	102	1	3	1	2	1	1	1
28	23	-9	-9	0	0	-9	-9	94	2	3	1	2	2	1	2	97	2	3	1	2	2	1	2	99	2	3	1	2	2	1	2	104	2	3	1	2	2	1	2
30	25	30	30	0	0	0	2	65	2	9	1	2	2	1	1	68	2	9	1	2	2	1	1	71	2	9	1	2	2	1	1	75	2	9	1	2	2	1	1
29	27	-9	-9	0	0	-9	-9	93	1	6	1	1	2	1	1	96	1	6	1	2	2	1	2	99	1	6	1	2	2	1	2	104	1	6	1	2	2	1	2
30	30	-9	-9	1	0	-9	-9	65	2	6	1	2	2	1	1	68	2	6	1	2	1	1	1	72	2	6	2	2	2	1	1	75	2	6	2	2	2	1	1
29	30	-9	-9	0	0	-9	-9	67	2	6	1	2	2	1	1	70	2	6	1	2	2	1	1	73	2	6	1	2	2	1	1	77	2	6	1	2	2	1	1
22	14	-9	-9	0	0	-9	-9	97	2	0	1	2	2	2	2	100	2	0	1	2	2	1	2	98	2	0	1	2	2	2	2	105	2	0	1	2	2	2	2
27	23	-9	-9	0	0	-9	-9	96	2	0	1	2	2	1	2	99	2	0	1	2	2	1	2	103	2	0	1	2	2	1	2	107	2	0	1	2	2	1	2
30	30	30	30	1	2	2	2	67	2	9	1	2	2	1	1	70	2	9	1	2	2	2	1	73	2	9	1	2	2	1	1	77	2	9	1	2	2	1	1
24	30	-9	-9	0	0	-9	-9	66	2	9	1	2	2	1	2	69	2	9	1	2	2	1	2	72	2	9	1	2	2	1	2	76	2	9	1	2	2	1	2
22	30	19	-9	0	0	0	-9	100	2	9	1	2	2	1	2	103	2	9	1	2	2	1	2	106	2	9	1	2	2	2	2	110	2	9	1	2	2	1	2
26	24	0	-9	2	0	0	-9	93	1	0	1	2	2	1	2	96	1	0	1	2	2	1	2	99	1	0	1	2	1	1	2	103	1	0	1	2	1	1	2
26	22	-9	-9	0	0	-9	-9	100	2	0	1	2	2	2	2	103	2	0	1	2	2	1	2	106	2	0	1	2	2	1	2	110	2	0	1	2	2	1	2
24	19	-9	-9	0	0	-9	-9	98	2	0	1	2	2	1	2	101	2	0	1	2	2	1	2	103	2	0	1	2	2	1	2	109	2	0	1	2	2	1	2
16	0	-9	-9	0	0	-9	-9	110	2	0	1	2	2	1	2	113	2	0	1	2	2	1	2	96	2	0	2	2	2	1	2	113	2	0	1	2	2	1	2
26	24	-9	-9	0	0	-9	-9	96	1	3	1	2	2	2	2	99	1	3	1	2	2	1	2	101	1	3	2	2	2	1	2	107	1	3	2	2	2	1	2
30	29	-9	-9	0	0	-9	-9	90	1	6	1	1	1	1	1	93	1	6	1	1	1	1	1	95	1	6	1	2	2	1	1	99	1	6	1	2	1	2	1
25	19	-9	-9	0	0	-9	-9	93	1	0	1	1	1	1	2	95	1	0	1	1	1	1	2	100	1	0	1	1	1	1	2	104	1	0	1	1	2	1	2
27	23	-9	-9	1	2	-9	-9	97	1	4	1	1	2	1	1	100	1	4	1	1	2	2	1	101	1	4	1	2	2	2	1	107	1	4	1	1	2	1	2
18	7	-9	-9	0	0	-9	-9	100	2	0	1	2	2	1	2	103	2	0	1	2	2	1	2	105	2	0	2	2	2	1	1	110	2	0	1	2	2	1	2
27	23	-9	-9	0	0	-9	-9	96	1	3	1	2	2	1	2	98	1	3	1	2	1	1	2	102	1	3	2	2	1	1	2	107	1	3	1	2	1	1	2
30	30	-9	-9	0	0	-9	-9	74	2	11	1	2	2	1	2	77	2	11	1	2	2	1	2	80	2	11	1	2	2	1	2	85	2	11	1	2	2	1	2
29	30	30	30	0	0	1	0	73	1	16	1	1	2	1	1	76	1	16	1	2	2	1	1	79	1	16	1	2	2	1	1	84	1	16	1	2	2	1	1
27	30	-9	-9	2	2	-9	-9	77	2	0	1	2	2	1	2	80	2	0	1	2	2	1	2	83	2	0	1	2	2	2	2	87	2	0	1	2	2	1	2
28	29	27	29	0	0	0	0	73	2	9	1	2	2	1	2	76	2	9	1	2	2	1	2	80	2	9	1	2	2	1	2	84	2	9	1	2	2	1	2
26	28	24	23	0	0	0	0	78	2	0	2	2	2	1	1	82	2	0	2	2	2	1	1	84	2	0	2	2	2	1	1	89	2	0	2	2	2	1	2
30	0	11	-9	0	0	0	-9	76	2	0	2	2	2	1	2	79	2	0	2	2	2	1	2	82	2	0	2	2	2	1	2	87	2	0	2	2	2	1	2
29	17	5	-9	1	0	0	-9	78	2	0	2	2	2	1	1	81	2	0	2	2	2	1	1	84	2	0	2	2	2	1	1	87	2	0	2	2	2	1	1
28	27	22	21	0	0	0	0	86	1	3	2	2	2	1	1	89	1	3	2	2	2	1	1	91	1	3	2	1	2	1	1	96	1	3	2	1	1	1	1
30	26	19	-9	0	0	0	-9	87	1	8	2	2	2	1	2	90	1	8	2	2	2	1	2	93	1	8	2	2	2	1	2	97	1	8	2	2	2	1	2
29	30	-9	-9	0	0	-9	-9	74	1	9	1	2	2	1	1	77	1	9	1	2	2	1	1	80	1	9	1	2	2	1	1	85	1	9	1	2	2	1	1
29	30	-9	-9	0	0	-9	-9	82	2	4	1	2	2	1	2	85	2	4	1	2	2	1	2	88	2	4	1	2	2	1	2	93	2	4	1	2	2	1	2
30	30	-9	-9	0	0	-9	-9	84	1	6	1	2	2	1	1	87	1	6	1	2	2	1	1	90	1	6	1	2	2	1	1	94	1	6	1	2	2	1	1
28	30	12	-9	0	0	0	-9	81	1	14	1	2	2	1	1	84	1	14	1	1	2	1	1	87	1	14	1	2	2	1	1	91	1	14	1	1	2	1	1
30	29	-9	-9	0	0	-9	-9	79	1	6	1	1	2	1	1	82	1	6	1	2	2	1	1	85	1	6	1	2	2	1	1	88	1	6	1	2	2	1	2
30	30	30	30	0	1	1	1	84	1	9	1	2	2	1	1	87	1	9	1	2	2	1	1	90	1	9	1	2	1	1	1	94	1	9	1	2	1	1	1
29	28	-9	-9	0	0	-9	-9	73	1	6	1	1	1	1	1	77	1	6	1	2	1	1	1	78	1	6	1	2	1	1	1	84	1	6	1	2	1	1	2
29	29	-9	-9	0	0	-9	-9	76	1	5	1	2	2	1	1	79	1	5	1	2	2	1	1	81	1	5	1	2	2	1	1	86	1	5	1	2	2	2	1
29	28	-9	-9	2	2	-9	-9	72	2	10	1	2	2	1	1	75	2	10	1	2	2	1	1	77	2	10	1	2	2	2	1	83	2	10	1	2	2	1	2
30	28	25	-9	0	0	0	-9	80	1	2	2	2	1	1	1	83	1	2	2	2	1	1	1	86	1	2	2	2	2	1	1	90	1	2	2	2	2	1	2
27	22	-9	-9	0	0	-9	-9	82	1	6	2	2	2	1	1	84	1	6	2	2	2	1	1	82	1	6	2	2	2	1	1	91	1	6	2	2	2	1	1
28	30	30	30	0	1	0	0	73	1	8	2	1	1	1	1	76	1	8	2	1	2	1	2	79	1	8	2	1	2	1	2	84	1	8	2	2	2	2	2
28	28	-9	-9	0	0	-9	-9	91	2	0	2	2	1	1	2	94	2	0	2	2	1	1	2	93	2	0	2	2	1	1	1	100	2	0	2	2	2	1	1
28	29	-9	-9	0	0	-9	-9	75	2	0	2	2	2	1	1	77	2	0	2	2	2	1	2	82	2	0	2	2	2	2	2	85	2	0	2	2	2	1	2
28	22	-9	-9	0	0	-9	-9	76	1	2	2	2	1	1	1	79	1	2	2	2	2	2	1	85	1	2	2	2	2	1	2	86	1	2	2	2	2	1	2
28	4	0	-9	0	0	0	-9	77	2	2	2	2	2	1	1	80	2	2	2	2	2	2	1	83	2	2	1	2	2	1	2	86	2	2	2	2	2	1	1
30	25	23	-9	0	0	0	-9	73	1	2	2	2	1	1	1	76	1	2	2	2	1	1	1	79	1	2	2	1	1	1	1	84	1	2	2	2	1	1	2
29	26	-9	-9	0	0	-9	-9	73	1	8	2	1	2	1	1	76	1	8	2	1	2	1	1	79	1	8	2	1	2	1	1	84	1	8	2	1	2	2	1
30	30	29	30	0	0	0	0	79	1	5	2	1	1	2	1	82	1	5	2	1	1	1	1	85	1	5	2	1	2	1	2	90	1	5	2	1	1	1	2
28	21	16	-9	0	0	0	-9	83	2	0	2	2	2	1	2	87	2	0	2	2	2	1	2	89	2	0	2	2	2	1	2	92	2	0	2	2	2	1	2
30	30	30	-9	0	1	0	-9	78	1	7	2	1	1	1	1	81	1	7	2	1	1	1	1	84	1	7	2	1	1	1	1	88	1	7	2	2	2	1	1
28	23	-9	-9	0	0	-9	-9	83	2	0	1	2	2	1	2	86	2	0	1	2	2	1	2	88	2	0	1	2	2	1	2	94	2	0	1	2	2	1	2
29	25	30	30	0	0	0	0	82	1	17	1	2	2	1	1	85	1	17	1	2	2	1	1	88	1	17	1	2	2	1	1	93	1	17	1	2	2	1	1
30	30	30	-9	1	1	2	-9	75	1	7	1	2	2	1	1	79	1	7	1	2	2	1	1	82	1	7	1	2	1	1	1	86	1	7	1	2	1	1	2
25	27	-9	-9	0	0	-9	-9	79	1	3	1	2	2	1	2	82	1	3	1	2	2	2	2	86	1	3	1	2	2	1	2	89	1	3	1	2	2	1	1
23	0	-9	-9	0	1	-9	-9	92	2	0	2	2	2	1	2	95	2	0	2	2	2	1	2	102	2	0	2	2	2	1	2	107	2	0	2	2	2	1	2
23	29	-9	-9	2	2	-9	-9	98	2	4	1	2	2	1	2	101	2	4	1	2	2	1	2	99	2	4	1	2	2	1	2	108	2	4	1	2	2	1	2
24	29	-9	-9	0	0	-9	-9	92	2	0	2	2	2	1	2	95	2	0	2	2	2	1	2	102	2	0	2	2	2	1	2	103	2	0	2	2	2	1	2
22	20	-9	-9	0	0	-9	-9	94	1	0	1	2	1	1	1	97	1	0	1	2	2	1	1	100	1	0	1	2	2	2	1	105	1	0	1	2	2	2	1
13	5	0	-9	0	0	0	-9	95	2	0	1	1	2	1	2	98	2	0	1	2	1	1	2	101	2	0	1	2	2	1	2	105	2	0	1	2	2	1	2
25	21	-9	-9	0	0	-9	-9	96	2	8	1	2	2	2	2	99	2	8	1	2	1	1	2	101	2	8	1	2	1	1	2	105	2	8	1	2	2	1	2
25	27	-9	-9	0	0	-9	-9	93	2	3	1	2	2	2	2	96	2	3	1	2	2	1	2	99	2	3	1	2	2	1	2	103	2	3	1	2	2	1	1
28	23	22	-9	0	0	0	-9	82	1	0	1	2	2	2	1	85	1	0	1	2	2	2	1	88	1	0	1	2	2	2	2	92	1	0	1	2	2	1	2
23	24	-9	-9	0	0	-9	-9	79	1	3	1	2	2	1	1	82	1	3	1	1	2	1	1	84	1	3	1	1	2	1	1	90	1	3	1	2	2	1	1
27	25	-9	-9	0	0	-9	-9	80	2	0	2	2	2	2	1	83	2	0	2	2	2	1	1	85	2	0	2	2	2	1	1	89	2	0	2	2	2	1	2
26	27	22	-9	0	0	0	-9	71	2	0	2	2	2	1	1	74	2	0	2	2	2	2	1	77	2	0	2	2	2	1	1	81	2	0	2	2	2	1	1
30	30	-9	-9	1	0	-9	-9	71	1	3	1	2	2	1	1	74	1	3	1	2	2	1	1	77	1	3	2	2	2	1	1	81	1	3	2	2	2	1	1
29	20	0	-9	0	0	0	-9	88	1	0	1	1	2	1	2	91	1	0	1	2	2	1	2	94	1	0	1	2	2	2	2	99	1	0	1	1	2	1	2
29	26	26	28	0	0	0	1	69	1	6	2	1	1	1	1	72	1	6	2	2	2	1	1	75	1	6	2	1	1	1	1	80	1	6	2	2	1	1	1
28	28	-9	-9	2	2	-9	-9	74	2	0	1	2	2	1	2	77	2	0	1	2	2	1	2	81	2	0	1	2	2	1	2	85	2	0	1	2	2	1	2
27	13	-9	-9	0	0	-9	-9	74	2	0	1	2	2	1	1	77	2	0	1	2	2	1	1	80	2	0	1	2	2	1	2	83	2	0	1	2	2	1	2
20	0	-9	-9	2	1	-9	-9	89	1	1	1	1	2	1	2	92	1	1	1	1	2	1	2	95	1	1	1	2	2	1	2	99	1	1	1	2	2	2	2
27	29	30	-9	0	1	0	-9	69	2	6	1	2	2	1	1	72	2	6	1	2	2	1	1	75	2	6	1	2	2	1	1	79	2	6	1	2	1	1	1
17	0	-9	-9	0	0	-9	-9	100	2	0	1	2	2	1	2	103	2	0	1	2	2	1	2	107	2	0	1	2	2	2	2	111	2	0	1	2	2	1	2
27	29	-9	-9	0	0	-9	-9	72	2	0	1	2	2	1	1	75	2	0	1	2	2	1	1	78	2	0	1	2	2	1	1	82	2	0	1	2	2	1	1
28	0	25	-9	0	0	0	-9	72	2	0	1	2	2	1	2	75	2	0	1	2	2	1	2	78	2	0	1	2	2	1	2	84	2	0	1	2	2	1	2
30	27	28	-9	1	2	2	-9	75	1	8	1	1	2	1	1	78	1	8	1	1	2	1	1	81	1	8	1	2	2	1	1	85	1	8	1	2	2	1	1
28	27	-9	-9	1	0	-9	-9	69	2	6	1	2	2	1	1	72	2	6	1	2	1	1	1	75	2	6	1	2	2	1	1	79	2	6	1	2	2	1	1
27	25	-9	-9	0	1	-9	-9	70	2	2	1	2	2	1	2	73	2	2	1	2	2	1	2	76	2	2	1	2	2	1	2	80	2	2	1	1	2	1	2
28	4	-9	-9	0	0	-9	-9	97	2	7	1	2	2	1	2	101	2	7	1	2	2	1	2	98	2	7	1	2	2	1	2	105	2	7	1	2	2	1	2
26	26	-9	-9	1	0	-9	-9	70	1	15	1	1	2	1	2	73	1	15	1	2	2	1	2	77	1	15	1	2	2	1	2	80	1	15	1	2	2	1	2
27	29	30	-9	2	2	1	-9	70	1	13	1	1	1	1	1	73	1	13	1	1	2	1	1	76	1	13	1	2	1	1	1	80	1	13	1	2	1	1	1
28	21	-9	-9	0	0	-9	-9	75	2	0	1	2	2	2	1	78	2	0	1	2	2	1	1	82	2	0	1	2	2	2	2	85	2	0	1	2	2	1	2
28	29	-9	-9	0	0	-9	-9	69	1	17	1	1	2	1	1	72	1	17	1	2	1	1	1	75	1	17	1	1	1	1	1	79	1	17	1	1	1	1	1
25	28	-9	-9	0	0	-9	-9	103	1	6	1	2	2	2	1	106	1	6	1	2	2	1	1	106	1	6	1	2	2	2	1	115	1	6	1	2	2	1	2
30	29	27	30	0	2	0	0	70	1	9	2	1	2	1	1	73	1	9	2	2	2	1	1	76	1	9	2	1	2	1	1	80	1	9	2	2	2	1	1
30	29	28	30	0	0	0	0	70	1	5	2	2	1	1	1	73	1	5	2	2	2	2	1	76	1	5	2	2	1	1	1	80	1	5	2	2	2	2	1
29	28	-9	30	1	0	-9	1	70	1	6	2	2	2	1	1	73	1	6	2	2	2	2	1	76	1	6	2	2	2	1	1	80	1	6	2	2	2	1	1
29	22	25	25	0	0	0	0	69	2	0	2	2	2	1	1	73	2	0	2	2	2	1	1	75	2	0	2	2	2	1	1	80	2	0	2	2	2	1	1
29	28	27	29	0	0	0	0	70	1	9	2	2	1	1	1	73	1	9	2	2	1	1	1	76	1	9	2	2	1	1	1	80	1	9	2	2	1	1	1
29	28	-9	-9	0	0	-9	-9	68	1	9	2	2	2	1	1	71	1	9	2	2	2	1	1	73	1	9	1	2	2	1	1	78	1	9	2	2	2	1	1
19	24	-9	-9	0	0	-9	-9	89	2	0	2	2	2	1	2	92	2	0	2	2	2	1	2	95	2	0	2	2	2	1	2	99	2	0	2	2	2	1	2
28	29	-9	-9	0	0	-9	-9	85	2	0	2	2	2	1	2	88	2	0	2	2	2	1	2	90	2	0	2	2	2	1	2	94	2	0	2	2	2	1	2
26	29	-9	-9	0	0	-9	-9	84	2	0	2	2	2	1	1	87	2	0	2	2	2	1	1	88	2	0	2	2	2	1	1	93	2	0	2	2	2	1	1
28	16	-9	-9	0	0	-9	-9	87	1	0	2	2	2	1	1	89	1	0	2	2	2	1	2	94	1	0	2	2	2	1	2	98	1	0	2	2	2	1	2
10	0	-9	-9	0	0	-9	-9	103	2	0	2	2	1	1	2	106	2	0	2	2	1	1	2	107	2	0	2	2	1	1	2	112	2	0	2	2	2	1	2
21	6	-9	-9	0	0	-9	-9	103	2	0	1	2	2	2	2	106	2	0	1	2	2	1	2	83	2	0	1	2	2	1	2	110	2	0	1	2	2	1	2
30	28	30	-9	0	0	0	-9	68	1	10	1	2	2	1	2	71	1	10	1	2	2	1	2	75	1	10	1	2	2	1	2	79	1	10	1	2	2	1	2
8	0	-9	-9	0	0	-9	-9	103	2	0	2	2	2	1	2	106	2	0	2	2	2	1	2	105	2	0	2	2	2	1	2	111	2	0	2	2	2	1	2
29	9	-9	-9	1	1	-9	-9	98	2	0	1	2	2	1	2	101	2	0	1	2	1	2	2	104	2	0	1	2	1	1	2	108	2	0	2	2	1	1	2
29	28	22	-9	0	0	0	-9	69	2	2	2	2	2	1	1	72	2	2	2	2	2	1	1	75	2	2	2	2	2	1	1	80	2	2	2	2	2	1	1
9	30	-9	-9	0	1	-9	-9	104	2	10	1	2	2	2	2	107	2	10	1	2	2	1	2	106	2	10	1	2	2	1	2	114	2	10	1	2	2	1	2
30	30	-9	-9	0	0	-9	-9	69	2	12	1	2	2	1	1	72	2	12	1	2	2	2	1	75	2	12	1	2	2	1	1	79	2	12	1	2	2	2	1
30	30	-9	-9	0	1	-9	-9	68	2	12	1	2	2	1	1	71	2	12	1	2	2	1	1	75	2	12	1	2	2	2	1	78	2	12	1	2	2	2	1
28	30	30	30	0	1	0	1	70	2	12	1	2	2	1	1	73	2	12	1	2	2	1	1	76	2	12	1	2	2	1	1	80	2	12	1	2	2	1	1
19	9	-9	-9	0	0	-9	-9	99	2	0	2	2	2	1	2	102	2	0	2	2	1	2	2	105	2	0	2	2	1	1	2	109	2	0	2	2	2	1	2
29	30	30	30	2	1	2	2	67	2	3	1	2	2	1	1	70	2	3	1	2	2	1	1	73	2	3	1	2	2	1	1	77	2	3	1	2	2	1	1
28	23	28	23	0	0	0	0	67	2	0	1	2	2	2	1	70	2	0	1	2	2	1	1	73	2	0	1	2	2	1	1	77	2	0	1	2	2	1	1
30	29	30	-9	1	0	0	-9	65	1	12	1	1	2	1	1	69	1	12	1	1	2	1	2	72	1	12	1	1	2	1	1	76	1	12	1	1	2	1	1
30	28	-9	30	1	1	-9	1	65	1	5	1	1	2	1	1	68	1	5	1	1	2	1	1	71	1	5	1	1	2	1	1	75	1	5	1	2	1	1	1
22	18	3	13	0	0	0	0	89	1	0	1	2	2	1	2	92	1	0	1	1	2	1	2	95	1	0	1	1	2	1	2	99	1	0	1	1	2	1	2
30	30	28	26	1	1	1	1	66	1	7	1	1	1	1	1	69	1	7	1	1	1	1	1	72	1	7	1	1	1	1	1	76	1	7	1	1	2	1	1
29	30	29	26	2	1	2	2	65	2	8	1	2	1	1	1	68	2	8	1	2	2	1	1	71	2	8	1	2	2	1	1	75	2	8	1	2	1	1	1
29	29	29	30	1	0	1	1	67	2	0	2	2	1	1	1	70	2	0	2	2	1	1	2	73	2	0	2	2	1	2	2	77	2	0	2	2	1	1	2
30	29	29	30	0	1	0	2	66	1	3	2	2	2	1	1	69	1	3	2	2	2	1	1	72	1	3	2	2	2	1	1	76	1	3	2	2	2	1	1
30	30	30	29	0	1	1	0	66	1	10	2	2	1	1	1	69	1	10	2	2	1	1	1	72	1	10	2	2	1	1	1	76	1	10	2	2	1	1	1
19	10	-9	-9	0	0	-9	-9	99	2	0	2	2	2	1	2	101	2	0	2	2	2	1	2	107	2	0	2	2	1	1	2	109	2	0	2	2	2	1	2
30	30	-9	-9	0	0	-9	-9	66	2	4	1	2	1	1	1	69	2	4	1	2	2	1	1	73	2	4	1	2	2	1	1	77	2	4	1	2	2	1	1
30	30	29	28	0	0	0	0	67	1	6	2	1	2	1	1	70	1	6	2	1	2	1	1	73	1	6	1	1	2	1	1	77	1	6	2	1	2	1	1
24	16	22	-9	0	0	0	-9	67	2	0	2	2	2	1	2	70	2	0	2	2	2	1	2	73	2	0	1	2	2	1	2	78	2	0	1	2	2	1	2
29	29	-9	-9	1	2	-9	-9	67	2	0	2	1	2	1	1	70	2	0	2	1	2	1	1	71	2	0	2	1	2	1	1	76	2	0	2	1	2	1	1
27	27	-9	-9	0	0	-9	-9	94	2	7	2	2	2	1	2	97	2	7	1	2	2	2	2	99	2	7	1	2	2	1	2	104	2	7	2	2	2	1	2
29	29	24	26	0	2	0	0	65	2	0	2	2	2	1	1	68	2	0	2	2	2	1	1	71	2	0	2	2	2	2	1	75	2	0	2	2	2	1	1
16	3	-9	-9	0	0	-9	-9	100	2	0	2	2	2	1	2	103	2	0	2	2	2	1	2	103	2	0	2	2	2	1	2	109	2	0	2	2	2	1	2
23	8	-9	-9	0	0	-9	-9	99	2	0	2	2	2	1	2	102	2	0	2	2	1	1	2	104	2	0	2	2	2	1	2	109	2	0	2	2	2	2	2
27	30	-9	-9	0	0	-9	-9	84	2	6	1	2	2	1	1	87	2	6	1	2	2	1	1	88	2	6	1	2	2	2	1	93	2	6	1	2	2	2	2
29	29	29	26	0	0	0	0	66	1	1	2	2	2	1	1	69	1	1	2	2	2	2	1	72	1	1	2	2	2	2	1	76	1	1	2	2	2	1	1
9	9	-9	-9	0	0	-9	-9	90	2	0	2	2	2	1	2	93	2	0	2	2	1	1	2	94	2	0	2	2	2	1	2	100	2	0	2	2	2	1	2
29	29	-9	-9	0	0	-9	-9	87	1	6	2	2	1	1	2	90	1	6	2	2	2	1	2	92	1	6	2	2	1	1	2	96	1	6	2	2	1	1	2
24	10	-9	-9	0	0	-9	-9	92	2	0	2	2	2	1	2	96	2	0	2	2	2	1	2	98	2	0	2	2	2	1	2	101	2	0	2	2	2	1	2
23	25	-9	-9	0	0	-9	-9	84	1	12	2	1	1	1	1	87	1	12	2	1	2	1	2	92	1	12	2	1	2	1	2	94	1	12	2	1	1	1	2
25	30	28	29	0	0	0	0	65	2	0	2	2	2	1	1	68	2	0	2	2	2	1	1	71	2	0	2	2	2	1	1	75	2	0	2	2	2	1	1
30	-9	26	29	0	-9	0	0	65	1	9	2	2	2	1	1	95	1	9	2	2	2	1	1	71	1	9	2	2	2	1	1	75	1	9	2	2	2	1	1
23	27	-9	-9	0	0	-9	-9	86	1	0	2	2	2	1	2	89	1	0	2	2	2	1	2	92	1	0	2	2	2	1	2	96	1	0	2	2	2	1	2
30	23	-9	-9	1	0	-9	-9	86	1	3	2	1	1	1	1	89	1	3	2	1	2	2	1	91	1	3	2	1	1	2	1	94	1	3	2	1	1	2	1
23	25	-9	-9	0	0	-9	-9	85	1	1	2	2	1	1	2	88	1	1	2	2	2	1	2	90	1	1	2	2	2	1	2	95	1	1	2	2	2	1	2
29	26	23	-9	0	0	0	-9	84	1	0	2	2	2	1	1	87	1	0	2	2	2	1	2	90	1	0	2	2	2	1	2	94	1	0	2	2	2	1	2
14	29	30	8	0	0	0	0	80	2	3	2	2	2	1	2	83	2	3	2	2	2	1	2	86	2	3	2	2	2	1	2	90	2	3	2	2	2	1	2
27	16	-9	-9	0	0	-9	-9	84	2	0	2	2	2	1	2	87	2	0	2	2	2	1	2	90	2	0	2	2	2	1	2	93	2	0	2	2	2	1	2
16	5	-9	-9	0	0	-9	-9	90	1	0	2	1	2	1	2	93	1	0	2	2	2	1	2	94	1	0	2	1	2	1	2	100	1	0	2	1	1	1	2
18	29	27	-9	0	0	0	-9	87	2	0	2	2	2	1	2	90	2	0	2	2	2	2	2	93	2	0	2	2	2	1	2	96	2	0	2	2	2	1	2
30	23	0	-9	0	0	0	-9	89	2	0	2	1	1	1	2	92	2	0	2	1	2	1	2	95	2	0	2	2	2	1	2	99	2	0	2	2	2	2	2
11	18	-9	-9	0	0	-9	-9	94	2	0	2	2	2	1	2	97	2	0	2	2	2	2	2	98	2	0	2	2	2	2	2	104	2	0	2	2	2	1	2
19	10	-9	-9	0	0	-9	-9	89	2	0	2	1	1	1	2	92	2	0	2	1	2	2	2	95	2	0	2	1	2	2	2	98	2	0	1	2	2	1	2
17	16	-9	-9	1	0	-9	-9	81	2	0	2	2	2	1	2	84	2	0	2	2	2	1	2	87	2	0	2	2	2	1	2	91	2	0	1	2	2	2	2
18	19	29	-9	0	0	0	-9	94	2	0	2	2	2	1	2	97	2	0	2	2	2	1	2	100	2	0	2	2	2	1	2	104	2	0	2	2	2	1	2
21	14	-9	-9	0	0	-9	-9	91	2	0	2	2	2	1	2	94	2	0	2	1	2	1	2	97	2	0	2	1	2	1	2	100	2	0	2	2	2	1	2
29	30	-9	-9	0	0	-9	-9	88	1	18	2	2	2	1	2	92	1	18	1	2	2	1	2	92	1	18	1	2	2	1	2	96	1	18	1	2	2	1	2
29	27	-9	-9	0	0	-9	-9	87	2	0	2	2	2	1	2	89	2	0	2	2	2	1	2	92	2	0	2	2	2	1	2	97	2	0	2	2	2	1	2
23	23	12	-9	0	0	0	-9	93	2	0	2	2	2	1	2	96	2	0	2	2	2	1	1	99	2	0	2	2	2	2	2	102	2	0	2	2	2	1	2
29	28	29	21	0	2	0	0	92	2	0	2	2	2	1	2	95	2	0	2	2	2	1	2	98	2	0	2	2	2	1	2	101	2	0	2	2	2	1	2
21	10	-9	-9	0	0	-9	-9	89	1	0	1	2	2	1	1	92	1	0	1	1	2	1	1	95	1	0	1	2	2	2	1	100	1	0	1	2	2	1	2
24	0	-9	-9	0	0	-9	-9	90	1	4	1	2	1	2	1	93	1	4	1	2	2	1	2	92	1	4	1	2	2	2	2	100	1	4	1	2	2	1	2
28	0	-9	-9	0	0	-9	-9	94	2	0	1	2	2	1	2	97	2	0	1	2	2	2	2	101	2	0	1	2	2	2	2	104	2	0	1	2	2	1	2
29	29	-9	-9	0	0	-9	-9	91	1	0	1	1	1	1	2	94	1	0	1	2	2	1	2	98	1	0	1	2	2	1	2	101	1	0	1	2	2	1	2
30	29	-9	-9	2	0	-9	-9	94	2	0	1	2	2	1	2	97	2	0	1	2	2	1	2	102	2	0	1	2	2	1	2	104	2	0	1	2	2	2	2
30	4	-9	-9	0	0	-9	-9	90	1	3	1	2	2	1	2	93	1	3	1	2	2	1	2	89	1	3	1	2	2	1	2	99	1	3	1	2	2	1	2
29	25	-9	-9	0	0	-9	-9	94	1	3	1	2	2	1	1	97	1	3	1	2	2	1	1	100	1	3	1	2	2	1	1	104	1	3	1	2	2	1	1
30	27	4	-9	1	0	0	-9	90	1	3	1	2	2	1	1	93	1	3	1	2	2	1	1	96	1	3	1	2	2	2	1	99	1	3	1	2	2	1	2
15	10	-9	-9	0	0	-9	-9	103	2	0	2	2	2	1	2	105	2	0	2	2	2	1	2	111	2	0	2	2	2	2	2	111	2	0	2	2	2	1	1
25	-9	22	-9	0	-9	0	-9	85	1	0	2	2	1	2	1	71	1	0	1	2	2	1	2	91	1	0	1	2	2	1	2	96	1	0	2	2	2	1	2
29	28	29	20	0	0	0	0	85	1	0	2	1	1	1	2	88	1	0	2	1	1	1	2	91	1	0	2	1	1	1	2	95	1	0	2	1	1	1	2
29	25	25	21	0	0	0	0	82	2	0	2	2	2	1	2	85	2	0	2	2	2	1	2	88	2	0	2	2	2	1	2	92	2	0	2	2	2	1	2
12	2	-9	-9	0	0	-9	-9	102	1	0	2	2	2	1	2	105	1	0	2	2	2	1	2	108	1	0	2	2	2	2	2	111	1	0	2	2	2	2	2
19	11	16	-9	1	1	1	-9	93	2	0	1	2	2	2	2	95	2	0	1	2	2	2	2	98	2	0	1	2	2	1	2	104	2	0	1	2	2	1	2
23	0	-9	-9	0	0	-9	-9	92	2	0	1	2	2	2	2	95	2	0	1	2	2	2	2	98	2	0	2	2	2	1	2	102	2	0	1	2	2	1	2
15	24	-9	-9	0	0	-9	-9	94	2	0	1	2	2	1	2	97	2	0	1	2	2	1	2	100	2	0	1	2	2	1	2	104	2	0	1	2	2	1	2
30	24	-9	-9	1	1	-9	-9	94	2	0	1	2	2	2	2	96	2	0	1	2	2	2	2	100	2	0	1	2	2	2	2	104	2	0	1	2	2	1	2
26	30	-9	-9	0	0	-9	-9	93	1	5	1	1	1	1	2	97	1	5	1	1	1	1	2	99	1	5	1	1	1	1	2	104	1	5	1	1	1	1	2
30	19	2	-9	0	0	0	-9	89	1	6	1	1	2	1	2	92	1	6	1	2	2	1	2	95	1	6	1	2	2	2	2	98	1	6	1	2	2	1	2
28	30	-9	-9	2	1	-9	-9	90	1	4	1	1	1	1	2	93	1	4	1	1	1	1	2	95	1	4	1	1	1	1	2	99	1	4	1	1	2	1	2
26	26	-9	-9	0	0	-9	-9	92	1	5	1	2	2	1	2	96	1	5	1	2	2	1	2	99	1	5	1	2	2	1	2	104	1	5	1	2	2	1	2
29	24	28	-9	0	1	0	-9	92	1	5	2	2	2	2	2	95	1	5	2	2	2	1	2	98	1	5	2	2	2	2	2	107	1	5	2	2	2	1	2
30	27	-9	-9	0	0	-9	-9	95	1	3	1	2	2	1	2	98	1	3	1	2	2	1	2	100	1	3	1	2	2	1	2	105	1	3	1	2	2	1	2
16	14	-9	-9	0	0	-9	-9	93	2	0	1	2	2	2	2	96	2	0	1	2	2	2	2	98	2	0	1	2	2	1	2	104	2	0	1	2	2	1	2
18	26	12	-9	0	0	0	-9	92	2	0	2	2	2	2	2	95	2	0	2	2	2	1	2	98	2	0	2	2	2	2	2	102	2	0	2	2	2	2	2
30	29	-9	-9	0	1	-9	-9	82	1	6	2	2	2	1	1	86	1	6	2	2	1	1	1	86	1	6	2	2	2	1	2	92	1	6	2	2	2	1	2
27	28	24	-9	0	1	1	-9	90	1	4	2	2	1	2	1	94	1	4	2	2	1	1	1	97	1	4	2	2	2	2	2	100	1	4	2	2	2	1	2
30	28	13	-9	0	1	0	-9	91	1	0	2	1	1	2	1	94	1	0	2	2	1	2	1	97	1	0	2	2	2	2	1	101	1	0	2	1	1	1	1
21	0	-9	-9	0	0	-9	-9	101	2	0	2	2	2	1	2	104	2	0	2	2	2	2	2	106	2	0	2	2	2	1	2	97	2	0	2	2	1	1	2
23	0	-9	-9	0	0	-9	-9	98	1	0	2	2	2	2	2	101	1	0	2	2	2	2	2	106	1	0	2	2	2	2	2	108	1	0	2	2	1	1	2
28	25	-9	-9	0	0	-9	-9	91	2	0	2	2	2	1	2	94	2	0	2	2	1	1	2	97	2	0	2	2	2	1	2	101	2	0	2	2	2	1	2
18	0	-9	-9	0	0	-9	-9	94	2	0	2	2	2	1	2	97	2	0	2	2	2	1	2	100	2	0	2	2	2	1	2	104	2	0	2	2	2	1	2
9	21	15	-9	0	0	0	-9	88	2	0	2	1	2	2	2	91	2	0	2	2	2	1	2	94	2	0	2	2	2	1	2	99	2	0	2	2	2	2	2
28	29	-9	-9	0	1	-9	-9	96	1	6	2	2	2	1	2	99	1	6	2	2	2	1	2	103	1	6	2	2	2	1	2	106	1	6	2	2	2	1	2
23	25	18	-9	0	0	0	-9	90	2	0	2	1	1	1	2	93	2	0	2	1	2	1	2	96	2	0	2	2	2	1	2	100	2	0	2	2	2	2	2
23	12	-9	-9	0	0	-9	-9	96	1	0	2	2	1	1	2	99	1	0	2	2	2	1	2	100	1	0	2	2	1	1	2	106	1	0	2	2	2	1	2
22	21	-9	-9	0	0	-9	-9	98	2	0	1	2	2	1	2	101	2	0	2	2	2	1	2	105	2	0	2	2	2	1	2	108	2	0	2	2	2	1	1
17	7	-9	-9	0	0	-9	-9	96	2	0	2	2	2	1	2	99	2	0	2	2	2	2	2	103	2	0	2	2	2	1	2	107	2	0	2	2	2	2	2
21	10	23	-9	0	0	0	-9	95	1	10	2	2	2	1	2	98	1	10	2	2	2	1	2	101	1	10	2	2	2	1	2	105	1	10	2	2	2	1	2
27	24	-9	-9	1	0	-9	-9	94	1	6	2	2	1	1	2	98	1	6	2	2	2	1	2	99	1	6	2	2	2	1	2	104	1	6	2	2	2	1	2
26	0	-9	-9	0	0	-9	-9	89	2	0	2	2	2	1	2	92	2	0	2	2	1	1	2	96	2	0	2	2	2	1	2	99	2	0	2	2	2	1	2
28	27	-9	-9	0	0	-9	-9	92	1	0	2	2	2	1	1	95	1	0	2	2	2	1	1	98	1	0	2	2	2	1	1	101	1	0	2	2	2	1	2
27	29	27	25	0	0	0	0	67	2	0	2	2	2	1	2	70	2	0	2	2	2	1	2	73	2	0	2	2	2	1	2	77	2	0	2	2	2	2	2
29	29	-9	-9	1	0	-9	-9	66	1	5	2	2	1	2	1	69	1	5	2	1	1	1	1	71	1	5	2	1	1	2	1	76	1	5	2	1	2	1	1
26	25	28	25	0	2	2	0	66	2	0	1	2	2	1	2	69	2	0	1	2	2	1	2	72	2	0	1	2	2	1	2	76	2	0	1	2	2	1	2
28	29	30	30	1	1	1	2	67	2	0	1	1	2	1	2	70	2	0	1	2	2	1	2	73	2	0	1	1	1	1	2	77	2	0	1	1	2	1	2
29	29	29	29	0	0	0	0	65	2	0	2	2	2	2	1	68	2	0	2	2	2	1	1	71	2	0	2	2	2	1	1	75	2	0	2	2	2	2	1
18	29	-9	-9	0	0	-9	-9	93	2	0	2	2	2	1	2	95	2	0	2	2	2	1	2	98	2	0	2	2	2	1	2	103	2	0	2	2	2	1	2
30	30	28	28	0	0	1	1	66	1	9	2	1	1	1	1	69	1	9	2	2	2	1	2	72	1	9	2	2	1	1	1	76	1	9	2	2	2	1	1
19	5	-9	-9	0	0	-9	-9	84	2	0	2	2	2	1	2	88	2	0	2	2	2	1	2	91	2	0	2	2	2	1	2	94	2	0	2	2	2	1	2
26	29	29	-9	0	0	0	-9	87	1	2	1	2	2	1	1	90	1	2	2	2	2	1	1	93	1	2	2	2	2	2	1	99	1	2	1	2	2	1	1
20	23	0	-9	0	0	0	-9	94	1	0	2	2	2	1	2	97	1	0	2	1	2	1	2	100	1	0	2	2	2	1	2	104	1	0	2	2	2	1	2
21	24	-9	-9	0	1	-9	-9	102	1	0	2	1	1	1	1	105	1	0	1	2	2	1	1	111	1	0	1	2	2	1	1	112	1	0	1	2	2	1	2
30	30	29	29	0	0	0	0	65	1	6	2	2	1	2	1	68	1	6	2	2	2	1	1	71	1	6	2	2	2	2	1	75	1	6	2	2	1	1	1
20	29	-9	-9	0	0	-9	-9	100	2	0	2	2	2	1	2	103	2	0	2	2	1	1	2	106	2	0	2	2	1	2	2	110	2	0	2	2	2	1	2
25	26	24	-9	2	2	2	-9	82	2	3	2	2	2	2	2	85	2	3	2	2	2	1	2	88	2	3	2	2	2	1	2	92	2	3	2	2	2	2	2
21	24	-9	-9	0	0	-9	-9	90	2	0	2	2	2	1	2	93	2	0	1	2	2	1	2	97	2	0	1	2	2	1	2	100	2	0	1	2	2	1	2
29	30	30	30	1	0	1	0	65	2	6	2	1	1	1	2	67	2	6	2	1	1	1	1	70	2	6	2	2	2	2	1	74	2	6	2	2	2	2	1
13	15	-9	-9	0	0	-9	-9	97	2	0	2	2	2	1	2	100	2	0	2	2	2	1	2	102	2	0	2	2	2	1	2	107	2	0	2	2	2	1	2
19	11	-9	-9	0	0	-9	-9	98	2	0	2	2	2	1	2	101	2	0	2	2	2	1	2	104	2	0	2	2	2	1	2	108	2	0	2	2	2	1	2
24	0	-9	-9	0	0	-9	-9	95	2	0	2	2	2	1	2	98	2	0	2	2	1	1	2	101	2	0	2	2	2	1	2	105	2	0	1	2	2	1	2
25	21	-9	-9	0	0	-9	-9	100	2	0	2	2	2	1	2	103	2	0	1	2	2	1	2	106	2	0	1	2	2	1	2	110	2	0	1	2	2	1	2
29	23	-9	-9	0	0	-9	-9	100	1	0	2	1	1	1	1	103	1	0	2	1	2	1	2	106	1	0	2	2	2	2	2	110	1	0	2	1	2	2	2
30	-9	30	29	0	-9	1	0	65	2	6	1	2	2	2	2	74	2	6	1	2	2	2	2	71	2	6	1	2	2	2	2	75	2	6	1	2	2	2	2
29	30	-9	26	2	2	-9	0	66	1	9	1	1	2	1	1	69	1	9	1	1	2	1	1	73	1	9	1	1	2	1	1	76	1	9	1	1	2	1	1
30	24	22	-9	0	0	0	-9	68	2	0	2	2	2	1	1	71	2	0	2	2	2	1	1	74	2	0	2	2	2	1	1	78	2	0	2	2	2	1	1
22	6	14	-9	0	0	0	-9	82	2	0	2	2	2	1	2	86	2	0	2	2	2	1	2	89	2	0	2	2	2	1	2	92	2	0	2	2	2	2	2
18	12	7	-9	0	0	0	-9	104	2	0	2	2	2	1	2	107	2	0	2	2	1	1	2	111	2	0	1	2	2	2	2	114	2	0	1	2	2	1	2
9	21	-9	-9	0	0	-9	-9	100	2	0	1	1	2	1	2	103	2	0	2	1	2	1	2	106	2	0	1	1	2	1	2	110	2	0	2	1	1	1	2
30	23	-9	-9	1	0	-9	-9	96	1	0	2	2	1	1	1	99	1	0	2	2	1	1	1	100	1	0	2	2	2	1	2	107	1	0	2	2	1	1	2
18	29	-9	-9	0	0	-9	-9	97	1	5	1	2	2	1	2	100	1	5	2	2	2	1	2	102	1	5	2	2	2	1	2	107	1	5	2	2	2	1	2
8	26	-9	-9	0	0	-9	-9	102	2	0	2	2	2	1	2	105	2	0	2	2	2	1	2	106	2	0	2	2	2	1	2	111	2	0	2	2	2	1	2
7	13	-9	-9	0	0	-9	-9	94	2	0	2	2	1	1	2	97	2	0	2	1	1	1	2	99	2	0	2	2	1	1	2	104	2	0	2	2	2	1	2
25	22	12	-9	0	0	0	-9	91	2	0	2	2	2	1	2	94	2	0	2	2	2	1	2	97	2	0	2	2	2	1	2	101	2	0	2	2	2	1	2
27	1	-9	-9	0	0	-9	-9	101	2	0	2	1	2	1	2	104	2	0	2	2	2	1	2	111	2	0	2	2	2	1	2	110	2	0	2	2	2	1	2
15	27	14	0	0	0	0	0	101	2	0	2	2	2	1	2	104	2	0	2	2	2	1	2	107	2	0	2	2	2	1	2	97	2	0	2	2	2	1	2
10	27	-9	-9	0	0	-9	-9	101	1	0	2	2	2	1	2	104	1	0	2	2	2	1	2	106	1	0	2	2	2	1	2	110	1	0	2	2	2	1	2
27	22	-9	-9	0	0	-9	-9	104	2	0	1	2	2	1	2	107	2	0	1	2	2	1	2	109	2	0	1	2	2	1	2	111	2	0	1	2	2	2	2
24	12	-9	-9	0	0	-9	-9	101	2	3	1	2	2	1	2	104	2	3	1	2	2	1	2	105	2	3	2	2	1	1	2	110	2	3	2	2	1	1	2
24	9	-9	-9	0	0	-9	-9	91	2	0	2	2	2	1	1	94	2	0	2	2	2	2	1	96	2	0	2	2	2	1	2	99	2	0	2	2	2	1	2
23	30	30	29	0	2	2	2	101	1	0	2	2	1	1	2	104	1	0	2	1	1	1	1	107	1	0	2	1	1	1	1	111	1	0	2	1	1	1	1
18	29	28	-9	0	0	0	-9	91	1	9	2	1	2	1	2	94	1	9	2	2	2	1	2	97	1	9	2	2	2	1	2	101	1	9	2	2	2	1	2
16	21	-9	-9	1	0	-9	-9	95	2	0	2	2	2	1	2	98	2	0	2	2	2	1	2	101	2	0	2	2	2	1	2	104	2	0	2	2	2	1	2
29	19	13	-9	0	0	0	-9	91	1	0	2	1	2	1	2	93	1	0	2	1	1	1	2	97	1	0	2	1	2	1	2	101	1	0	2	1	2	1	2
29	22	-9	-9	0	0	-9	-9	107	2	0	2	2	2	1	2	110	2	0	2	2	2	1	2	93	2	0	2	2	2	1	2	114	2	0	2	2	2	1	2
28	16	-9	-9	2	0	-9	-9	91	1	5	2	2	1	1	2	94	1	5	2	2	2	1	2	97	1	5	2	2	2	2	2	101	1	5	2	2	2	1	2
20	23	-9	-9	0	0	-9	-9	100	2	0	2	2	2	2	2	103	2	0	2	2	2	1	2	102	2	0	2	2	2	2	2	109	2	0	2	2	2	1	2
7	29	-9	-9	0	0	-9	-9	101	2	0	2	2	2	2	2	104	2	0	2	2	2	2	2	86	2	0	2	2	2	1	2	109	2	0	2	2	2	2	2
22	0	-9	-9	0	0	-9	-9	91	1	0	2	2	1	1	2	94	1	0	2	2	2	1	2	97	1	0	2	2	1	1	2	95	1	0	2	2	2	2	2
13	2	-9	-9	0	0	-9	-9	104	2	0	2	2	2	1	2	107	2	0	2	2	2	1	2	108	2	0	2	2	2	1	2	115	2	0	2	2	2	1	2
27	18	-9	-9	0	0	-9	-9	99	2	0	2	2	1	1	2	102	2	0	2	2	2	1	2	71	2	0	2	2	2	1	2	104	2	0	2	2	2	1	2
29	24	-9	-9	0	0	-9	-9	91	2	0	2	2	2	1	2	94	2	0	2	2	2	1	2	95	2	0	2	2	2	1	2	100	2	0	2	2	2	2	2
20	28	29	-9	0	0	0	-9	87	1	5	2	2	2	1	2	90	1	5	2	2	1	1	2	93	1	5	2	2	1	1	2	99	1	5	2	2	1	1	2
10	16	-9	-9	0	0	-9	-9	102	1	0	2	2	2	1	2	105	1	0	2	2	2	1	2	106	1	0	2	2	2	1	2	112	1	0	2	2	2	1	2
13	27	29	-9	0	0	0	-9	101	2	0	2	2	2	1	2	104	2	0	2	2	2	1	2	107	2	0	2	2	2	1	2	111	2	0	1	2	2	1	2
16	22	-9	-9	0	0	-9	-9	100	2	0	2	2	2	2	2	103	2	0	2	2	1	1	2	106	2	0	2	2	2	1	2	110	2	0	1	2	2	1	2
13	19	-9	-9	0	0	-9	-9	101	1	0	2	2	2	1	1	104	1	0	2	1	2	2	1	107	1	0	2	1	2	1	1	111	1	0	2	2	2	1	1
17	9	7	0	0	0	0	0	101	2	0	2	2	2	1	2	103	2	0	2	2	2	1	2	106	2	0	2	2	2	1	2	110	2	0	2	2	2	2	2
8	21	-9	-9	0	0	-9	-9	101	1	5	2	1	2	1	2	103	1	5	2	2	2	1	2	108	1	5	2	2	2	1	2	111	1	5	2	2	2	1	2
22	16	-9	-9	0	0	-9	-9	100	2	0	2	2	2	1	2	103	2	0	2	2	2	1	2	105	2	0	2	2	2	1	2	109	2	0	2	2	2	1	2
16	0	-9	-9	0	0	-9	-9	103	2	0	2	2	2	1	2	106	2	0	2	2	2	1	2	108	2	0	2	2	2	1	2	111	2	0	2	2	2	1	2
1	28	17	0	0	0	0	0	90	2	0	2	2	2	1	2	94	2	0	2	2	2	1	2	97	2	0	2	2	2	2	2	101	2	0	2	2	2	2	2
26	22	25	19	0	0	0	0	90	2	0	2	2	2	1	2	94	2	0	2	2	2	1	2	97	2	0	2	2	2	1	2	101	2	0	2	2	2	1	2
27	24	18	-9	0	0	0	-9	96	2	0	2	2	2	1	2	99	2	0	2	2	2	1	2	102	2	0	2	2	2	1	2	105	2	0	2	2	2	1	2
13	14	-9	-9	0	0	-9	-9	102	2	4	2	2	2	1	2	105	2	4	2	2	2	1	2	107	2	4	2	2	2	1	2	111	2	4	2	2	2	1	2
13	28	25	-9	0	0	0	-9	100	2	0	2	2	2	1	2	102	2	0	2	2	2	1	2	105	2	0	2	2	2	1	2	73	2	0	2	2	2	1	2
14	16	-9	-9	0	0	-9	-9	100	2	0	2	1	2	1	2	103	2	0	2	2	2	1	2	107	2	0	2	2	2	1	2	109	2	0	2	2	2	1	2
10	5	-9	-9	0	0	-9	-9	103	2	0	2	2	2	1	2	106	2	0	2	2	2	1	2	87	2	0	2	2	2	1	2	111	2	0	1	2	2	1	2
7	12	29	0	0	0	0	0	104	2	0	2	2	2	1	2	107	2	0	2	2	2	1	2	110	2	0	2	2	2	1	2	114	2	0	2	2	2	1	2
9	28	-9	-9	0	0	-9	-9	101	2	0	2	2	2	1	2	103	2	0	2	2	2	1	2	109	2	0	2	2	2	1	2	111	2	0	2	2	2	1	2
29	17	13	-9	0	0	0	-9	98	2	0	2	2	2	1	2	101	2	0	2	2	2	1	2	104	2	0	2	2	2	1	2	107	2	0	2	2	2	1	2
15	21	-9	-9	0	0	-9	-9	99	1	0	2	2	2	1	2	102	1	0	2	2	2	1	2	70	1	0	2	2	2	1	2	105	1	0	2	2	2	1	2
27	19	-9	-9	0	0	-9	-9	82	1	0	2	2	2	1	1	85	1	0	2	2	2	1	1	86	1	0	2	2	2	1	1	92	1	0	1	2	2	2	1
29	28	26	-9	0	0	0	-9	83	1	5	2	1	2	2	2	86	1	5	2	1	2	1	2	89	1	5	2	1	1	2	2	93	1	5	2	1	2	1	2
29	22	-9	-9	0	0	-9	-9	90	2	0	2	2	2	2	2	93	2	0	2	2	2	1	2	96	2	0	2	2	2	1	2	100	2	0	2	2	2	1	2
29	29	28	28	0	0	0	0	66	1	0	2	1	2	2	1	69	1	0	2	1	2	2	1	73	1	0	2	1	2	2	1	76	1	0	2	1	2	1	1
23	29	25	18	0	0	0	0	66	2	5	2	2	2	1	2	69	2	5	2	2	2	1	2	72	2	5	2	2	2	1	2	76	2	5	2	2	2	1	2
27	30	30	-9	0	0	0	-9	65	1	14	1	2	1	1	1	68	1	14	1	2	1	1	1	71	1	14	1	2	2	1	1	76	1	14	1	2	1	1	1
30	30	28	28	1	0	0	1	67	2	8	2	2	2	1	1	70	2	8	2	2	2	1	1	73	2	8	2	2	2	1	1	77	2	8	2	2	2	1	1
16	0	-9	-9	0	0	-9	-9	106	2	6	1	2	2	1	2	109	2	6	1	2	2	2	2	111	2	6	1	1	2	1	2	114	2	6	1	1	2	1	2
28	12	-9	-9	0	0	-9	-9	91	2	9	1	2	2	1	2	95	2	9	1	2	2	1	2	96	2	9	1	2	2	1	2	101	2	9	1	2	2	1	2
19	15	10	-9	0	0	0	-9	84	2	0	2	2	2	1	2	87	2	0	2	2	2	1	2	90	2	0	2	2	2	1	2	93	2	0	2	2	2	1	2
28	20	26	-9	0	0	0	-9	67	2	0	2	2	2	1	1	71	2	0	2	2	2	2	1	74	2	0	2	2	2	1	2	77	2	0	2	2	2	1	2
30	26	29	29	0	2	2	2	67	1	9	2	2	1	2	1	71	1	9	2	2	1	2	1	74	1	9	2	2	2	1	1	77	1	9	2	2	1	1	1
29	30	-9	-9	1	0	-9	-9	66	2	0	2	2	2	1	2	69	2	0	2	2	2	2	2	71	2	0	2	2	2	2	2	76	2	0	2	2	2	2	1
30	30	-9	-9	1	1	-9	-9	67	1	17	2	2	2	1	1	70	1	17	2	2	2	1	1	72	1	17	2	1	1	1	1	76	1	17	2	1	1	1	1
30	2	24	-9	0	0	0	-9	93	1	5	2	2	2	1	1	96	1	5	2	1	2	1	1	99	1	5	2	2	2	1	2	103	1	5	2	2	2	1	2
29	20	18	-9	0	0	0	-9	92	1	17	1	2	2	1	2	95	1	17	1	2	2	1	2	98	1	17	1	2	2	1	2	102	1	17	1	2	2	1	2
30	11	-9	-9	1	0	-9	-9	92	2	0	2	2	2	1	2	95	2	0	2	2	2	1	2	100	2	0	2	2	1	1	2	101	2	0	2	2	1	1	2
23	21	-9	-9	0	0	-9	-9	94	2	0	2	2	2	1	2	97	2	0	2	2	1	2	2	100	2	0	2	1	2	1	2	104	2	0	2	2	2	1	2
26	20	-9	-9	2	1	-9	-9	93	2	0	2	1	1	1	2	95	2	0	2	2	2	1	2	97	2	0	2	2	2	1	2	107	2	0	2	2	2	1	2
30	26	25	-9	2	2	2	-9	88	1	8	2	1	2	2	2	91	1	8	2	1	2	1	2	94	1	8	2	2	2	1	2	97	1	8	2	2	2	1	2
13	-9	21	-9	0	-9	0	-9	89	2	0	2	2	2	1	2	81	2	0	2	2	2	1	2	95	2	0	2	2	2	1	2	99	2	0	2	2	2	1	2
10	22	0	-9	0	0	0	-9	88	2	0	2	2	2	1	2	92	2	0	2	2	2	1	2	95	2	0	2	2	2	1	2	99	2	0	2	2	2	2	2
3	30	0	0	1	1	0	0	94	2	0	2	2	2	1	2	97	2	0	2	2	2	1	2	100	2	0	2	2	2	1	2	104	2	0	2	2	2	1	2
27	28	-9	-9	0	0	-9	-9	89	1	3	2	1	2	1	1	92	1	3	2	1	2	1	1	92	1	3	2	1	2	1	2	98	1	3	1	1	2	1	1
26	24	22	-9	1	0	0	-9	88	2	0	2	2	2	2	2	91	2	0	2	2	2	1	2	94	2	0	2	2	2	1	2	97	2	0	2	2	2	2	2
29	27	30	-9	1	0	2	-9	89	2	2	1	2	2	1	2	92	2	2	2	2	2	1	2	95	2	2	2	2	2	1	2	99	2	2	2	2	2	1	2
19	16	-9	-9	0	0	-9	-9	90	2	0	2	2	2	1	2	93	2	0	2	2	2	1	2	96	2	0	2	2	2	1	2	100	2	0	2	2	2	1	2
28	4	0	-9	0	0	0	-9	94	2	0	2	1	1	1	2	97	2	0	2	2	2	1	2	100	2	0	2	2	2	1	2	104	2	0	2	2	2	2	2
26	7	20	13	0	0	0	0	89	2	0	2	2	2	1	2	92	2	0	2	2	2	1	2	95	2	0	2	2	2	1	2	99	2	0	2	2	2	1	2
22	27	26	-9	0	0	0	-9	88	1	0	2	2	1	1	2	91	1	0	2	1	2	1	2	94	1	0	2	2	2	1	2	98	1	0	2	2	2	1	2
15	14	-9	-9	0	0	-9	-9	87	2	0	2	2	2	1	2	90	2	0	2	2	2	1	2	95	2	0	2	2	2	2	2	97	2	0	2	2	2	1	2
27	11	6	-9	0	0	0	-9	90	2	0	2	2	2	1	2	93	2	0	2	2	2	2	2	96	2	0	2	2	2	1	2	99	2	0	2	2	2	2	2
30	30	30	30	0	0	0	0	66	2	9	1	2	2	1	1	69	2	9	1	2	2	1	1	72	2	9	1	2	2	1	1	76	2	9	1	2	2	1	1
30	30	-9	30	0	0	-9	0	66	1	10	1	2	2	1	1	69	1	10	1	2	1	1	1	71	1	10	1	2	2	1	1	76	1	10	1	2	1	1	1
30	30	29	30	0	0	0	0	67	2	9	1	2	2	1	1	70	2	9	1	2	2	2	1	73	2	9	1	2	2	2	1	77	2	9	1	2	2	1	1
30	30	30	26	0	0	1	0	65	2	5	1	2	2	2	1	69	2	5	1	2	2	2	1	71	2	5	1	2	2	1	1	75	2	5	1	2	2	1	1
30	30	29	-9	0	0	0	-9	67	2	0	1	2	2	1	1	70	2	0	1	2	2	1	1	73	2	0	1	2	2	1	1	78	2	0	1	2	2	1	2
29	30	-9	-9	2	1	-9	-9	65	2	6	2	2	2	1	1	68	2	6	1	2	2	1	1	70	2	6	1	2	2	1	1	75	2	6	1	2	2	1	1
30	30	30	30	0	0	0	0	66	1	6	2	2	1	2	1	69	1	6	1	2	2	2	1	72	1	6	1	2	2	1	1	76	1	6	1	1	1	1	1
29	30	-9	-9	0	1	-9	-9	65	1	5	2	1	1	1	1	68	1	5	2	1	1	1	1	72	1	5	2	2	2	1	1	75	1	5	2	2	2	2	1
28	29	-9	-9	0	0	-9	-9	66	2	0	2	2	2	1	1	69	2	0	2	2	2	1	1	71	2	0	2	2	2	1	1	76	2	0	2	2	2	1	1
30	28	30	-9	2	1	1	-9	66	2	8	2	2	2	1	1	69	2	8	2	2	2	2	1	72	2	8	1	2	2	1	1	77	2	8	1	2	2	1	1
30	30	-9	-9	0	1	-9	-9	65	1	5	2	1	1	1	1	69	1	5	2	2	2	1	1	71	1	5	2	1	2	1	1	75	1	5	2	2	2	1	1
28	30	30	-9	0	0	0	-9	77	1	15	1	2	2	1	1	81	1	15	1	2	2	1	1	84	1	15	1	2	2	1	1	87	1	15	1	2	2	1	1
29	26	30	-9	0	0	0	-9	67	2	0	2	2	2	2	1	71	2	0	2	2	2	2	1	73	2	0	1	2	2	1	1	77	2	0	2	2	2	2	1
30	30	30	24	0	0	0	0	74	1	12	1	2	2	1	1	78	1	12	1	2	2	1	1	81	1	12	1	2	2	1	1	84	1	12	1	2	2	1	1
30	30	-9	-9	2	0	-9	-9	67	1	6	2	1	1	2	1	70	1	6	2	1	2	2	1	73	1	6	2	1	2	2	1	77	1	6	2	2	2	2	1
29	29	29	-9	2	1	1	-9	66	2	0	2	2	2	2	2	70	2	0	2	2	2	2	2	72	2	0	1	2	2	1	2	76	2	0	1	2	2	1	2
30	29	30	30	2	1	1	2	68	1	6	2	1	2	2	1	71	1	6	2	1	2	2	1	74	1	6	1	1	2	1	1	78	1	6	1	1	2	1	1
29	26	-9	-9	1	1	-9	-9	88	1	0	2	1	2	2	2	92	1	0	2	1	2	2	2	94	1	0	2	2	1	2	2	99	1	0	2	2	2	1	2
29	29	30	30	0	2	2	2	66	1	3	2	1	1	1	1	69	1	3	2	2	1	1	1	72	1	3	1	1	1	1	1	76	1	3	1	1	1	1	1
24	25	-9	-9	0	0	-9	-9	88	2	0	2	2	2	1	2	91	2	0	2	2	1	1	2	94	2	0	2	1	2	1	2	97	2	0	2	1	1	1	2
29	24	-9	-9	0	0	-9	-9	89	2	0	2	2	2	2	2	91	2	0	2	2	2	1	2	94	2	0	2	2	2	2	2	99	2	0	2	2	2	2	2
29	30	30	-9	2	1	1	-9	72	2	9	1	2	2	1	1	76	2	9	1	2	2	1	1	79	2	9	1	2	2	1	1	81	2	9	1	2	2	1	2
25	21	29	-9	0	0	0	-9	85	2	0	2	2	2	1	1	87	2	0	2	2	2	1	2	90	2	0	2	2	2	1	2	96	2	0	2	2	2	1	2
19	23	29	-9	0	0	0	-9	89	2	0	2	2	2	1	2	91	2	0	2	2	1	1	2	94	2	0	2	2	2	1	2	99	2	0	2	2	2	2	2
29	30	30	-9	2	1	1	-9	74	1	6	1	2	1	1	1	77	1	6	1	2	1	1	1	80	1	6	1	1	1	1	1	85	1	6	1	1	1	1	1
27	30	29	29	2	2	1	2	72	1	5	2	1	2	2	2	75	1	5	2	1	2	2	2	78	1	5	2	2	2	1	2	82	1	5	2	2	2	1	2
27	30	29	30	0	0	0	0	74	2	5	1	2	2	1	1	78	2	5	1	2	2	1	2	81	2	5	1	2	2	1	2	84	2	5	1	2	2	1	2
28	29	20	17	0	0	0	0	74	2	0	2	2	2	1	2	77	2	0	2	2	2	1	2	80	2	0	2	2	2	1	2	84	2	0	2	2	2	1	2
21	28	-9	-9	0	0	-9	-9	74	2	3	2	2	2	1	2	78	2	3	2	2	2	1	2	80	2	3	2	2	2	1	2	84	2	3	2	2	2	1	2
25	25	-9	-9	0	0	-9	-9	85	2	0	2	2	1	1	2	87	2	0	2	2	1	2	2	90	2	0	2	2	1	2	2	94	2	0	2	2	2	1	2
29	27	28	27	0	0	0	0	82	1	3	2	1	1	1	1	85	1	3	2	1	1	1	1	88	1	3	2	1	1	1	2	92	1	3	2	1	1	2	2
28	30	30	29	0	0	0	0	72	2	6	2	2	1	2	1	75	2	6	2	2	1	1	1	78	2	6	2	2	1	1	1	82	2	6	2	2	2	1	1
27	29	29	29	0	1	0	1	73	1	2	2	2	2	1	2	76	1	2	2	1	2	1	2	79	1	2	2	2	2	1	2	83	1	2	2	2	2	1	2
18	21	25	-9	0	0	0	-9	78	2	0	2	2	2	1	1	81	2	0	2	2	2	2	1	84	2	0	2	2	2	1	2	88	2	0	2	2	2	1	1
23	28	-9	-9	0	0	-9	-9	90	2	0	2	2	2	2	2	93	2	0	2	2	2	1	2	96	2	0	2	2	2	2	2	99	2	0	2	2	2	2	2
25	16	-9	-9	0	0	-9	-9	79	2	0	2	2	2	1	1	82	2	0	2	2	2	2	1	84	2	0	2	2	2	2	1	88	2	0	2	2	2	2	1
28	30	30	30	0	0	1	1	75	2	2	2	2	1	1	1	78	2	2	2	2	2	1	1	81	2	2	2	2	2	1	1	85	2	2	2	2	2	1	1
30	27	29	-9	0	0	0	-9	86	1	8	2	2	2	1	2	89	1	8	2	2	2	1	2	92	1	8	2	2	2	1	2	97	1	8	2	2	2	1	2
27	29	29	-9	1	0	0	-9	78	2	0	2	2	2	1	2	81	2	0	2	2	2	1	2	84	2	0	2	2	2	1	2	87	2	0	2	2	2	1	2
29	30	24	18	2	2	1	0	75	2	0	2	2	2	1	2	78	2	0	2	2	2	1	2	80	2	0	2	2	2	1	2	84	2	0	2	2	2	1	2
29	30	23	22	0	2	0	0	73	2	0	2	2	2	1	1	76	2	0	2	2	2	1	2	79	2	0	2	2	2	1	2	83	2	0	2	2	2	1	2
30	29	26	-9	0	0	0	-9	81	2	2	2	2	2	1	1	84	2	2	2	2	2	1	1	87	2	2	2	2	2	1	1	90	2	2	2	2	2	1	2
30	30	22	27	0	0	1	0	73	1	2	2	2	2	1	1	76	1	2	2	2	2	1	1	79	1	2	2	2	2	1	1	83	1	2	2	2	2	1	1
16	-9	10	0	0	-9	0	0	90	2	0	2	2	2	2	2	74	2	0	2	2	2	1	2	95	2	0	2	2	2	2	2	99	2	0	2	2	2	2	2
16	29	6	-9	0	1	0	-9	81	2	0	2	2	2	1	2	84	2	0	2	2	2	1	2	87	2	0	2	2	2	1	2	91	2	0	2	2	2	1	2
22	0	-9	-9	0	0	-9	-9	97	2	0	2	2	1	1	2	101	2	0	2	2	2	1	2	101	2	0	2	2	1	1	2	107	2	0	2	2	1	1	2
28	28	28	29	0	2	0	0	70	1	0	2	1	2	2	1	73	1	0	2	1	2	1	1	76	1	0	2	2	2	1	1	80	1	0	2	2	2	1	1
24	24	0	-9	0	0	0	-9	79	2	0	2	1	2	2	2	82	2	0	2	2	2	1	2	85	2	0	2	1	2	1	2	89	2	0	2	2	2	1	2
30	12	-9	-9	0	1	-9	-9	85	2	0	2	2	2	1	2	88	2	0	2	2	1	1	2	90	2	0	2	2	2	1	2	93	2	0	1	2	2	1	2
25	29	27	29	1	2	2	2	77	1	0	2	1	2	2	1	80	1	0	2	1	2	2	1	83	1	0	2	1	2	1	1	87	1	0	2	1	2	1	1
30	-9	23	-9	0	-9	0	-9	90	2	4	2	2	2	1	2	74	2	4	2	2	2	1	2	95	2	4	2	2	2	1	2	100	2	4	2	2	2	1	2
25	28	-9	-9	0	0	-9	-9	85	2	0	2	1	2	1	2	88	2	0	2	2	2	1	2	92	2	0	2	2	2	1	2	95	2	0	2	2	2	1	2
29	30	27	27	2	2	2	2	70	1	0	2	1	2	2	1	73	1	0	2	1	2	1	2	76	1	0	2	1	2	1	2	80	1	0	2	1	2	1	2
24	30	26	26	0	0	0	0	72	1	1	2	2	1	2	1	75	1	1	2	2	2	2	1	78	1	1	2	2	1	1	1	82	1	1	2	2	1	1	1
26	29	27	-9	0	0	0	-9	74	1	2	2	1	2	1	1	77	1	2	2	1	1	1	1	80	1	2	2	1	1	1	1	84	1	2	2	1	2	2	1
16	17	29	28	0	0	0	0	81	2	0	1	1	2	1	2	84	2	0	1	2	2	1	2	87	2	0	1	2	2	1	2	91	2	0	1	2	2	1	2
30	-9	29	-9	0	-9	0	-9	81	2	0	2	2	2	2	2	106	2	0	2	2	2	2	2	87	2	0	2	2	2	1	2	92	2	0	2	2	2	1	2
3	29	-9	5	0	0	-9	0	84	2	0	2	2	2	1	2	87	2	0	2	2	2	1	2	90	2	0	2	2	2	2	2	94	2	0	2	2	2	1	2
28	-9	29	-9	0	-9	0	-9	84	2	0	2	2	2	1	2	77	2	0	2	2	2	1	2	90	2	0	2	2	2	1	2	95	2	0	2	2	2	1	2
29	25	-9	-9	0	0	-9	-9	85	2	0	2	2	2	1	2	89	2	0	2	2	2	2	2	90	2	0	2	2	2	2	2	94	2	0	2	2	2	1	2
28	28	-9	-9	2	2	-9	-9	85	1	6	2	2	1	1	1	88	1	6	2	2	1	1	1	88	1	6	2	2	2	1	1	94	1	6	2	2	1	1	1
28	24	29	29	2	0	0	0	71	2	0	2	2	2	1	2	74	2	0	2	2	2	1	2	77	2	0	2	2	2	1	2	81	2	0	2	2	2	1	2
17	-9	25	27	0	-9	0	0	72	1	9	2	2	2	1	1	87	1	9	2	2	2	1	1	78	1	9	2	2	2	1	2	82	1	9	2	2	2	1	2
30	27	28	30	1	0	0	0	78	1	11	2	2	2	1	1	81	1	11	2	2	2	1	1	84	1	11	2	1	2	1	1	88	1	11	2	1	2	1	1
26	29	30	-9	0	0	0	-9	78	2	0	2	2	2	1	2	81	2	0	2	2	1	1	2	83	2	0	2	2	2	1	2	88	2	0	1	2	2	1	2
29	-9	26	-9	0	-9	0	-9	89	2	0	2	2	2	1	2	92	2	0	2	1	2	1	2	94	2	0	2	1	2	1	2	98	2	0	2	2	2	2	2
26	18	-9	-9	0	0	-9	-9	75	2	0	2	2	2	1	2	78	2	0	2	2	2	1	2	81	2	0	2	2	2	1	2	86	2	0	2	2	2	1	2
27	0	-9	-9	0	0	-9	-9	97	2	0	2	2	2	1	2	101	2	0	2	2	2	1	2	101	2	0	2	2	2	1	2	105	2	0	1	2	2	1	2
30	30	30	-9	1	0	1	-9	74	1	5	2	2	2	1	1	77	1	5	2	2	2	1	1	80	1	5	2	2	2	1	1	82	1	5	2	2	2	1	1
29	13	-9	-9	0	0	-9	-9	87	2	0	2	2	1	2	2	89	2	0	2	2	2	2	2	93	2	0	2	2	2	1	2	98	2	0	2	2	2	1	2
29	-9	0	-9	0	-9	0	-9	81	2	0	2	2	1	1	2	74	2	0	2	2	1	2	2	86	2	0	2	2	1	1	2	91	2	0	2	2	1	1	2
26	30	29	23	0	0	0	0	76	2	0	2	2	2	2	1	79	2	0	2	2	1	1	2	82	2	0	2	2	2	1	2	86	2	0	2	2	2	1	2
17	29	24	-9	0	2	0	-9	88	2	0	2	2	2	1	1	91	2	0	2	1	1	2	2	94	2	0	2	1	2	1	2	99	2	0	2	1	2	1	2
30	26	29	-9	1	2	2	-9	77	1	6	2	2	1	1	2	80	1	6	2	1	1	2	1	83	1	6	2	1	1	1	1	86	1	6	2	1	1	2	1
29	27	26	25	0	0	0	0	73	2	0	2	2	2	1	2	76	2	0	2	2	2	2	2	79	2	0	2	2	2	1	2	83	2	0	2	2	2	1	2
30	-9	27	-9	0	-9	0	-9	83	2	14	2	2	1	1	1	92	2	14	2	2	2	1	1	89	2	14	2	2	2	1	1	93	2	14	2	2	2	1	2
16	12	-9	-9	0	0	-9	-9	80	2	0	2	2	2	1	1	83	2	0	2	2	2	1	1	84	2	0	2	2	2	1	1	90	2	0	2	2	2	1	2
28	29	29	-9	0	2	0	-9	80	1	11	2	1	2	1	1	83	1	11	2	1	2	1	1	86	1	11	2	1	2	1	1	90	1	11	2	1	2	1	1
26	30	30	26	0	0	1	0	74	2	0	2	2	2	1	1	77	2	0	2	2	2	1	1	80	2	0	2	2	2	1	1	84	2	0	2	2	2	1	2
29	18	-9	-9	0	0	-9	-9	91	2	0	2	2	2	1	2	94	2	0	2	1	2	1	2	97	2	0	2	2	2	1	2	101	2	0	2	2	2	1	2
29	28	25	-9	0	0	0	-9	78	2	0	2	2	2	1	2	81	2	0	2	2	2	1	2	84	2	0	2	2	2	1	2	88	2	0	2	2	2	1	2
29	-9	28	-9	0	-9	0	-9	93	2	0	2	2	2	1	2	77	2	0	2	1	1	1	2	100	2	0	2	1	1	1	2	103	2	0	2	1	2	1	2
26	23	-9	-9	0	0	-9	-9	82	2	12	1	2	2	1	1	85	2	12	1	2	2	1	1	88	2	12	1	2	2	1	2	93	2	12	1	2	2	2	1
27	0	-9	-9	0	0	-9	-9	93	2	0	2	2	2	1	2	96	2	0	2	2	1	2	2	99	2	0	2	2	2	1	2	104	2	0	2	2	2	1	2
30	27	30	30	0	0	0	0	77	1	5	2	2	1	1	1	80	1	5	1	2	2	1	1	83	1	5	1	2	2	1	1	87	1	5	2	2	2	1	2
29	0	-9	-9	0	1	-9	-9	96	2	0	2	1	1	1	2	99	2	0	2	2	1	1	2	101	2	0	2	2	2	1	2	107	2	0	2	2	2	1	2
30	-9	0	-9	0	-9	0	-9	83	1	4	2	2	2	1	1	87	1	4	2	2	2	1	1	90	1	4	2	2	2	1	1	93	1	4	2	2	2	1	1
19	29	30	-9	1	0	1	-9	76	2	0	2	2	1	1	2	79	2	0	2	2	2	1	2	82	2	0	2	2	2	1	2	86	2	0	2	2	2	1	2
26	29	29	20	1	0	0	0	74	2	2	2	2	2	1	1	77	2	2	2	2	2	1	2	80	2	2	2	2	2	1	2	83	2	2	2	2	2	1	2
30	-9	25	-9	0	-9	0	-9	91	1	2	2	2	2	1	1	71	1	2	2	2	2	1	1	96	1	2	2	2	2	1	1	100	1	2	2	2	2	1	2
29	-9	28	12	0	-9	0	0	89	1	0	2	2	2	2	1	95	1	0	2	2	2	2	1	94	1	0	2	2	2	1	2	98	1	0	2	2	2	2	2
27	24	29	-9	2	1	0	-9	79	2	3	2	2	2	2	1	81	2	3	2	2	2	1	2	84	2	3	2	2	2	1	2	88	2	3	2	2	2	1	2
29	29	29	28	1	1	2	1	71	2	0	2	2	2	1	1	74	2	0	2	2	2	1	2	77	2	0	2	2	2	1	2	81	2	0	2	2	2	1	2
29	-9	27	-9	0	-9	2	-9	89	1	2	2	1	1	1	1	71	1	2	2	2	1	1	1	94	1	2	2	2	1	1	2	98	1	2	2	2	2	1	2
24	29	27	-9	1	0	0	-9	80	1	6	2	1	2	1	1	83	1	6	2	1	2	2	1	86	1	6	2	1	2	1	1	89	1	6	2	1	2	2	1
30	-9	29	-9	1	-9	0	-9	89	1	8	2	1	1	1	2	71	1	8	1	1	1	1	2	95	1	8	2	2	1	1	2	99	1	8	1	2	2	1	2
23	24	-9	-9	1	0	-9	-9	85	2	0	2	2	2	1	1	88	2	0	2	2	2	1	1	91	2	0	2	2	1	1	2	94	2	0	2	2	2	1	2
17	30	-9	-9	0	0	-9	-9	79	1	9	2	2	2	1	1	81	1	9	2	1	2	1	1	83	1	9	2	1	1	1	1	88	1	9	2	1	2	1	1
29	-9	29	-9	0	-9	0	-9	94	1	5	2	2	1	1	2	71	1	5	2	2	1	1	2	100	1	5	2	2	1	1	2	104	1	5	2	2	1	1	2
29	29	-9	-9	2	2	-9	-9	78	2	0	2	2	2	1	2	80	2	0	2	2	2	1	2	82	2	0	2	2	2	2	2	88	2	0	2	2	2	1	2
29	29	-9	-9	0	0	-9	-9	92	1	3	2	2	1	1	1	94	1	3	2	2	1	1	2	97	1	3	2	2	1	1	2	102	1	3	2	2	1	1	2
30	30	28	30	0	0	2	2	85	1	9	2	2	2	1	1	87	1	9	2	2	2	1	1	90	1	9	2	2	2	1	1	94	1	9	2	2	2	1	1
21	29	29	29	1	0	1	0	74	1	6	2	1	1	1	1	77	1	6	2	1	2	1	1	80	1	6	2	1	1	1	1	84	1	6	2	2	2	1	1
23	-9	30	-9	1	-9	0	-9	91	1	7	2	2	1	1	2	95	1	7	2	2	2	1	2	96	1	7	2	2	2	1	2	101	1	7	2	2	2	1	2
18	28	-9	-9	0	1	-9	-9	73	2	0	2	2	2	1	1	76	2	0	2	2	2	1	1	77	2	0	2	2	2	1	1	83	2	0	2	2	2	1	2
28	29	22	0	2	0	1	0	84	2	0	2	2	2	1	1	87	2	0	2	2	2	1	2	90	2	0	2	2	2	1	2	94	2	0	2	2	2	1	2
30	0	-9	-9	0	0	-9	-9	82	1	2	2	1	2	1	2	85	1	2	2	2	2	1	2	86	1	2	2	1	2	1	2	92	1	2	2	1	2	1	2
29	29	-9	27	1	0	-9	0	72	1	6	2	1	1	1	1	75	1	6	2	1	1	1	1	77	1	6	2	1	1	1	1	82	1	6	2	2	1	2	1
20	28	29	27	0	0	0	0	79	2	0	2	2	2	1	2	82	2	0	2	2	2	1	2	85	2	0	2	2	2	1	2	89	2	0	2	2	2	2	2
26	29	29	-9	0	1	1	-9	77	2	7	2	2	2	1	2	80	2	7	2	2	2	1	2	83	2	7	2	2	2	1	2	87	2	7	2	2	2	1	2
29	29	21	-9	1	1	0	-9	72	2	0	2	2	2	1	1	74	2	0	2	2	2	1	1	77	2	0	2	2	2	2	2	82	2	0	2	2	2	1	2
29	27	30	29	2	1	2	0	74	1	4	2	1	1	1	2	76	1	4	2	1	1	2	2	79	1	4	2	1	1	1	2	83	1	4	2	1	1	1	2
28	26	-9	-9	1	1	-9	-9	83	1	5	2	1	1	1	1	86	1	5	2	1	2	1	1	89	1	5	2	1	2	1	1	92	1	5	2	2	2	1	1
29	22	15	0	1	1	0	0	75	1	0	2	1	2	1	1	77	1	0	2	2	2	2	1	80	1	0	2	2	2	1	1	84	1	0	2	2	2	1	1
29	27	29	-9	2	1	0	-9	73	2	4	2	2	2	1	1	75	2	4	2	2	2	1	1	78	2	4	2	2	2	1	1	83	2	4	2	2	2	1	2
25	29	25	-9	1	1	0	-9	75	1	4	2	2	1	1	1	77	1	4	2	1	1	1	1	80	1	4	2	2	1	1	1	85	1	4	2	1	1	1	1
29	30	30	29	0	0	0	0	78	1	3	2	2	1	1	1	80	1	3	2	2	1	1	1	83	1	3	2	2	1	1	1	87	1	3	2	2	1	1	1
30	30	29	29	1	1	1	1	72	1	12	2	2	1	1	1	74	1	12	2	2	1	1	1	77	1	12	2	2	1	1	1	81	1	12	2	2	1	1	1
24	23	-9	-9	0	0	-9	-9	80	2	0	2	2	2	1	1	82	2	0	2	2	2	2	1	86	2	0	2	2	2	1	1	90	2	0	1	2	2	1	1
29	29	29	29	2	2	1	2	74	2	1	2	2	1	1	1	76	2	1	2	2	1	1	1	79	2	1	2	2	1	1	1	83	2	1	2	2	1	1	1
27	23	29	-9	2	0	0	-9	73	1	6	2	2	2	2	1	76	1	6	2	2	1	1	1	79	1	6	2	2	1	1	1	83	1	6	2	2	2	1	1
28	27	28	-9	2	2	1	-9	77	1	0	2	2	2	2	1	80	1	0	2	1	2	1	1	83	1	0	2	2	1	2	1	88	1	0	2	2	2	1	2
29	-9	30	-9	0	-9	0	-9	75	1	3	2	1	1	1	2	91	1	3	2	1	2	1	2	81	1	3	2	1	1	1	2	85	1	3	2	2	2	1	2
28	30	21	28	0	0	0	0	79	1	3	2	1	1	1	2	82	1	3	2	2	1	1	2	85	1	3	2	2	1	1	2	89	1	3	1	2	1	1	2
29	30	0	-9	0	2	0	-9	76	1	8	2	2	2	1	1	79	1	8	2	2	2	1	1	82	1	8	2	2	2	1	1	85	1	8	2	2	2	1	1
23	30	22	-9	1	0	0	-9	71	2	0	2	2	2	1	2	74	2	0	2	2	2	1	2	77	2	0	2	2	2	1	2	81	2	0	2	2	2	1	2
25	27	30	29	0	0	0	0	72	2	2	2	1	2	1	1	75	2	2	2	1	2	2	1	78	2	2	2	1	2	1	2	82	2	2	2	1	2	1	2
26	29	-9	-9	1	0	-9	-9	79	2	6	2	2	2	1	2	82	2	6	2	2	2	1	2	85	2	6	2	2	2	1	2	90	2	6	2	2	2	1	2
30	-9	28	30	0	-9	0	0	72	2	4	2	2	2	1	1	81	2	4	2	2	2	1	1	78	2	4	2	2	2	1	1	80	2	4	2	2	2	1	1
29	25	30	-9	0	0	0	-9	84	1	7	1	2	2	1	1	88	1	7	1	2	2	1	1	91	1	7	1	2	2	1	1	94	1	7	1	2	2	1	1
19	-9	10	-9	0	-9	0	-9	85	2	0	2	2	1	1	2	77	2	0	2	2	1	1	2	91	2	0	2	2	2	1	2	95	2	0	2	2	2	1	2
29	29	26	29	0	0	0	0	77	2	0	2	2	2	1	1	80	2	0	2	2	2	1	1	83	2	0	2	2	2	2	1	87	2	0	1	2	2	1	2
29	30	26	27	1	1	0	0	75	2	0	1	2	2	1	1	78	2	0	2	2	2	1	1	81	2	0	2	2	2	1	2	85	2	0	1	2	2	1	2
26	29	21	-9	0	0	0	-9	79	2	0	2	2	2	1	2	82	2	0	2	2	2	1	2	85	2	0	2	2	2	1	2	88	2	0	2	2	2	1	2
24	27	-9	-9	0	0	-9	-9	85	2	0	2	1	2	1	2	88	2	0	2	2	2	1	2	90	2	0	2	1	2	1	2	94	2	0	2	2	2	1	2
29	24	-9	-9	0	0	-9	-9	87	2	0	2	1	1	1	2	90	2	0	2	1	1	1	2	92	2	0	2	1	1	1	2	95	2	0	2	1	2	2	2
29	28	-9	-9	0	0	-9	-9	83	2	0	2	2	2	1	2	86	2	0	2	2	2	1	2	92	2	0	2	2	2	1	2	94	2	0	2	2	2	1	2
25	30	-9	29	0	0	-9	0	71	1	6	2	1	1	1	2	74	1	6	2	1	1	1	2	77	1	6	2	1	2	1	2	81	1	6	2	1	2	1	2
27	25	19	-9	0	0	0	-9	78	2	0	2	2	2	2	2	81	2	0	2	1	2	1	2	84	2	0	2	2	2	1	2	87	2	0	2	2	2	1	2
26	27	26	4	0	0	0	0	85	2	0	2	2	2	1	2	88	2	0	2	2	2	1	2	91	2	0	2	2	2	1	2	95	2	0	2	2	2	1	2
23	29	29	-9	0	0	0	-9	72	1	3	2	2	1	1	1	75	1	3	2	2	2	1	1	78	1	3	2	2	1	1	1	82	1	3	2	2	1	1	1
30	28	26	-9	0	0	0	-9	79	1	11	2	2	2	2	2	82	1	11	2	1	1	1	2	85	1	11	2	1	1	1	2	90	1	11	2	1	2	1	2
26	29	-9	-9	0	0	-9	-9	75	1	3	2	1	2	1	2	78	1	3	2	1	2	1	2	80	1	3	2	2	2	1	2	85	1	3	2	2	2	1	2
30	29	30	-9	1	1	1	-9	83	1	7	2	1	2	1	2	86	1	7	2	2	1	1	2	89	1	7	2	1	2	1	2	93	1	7	2	1	2	1	2
24	17	-9	-9	0	0	-9	-9	85	2	0	2	2	2	1	2	88	2	0	2	2	2	1	2	76	2	0	2	2	2	1	2	95	2	0	2	2	2	1	2
15	7	-9	-9	1	0	-9	-9	87	2	0	2	1	1	1	2	90	2	0	2	1	2	1	2	93	2	0	2	1	1	1	2	97	2	0	2	2	2	1	2
30	23	-9	-9	0	0	-9	-9	75	2	0	2	2	2	1	2	78	2	0	2	2	2	1	2	80	2	0	2	2	2	1	2	85	2	0	2	2	2	2	2
28	25	-9	23	0	0	-9	0	73	2	0	2	2	1	1	1	76	2	0	2	2	1	1	1	78	2	0	2	2	1	1	1	83	2	0	2	2	2	1	1
29	25	29	-9	0	0	0	-9	84	2	0	2	2	2	1	2	87	2	0	2	2	2	1	2	90	2	0	2	2	2	1	2	94	2	0	2	2	2	1	2
26	27	27	-9	0	0	0	-9	72	1	0	2	1	2	1	1	75	1	0	2	2	2	1	1	84	1	0	2	1	2	1	1	82	1	0	2	1	2	1	1
30	29	29	16	0	0	0	0	79	2	3	2	2	2	1	1	82	2	3	2	2	2	1	1	85	2	3	2	2	2	1	2	89	2	3	2	2	2	1	2
30	22	27	25	0	0	0	0	78	1	3	2	1	1	1	2	81	1	3	2	1	1	1	2	84	1	3	2	1	1	1	2	88	1	3	2	1	2	1	2
30	29	25	-9	0	0	0	-9	70	2	0	2	2	2	1	1	73	2	0	2	2	2	1	1	76	2	0	2	2	2	1	1	80	2	0	2	2	2	1	1
30	23	28	-9	0	0	0	-9	85	1	8	2	2	1	1	1	88	1	8	2	2	1	1	2	91	1	8	2	2	1	1	2	95	1	8	2	2	1	1	2
30	29	29	19	0	0	0	0	82	1	1	2	2	2	1	1	85	1	1	2	2	2	1	1	87	1	1	2	2	1	1	1	91	1	1	2	2	1	1	1
30	28	27	-9	1	2	2	-9	79	1	4	2	2	1	2	1	81	1	4	2	2	1	2	1	84	1	4	2	2	1	1	1	89	1	4	2	1	1	2	1
30	27	23	-9	0	0	0	-9	71	1	1	2	1	2	1	1	74	1	1	2	1	2	1	1	77	1	1	2	1	2	1	1	81	1	1	2	1	2	1	1
11	28	-9	-9	0	0	-9	-9	91	1	3	2	2	2	1	2	94	1	3	2	2	2	1	2	98	1	3	2	2	2	1	2	101	1	3	2	2	2	1	2
29	26	-9	13	0	0	-9	0	86	2	0	2	2	2	1	2	89	2	0	2	2	2	1	2	92	2	0	2	2	2	1	2	96	2	0	2	2	2	1	2
30	28	29	-9	0	0	1	-9	73	1	9	1	2	1	1	1	76	1	9	1	2	1	1	1	79	1	9	1	2	1	1	1	85	1	9	1	2	2	1	1
30	28	30	29	0	0	0	0	74	2	2	1	2	2	1	2	77	2	2	1	2	2	1	2	80	2	2	1	2	2	1	2	84	2	2	1	2	2	1	2
28	27	28	25	0	0	0	0	72	1	0	2	2	2	1	1	75	1	0	2	1	2	1	1	78	1	0	2	1	1	1	2	82	1	0	2	1	1	1	2
27	29	-9	28	0	0	-9	0	77	2	0	2	2	2	1	1	80	2	0	2	2	2	2	1	84	2	0	2	2	2	1	1	87	2	0	2	2	2	1	2
23	27	30	-9	0	0	1	-9	75	1	0	2	2	2	1	1	78	1	0	2	2	1	1	1	81	1	0	2	2	1	1	1	85	1	0	2	1	1	1	1
20	29	29	-9	0	1	1	-9	83	1	0	2	2	2	2	1	86	1	0	2	2	2	1	1	89	1	0	2	2	2	1	1	93	1	0	2	2	2	2	1
24	22	18	-9	0	0	0	-9	80	2	0	2	1	2	1	1	83	2	0	2	1	2	1	1	86	2	0	2	2	2	1	1	90	2	0	2	1	2	1	1
27	29	29	-9	0	0	0	-9	85	2	0	2	2	2	1	2	88	2	0	2	2	2	1	2	91	2	0	2	2	2	1	2	93	2	0	2	2	2	2	2
27	30	30	29	0	0	0	0	72	2	3	2	2	2	1	1	75	2	3	2	2	2	1	2	78	2	3	2	2	2	1	2	82	2	3	2	2	2	1	2
27	-9	28	-9	1	-9	0	-9	75	2	0	1	1	2	1	2	74	2	0	1	2	2	1	2	81	2	0	1	2	2	2	2	85	2	0	1	2	2	1	2
22	23	-9	-9	0	0	-9	-9	74	1	0	2	1	1	1	1	77	1	0	2	1	1	1	1	79	1	0	2	2	1	2	1	84	1	0	2	1	1	1	1
27	30	29	-9	0	0	0	-9	74	1	6	2	1	2	2	1	78	1	6	2	1	2	2	1	80	1	6	2	1	2	2	1	84	1	6	2	2	2	2	1
30	29	30	30	0	0	0	0	72	1	9	2	2	1	1	1	75	1	9	2	2	1	1	1	78	1	9	2	2	2	1	1	82	1	9	2	2	1	1	1
29	29	30	23	0	0	0	0	72	2	2	2	2	2	2	1	75	2	2	2	2	2	1	1	78	2	2	2	2	2	1	1	82	2	2	2	2	2	1	1
23	23	-9	-9	0	0	-9	-9	72	2	0	2	2	2	2	2	76	2	0	2	2	2	1	2	78	2	0	2	2	2	1	2	79	2	0	2	2	2	1	2
19	25	10	-9	2	0	0	-9	78	2	0	2	2	1	2	1	81	2	0	2	2	1	1	2	84	2	0	2	2	2	1	2	89	2	0	2	2	1	1	2
25	30	26	-9	2	2	1	-9	82	2	0	2	2	2	1	2	85	2	0	2	2	2	1	2	88	2	0	2	2	2	1	2	93	2	0	2	2	2	1	2
30	30	30	30	0	0	0	0	71	1	12	2	2	2	2	1	74	1	12	2	2	2	1	1	77	1	12	2	2	2	2	1	81	1	12	2	2	2	1	1
30	30	-9	-9	2	2	-9	-9	79	1	6	2	2	2	1	1	82	1	6	2	2	2	1	1	84	1	6	2	2	2	1	1	89	1	6	2	2	2	2	1
28	28	25	24	1	2	0	0	80	2	0	2	2	1	1	1	84	2	0	2	2	1	1	2	87	2	0	2	2	1	2	2	91	2	0	2	2	2	1	2
29	30	29	3	2	2	2	0	85	1	6	2	2	2	1	2	88	1	6	2	2	2	1	2	91	1	6	2	2	1	1	2	95	1	6	2	2	2	1	2
19	30	27	-9	0	0	0	-9	85	1	4	2	2	2	1	2	88	1	4	2	2	1	1	2	91	1	4	2	2	2	1	2	95	1	4	2	2	2	1	2
27	24	20	-9	1	0	0	-9	80	2	0	2	1	2	1	1	83	2	0	2	2	2	1	1	86	2	0	2	2	2	1	2	89	2	0	2	2	2	2	2
27	29	-9	-9	0	0	-9	-9	77	2	1	2	2	2	1	1	80	2	1	1	2	2	1	1	84	2	1	2	2	1	1	1	86	2	1	2	2	2	1	1
21	29	29	0	0	0	0	0	71	1	15	2	2	2	1	1	74	1	15	2	2	2	1	1	77	1	15	2	2	2	2	1	81	1	15	2	2	2	2	1
25	29	27	23	0	0	0	0	78	2	0	2	2	2	1	2	81	2	0	2	2	2	1	1	84	2	0	2	2	2	2	1	88	2	0	2	2	1	2	1
29	29	-9	-9	0	1	-9	-9	73	1	0	2	1	1	1	1	76	1	0	2	1	1	1	1	78	1	0	2	1	2	1	1	83	1	0	2	1	1	1	1
23	23	13	-9	0	0	0	-9	86	1	0	2	1	1	1	2	89	1	0	2	1	1	1	2	92	1	0	2	1	1	1	2	96	1	0	2	2	1	1	2
29	23	-9	-9	0	0	-9	-9	76	2	0	2	2	2	1	2	79	2	0	2	2	2	1	2	82	2	0	2	2	2	1	2	86	2	0	2	2	2	1	2
23	19	22	20	0	0	0	0	85	2	0	2	2	2	1	2	88	2	0	1	2	2	1	2	91	2	0	1	2	2	1	2	95	2	0	1	2	2	1	2
23	21	29	-9	0	0	0	-9	86	2	0	2	2	2	1	2	89	2	0	2	2	2	1	2	92	2	0	2	2	2	1	2	95	2	0	2	2	2	1	2
25	28	-9	-9	0	0	-9	-9	80	2	0	2	2	2	1	2	83	2	0	2	1	2	1	2	85	2	0	2	1	2	1	2	90	2	0	2	2	2	1	2
29	12	28	21	0	0	0	0	80	2	0	2	2	2	1	1	83	2	0	2	2	2	1	1	86	2	0	2	2	2	1	1	90	2	0	2	2	2	2	2
21	6	15	-9	0	0	0	-9	77	2	0	2	2	2	1	2	80	2	0	2	2	2	1	2	83	2	0	2	2	2	1	2	87	2	0	2	2	2	1	2
30	29	30	-9	0	0	1	-9	75	1	0	2	2	1	1	1	78	1	0	2	2	2	1	1	81	1	0	2	1	1	1	1	85	1	0	2	1	1	1	1
25	19	29	22	1	0	0	0	75	2	0	2	2	2	1	2	78	2	0	1	2	2	1	2	81	2	0	1	2	2	1	2	85	2	0	1	2	2	1	2
27	27	29	-9	0	0	0	-9	71	2	0	2	2	1	1	2	74	2	0	2	2	2	1	2	77	2	0	2	2	2	1	2	82	2	0	2	2	2	1	2
28	28	-9	-9	1	1	-9	-9	81	1	4	2	1	2	1	1	84	1	4	2	1	2	2	1	88	1	4	2	1	2	1	1	90	1	4	2	1	2	1	1
28	28	11	-9	0	0	0	-9	75	1	0	2	1	2	1	2	78	1	0	2	1	2	1	2	81	1	0	2	1	2	2	2	86	1	0	2	1	2	1	2
30	28	29	25	0	0	0	0	65	1	10	2	2	2	1	1	68	1	10	2	2	2	1	1	71	1	10	2	2	1	1	1	75	1	10	2	2	2	1	1
29	14	15	-9	0	0	0	-9	82	2	0	2	2	2	1	2	85	2	0	2	2	2	1	2	88	2	0	2	2	2	1	2	92	2	0	2	2	2	1	2
21	25	29	-9	0	0	0	-9	81	2	1	2	2	2	1	2	84	2	1	1	2	2	1	2	87	2	1	2	2	2	1	2	90	2	1	1	2	2	1	2
30	27	30	-9	0	0	0	-9	71	1	6	2	1	1	1	1	74	1	6	2	1	1	1	1	77	1	6	2	1	1	2	1	80	1	6	2	1	1	2	1
26	24	22	-9	0	0	0	-9	80	2	0	2	2	2	1	1	83	2	0	2	2	2	1	1	86	2	0	2	2	2	2	1	90	2	0	2	2	2	1	1
29	29	-9	-9	0	0	-9	-9	72	2	0	2	2	2	1	1	75	2	0	2	2	2	1	1	76	2	0	2	2	2	1	1	81	2	0	2	2	2	1	1
29	29	29	-9	2	2	2	-9	80	2	0	2	1	2	1	2	83	2	0	2	1	2	1	2	86	2	0	2	2	2	1	2	89	2	0	2	1	2	1	2
29	15	-9	-9	2	0	-9	-9	81	1	8	1	2	1	1	1	84	1	8	2	2	2	1	1	87	1	8	2	2	2	2	1	91	1	8	2	2	1	1	1
28	30	29	26	2	2	0	0	76	2	0	2	2	2	1	2	79	2	0	2	2	2	1	2	82	2	0	2	2	2	1	2	86	2	0	1	2	2	1	2
28	9	-9	-9	1	0	-9	-9	77	1	3	2	2	2	1	1	80	1	3	2	2	2	1	1	82	1	3	2	2	2	2	1	86	1	3	2	2	2	1	2
29	29	-9	-9	0	1	-9	-9	73	1	0	2	1	2	1	2	76	1	0	2	1	2	2	2	79	1	0	2	1	2	1	2	82	1	0	2	2	2	1	2
28	30	30	-9	1	1	1	-9	75	1	0	2	1	1	2	1	78	1	0	2	2	1	1	1	81	1	0	2	1	1	1	1	86	1	0	1	2	2	1	1
27	30	30	28	2	0	0	0	72	1	0	2	2	2	2	2	74	1	0	2	2	1	1	1	77	1	0	2	2	1	1	1	81	1	0	2	2	1	1	1
28	30	28	28	1	2	0	2	72	2	9	2	2	2	1	1	76	2	9	2	2	2	1	1	79	2	9	2	2	2	1	1	82	2	9	2	2	2	1	1
28	29	-9	-9	0	0	-9	-9	92	1	3	1	2	2	1	2	95	1	3	1	2	2	1	2	99	1	3	1	2	2	1	2	104	1	3	1	2	2	2	2
25	30	30	-9	0	0	0	-9	72	2	3	1	2	2	1	1	75	2	3	1	2	2	1	2	78	2	3	1	2	2	1	2	83	2	3	1	2	2	1	2
30	28	30	23	0	0	0	0	84	1	0	2	1	1	1	2	87	1	0	2	2	2	1	2	90	1	0	2	1	2	1	2	94	1	0	2	2	2	1	2
27	25	29	29	0	0	0	0	87	2	0	2	2	2	1	1	90	2	0	2	2	2	1	1	93	2	0	2	2	1	1	1	97	2	0	2	2	2	1	1
30	30	27	30	0	0	0	0	75	1	4	1	2	1	1	1	78	1	4	1	2	1	1	1	81	1	4	1	2	1	1	2	85	1	4	2	2	1	1	2
27	29	25	20	0	0	0	0	73	2	0	2	1	2	2	2	76	2	0	2	1	2	1	2	79	2	0	2	1	2	1	2	83	2	0	2	1	2	1	2
27	27	28	-9	1	2	0	-9	74	1	4	2	1	2	1	2	77	1	4	2	2	2	1	2	80	1	4	2	2	2	2	2	84	1	4	2	1	2	1	2
27	5	-9	-9	0	0	-9	-9	81	2	0	2	2	2	1	2	84	2	0	2	2	2	1	2	87	2	0	2	2	2	1	2	91	2	0	2	2	2	1	2
28	29	29	-9	0	1	2	-9	73	1	12	1	1	1	1	2	76	1	12	1	2	2	2	2	79	1	12	1	1	1	2	2	82	1	12	1	1	2	2	2
27	28	27	-9	0	0	0	-9	83	1	6	2	2	2	2	1	86	1	6	2	2	2	1	1	89	1	6	2	2	1	1	2	93	1	6	2	2	1	1	2
14	27	-9	-9	0	0	-9	-9	106	1	3	2	2	2	1	2	109	1	3	2	1	1	1	2	82	1	3	2	1	2	1	2	113	1	3	2	1	1	1	2
27	30	30	28	1	0	0	0	72	2	6	2	2	2	1	1	75	2	6	2	2	2	1	1	78	2	6	2	2	2	1	1	82	2	6	2	2	2	1	1
20	29	29	17	0	1	0	0	78	2	0	2	2	2	2	2	81	2	0	2	2	1	1	2	84	2	0	2	2	2	1	2	88	2	0	2	2	1	1	2
24	9	-9	-9	0	0	-9	-9	86	2	0	2	2	2	1	2	89	2	0	2	2	2	2	2	93	2	0	2	2	2	1	2	95	2	0	2	2	2	1	2
23	30	-9	-9	0	0	-9	-9	86	1	4	2	2	2	1	2	89	1	4	2	2	2	1	1	90	1	4	2	2	2	1	2	89	1	4	2	2	2	1	1
30	29	29	-9	0	0	1	-9	76	2	14	2	2	1	1	2	79	2	14	2	1	2	1	2	82	2	14	2	1	2	1	2	86	2	14	2	1	2	1	2
27	30	-9	-9	0	0	-9	-9	78	2	3	2	2	2	1	1	81	2	3	1	2	2	1	1	85	2	3	1	2	2	1	1	88	2	3	1	1	1	1	1
23	30	0	-9	0	0	0	-9	72	2	7	2	2	2	1	2	75	2	7	2	2	2	1	2	78	2	7	2	2	2	1	2	81	2	7	1	2	2	1	2
27	30	30	27	0	0	0	0	79	1	12	2	2	1	1	1	82	1	12	2	2	1	1	1	85	1	12	2	2	1	1	1	89	1	12	2	2	1	1	1
26	29	27	29	0	0	0	0	83	2	2	2	2	2	1	2	86	2	2	2	2	2	1	2	89	2	2	2	2	2	1	2	93	2	2	1	2	2	1	2
17	29	-9	-9	0	0	-9	-9	76	1	0	2	2	1	1	1	79	1	0	2	2	2	2	1	84	1	0	2	2	2	1	1	87	1	0	2	2	2	1	1
30	30	30	-9	0	0	0	-9	84	1	8	2	2	2	1	1	87	1	8	2	2	2	1	2	90	1	8	2	2	2	1	2	94	1	8	2	2	2	1	2
27	29	27	-9	0	0	0	-9	80	1	0	2	1	2	1	1	83	1	0	2	1	2	1	1	86	1	0	2	1	2	1	1	89	1	0	2	1	2	1	1
27	30	30	28	0	0	0	0	73	1	3	2	1	1	1	1	76	1	3	2	1	1	1	1	79	1	3	2	1	1	1	1	83	1	3	2	1	1	1	1
26	12	-9	-9	1	0	-9	-9	83	1	7	2	2	2	1	2	86	1	7	1	2	2	2	1	89	1	7	2	2	2	2	2	92	1	7	2	2	2	1	2
28	29	-9	-9	1	1	-9	-9	72	2	0	2	2	1	1	1	75	2	0	2	2	2	1	1	78	2	0	2	2	2	1	1	83	2	0	2	2	2	1	1
29	28	-9	-9	1	1	-9	-9	79	2	0	2	2	2	1	2	81	2	0	2	2	2	1	2	86	2	0	2	2	2	1	2	88	2	0	2	2	2	1	2
28	28	20	-9	0	0	0	-9	75	2	0	2	2	2	1	2	78	2	0	2	2	2	2	2	81	2	0	2	2	2	1	2	86	2	0	2	2	2	1	2
23	28	28	24	0	0	0	0	79	1	4	2	2	1	2	1	82	1	4	2	2	1	1	1	85	1	4	2	2	2	2	2	88	1	4	2	2	1	1	1
19	14	21	-9	0	0	0	-9	85	1	0	2	2	1	1	1	88	1	0	2	2	2	1	1	91	1	0	2	2	2	1	1	94	1	0	2	2	2	1	1
30	29	30	30	1	2	2	2	84	1	0	2	1	1	1	1	87	1	0	2	1	1	1	1	90	1	0	2	1	2	1	1	94	1	0	1	2	2	1	1
27	29	30	29	1	1	1	0	71	1	2	2	2	2	2	1	74	1	2	2	1	2	1	1	77	1	2	2	2	2	1	1	81	1	2	2	2	2	1	1
26	24	22	-9	0	0	0	-9	79	2	0	2	2	2	1	1	82	2	0	2	2	2	2	1	85	2	0	2	1	2	1	2	89	2	0	2	2	2	1	1
28	29	-9	-9	1	1	-9	-9	81	1	4	2	1	2	1	2	84	1	4	2	1	1	1	2	87	1	4	2	1	1	1	2	91	1	4	2	1	2	1	2
30	30	30	30	1	1	0	2	74	1	4	2	1	2	1	1	77	1	4	2	1	2	1	1	80	1	4	2	1	2	1	1	84	1	4	2	1	2	1	1
29	30	30	30	0	0	0	0	71	1	6	2	2	1	1	1	74	1	6	2	2	2	1	1	77	1	6	2	2	1	1	1	81	1	6	2	2	2	1	1
27	29	29	17	0	0	0	0	79	2	0	2	2	2	1	1	82	2	0	2	2	2	1	1	85	2	0	2	2	2	1	1	89	2	0	2	2	2	1	1
29	29	-9	-9	0	0	-9	-9	81	1	0	2	2	2	1	2	84	1	0	2	2	2	1	2	86	1	0	2	2	2	1	2	91	1	0	2	2	2	1	2
27	15	17	-9	0	0	0	-9	74	2	0	2	2	2	2	2	77	2	0	2	2	2	1	2	80	2	0	2	2	2	1	2	84	2	0	2	2	2	1	2
18	17	-9	-9	0	0	-9	-9	76	1	2	2	1	1	1	1	79	1	2	2	1	1	1	1	82	1	2	2	1	1	1	1	86	1	2	2	1	1	1	2
27	30	20	-9	0	0	0	-9	73	1	3	2	1	2	2	2	76	1	3	2	2	1	1	1	79	1	3	2	2	2	2	1	83	1	3	2	2	2	1	2
25	20	15	-9	0	0	0	-9	74	1	0	2	1	1	1	2	77	1	0	2	2	2	1	2	80	1	0	2	2	2	1	2	84	1	0	2	2	2	1	2
30	19	-9	-9	0	0	-9	-9	77	2	0	2	2	2	1	2	80	2	0	2	2	2	1	2	83	2	0	2	2	2	1	2	87	2	0	2	2	2	1	2
29	26	27	-9	0	0	0	-9	77	2	0	2	2	2	1	2	81	2	0	2	2	2	1	2	84	2	0	2	2	2	1	2	87	2	0	2	2	2	1	2
30	29	27	29	2	2	2	2	84	2	0	1	2	1	1	1	87	2	0	1	2	1	1	1	90	2	0	2	2	1	1	2	94	2	0	2	2	2	1	2
28	29	-9	-9	0	0	-9	-9	79	1	6	1	2	1	1	1	82	1	6	2	2	2	1	1	83	1	6	2	2	2	1	1	88	1	6	2	2	2	1	1
25	23	24	21	0	0	0	0	88	2	0	2	2	2	1	2	90	2	0	2	2	2	1	2	93	2	0	2	2	2	1	2	97	2	0	2	2	2	1	2
19	12	-9	-9	0	0	-9	-9	94	2	0	2	2	1	1	2	97	2	0	2	2	1	2	2	100	2	0	2	2	2	1	2	104	2	0	1	2	2	1	2
30	30	30	-9	0	1	1	-9	82	2	12	1	2	2	1	2	85	2	12	1	2	2	1	2	88	2	12	1	2	2	1	2	92	2	12	1	2	2	1	2
29	29	30	-9	2	2	2	-9	74	2	0	1	1	2	1	2	77	2	0	1	1	2	1	2	80	2	0	1	1	2	1	2	84	2	0	1	1	2	2	2
28	30	-9	29	0	0	-9	0	83	2	0	1	2	2	1	1	87	2	0	2	2	2	1	1	88	2	0	2	2	2	1	1	93	2	0	1	2	2	1	1
24	17	1	-9	0	0	0	-9	88	2	0	2	2	2	1	2	91	2	0	2	2	2	1	2	94	2	0	2	2	2	1	2	97	2	0	2	2	2	1	2
28	30	30	30	1	0	0	0	71	1	14	2	1	2	1	1	74	1	14	2	2	1	1	1	77	1	14	2	2	2	1	1	81	1	14	2	1	2	1	1
25	28	19	-9	0	1	0	-9	77	2	3	2	2	2	1	2	80	2	3	2	2	2	1	2	83	2	3	2	2	2	1	2	87	2	3	2	2	2	1	2
24	30	-9	-9	0	0	-9	-9	86	2	0	2	2	2	1	2	89	2	0	2	2	2	1	2	93	2	0	2	2	2	2	2	96	2	0	2	2	2	1	2
22	25	11	-9	0	0	0	-9	78	2	0	2	2	2	1	1	81	2	0	2	1	2	1	1	84	2	0	2	1	2	2	1	86	2	0	2	2	2	1	1
26	30	30	-9	0	0	0	-9	71	1	2	2	2	2	1	1	74	1	2	2	2	1	1	1	77	1	2	2	2	1	1	1	80	1	2	2	2	1	1	1
27	29	30	29	2	1	1	1	71	1	5	2	1	1	1	1	74	1	5	2	1	1	1	1	77	1	5	2	1	1	1	1	81	1	5	2	1	1	1	1
30	28	-9	-9	0	2	-9	-9	80	2	0	2	2	2	1	2	83	2	0	2	2	1	1	2	86	2	0	2	2	1	2	2	90	2	0	2	2	2	2	2
28	26	29	29	2	2	1	1	71	2	0	2	2	2	1	2	74	2	0	1	1	2	1	2	77	2	0	2	1	2	1	2	81	2	0	2	1	2	1	2
25	-9	29	29	0	-9	2	1	77	2	0	2	2	2	1	2	92	2	0	2	2	2	1	2	83	2	0	2	2	2	1	1	86	2	0	2	2	2	1	1
24	24	-9	-9	0	0	-9	-9	86	2	0	2	1	2	2	2	89	2	0	2	1	2	2	2	91	2	0	2	1	2	1	2	95	2	0	2	1	2	1	2
27	7	18	-9	0	0	0	-9	87	2	0	2	2	2	1	2	90	2	0	2	2	2	1	2	93	2	0	2	2	2	1	2	97	2	0	2	2	2	1	2
27	24	26	-9	0	0	0	-9	74	2	0	2	2	2	2	2	77	2	0	2	2	2	1	2	80	2	0	2	2	2	2	2	85	2	0	2	2	2	1	2
18	26	25	-9	2	0	0	-9	77	1	5	1	2	2	1	1	80	1	5	1	2	1	1	1	83	1	5	2	2	2	1	1	88	1	5	1	2	2	1	1
17	7	-9	-9	0	0	-9	-9	99	1	10	2	1	2	2	2	102	1	10	2	2	2	1	2	104	1	10	2	2	2	1	2	109	1	10	2	2	2	1	2
29	29	-9	-9	0	0	-9	-9	93	2	0	2	1	2	1	2	96	2	0	2	2	1	1	2	98	2	0	2	2	1	1	2	102	2	0	2	2	1	1	2
24	29	16	-9	0	0	0	-9	92	1	4	2	1	1	1	2	95	1	4	2	1	1	1	2	98	1	4	2	1	1	1	2	101	1	4	2	1	1	1	2
26	28	-9	-9	0	0	-9	-9	93	1	0	2	2	2	2	2	96	1	0	2	2	2	1	2	98	1	0	2	2	2	2	2	103	1	0	1	2	2	1	2
29	17	0	-9	0	0	0	-9	102	2	0	2	2	2	1	2	105	2	0	2	2	1	1	2	108	2	0	2	2	2	1	2	112	2	0	2	2	2	2	2
27	14	-9	-9	0	0	-9	-9	96	1	10	2	1	1	1	2	99	1	10	2	1	1	1	2	99	1	10	2	1	1	1	2	105	1	10	2	1	1	1	2
30	26	25	23	0	0	0	0	69	2	0	2	2	2	1	2	72	2	0	2	2	2	1	2	75	2	0	2	2	2	1	2	79	2	0	2	2	2	1	2
1	0	-9	-9	0	0	-9	-9	102	2	0	2	2	2	1	2	105	2	0	2	2	1	1	2	108	2	0	2	2	2	1	2	110	2	0	2	2	2	1	2
19	7	-9	-9	0	0	-9	-9	93	2	0	2	2	2	1	2	96	2	0	2	2	2	1	2	99	2	0	2	2	2	1	2	103	2	0	2	2	2	1	2
22	20	-9	-9	1	0	-9	-9	88	1	6	2	2	1	1	2	91	1	6	2	2	1	2	2	93	1	6	2	2	2	1	2	98	1	6	2	2	2	1	2
29	30	16	-9	0	0	0	-9	90	1	6	2	1	2	1	2	93	1	6	2	1	2	1	2	96	1	6	2	1	2	1	2	100	1	6	2	2	2	1	1
27	21	17	-9	0	0	0	-9	89	2	0	2	2	2	1	2	92	2	0	2	2	2	1	2	95	2	0	2	2	2	1	2	99	2	0	2	2	2	1	2
19	25	-9	20	0	1	-9	0	91	2	0	2	1	2	1	2	94	2	0	2	1	2	1	2	97	2	0	2	1	1	1	2	101	2	0	2	2	2	1	2
25	29	-9	-9	0	0	-9	-9	89	1	3	2	1	1	1	2	92	1	3	2	1	1	1	2	94	1	3	1	1	1	1	2	100	1	3	2	1	1	1	2
29	29	29	-9	1	0	0	-9	91	1	3	2	2	2	1	2	94	1	3	2	2	2	1	2	97	1	3	2	2	2	1	2	101	1	3	2	2	2	1	2
27	25	29	-9	2	0	1	-9	100	1	3	2	2	1	1	2	103	1	3	2	2	2	1	2	106	1	3	2	2	1	2	2	110	1	3	2	2	1	1	2
19	5	-9	-9	0	0	-9	-9	97	1	0	2	2	2	1	2	100	1	0	2	1	2	1	2	98	1	0	2	1	2	1	2	106	1	0	2	2	2	1	2
22	17	-9	-9	0	0	-9	-9	90	2	0	2	2	2	2	2	93	2	0	2	2	2	1	2	95	2	0	2	2	2	1	2	99	2	0	2	2	2	1	2
29	25	-9	-9	0	0	-9	-9	75	2	0	2	2	2	1	2	78	2	0	2	2	2	1	2	79	2	0	2	2	2	1	2	84	2	0	2	2	2	1	2
26	27	17	-9	0	0	0	-9	74	1	0	2	2	2	1	1	77	1	0	2	1	2	2	1	80	1	0	2	2	2	2	1	85	1	0	2	2	2	2	1
30	28	30	29	1	1	0	0	76	1	0	2	1	1	1	1	79	1	0	2	1	2	1	2	82	1	0	2	2	2	1	1	86	1	0	2	1	1	1	1
27	27	27	28	0	0	0	0	69	1	0	2	2	2	1	2	72	1	0	2	2	2	1	2	75	1	0	2	2	1	1	2	79	1	0	2	2	2	1	2
29	29	27	24	0	1	0	0	68	2	0	2	2	2	1	1	72	2	0	2	2	2	1	2	75	2	0	2	2	2	1	2	78	2	0	2	2	2	1	2
30	24	29	-9	0	1	1	-9	80	1	0	2	2	2	1	1	83	1	0	2	2	2	1	2	86	1	0	2	2	2	1	1	90	1	0	2	2	2	1	1
20	21	2	-9	0	0	0	-9	92	1	0	2	1	2	1	2	94	1	0	2	1	2	2	2	97	1	0	2	1	2	2	2	101	1	0	2	1	2	2	2
27	25	-9	-9	0	0	-9	-9	81	2	2	2	2	2	1	2	83	2	2	2	2	2	1	2	85	2	2	2	2	2	1	2	89	2	2	2	2	2	1	2
24	24	-9	-9	0	1	-9	-9	82	2	3	2	2	2	1	2	85	2	3	2	2	2	1	2	88	2	3	2	2	2	1	1	91	2	3	2	2	2	1	1
28	29	28	-9	1	0	0	-9	78	2	3	2	2	2	1	1	81	2	3	2	2	2	1	1	84	2	3	2	2	2	1	1	86	2	3	2	2	2	1	2
29	30	28	-9	2	2	0	-9	77	2	0	2	2	2	1	2	80	2	0	2	2	2	1	2	83	2	0	2	2	2	1	2	87	2	0	2	2	2	1	2
28	29	30	-9	0	0	0	-9	71	1	6	2	1	2	1	1	74	1	6	2	1	1	1	1	77	1	6	2	2	2	1	1	81	1	6	2	1	2	1	2
26	26	29	27	1	0	0	0	74	1	0	2	2	2	1	1	77	1	0	2	2	2	1	1	80	1	0	1	2	2	1	1	84	1	0	2	2	2	1	1
28	29	23	19	0	0	0	0	72	2	0	2	2	2	1	1	75	2	0	2	2	2	1	2	78	2	0	2	2	2	1	2	82	2	0	2	2	2	1	2
29	28	22	15	0	0	0	0	77	2	0	2	2	2	1	1	80	2	0	2	2	2	1	1	83	2	0	2	2	2	1	1	87	2	0	2	2	2	1	1
26	29	30	-9	0	1	1	-9	70	1	7	2	1	1	1	1	73	1	7	2	2	2	1	1	76	1	7	2	1	2	1	1	80	1	7	2	1	2	1	1
22	30	29	28	1	0	1	0	81	1	3	1	1	2	1	1	84	1	3	1	2	2	1	1	87	1	3	1	2	2	1	1	91	1	3	1	2	2	1	1
20	13	18	-9	0	0	0	-9	96	2	0	2	1	2	1	2	98	2	0	2	1	2	1	2	101	2	0	2	1	2	1	2	105	2	0	2	1	2	2	2
30	30	-9	-9	0	0	-9	-9	89	2	0	2	2	2	1	1	91	2	0	2	2	2	1	2	95	2	0	2	1	2	1	2	99	2	0	2	1	1	1	2
22	12	11	-9	0	0	0	-9	79	2	0	2	2	2	1	2	82	2	0	2	2	2	1	2	85	2	0	2	2	2	1	2	88	2	0	2	2	2	1	1
29	29	26	24	0	0	0	0	72	2	0	2	2	2	1	1	75	2	0	2	2	2	1	1	78	2	0	2	2	2	1	2	82	2	0	2	2	2	1	2
28	25	-9	-9	0	0	-9	-9	93	2	0	2	2	1	1	2	96	2	0	2	2	2	1	2	98	2	0	2	2	2	1	2	104	2	0	2	2	2	1	2
27	29	30	-9	0	0	0	-9	87	1	5	1	2	1	1	1	90	1	5	2	2	1	1	2	93	1	5	2	2	1	1	2	97	1	5	1	2	2	1	2
28	6	-9	-9	0	0	-9	-9	81	1	0	2	2	2	1	1	84	1	0	2	2	2	2	2	87	1	0	2	2	2	1	2	92	1	0	2	2	2	1	2
25	30	30	-9	2	2	2	-9	76	1	6	2	1	2	1	1	79	1	6	2	1	2	1	1	82	1	6	2	2	2	1	2	86	1	6	2	2	2	1	2
30	29	30	29	0	2	2	2	76	1	5	2	1	1	2	1	79	1	5	2	1	1	1	1	82	1	5	2	1	1	2	1	86	1	5	2	1	1	2	2
26	29	-9	-9	0	0	-9	-9	79	1	0	2	2	2	1	1	82	1	0	2	2	2	2	1	84	1	0	2	2	2	2	1	88	1	0	2	2	2	1	1
30	30	-9	-9	1	1	-9	-9	70	1	7	2	2	1	1	1	73	1	7	2	2	1	2	1	75	1	7	2	1	1	1	1	79	1	7	2	2	2	1	1
28	-9	25	16	0	-9	1	2	75	1	7	2	1	2	1	1	91	1	7	2	1	2	1	1	81	1	7	2	1	2	1	1	85	1	7	2	1	2	1	1
30	30	28	27	1	0	0	0	72	2	9	2	2	2	1	1	75	2	9	2	2	2	1	1	78	2	9	2	2	2	1	1	82	2	9	2	2	2	1	1
27	30	30	23	1	0	0	0	74	2	4	2	2	2	1	1	77	2	4	2	2	2	1	1	80	2	4	2	2	2	1	1	84	2	4	1	2	2	1	1
27	30	25	12	1	0	0	0	75	2	5	2	2	2	1	2	78	2	5	2	2	2	1	1	81	2	5	2	2	2	1	2	85	2	5	2	2	2	1	2
30	30	30	-9	0	0	0	-9	73	1	4	2	2	2	1	1	76	1	4	2	2	2	1	1	79	1	4	2	2	2	1	1	82	1	4	2	2	2	1	2
27	24	-9	-9	0	0	-9	-9	83	1	0	2	2	2	1	1	86	1	0	2	2	2	1	2	89	1	0	2	2	2	1	2	94	1	0	2	2	2	2	2
26	-9	22	-9	0	-9	0	-9	76	1	5	1	2	2	1	1	87	1	5	1	1	1	1	1	82	1	5	1	2	2	1	2	87	1	5	1	2	2	1	2
24	-9	30	0	0	-9	0	0	88	1	2	2	2	1	1	1	95	1	2	2	2	2	1	1	94	1	2	2	2	1	1	1	98	1	2	2	2	1	1	1
28	29	-9	-9	0	1	-9	-9	90	1	6	2	2	2	1	1	92	1	6	2	2	1	2	1	95	1	6	2	2	1	2	1	99	1	6	2	2	2	1	2
23	27	26	-9	0	0	0	-9	78	2	4	2	1	2	1	2	81	2	4	2	1	1	1	2	84	2	4	2	1	1	1	2	88	2	4	2	1	1	1	2
30	30	28	25	0	0	0	0	80	1	10	2	2	2	1	1	83	1	10	2	2	2	1	1	86	1	10	2	2	2	1	1	90	1	10	2	2	2	1	2
20	14	19	24	0	0	0	0	75	2	0	2	2	2	1	1	78	2	0	2	2	2	1	1	81	2	0	2	2	2	1	1	85	2	0	2	2	2	1	1
28	27	29	-9	0	0	0	-9	68	2	0	1	2	2	1	2	71	2	0	1	2	2	2	2	74	2	0	1	2	2	1	2	78	2	0	1	2	2	1	2
27	4	-9	-9	0	0	-9	-9	77	2	0	1	2	2	1	2	80	2	0	1	2	2	1	2	85	2	0	1	2	2	1	2	88	2	0	1	2	2	1	2
30	30	30	-9	0	0	1	-9	70	2	9	2	2	2	1	1	73	2	9	1	2	2	1	1	76	2	9	1	2	2	1	1	79	2	9	1	2	1	1	1
26	28	-9	-9	0	0	-9	-9	69	2	0	2	2	2	1	2	72	2	0	1	2	2	1	2	76	2	0	2	2	2	1	2	79	2	0	2	2	2	1	2
27	26	-9	-9	0	0	-9	-9	94	2	0	2	2	2	1	2	97	2	0	2	2	2	2	2	100	2	0	2	2	2	1	2	104	2	0	2	2	2	1	2
29	19	-9	-9	0	0	-9	-9	92	2	0	1	2	1	1	2	95	2	0	1	2	2	1	2	103	2	0	1	2	1	1	2	103	2	0	1	2	2	1	2
28	28	27	25	0	0	0	0	81	2	0	2	2	2	1	2	84	2	0	2	2	2	2	2	87	2	0	2	2	2	1	2	91	2	0	2	2	2	1	2
29	28	-9	-9	0	0	-9	-9	83	2	0	2	2	2	1	1	87	2	0	2	2	2	1	2	92	2	0	2	2	2	1	2	95	2	0	2	2	2	1	2
22	7	-9	-9	0	0	-9	-9	97	1	8	1	2	2	1	2	100	1	8	1	2	2	1	2	102	1	8	1	2	2	1	2	105	1	8	1	2	2	1	2
30	22	-9	-9	0	0	-9	-9	94	2	0	1	2	2	1	2	97	2	0	1	2	1	1	2	98	2	0	1	2	2	2	2	104	2	0	1	2	2	1	2
30	28	26	-9	0	1	0	-9	69	1	6	2	1	1	2	1	72	1	6	2	1	1	2	1	75	1	6	2	1	1	1	1	79	1	6	2	2	1	1	1
19	19	-9	-9	0	0	-9	-9	94	2	0	2	1	2	1	2	97	2	0	2	1	2	1	2	97	2	0	2	2	2	1	2	103	2	0	2	2	2	1	2
25	20	26	23	0	0	0	0	69	1	0	2	1	1	1	2	72	1	0	2	1	2	2	2	75	1	0	2	1	2	1	2	79	1	0	2	1	2	1	2
30	30	30	29	0	0	0	0	72	1	15	1	2	2	1	1	76	1	15	1	2	2	1	1	79	1	15	1	2	2	1	1	82	1	15	1	2	2	1	1
29	26	28	28	0	0	0	0	78	2	0	2	2	2	1	2	80	2	0	2	2	2	1	2	83	2	0	2	2	2	1	2	87	2	0	2	2	2	1	2
26	22	26	-9	0	0	0	-9	79	2	0	2	2	2	1	2	81	2	0	2	2	2	1	2	84	2	0	2	2	2	1	2	89	2	0	2	2	2	2	2
28	18	17	-9	0	0	1	-9	67	2	0	2	2	2	1	1	70	2	0	2	2	2	1	2	73	2	0	2	2	2	1	2	77	2	0	2	2	2	1	2
27	27	24	-9	0	0	0	-9	70	2	0	2	2	2	1	2	73	2	0	2	2	1	2	2	76	2	0	2	2	2	1	2	81	2	0	2	2	2	1	2
23	29	28	30	0	0	0	0	68	2	0	2	2	2	1	1	71	2	0	2	2	2	2	1	74	2	0	2	2	2	1	1	78	2	0	2	2	2	1	1
30	24	20	0	1	1	0	0	70	2	0	2	1	1	1	2	73	2	0	2	2	2	1	1	76	2	0	2	2	2	1	1	80	2	0	2	2	2	1	1
16	29	-9	-9	0	0	-9	-9	74	2	0	1	2	2	1	2	77	2	0	1	2	2	1	2	80	2	0	1	2	2	1	2	85	2	0	1	2	2	1	2
29	19	27	-9	0	0	0	-9	93	1	5	2	2	2	1	2	96	1	5	2	2	2	1	2	99	1	5	2	2	2	1	2	103	1	5	2	2	2	1	2
29	30	30	30	1	2	1	1	77	1	12	1	2	2	1	2	80	1	12	1	2	2	1	2	83	1	12	1	2	2	1	2	87	1	12	1	2	2	1	2
27	30	28	29	0	0	0	2	73	1	0	2	1	2	1	1	76	1	0	2	1	2	2	1	79	1	0	2	2	2	2	1	83	1	0	2	2	2	1	2
20	7	-9	-9	2	0	-9	-9	92	2	0	2	1	1	1	2	95	2	0	2	1	2	1	2	97	2	0	2	2	2	2	2	102	2	0	2	1	2	2	2
27	24	-9	-9	0	1	-9	-9	81	2	0	2	2	2	1	2	84	2	0	2	2	2	1	2	86	2	0	2	2	2	1	2	89	2	0	2	2	2	1	2
27	29	30	27	0	0	0	0	68	1	0	2	1	1	1	1	71	1	0	2	1	1	2	1	74	1	0	2	1	2	1	1	78	1	0	2	2	2	1	1
29	29	27	30	0	0	0	0	71	2	0	2	2	2	2	1	74	2	0	2	2	2	1	1	77	2	0	2	2	2	1	1	81	2	0	2	2	2	1	1
23	25	-9	-9	2	2	-9	-9	88	2	0	2	2	2	2	1	91	2	0	2	2	2	1	1	107	2	0	2	2	2	1	1	100	2	0	2	2	2	1	1
27	27	25	-9	0	0	0	-9	76	1	0	2	2	2	1	1	79	1	0	2	2	2	1	1	82	1	0	2	2	2	1	1	86	1	0	2	2	2	1	1
28	28	26	24	0	0	0	0	78	1	2	2	2	1	1	1	81	1	2	2	2	1	1	1	84	1	2	2	2	2	1	1	88	1	2	2	2	2	1	1
7	27	28	15	0	0	0	0	83	1	3	2	2	1	1	1	86	1	3	2	2	1	1	1	89	1	3	2	2	1	1	1	93	1	3	2	2	1	1	1
29	28	-9	-9	0	0	-9	-9	68	2	6	1	2	2	1	1	72	2	6	1	2	2	1	2	74	2	6	1	2	2	1	2	79	2	6	1	2	2	1	2
29	29	-9	-9	0	0	-9	-9	88	2	0	1	1	2	1	2	92	2	0	1	1	2	1	2	93	2	0	1	1	2	1	2	98	2	0	1	1	2	1	2
29	0	28	-9	0	0	0	-9	89	2	0	1	2	2	1	2	92	2	0	1	2	2	1	2	95	2	0	1	2	2	1	2	99	2	0	1	2	2	2	2
29	30	24	25	0	2	1	0	72	1	5	2	1	2	2	1	75	1	5	2	2	2	1	1	78	1	5	2	1	1	1	1	82	1	5	2	2	2	1	1
29	28	-9	-9	0	0	-9	-9	70	2	4	1	2	2	1	1	73	2	4	1	2	2	1	1	75	2	4	1	2	2	1	1	80	2	4	1	2	2	1	1
28	27	27	23	0	0	0	0	69	2	0	2	2	2	1	1	72	2	0	2	2	2	2	1	75	2	0	2	2	2	2	1	79	2	0	2	2	2	1	1
26	26	-9	-9	0	0	-9	-9	104	2	2	2	2	2	1	2	107	2	2	2	2	2	1	2	111	2	2	2	2	2	1	2	113	2	2	2	2	2	1	2
27	30	28	25	0	0	1	0	70	2	2	2	2	2	1	2	73	2	2	2	2	2	1	2	76	2	2	2	2	1	1	1	80	2	2	2	2	2	1	1
28	30	29	24	1	2	2	0	68	1	3	2	1	1	1	1	71	1	3	2	1	2	1	1	74	1	3	2	1	2	1	1	78	1	3	2	2	2	1	1
28	28	30	29	2	0	0	0	68	2	0	2	2	2	1	1	71	2	0	2	2	2	1	1	74	2	0	2	2	2	1	1	78	2	0	2	2	2	2	1
22	23	-9	-9	0	0	-9	-9	107	2	0	2	2	2	1	2	110	2	0	2	2	2	1	2	114	2	0	2	2	2	1	2	114	2	0	2	2	2	1	2
23	22	11	-9	1	1	0	-9	106	2	0	2	2	2	2	2	109	2	0	2	2	2	1	2	112	2	0	2	2	2	1	2	115	2	0	2	2	2	2	2
28	30	-9	-9	1	0	-9	-9	70	2	0	1	2	1	1	1	73	2	0	1	2	1	1	1	76	2	0	1	2	1	1	1	80	2	0	1	2	2	1	1
30	28	30	28	0	1	2	0	68	1	8	2	2	2	1	1	71	1	8	2	2	1	1	1	74	1	8	2	2	1	1	1	78	1	8	2	2	2	1	1
27	17	22	19	1	0	0	0	71	2	2	2	2	2	1	2	73	2	2	2	2	2	1	2	76	2	2	2	2	2	1	2	80	2	2	2	2	2	2	2
25	28	28	29	0	0	0	0	68	1	0	2	1	1	2	1	71	1	0	2	1	1	2	1	74	1	0	2	2	1	1	1	78	1	0	2	2	1	1	1
24	26	26	23	0	0	0	0	71	2	0	2	2	2	1	1	74	2	0	2	2	2	2	1	77	2	0	2	2	2	1	1	81	2	0	2	2	2	1	1
27	25	24	-9	1	0	0	-9	70	2	0	2	2	2	1	2	73	2	0	2	1	2	2	2	76	2	0	2	2	2	1	2	80	2	0	2	1	2	2	2
29	25	-9	-9	2	2	-9	-9	102	2	0	2	2	2	2	2	105	2	0	2	2	2	1	2	105	2	0	2	2	2	1	2	111	2	0	2	2	2	2	2
17	7	-9	-9	0	0	-9	-9	104	2	0	2	1	1	1	2	107	2	0	2	2	2	1	1	94	2	0	2	2	2	1	1	110	2	0	2	2	2	1	1
29	30	-9	30	0	0	-9	0	69	1	13	1	2	2	1	1	72	1	13	1	2	2	1	1	75	1	13	1	2	2	1	1	79	1	13	1	2	2	1	1
27	27	30	27	0	0	0	0	70	1	12	2	1	1	1	1	73	1	12	2	1	1	1	1	76	1	12	2	1	2	1	1	80	1	12	2	2	2	1	1
29	30	29	-9	0	0	0	-9	69	1	13	1	1	2	1	1	72	1	13	1	1	2	1	1	75	1	13	1	1	2	1	1	80	1	13	2	1	2	1	1
21	22	8	-9	0	0	0	-9	90	2	0	2	2	1	1	2	93	2	0	2	2	1	1	2	96	2	0	1	2	1	1	2	99	2	0	1	2	1	1	2
21	25	24	-9	1	1	1	-9	88	2	0	2	2	2	2	2	91	2	0	1	2	2	2	2	94	2	0	1	2	2	1	2	98	2	0	1	2	2	1	2
29	28	28	28	2	1	0	0	71	2	9	2	2	2	1	1	74	2	9	2	2	2	1	1	77	2	9	1	2	2	1	1	81	2	9	2	2	2	1	1
29	27	28	-9	0	1	2	-9	68	2	0	2	2	2	1	1	71	2	0	2	2	1	1	2	74	2	0	1	2	2	1	2	79	2	0	2	2	1	1	2
29	29	-9	17	0	1	-9	0	70	2	0	2	2	2	1	2	73	2	0	2	2	2	1	2	76	2	0	2	2	2	1	2	80	2	0	2	2	2	1	2
27	28	29	-9	0	0	0	-9	69	2	5	2	2	2	1	1	72	2	5	2	2	2	1	1	75	2	5	2	2	2	1	1	79	2	5	2	2	2	2	1
7	0	-9	-9	0	0	-9	-9	105	2	0	2	2	2	1	2	107	2	0	2	2	2	1	2	111	2	0	2	2	2	1	2	87	2	0	2	2	2	1	2
22	25	26	-9	0	0	0	-9	69	2	0	2	2	2	2	1	71	2	0	2	2	2	2	1	74	2	0	2	2	2	2	1	80	2	0	2	2	2	1	1
29	27	29	27	0	0	0	0	71	2	0	2	2	2	2	1	73	2	0	2	2	2	2	1	76	2	0	2	2	2	2	2	80	2	0	2	1	1	1	2
28	30	30	30	2	2	1	1	71	1	10	2	1	2	1	1	73	1	10	2	1	2	1	1	76	1	10	2	2	2	1	1	80	1	10	2	2	2	1	1
29	28	29	-9	0	2	1	-9	69	1	4	2	1	1	2	2	71	1	4	2	1	1	1	2	74	1	4	2	1	1	1	2	84	1	4	2	1	2	1	2
30	29	-9	-9	0	0	-9	-9	70	1	6	2	2	1	2	1	73	1	6	2	2	2	2	1	75	1	6	2	2	2	1	1	80	1	6	2	2	2	1	2
29	28	29	26	1	1	0	0	68	1	8	2	1	1	1	2	72	1	8	2	1	1	1	2	75	1	8	2	1	1	1	2	78	1	8	2	1	1	1	2
27	28	29	24	0	0	0	0	68	2	0	2	2	2	1	2	71	2	0	2	2	2	1	2	74	2	0	2	2	2	1	2	78	2	0	2	2	2	1	2
29	30	30	-9	0	0	0	-9	68	1	12	1	1	2	1	1	71	1	12	1	1	2	1	2	74	1	12	1	1	2	1	2	78	1	12	1	1	2	1	1
30	30	30	30	0	0	2	0	69	1	13	2	2	2	1	1	72	1	13	2	1	2	1	1	75	1	13	2	1	2	1	1	79	1	13	2	1	2	1	1
30	30	30	27	0	0	0	0	70	2	0	2	2	2	2	2	73	2	0	2	2	2	1	2	76	2	0	2	2	2	1	2	80	2	0	2	2	2	2	2
30	30	-9	-9	0	0	-9	-9	69	2	12	1	2	2	1	1	72	2	12	1	2	2	1	1	75	2	12	1	2	1	1	1	79	2	12	1	2	1	1	2
27	28	-9	-9	0	0	-9	-9	68	2	4	2	2	2	1	2	70	2	4	2	2	2	1	2	73	2	4	2	2	2	1	2	77	2	4	2	2	2	1	2
21	29	25	-9	0	0	2	-9	69	2	0	2	2	2	1	1	72	2	0	2	2	2	1	1	75	2	0	1	2	2	1	1	79	2	0	2	2	2	1	1
20	0	-9	-9	0	0	-9	-9	102	2	0	2	2	2	1	2	105	2	0	2	2	2	1	2	104	2	0	2	2	2	1	2	110	2	0	2	2	2	1	2
26	29	22	-9	0	0	0	-9	69	1	0	2	2	2	1	2	72	1	0	2	2	2	1	2	75	1	0	2	2	2	1	2	79	1	0	2	2	2	1	2
24	30	25	29	0	0	0	0	68	2	9	2	2	2	1	1	71	2	9	2	2	2	1	1	74	2	9	2	2	2	1	1	78	2	9	1	2	2	1	1
29	29	-9	-9	0	0	-9	-9	68	1	0	2	1	1	2	1	72	1	0	2	2	2	2	1	74	1	0	1	2	2	1	2	78	1	0	1	2	2	1	2
29	29	30	30	0	0	0	0	68	2	3	2	2	2	1	1	71	2	3	2	2	2	1	1	74	2	3	2	2	2	1	1	78	2	3	2	2	2	1	1
29	30	28	29	1	0	0	0	68	1	9	2	1	2	1	1	71	1	9	2	2	2	1	1	74	1	9	2	1	2	1	1	78	1	9	2	2	2	1	1
26	-9	29	24	0	-9	0	0	69	1	4	2	1	1	1	1	91	1	4	2	1	2	1	1	75	1	4	2	1	1	1	1	79	1	4	2	1	1	1	1
29	-9	23	-9	0	-9	0	-9	68	1	2	2	1	1	1	1	95	1	2	2	1	2	2	1	74	1	2	2	2	2	2	1	78	1	2	2	2	2	2	1
30	28	25	30	0	0	0	0	70	1	6	2	1	1	1	1	73	1	6	2	2	1	1	1	76	1	6	2	2	1	2	1	80	1	6	2	2	2	2	1
18	28	-9	-9	0	0	-9	-9	103	2	2	2	2	2	1	2	106	2	2	2	2	2	1	2	106	2	2	2	2	2	1	2	112	2	2	2	2	2	1	2
28	29	24	21	0	0	0	0	75	2	0	2	2	2	1	2	78	2	0	2	2	2	1	2	81	2	0	2	2	2	2	2	85	2	0	2	2	2	2	2
8	6	-9	-9	0	1	-9	-9	105	2	0	2	2	2	1	2	108	2	0	2	2	2	2	2	108	2	0	2	2	2	1	2	111	2	0	2	2	2	2	2
29	29	29	29	2	2	1	1	70	2	0	1	2	2	1	2	74	2	0	2	2	2	1	2	77	2	0	2	2	2	1	2	80	2	0	1	2	2	1	2
28	-9	30	-9	0	-9	0	-9	69	2	9	1	2	2	1	1	77	2	9	1	2	2	2	1	75	2	9	1	2	2	1	1	79	2	9	1	2	2	1	1
29	29	29	29	0	0	0	0	70	2	0	2	2	2	1	1	73	2	0	2	2	2	1	1	76	2	0	2	2	2	1	1	80	2	0	2	2	2	1	1
27	30	30	27	0	0	0	0	76	2	4	1	2	2	1	2	80	2	4	1	2	2	1	2	83	2	4	1	2	2	1	2	86	2	4	1	2	2	1	2
23	-9	26	-9	0	-9	0	-9	69	2	0	2	2	2	1	1	106	2	0	2	2	2	2	1	75	2	0	2	2	2	2	1	78	2	0	2	2	2	1	2
30	30	30	30	2	1	0	2	69	1	3	2	2	2	1	2	71	1	3	2	2	1	1	2	74	1	3	2	2	2	2	2	78	1	3	2	1	2	1	2
29	28	28	28	2	1	1	0	71	1	1	2	1	1	1	1	73	1	1	2	1	1	2	1	76	1	1	2	2	1	1	1	80	1	1	2	1	1	1	1
30	28	23	-9	1	1	0	-9	69	1	8	2	1	1	1	2	72	1	8	2	1	2	1	2	75	1	8	2	1	2	1	2	79	1	8	2	2	2	1	2
26	28	29	26	0	0	0	0	68	1	1	2	1	1	1	1	71	1	1	2	1	1	1	1	74	1	1	2	1	1	1	1	78	1	1	2	1	1	1	1
30	30	-9	-9	1	0	-9	-9	68	1	6	2	2	1	1	1	71	1	6	2	2	1	1	1	72	1	6	2	2	1	1	1	79	1	6	2	2	1	1	1
27	28	29	-9	0	1	0	-9	78	1	0	2	2	2	2	1	81	1	0	2	2	2	1	1	84	1	0	2	2	2	1	1	88	1	0	2	2	2	2	1
30	27	-9	-9	2	1	-9	-9	68	1	2	2	2	2	2	1	71	1	2	2	2	2	2	1	74	1	2	2	2	2	1	1	78	1	2	2	2	2	1	1
27	20	-9	-9	0	0	-9	-9	69	2	0	2	2	2	2	2	72	2	0	2	2	2	1	2	76	2	0	2	2	2	1	2	80	2	0	2	2	2	1	2
26	18	-9	-9	0	0	-9	-9	70	2	0	2	2	2	1	2	73	2	0	2	2	2	1	2	76	2	0	2	2	2	2	2	80	2	0	2	2	2	1	2
30	27	28	28	0	0	0	2	67	1	18	2	1	1	1	1	70	1	18	2	1	1	1	1	73	1	18	2	2	2	1	1	77	1	18	2	1	1	1	1
30	28	27	-9	0	2	0	-9	65	1	3	1	1	2	1	1	68	1	3	1	1	2	1	1	71	1	3	1	1	2	1	1	74	1	3	1	1	2	1	1
28	28	30	30	2	2	2	2	65	2	6	1	2	2	1	1	68	2	6	1	2	2	1	1	71	2	6	1	2	2	1	1	75	2	6	1	2	2	1	2
29	29	-9	-9	0	0	-9	-9	65	2	3	1	2	2	1	1	68	2	3	1	2	2	1	1	71	2	3	1	2	2	1	1	75	2	3	1	2	2	1	1
30	30	28	29	0	0	0	0	65	2	6	1	2	2	1	1	69	2	6	1	2	2	1	1	71	2	6	1	2	2	1	1	76	2	6	1	2	2	1	1
29	30	30	-9	0	1	2	-9	65	2	12	1	2	2	1	1	68	2	12	1	2	2	1	1	71	2	12	1	2	2	1	1	75	2	12	1	2	2	1	1
30	29	30	-9	1	0	1	-9	66	1	2	1	2	2	1	1	69	1	2	1	2	2	1	1	72	1	2	1	2	2	1	1	77	1	2	1	2	2	1	1
21	28	-9	25	0	0	-9	0	91	2	0	1	2	1	1	2	94	2	0	1	2	1	1	2	98	2	0	1	2	2	1	2	101	2	0	1	2	1	1	2
30	30	30	30	1	0	0	1	65	1	17	1	2	2	1	1	68	1	17	1	2	1	1	1	71	1	17	1	2	2	1	1	76	1	17	1	2	2	1	1
29	30	27	28	0	1	0	0	65	2	9	1	2	2	1	1	68	2	9	1	2	2	1	2	71	2	9	1	2	2	1	2	75	2	9	1	2	2	1	2
30	30	-9	-9	0	0	-9	-9	65	2	0	1	2	2	2	1	68	2	0	1	2	2	1	1	71	2	0	1	2	2	1	1	75	2	0	1	2	2	1	1
29	30	-9	-9	0	1	-9	-9	65	1	12	1	2	2	1	1	69	1	12	1	2	2	1	1	72	1	12	1	2	2	2	1	75	1	12	1	2	2	1	1
29	30	30	-9	1	0	1	-9	66	1	6	1	1	1	1	1	69	1	6	1	2	1	1	1	72	1	6	1	1	1	1	1	76	1	6	1	2	1	1	1
29	29	29	30	0	0	0	0	67	2	12	1	2	2	1	1	70	2	12	1	2	2	1	2	73	2	12	1	2	2	1	2	77	2	12	1	2	2	1	2
30	29	30	-9	0	1	0	-9	65	2	15	1	2	2	1	1	68	2	15	1	2	2	1	1	71	2	15	1	2	2	1	1	76	2	15	1	2	2	1	1
23	19	-9	-9	0	0	-9	-9	82	2	0	1	2	2	1	2	85	2	0	1	2	2	2	2	88	2	0	1	2	2	1	2	93	2	0	1	2	2	2	2
18	29	28	-9	0	0	0	-9	83	1	6	2	2	1	1	1	86	1	6	2	2	1	1	1	89	1	6	2	2	2	1	1	93	1	6	2	2	2	1	1
22	26	-9	-9	0	0	-9	-9	89	1	4	2	2	1	1	2	91	1	4	2	2	1	1	2	93	1	4	2	2	2	1	2	100	1	4	2	2	2	1	2
27	29	26	26	0	0	0	0	91	2	0	2	2	2	1	2	93	2	0	2	2	2	1	2	96	2	0	2	2	2	1	2	100	2	0	2	2	2	1	2
14	29	-9	-9	0	0	-9	-9	89	2	0	2	2	2	1	2	91	2	0	2	2	2	1	2	95	2	0	2	2	2	1	2	99	2	0	2	2	2	1	2
29	30	-9	-9	0	0	-9	-9	80	1	0	2	1	1	1	1	83	1	0	1	1	1	1	1	83	1	0	1	1	1	1	1	89	1	0	2	1	1	1	1
24	17	-9	-9	0	0	-9	-9	92	2	0	2	2	1	1	2	94	2	0	2	2	1	1	2	97	2	0	2	2	1	2	2	103	2	0	2	2	1	2	2
30	28	-9	-9	0	0	-9	-9	92	1	0	2	2	2	1	2	94	1	0	2	2	2	2	2	98	1	0	2	2	2	2	2	107	1	0	2	2	2	1	2
27	29	-9	-9	0	0	-9	-9	86	2	0	2	2	2	1	2	88	2	0	2	2	2	1	2	92	2	0	2	2	2	1	2	95	2	0	2	2	2	1	2
19	25	24	-9	0	0	0	-9	88	1	0	2	1	2	1	2	92	1	0	2	2	2	1	1	94	1	0	2	1	2	1	2	96	1	0	2	2	2	1	2
11	25	26	25	0	0	0	2	84	2	0	2	2	2	1	2	87	2	0	2	2	2	1	2	90	2	0	2	2	2	1	2	94	2	0	2	2	2	1	2
25	29	24	-9	0	0	0	-9	81	1	0	2	1	1	1	2	84	1	0	2	1	1	1	1	87	1	0	2	1	1	1	1	90	1	0	2	1	1	1	1
15	17	-9	-9	0	0	-9	-9	97	1	0	2	2	2	1	2	100	1	0	2	2	2	1	2	100	1	0	2	2	2	1	2	105	1	0	2	2	2	1	2
16	28	28	-9	0	0	0	-9	80	2	0	2	2	2	1	2	84	2	0	2	2	2	2	2	86	2	0	2	2	1	1	2	90	2	0	2	2	2	1	2
29	25	0	-9	0	0	0	-9	80	2	0	2	2	2	1	2	84	2	0	2	2	2	2	2	86	2	0	2	2	2	2	2	90	2	0	2	2	2	2	2
18	24	-9	-9	0	0	-9	-9	91	2	0	2	2	1	1	2	94	2	0	2	2	2	1	2	97	2	0	2	2	2	1	2	95	2	0	1	2	2	1	2
6	26	29	-9	0	0	0	-9	83	2	0	2	2	2	1	1	86	2	0	2	2	2	1	1	89	2	0	2	2	2	1	1	93	2	0	2	2	2	1	1
29	20	-9	-9	0	0	-9	-9	82	2	0	1	2	2	2	2	85	2	0	1	2	2	1	2	89	2	0	1	2	2	1	2	92	2	0	1	2	1	2	2
26	23	-9	-9	0	0	-9	-9	90	2	18	2	2	2	1	2	93	2	18	1	2	2	1	2	94	2	18	1	2	2	1	2	98	2	18	1	2	2	1	2
15	-9	25	28	0	-9	0	0	81	2	0	2	2	2	1	2	77	2	0	2	2	2	1	2	87	2	0	2	2	2	1	2	91	2	0	2	2	2	1	2
22	24	25	19	0	0	0	0	83	2	0	2	2	2	1	2	86	2	0	2	2	2	1	2	89	2	0	1	2	2	1	2	93	2	0	2	2	2	1	2
17	11	-9	-9	0	0	-9	-9	85	1	3	2	2	2	1	1	87	1	3	1	2	2	1	1	91	1	3	1	2	2	1	2	95	1	3	1	2	2	2	2
18	25	27	-9	0	0	0	-9	80	1	0	2	1	2	1	1	83	1	0	2	1	2	1	1	86	1	0	2	2	2	1	1	90	1	0	2	2	2	2	1
17	27	18	-9	0	0	0	-9	84	2	0	2	2	2	1	2	88	2	0	2	2	2	1	2	90	2	0	2	2	2	1	2	93	2	0	2	2	2	1	2
17	-9	23	19	0	-9	0	0	80	2	3	2	2	2	1	1	81	2	3	2	2	1	1	2	86	2	3	2	2	1	1	2	90	2	3	2	2	2	1	2
21	0	16	-9	0	0	0	-9	90	2	0	2	2	2	1	2	93	2	0	2	2	2	1	2	96	2	0	2	2	2	1	2	100	2	0	2	2	2	1	2
17	12	-9	-9	0	0	-9	-9	87	2	0	2	2	2	1	2	90	2	0	2	2	2	1	2	91	2	0	2	2	2	1	2	96	2	0	2	2	2	1	2
20	23	20	23	0	0	0	0	80	2	0	2	2	2	1	2	83	2	0	2	2	2	1	2	86	2	0	2	2	2	1	2	90	2	0	2	2	2	2	2
21	28	-9	-9	0	0	-9	-9	80	2	0	2	2	2	1	2	83	2	0	2	2	2	1	2	100	2	0	2	2	2	1	2	91	2	0	2	2	2	1	2
29	29	25	-9	0	0	0	-9	81	2	0	2	2	2	1	2	84	2	0	1	2	2	1	2	87	2	0	1	2	2	1	2	91	2	0	2	2	2	1	2
20	18	13	-9	0	0	0	-9	90	1	3	2	2	1	1	1	93	1	3	2	2	2	1	1	96	1	3	2	2	2	1	1	99	1	3	2	2	2	1	2
24	29	19	-9	0	0	0	-9	88	2	1	2	2	2	1	2	91	2	1	2	2	2	1	2	94	2	1	2	2	2	1	2	98	2	1	1	2	1	1	2
18	26	15	-9	0	0	0	-9	90	2	0	2	2	2	1	2	93	2	0	2	2	2	2	2	96	2	0	2	2	2	1	2	100	2	0	2	2	2	1	2
24	20	-9	-9	0	0	-9	-9	89	2	0	2	2	2	1	2	93	2	0	2	2	2	1	2	94	2	0	2	2	2	1	2	98	2	0	2	2	1	1	2
27	29	24	-9	0	0	0	-9	90	1	0	2	2	1	1	2	93	1	0	2	2	1	1	2	96	1	0	1	2	1	1	2	101	1	0	1	2	2	1	2
21	27	-9	-9	2	2	-9	-9	90	1	0	2	2	2	1	1	93	1	0	2	2	1	1	1	97	1	0	2	2	1	1	1	99	1	0	2	2	2	1	1
26	30	30	-9	0	0	0	-9	80	2	0	2	2	2	1	1	83	2	0	2	2	2	1	1	86	2	0	2	2	2	1	1	90	2	0	2	2	2	1	1
25	29	-9	-9	0	1	-9	-9	90	1	0	2	2	2	1	1	94	1	0	2	2	1	1	2	96	1	0	2	1	2	1	2	100	1	0	2	1	1	1	2
20	18	-9	-9	0	0	-9	-9	92	1	0	2	2	2	1	1	95	1	0	2	2	2	1	2	100	1	0	2	2	2	1	2	102	1	0	2	2	2	1	2
25	24	26	26	0	0	0	0	94	1	0	2	2	2	1	2	97	1	0	2	2	2	2	2	100	1	0	2	2	2	2	2	104	1	0	2	2	2	2	2
25	18	-9	-9	0	0	-9	-9	90	1	0	2	2	2	1	1	93	1	0	2	1	1	1	2	96	1	0	2	1	2	1	1	100	1	0	2	2	2	1	1
16	16	-9	-9	0	0	-9	-9	92	2	0	2	2	2	1	2	95	2	0	2	2	2	1	2	98	2	0	2	2	2	1	2	102	2	0	2	2	2	1	2
15	4	-9	-9	0	0	-9	-9	94	1	12	2	2	2	1	2	97	1	12	2	2	2	1	2	100	1	12	2	2	2	1	2	104	1	12	2	2	2	1	2
21	24	14	23	0	0	0	0	90	2	0	2	2	2	1	2	93	2	0	2	2	2	1	2	96	2	0	2	2	2	1	2	100	2	0	2	2	2	1	2
17	24	24	-9	0	0	0	-9	89	2	0	2	2	2	1	2	92	2	0	2	2	2	2	2	95	2	0	2	2	2	1	2	98	2	0	2	2	2	2	2
23	3	-9	-9	0	0	-9	-9	90	2	0	2	2	2	1	2	93	2	0	2	2	2	1	2	95	2	0	2	2	2	1	2	99	2	0	2	2	2	1	2
19	26	10	-9	0	2	0	-9	89	1	0	2	2	2	1	1	93	1	0	2	2	2	1	1	95	1	0	2	2	2	2	1	100	1	0	2	2	2	1	1
22	29	22	-9	0	0	0	-9	90	2	0	2	2	2	1	2	93	2	0	2	2	2	1	2	96	2	0	2	2	2	1	2	99	2	0	2	2	2	1	2
18	27	30	27	0	0	0	0	92	1	3	2	2	2	1	2	95	1	3	2	2	2	1	2	98	1	3	2	2	2	2	2	102	1	3	2	2	2	1	2
18	29	-9	-9	0	0	-9	-9	92	2	0	2	2	2	1	1	95	2	0	2	2	2	2	2	101	2	0	2	2	2	1	2	107	2	0	2	2	2	1	2
11	19	-9	-9	0	0	-9	-9	95	2	0	2	2	2	1	2	98	2	0	2	2	2	1	2	101	2	0	2	2	2	1	2	106	2	0	2	2	2	1	2
27	23	-9	-9	0	0	-9	-9	90	1	0	2	2	2	1	2	93	1	0	2	2	2	1	2	94	1	0	2	2	2	2	2	99	1	0	2	2	2	2	2
25	19	-9	0	0	0	-9	0	90	1	0	2	2	2	1	2	93	1	0	2	2	2	1	2	95	1	0	2	2	2	1	2	100	1	0	1	2	2	1	2
22	22	-9	-9	0	0	-9	-9	93	2	0	2	2	2	1	2	97	2	0	2	2	2	1	2	98	2	0	2	2	2	1	2	103	2	0	2	2	2	1	2
19	26	-9	-9	0	0	-9	-9	100	2	0	2	2	2	1	2	103	2	0	2	2	2	1	2	106	2	0	2	2	2	1	2	73	2	0	2	2	2	1	2
17	11	-9	-9	0	0	-9	-9	92	2	0	2	2	2	1	1	95	2	0	2	2	2	1	2	96	2	0	2	2	2	1	2	103	2	0	2	2	2	1	2
26	10	-9	-9	0	0	-9	-9	90	2	0	2	2	2	1	2	93	2	0	2	2	2	1	2	96	2	0	2	2	2	1	2	99	2	0	2	2	2	1	2
11	4	-9	-9	0	0	-9	-9	96	2	0	2	2	2	2	2	99	2	0	2	2	2	1	2	101	2	0	2	2	2	1	2	106	2	0	2	2	2	1	2
23	0	18	-9	0	0	0	-9	94	2	0	2	2	2	1	2	97	2	0	2	2	1	1	2	100	2	0	2	2	1	1	2	104	2	0	2	2	1	1	2
24	4	14	-9	0	0	0	-9	92	2	0	2	2	2	1	2	95	2	0	2	2	2	1	2	98	2	0	2	2	2	1	2	103	2	0	2	2	2	1	2
18	20	17	-9	0	0	0	-9	91	2	0	2	2	2	1	2	94	2	0	2	2	2	1	2	96	2	0	2	2	2	1	2	100	2	0	2	2	2	1	2
29	14	-9	-9	0	0	-9	-9	85	2	0	2	2	2	1	2	88	2	0	2	2	2	1	2	89	2	0	2	2	2	1	2	95	2	0	2	2	2	1	2
25	23	-9	-9	0	0	-9	-9	94	1	0	2	2	1	1	2	97	1	0	2	2	1	1	2	100	1	0	2	2	1	1	2	104	1	0	2	2	2	1	2
27	28	28	-9	0	2	0	-9	80	1	0	2	1	2	1	1	83	1	0	2	1	2	1	1	86	1	0	2	2	2	1	1	90	1	0	2	1	2	1	1
26	20	-9	-9	1	0	-9	-9	91	1	0	2	2	2	1	1	94	1	0	2	2	2	2	1	96	1	0	2	2	2	1	2	100	1	0	2	2	2	1	2
22	0	-9	-9	0	0	-9	-9	100	2	0	2	2	2	1	2	103	2	0	2	2	2	1	2	108	2	0	2	2	2	1	2	110	2	0	2	2	2	2	2
17	0	-9	-9	0	0	-9	-9	101	2	0	2	2	2	1	2	104	2	0	2	2	2	1	2	107	2	0	2	2	2	2	2	111	2	0	2	2	2	1	2
23	24	-9	-9	0	0	-9	-9	91	1	0	2	2	2	1	2	94	1	0	2	2	1	1	2	95	1	0	2	2	2	1	2	101	1	0	2	2	2	1	2
18	16	0	-9	0	0	0	-9	100	2	0	2	2	1	1	2	103	2	0	2	2	1	2	2	106	2	0	2	2	1	1	2	73	2	0	2	2	2	1	2
23	8	0	-9	0	0	0	-9	100	2	0	2	2	2	1	2	103	2	0	2	2	2	1	2	105	2	0	2	2	2	1	2	109	2	0	2	2	2	1	2
19	9	19	-9	0	0	0	-9	100	2	0	2	2	2	1	2	102	2	0	2	2	2	1	2	105	2	0	2	2	2	1	2	109	2	0	2	2	2	1	2
5	10	-9	-9	0	0	-9	-9	100	2	0	2	2	2	1	2	103	2	0	2	2	2	1	2	84	2	0	2	2	2	1	2	108	2	0	2	2	2	1	2
24	27	26	-9	0	0	0	-9	100	1	0	2	2	2	1	1	103	1	0	2	1	2	1	2	106	1	0	2	1	1	1	2	111	1	0	2	1	1	1	2
29	22	-9	-9	0	0	-9	-9	101	2	0	2	2	2	1	2	104	2	0	2	2	2	1	2	107	2	0	2	2	2	2	2	97	2	0	2	2	2	1	2
29	25	-9	-9	0	0	-9	-9	93	1	3	2	2	2	1	2	96	1	3	2	2	2	2	1	98	1	3	2	2	2	1	1	102	1	3	2	2	2	2	2
22	21	-9	-9	1	0	-9	-9	90	2	0	2	2	2	1	2	93	2	0	2	2	2	1	2	95	2	0	2	2	2	1	2	100	2	0	2	2	2	1	2
25	28	27	-9	0	0	0	-9	67	2	0	2	2	2	1	1	70	2	0	2	2	1	1	1	73	2	0	2	2	2	1	1	78	2	0	2	2	1	1	1
18	22	-9	-9	0	0	-9	-9	93	1	0	2	2	2	1	2	96	1	0	1	2	2	1	2	98	1	0	2	2	2	2	2	103	1	0	2	2	2	2	2
15	13	0	-9	0	0	0	-9	92	2	0	2	2	2	1	2	95	2	0	2	2	2	1	2	98	2	0	2	2	2	1	2	101	2	0	1	2	2	1	2
24	26	25	-9	0	0	0	-9	86	1	0	2	2	2	1	1	89	1	0	2	1	2	1	1	92	1	0	2	1	2	1	1	96	1	0	2	2	2	1	1
21	12	-9	-9	0	0	-9	-9	89	1	0	2	2	2	1	2	92	1	0	2	2	2	2	2	94	1	0	2	2	2	1	2	99	1	0	2	2	2	1	2
16	17	-9	-9	0	0	-9	-9	94	1	0	2	2	2	1	1	97	1	0	2	2	2	1	1	99	1	0	2	1	2	1	1	104	1	0	2	1	2	1	1
23	14	10	-9	0	0	0	-9	82	1	0	2	2	2	1	1	85	1	0	2	2	2	1	1	97	1	0	2	2	2	2	1	93	1	0	2	2	2	2	1
21	28	-9	-9	0	0	-9	-9	95	2	0	2	2	2	1	2	98	2	0	2	2	2	1	2	101	2	0	2	2	2	2	2	105	2	0	2	2	2	2	2
20	29	0	-9	1	0	0	-9	96	1	5	2	2	2	1	2	99	1	5	2	1	2	1	2	102	1	5	2	1	2	1	2	105	1	5	2	2	2	1	2
18	22	-9	-9	0	0	-9	-9	90	1	0	2	1	2	1	2	93	1	0	2	1	2	1	2	98	1	0	2	1	2	1	2	99	1	0	2	1	2	2	2
28	0	29	-9	0	0	0	-9	86	1	0	2	2	2	1	2	89	1	0	2	1	1	1	2	92	1	0	2	1	2	1	2	97	1	0	2	1	2	1	2
21	18	15	-9	0	0	0	-9	89	2	0	2	2	2	1	2	92	2	0	2	2	2	1	2	95	2	0	1	2	2	1	2	100	2	0	2	2	2	1	2
20	30	30	-9	1	0	0	-9	84	1	0	2	2	2	1	2	87	1	0	2	1	1	1	2	89	1	0	2	1	1	1	2	94	1	0	2	1	2	1	2
26	30	-9	-9	0	0	-9	-9	88	1	6	2	1	2	1	1	91	1	6	2	2	2	1	1	95	1	6	2	1	2	1	2	98	1	6	2	2	2	1	2
15	26	-9	-9	0	0	-9	-9	93	1	0	1	2	1	1	2	96	1	0	2	2	2	1	2	100	1	0	2	2	2	1	2	104	1	0	1	2	2	1	2
24	17	-9	-9	0	0	-9	-9	88	2	3	2	2	2	1	2	91	2	3	2	2	2	1	2	94	2	3	2	2	2	1	2	98	2	3	2	2	2	1	2
22	27	29	-9	0	1	0	-9	81	1	0	2	2	2	1	2	84	1	0	2	2	1	1	2	87	1	0	2	2	2	1	2	90	1	0	2	2	2	1	2
27	29	-9	-9	0	0	-9	-9	91	1	24	2	2	1	1	2	94	1	24	2	2	1	1	2	95	1	24	2	2	1	1	2	100	1	24	2	2	1	1	2
13	6	-9	-9	0	0	-9	-9	93	2	6	2	1	2	1	1	96	2	6	2	1	2	1	2	99	2	6	2	1	2	2	2	104	2	6	2	1	2	2	2
17	28	30	20	0	0	0	0	80	2	6	1	2	2	1	2	83	2	6	1	2	2	1	2	86	2	6	2	2	2	1	2	91	2	6	2	2	1	1	2
22	25	-9	-9	0	0	-9	-9	91	1	5	2	2	2	1	2	94	1	5	2	2	2	1	2	97	1	5	2	2	2	1	2	95	1	5	2	2	2	2	2
22	30	-9	-9	1	2	-9	-9	81	1	2	2	1	1	1	1	84	1	2	2	1	1	1	1	86	1	2	2	1	2	1	1	89	1	2	2	1	1	1	1
28	27	-9	-9	0	0	-9	-9	88	1	0	2	2	1	1	2	91	1	0	2	2	1	2	2	95	1	0	2	2	1	1	2	98	1	0	2	2	2	1	2
20	23	0	-9	0	0	0	-9	82	1	0	2	1	2	1	1	85	1	0	2	2	2	1	1	88	1	0	2	2	2	1	1	92	1	0	2	1	1	1	1
26	25	-9	-9	0	1	-9	-9	90	1	0	2	1	2	1	1	93	1	0	2	1	2	1	1	94	1	0	2	1	2	1	1	99	1	0	2	1	2	1	2
17	25	28	-9	0	0	0	-9	102	2	0	2	2	2	1	2	105	2	0	2	2	1	1	2	108	2	0	2	2	2	1	2	90	2	0	2	2	1	1	2
21	0	-9	-9	0	0	-9	-9	100	2	0	2	2	2	1	2	103	2	0	2	2	1	1	2	106	2	0	2	2	1	1	2	110	2	0	2	2	1	1	2
22	22	26	-9	0	2	0	-9	101	2	0	2	2	2	1	2	104	2	0	2	2	1	1	2	107	2	0	2	2	2	1	2	110	2	0	2	2	2	1	2
17	23	-9	-9	0	0	-9	-9	89	1	2	2	2	2	1	2	92	1	2	2	2	2	2	2	95	1	2	2	2	2	2	2	98	1	2	2	2	2	2	2
30	28	24	-9	1	0	0	-9	81	1	2	2	2	2	1	2	84	1	2	2	1	1	1	2	87	1	2	2	1	1	1	2	91	1	2	2	2	2	1	2
28	8	-9	-9	1	0	-9	-9	84	1	2	2	2	2	1	2	87	1	2	2	1	1	1	1	88	1	2	2	2	1	1	1	94	1	2	2	1	1	1	2
26	28	30	19	1	0	2	0	80	1	1	2	2	2	1	1	83	1	1	2	1	1	2	1	86	1	1	2	1	1	1	2	90	1	1	2	1	2	1	2
23	24	-9	-9	0	0	-9	-9	80	1	0	2	2	2	1	2	83	1	0	2	2	2	1	2	85	1	0	2	2	2	1	2	91	1	0	2	2	2	1	2
26	28	25	-9	1	0	0	-9	82	1	1	2	2	2	1	2	85	1	1	2	2	2	1	2	88	1	1	2	2	2	1	2	92	1	1	2	2	2	1	2
28	22	-9	-9	1	0	-9	-9	93	1	2	2	2	2	1	1	96	1	2	2	2	2	1	2	98	1	2	2	2	2	1	2	104	1	2	2	2	2	1	2
26	26	-9	-9	1	0	-9	-9	85	1	1	2	2	2	1	1	88	1	1	2	1	2	1	1	89	1	1	2	2	2	1	1	94	1	1	2	2	2	1	1
24	23	29	16	0	0	0	0	89	1	0	2	2	2	1	2	92	1	0	2	1	2	1	2	95	1	0	2	1	2	1	2	100	1	0	2	1	2	1	2
28	28	-9	-9	0	0	-9	-9	90	1	1	2	2	2	1	1	93	1	1	2	2	2	1	1	94	1	1	2	2	2	1	1	100	1	1	2	2	2	1	2
29	26	-9	-9	0	0	-9	-9	84	2	0	2	2	2	1	2	87	2	0	2	1	2	1	2	90	2	0	2	1	1	1	2	93	2	0	2	1	2	2	2
28	26	27	15	0	0	0	0	84	2	0	2	2	2	1	1	87	2	0	2	2	2	1	1	89	2	0	2	2	2	1	2	94	2	0	2	2	2	2	2
25	30	-9	-9	1	2	-9	-9	84	1	1	2	2	2	1	1	87	1	1	2	2	2	1	1	88	1	1	2	2	2	1	1	93	1	1	2	2	2	1	1
22	0	-9	-9	0	0	-9	-9	93	1	0	2	2	2	1	2	96	1	0	2	2	2	1	2	100	1	0	2	2	2	1	2	103	1	0	1	2	2	1	2
30	28	26	13	1	0	1	0	80	1	2	2	2	2	1	1	83	1	2	2	2	1	1	1	86	1	2	2	2	2	1	1	90	1	2	2	2	2	1	2
24	30	-9	-9	1	0	-9	-9	87	1	0	2	2	2	1	1	90	1	0	1	2	1	1	1	96	1	0	1	2	1	1	1	97	1	0	1	2	1	1	1
25	27	8	-9	0	0	0	-9	84	2	0	2	2	2	1	2	87	2	0	2	2	2	1	2	90	2	0	2	2	2	1	2	94	2	0	2	2	2	1	2
23	-9	0	-9	0	-9	0	-9	102	2	0	2	2	2	1	2	81	2	0	2	2	2	1	2	108	2	0	2	2	2	2	2	110	2	0	2	2	2	2	2
28	27	21	-9	0	0	0	-9	83	2	1	2	2	2	1	2	86	2	1	2	2	2	1	2	89	2	1	2	1	2	2	2	93	2	1	1	1	2	1	2
30	29	29	29	1	0	0	0	67	1	0	2	2	2	1	1	70	1	0	2	2	2	1	1	73	1	0	2	2	2	1	1	77	1	0	2	2	2	1	1
21	24	-9	-9	0	0	-9	-9	100	2	0	2	2	2	1	2	103	2	0	2	1	2	1	2	107	2	0	2	2	2	2	2	110	2	0	2	2	2	1	2
20	15	11	-9	0	0	0	-9	93	1	0	2	1	2	1	2	96	1	0	2	2	1	1	1	99	1	0	2	2	2	1	1	103	1	0	2	1	2	1	2
30	30	-9	-9	1	2	-9	-9	65	1	0	2	2	2	1	1	68	1	0	2	2	2	1	1	72	1	0	2	2	2	1	1	75	1	0	2	2	2	1	1
27	4	-9	-9	0	0	-9	-9	88	1	9	2	2	2	1	1	91	1	9	2	2	2	1	1	93	1	9	2	2	2	1	1	97	1	9	1	2	2	1	1
27	27	28	30	0	0	0	0	68	2	0	2	2	2	1	2	70	2	0	2	2	2	1	2	73	2	0	2	2	2	1	2	78	2	0	2	2	2	1	2
22	19	29	-9	0	0	0	-9	100	2	0	2	2	2	1	2	103	2	0	1	2	2	2	2	106	2	0	2	2	2	1	2	110	2	0	2	2	2	1	2
15	20	21	-9	0	0	0	-9	100	2	0	2	2	2	1	2	103	2	0	1	2	2	2	2	105	2	0	2	2	2	1	2	109	2	0	2	2	2	2	2
24	7	28	-9	0	0	0	-9	100	2	0	2	2	2	1	2	103	2	0	2	2	2	1	2	106	2	0	2	2	2	1	2	111	2	0	2	2	2	1	2
20	27	29	30	0	0	0	0	102	1	5	2	1	2	1	1	105	1	5	2	1	2	1	1	107	1	5	2	1	2	1	1	112	1	5	2	1	2	1	1
17	29	0	-9	0	0	0	-9	90	2	0	2	2	2	1	2	93	2	0	2	2	2	1	2	96	2	0	2	2	2	1	2	99	2	0	2	2	2	1	2
13	23	19	19	0	0	0	0	100	2	0	2	2	2	1	1	103	2	0	2	2	2	2	1	106	2	0	2	2	2	1	1	73	2	0	2	2	2	1	1
11	17	9	-9	0	0	0	-9	104	2	5	2	2	2	1	2	107	2	5	2	2	2	1	2	110	2	5	2	2	2	1	2	113	2	5	2	2	2	1	2
28	30	-9	23	1	0	-9	0	102	2	0	2	2	2	1	2	105	2	0	2	2	1	1	2	106	2	0	2	2	1	1	2	111	2	0	2	2	1	1	2
24	21	14	-9	0	0	0	-9	100	2	0	2	2	2	1	2	103	2	0	1	2	2	1	2	106	2	0	2	2	2	1	2	110	2	0	2	2	2	1	1
25	23	23	-9	0	0	0	-9	65	2	2	2	2	2	1	2	68	2	2	2	2	2	1	2	71	2	2	2	2	2	1	2	75	2	2	2	2	2	1	2
25	25	28	30	0	0	0	1	66	1	0	2	1	2	1	1	69	1	0	2	1	2	1	1	72	1	0	2	1	1	1	1	76	1	0	2	1	2	1	1
27	30	30	-9	1	1	1	-9	65	1	6	2	2	2	1	1	68	1	6	2	2	1	1	1	71	1	6	2	2	1	1	1	75	1	6	2	2	1	1	1
28	30	30	-9	2	2	2	-9	67	1	6	2	2	1	1	1	70	1	6	2	1	2	1	1	73	1	6	2	1	2	1	1	77	1	6	2	1	2	1	1
27	28	29	30	0	0	0	0	67	2	0	2	2	2	1	2	70	2	0	2	2	2	1	2	73	2	0	2	2	2	1	2	77	2	0	2	2	2	1	2
27	28	24	-9	0	0	0	-9	67	2	4	2	2	2	1	1	70	2	4	2	2	2	1	1	73	2	4	2	2	2	1	1	77	2	4	2	2	2	1	2
25	27	22	30	0	0	0	0	65	2	0	2	2	2	1	1	68	2	0	2	2	2	1	2	71	2	0	2	2	2	1	2	75	2	0	2	2	2	1	2
15	27	-9	-9	0	0	-9	-9	96	2	7	2	2	2	1	2	99	2	7	2	2	2	1	2	101	2	7	2	2	2	1	2	105	2	7	1	2	2	1	2
24	16	-9	-9	0	0	-9	-9	89	1	2	2	2	2	1	2	92	1	2	2	2	2	1	2	94	1	2	2	2	2	1	2	99	1	2	2	2	2	1	2
29	12	17	11	0	0	0	0	66	2	0	2	2	2	1	2	69	2	0	2	2	2	1	2	72	2	0	2	2	2	1	2	76	2	0	2	2	2	1	2
27	30	29	23	0	0	0	0	67	1	0	2	2	2	1	1	70	1	0	2	2	2	1	1	73	1	0	2	1	1	1	1	78	1	0	2	2	2	1	1
21	26	24	0	0	0	0	0	67	2	0	2	2	2	1	1	70	2	0	2	2	2	1	1	72	2	0	2	2	2	1	1	77	2	0	2	2	2	1	1
6	25	0	-9	0	0	0	-9	80	2	2	2	2	2	1	1	83	2	2	2	2	2	2	1	85	2	2	2	2	2	2	1	88	2	2	1	2	2	2	2
30	30	30	-9	0	0	0	-9	66	1	0	2	2	2	1	1	69	1	0	2	2	2	2	1	72	1	0	2	2	2	1	1	76	1	0	2	2	2	1	1
30	30	30	-9	1	0	0	-9	66	1	0	2	1	2	1	1	69	1	0	2	2	2	1	1	72	1	0	2	2	2	1	1	76	1	0	2	2	2	1	1
30	22	30	17	0	0	0	0	66	2	0	2	2	2	1	1	69	2	0	2	2	2	2	1	71	2	0	2	2	2	1	1	76	2	0	2	2	2	1	1
30	29	-9	-9	1	0	-9	-9	65	1	6	2	1	1	1	1	68	1	6	2	2	2	1	2	72	1	6	2	2	1	1	2	75	1	6	2	2	1	1	2
30	27	30	-9	1	0	0	-9	65	2	0	2	2	2	1	1	68	2	0	2	2	2	1	1	71	2	0	2	2	2	1	1	76	2	0	2	2	2	1	1
30	28	29	-9	1	0	0	-9	66	1	0	2	1	1	1	1	69	1	0	2	2	1	2	1	72	1	0	2	2	2	1	1	76	1	0	2	2	2	1	1
21	27	-9	-9	0	0	-9	-9	100	2	0	2	2	2	1	2	103	2	0	1	2	2	1	2	106	2	0	1	2	2	1	2	111	2	0	1	2	2	1	2
30	26	30	25	1	0	0	0	67	1	0	2	1	1	1	1	70	1	0	2	1	1	1	1	73	1	0	2	2	1	1	1	77	1	0	2	1	1	1	1
29	23	19	15	0	0	0	0	67	1	0	2	2	1	1	1	70	1	0	2	2	1	1	1	73	1	0	2	2	2	1	1	78	1	0	2	2	2	1	1
29	29	30	18	1	0	0	0	67	1	0	2	1	1	1	1	70	1	0	2	1	1	1	1	73	1	0	2	2	2	1	1	77	1	0	2	2	2	1	2
30	30	30	24	1	0	0	0	67	1	0	2	2	1	1	1	70	1	0	2	2	1	1	1	73	1	0	2	2	2	1	1	77	1	0	2	2	2	1	1
29	22	16	-9	1	0	0	-9	67	1	0	2	1	2	1	2	70	1	0	2	1	1	1	2	73	1	0	2	1	2	1	2	78	1	0	2	1	2	1	2
29	27	21	-9	1	0	0	-9	65	1	0	2	1	1	1	1	68	1	0	2	1	1	1	1	71	1	0	2	1	1	1	1	75	1	0	2	1	1	1	1
30	29	30	30	1	0	0	0	67	2	0	2	2	2	1	1	70	2	0	2	2	2	1	1	73	2	0	2	2	2	1	1	77	2	0	2	2	2	1	1
29	26	30	-9	0	0	0	-9	67	1	0	2	2	2	1	1	70	1	0	2	2	2	1	1	73	1	0	2	2	2	1	1	77	1	0	2	2	2	1	1
21	29	-9	-9	0	0	-9	-9	100	2	0	2	2	2	1	2	103	2	0	1	2	2	1	2	107	2	0	2	2	2	2	2	110	2	0	2	2	2	1	2
29	30	29	30	1	0	0	0	67	2	0	2	2	2	1	1	69	2	0	2	2	2	1	1	72	2	0	2	2	2	1	1	77	2	0	2	2	2	1	1
29	28	30	-9	0	0	0	-9	67	1	6	2	2	1	1	1	70	1	6	1	2	1	1	1	73	1	6	2	2	1	1	1	78	1	6	2	2	1	1	1
30	30	28	29	1	0	0	0	68	2	0	2	2	2	1	1	71	2	0	2	2	2	1	1	74	2	0	2	2	2	1	1	78	2	0	1	2	2	1	1
29	24	30	29	1	2	0	0	66	2	0	2	2	2	1	2	68	2	0	2	2	1	2	2	71	2	0	2	2	2	1	2	76	2	0	1	2	2	1	2
27	28	30	-9	1	0	0	-9	67	2	0	2	2	2	1	1	70	2	0	2	2	1	1	1	73	2	0	2	2	1	1	1	77	2	0	2	2	2	1	2
26	28	-9	-9	0	0	-9	-9	89	1	15	1	2	2	1	1	92	1	15	1	2	2	1	2	93	1	15	1	2	2	2	2	98	1	15	1	2	2	2	2
10	10	-9	-9	0	0	-9	-9	90	2	0	2	2	2	1	1	93	2	0	2	2	2	1	2	93	2	0	2	2	2	1	2	99	2	0	2	2	2	1	2
29	-9	30	26	1	-9	2	1	91	2	2	2	2	2	1	2	92	2	2	2	2	2	1	2	96	2	2	2	2	2	1	2	101	2	2	2	2	2	1	2
24	24	-9	-9	0	0	-9	-9	95	1	0	2	2	2	1	1	98	1	0	2	2	2	1	1	101	1	0	2	2	2	1	1	105	1	0	2	2	2	1	2
25	19	-9	-9	0	1	-9	-9	91	1	3	2	1	1	1	2	94	1	3	2	2	1	1	2	96	1	3	2	2	2	2	2	101	1	3	2	2	1	1	2
21	30	30	-9	0	0	0	-9	90	1	6	1	2	2	1	2	93	1	6	2	2	2	1	2	96	1	6	2	2	2	1	2	99	1	6	1	2	2	1	2
16	29	-9	-9	0	0	-9	-9	91	1	4	2	2	2	1	2	94	1	4	2	2	2	1	2	96	1	4	2	2	2	1	2	100	1	4	2	2	2	1	2
18	0	-9	-9	0	0	-9	-9	91	2	0	1	2	2	1	2	94	2	0	2	2	1	1	2	96	2	0	1	2	2	1	2	101	2	0	1	2	2	1	2
22	29	24	-9	0	0	0	-9	91	1	0	2	2	2	1	2	94	1	0	2	2	2	1	2	97	1	0	2	1	2	1	2	101	1	0	2	1	1	2	2
16	30	30	-9	0	0	0	-9	101	2	0	2	2	2	1	2	104	2	0	2	2	2	1	1	106	2	0	2	2	2	1	1	110	2	0	2	2	2	1	2
22	28	7	-9	0	0	0	-9	90	1	3	2	1	2	1	2	93	1	3	2	1	1	1	2	96	1	3	2	1	2	1	2	100	1	3	2	1	2	1	2
22	22	-9	-9	0	0	-9	-9	88	2	1	2	2	2	1	2	91	2	1	2	2	2	1	2	96	2	1	2	2	2	1	2	97	2	1	2	2	2	1	2
22	29	-9	-9	0	0	-9	-9	91	2	0	2	2	2	1	2	95	2	0	2	2	2	1	2	95	2	0	2	2	2	2	2	101	2	0	2	2	2	2	2
22	29	16	-9	0	0	0	-9	98	1	0	2	2	2	1	1	101	1	0	2	1	2	2	1	104	1	0	2	2	2	1	1	109	1	0	2	1	2	1	1
16	16	-9	-9	0	0	-9	-9	88	1	0	2	1	1	1	2	91	1	0	2	1	2	1	2	93	1	0	2	2	2	1	2	98	1	0	2	2	2	1	2
20	21	28	-9	0	0	0	-9	91	2	0	2	2	2	1	2	94	2	0	2	2	2	1	2	97	2	0	2	2	2	1	2	101	2	0	2	2	2	1	2
15	19	-9	-9	0	0	-9	-9	88	1	1	2	2	2	1	2	91	1	1	2	2	2	1	2	95	1	1	2	2	2	1	2	98	1	1	2	2	2	2	2
23	27	26	-9	0	0	0	-9	99	2	4	1	2	2	1	2	102	2	4	1	2	2	1	2	105	2	4	1	2	2	1	2	109	2	4	1	2	2	1	2
19	13	-9	-9	0	0	-9	-9	88	2	6	2	2	2	1	2	91	2	6	2	2	2	1	2	91	2	6	2	2	2	2	2	97	2	6	2	2	2	1	2
26	29	-9	-9	0	0	-9	-9	88	2	4	2	2	2	1	2	91	2	4	2	2	2	1	2	93	2	4	2	2	2	1	2	97	2	4	2	2	2	2	2
7	0	-9	-9	0	0	-9	-9	99	2	0	1	2	2	1	2	102	2	0	1	1	1	1	2	82	2	0	2	1	2	1	2	106	2	0	2	1	1	1	2
22	23	-9	-9	0	0	-9	-9	88	2	0	2	2	2	1	2	91	2	0	2	1	2	1	2	95	2	0	2	1	2	1	2	98	2	0	2	2	2	1	2
20	21	-9	-9	0	0	-9	-9	88	2	0	2	2	2	1	2	91	2	0	2	2	2	1	2	95	2	0	2	2	2	1	2	99	2	0	2	2	2	1	2
30	18	-9	-9	0	0	-9	-9	93	1	3	2	2	2	1	1	96	1	3	2	2	2	1	2	98	1	3	2	2	2	1	2	103	1	3	2	2	2	1	2
29	28	28	28	0	0	0	0	72	2	0	2	2	2	1	2	75	2	0	2	2	2	1	2	78	2	0	2	2	2	1	2	82	2	0	2	2	2	1	2
30	29	-9	-9	0	0	-9	-9	78	1	0	2	2	2	1	1	81	1	0	2	1	2	1	1	84	1	0	1	1	2	1	1	89	1	0	1	1	2	1	1
25	26	30	-9	0	0	0	-9	78	1	0	2	2	2	1	1	81	1	0	2	2	2	1	1	84	1	0	2	2	2	2	1	88	1	0	2	2	2	2	1
21	25	-9	-9	0	0	-9	-9	86	1	0	2	1	1	1	2	89	1	0	2	1	1	1	2	93	1	0	2	1	2	1	2	96	1	0	2	1	2	1	2
22	29	29	-9	0	0	0	-9	78	2	0	2	2	2	1	1	81	2	0	2	2	2	1	2	84	2	0	2	2	2	1	2	88	2	0	2	2	2	1	2
30	30	30	30	1	2	2	0	72	1	16	2	2	2	1	1	75	1	16	2	2	2	1	2	78	1	16	1	2	2	1	2	82	1	16	1	2	2	1	2
24	29	-9	-9	0	0	-9	-9	80	2	0	2	2	2	1	2	83	2	0	2	2	1	1	2	86	2	0	2	2	2	1	2	91	2	0	2	2	1	2	2
29	28	30	24	0	0	0	0	86	1	12	2	2	2	1	2	89	1	12	2	2	2	1	2	92	1	12	1	2	2	1	2	96	1	12	1	2	2	1	2
29	22	26	-9	0	0	0	-9	77	1	0	2	2	2	1	2	80	1	0	2	2	2	2	2	83	1	0	2	2	2	2	2	87	1	0	2	2	2	2	2
25	29	30	30	0	0	0	0	73	2	0	2	2	2	1	2	76	2	0	2	2	2	2	2	78	2	0	2	2	2	1	2	82	2	0	1	2	2	2	2
10	20	-9	-9	0	0	-9	-9	88	2	0	2	2	2	1	2	92	2	0	2	2	2	1	2	96	2	0	2	2	2	1	2	98	2	0	1	2	2	2	2
16	21	-9	-9	0	0	-9	-9	80	2	0	2	2	2	1	2	83	2	0	2	2	2	1	2	87	2	0	2	2	2	1	2	90	2	0	2	2	2	1	2
29	27	24	-9	0	0	0	-9	86	2	7	2	2	1	1	2	90	2	7	2	2	2	1	2	93	2	7	2	2	2	1	2	96	2	7	2	2	2	1	2
28	22	28	-9	0	0	0	-9	80	1	0	2	2	2	1	1	83	1	0	2	2	2	1	1	86	1	0	2	2	2	1	1	89	1	0	2	2	2	1	1
25	24	29	-9	0	0	0	-9	72	2	0	2	2	2	1	2	75	2	0	2	2	2	1	2	78	2	0	2	2	2	1	2	82	2	0	2	2	2	1	2
20	16	-9	-9	0	0	-9	-9	84	2	0	2	2	2	1	2	87	2	0	2	2	1	1	2	89	2	0	2	2	1	2	2	92	2	0	2	1	1	1	2
29	18	-9	-9	0	0	-9	-9	73	1	1	2	2	2	1	1	76	1	1	2	1	1	2	1	78	1	1	2	1	1	1	1	83	1	1	2	1	2	1	1
25	29	29	-9	0	0	2	-9	82	1	0	2	1	2	1	2	86	1	0	2	2	2	1	2	88	1	0	2	2	2	1	2	92	1	0	2	2	2	1	2
24	29	23	-9	0	0	0	-9	79	1	0	2	1	2	1	2	82	1	0	2	2	2	1	2	85	1	0	2	2	2	1	2	89	1	0	2	2	2	1	2
24	28	-9	-9	0	0	-9	-9	78	2	0	2	2	2	1	2	81	2	0	2	2	2	1	2	85	2	0	2	2	2	1	2	87	2	0	2	2	2	1	2
29	15	-9	-9	1	0	-9	-9	75	2	0	2	2	2	1	2	78	2	0	2	2	2	1	2	81	2	0	2	2	2	1	2	85	2	0	2	2	2	1	2
22	30	30	-9	0	0	0	-9	78	2	5	2	2	2	1	1	81	2	5	2	2	2	1	1	84	2	5	2	2	2	1	2	87	2	5	2	2	2	1	2
27	28	30	-9	2	1	1	-9	76	1	3	2	1	1	1	2	79	1	3	2	1	2	1	2	82	1	3	1	1	2	2	2	86	1	3	2	1	2	1	1
19	20	-9	-9	0	0	-9	-9	85	2	0	2	2	2	1	2	89	2	0	2	2	2	2	2	90	2	0	2	2	2	1	2	94	2	0	2	2	2	1	2
23	28	30	-9	0	0	0	-9	74	2	0	2	2	2	1	1	78	2	0	2	2	2	1	1	80	2	0	2	2	2	1	1	84	2	0	2	2	2	1	1
24	29	-9	-9	0	0	-9	-9	80	2	11	2	2	2	1	2	83	2	11	1	2	2	1	2	87	2	11	1	2	2	1	2	90	2	11	1	2	2	1	2
24	28	29	0	0	0	0	0	77	1	0	2	2	1	1	1	80	1	0	2	2	2	1	1	83	1	0	2	2	2	1	1	87	1	0	2	2	2	1	1
22	29	14	-9	0	0	0	-9	78	2	0	2	2	2	1	2	81	2	0	2	2	2	2	2	83	2	0	2	2	2	1	2	87	2	0	2	2	2	1	2
29	28	-9	-9	0	1	-9	-9	79	1	7	2	1	2	1	1	82	1	7	2	1	2	2	1	91	1	7	1	2	2	1	1	88	1	7	2	2	2	1	1
22	30	29	-9	0	0	0	-9	74	2	0	2	2	2	1	2	77	2	0	2	2	2	2	2	79	2	0	2	2	2	1	2	83	2	0	2	2	2	1	2
23	29	27	26	0	0	0	0	71	2	0	2	2	2	1	1	74	2	0	2	2	2	1	2	77	2	0	2	2	2	1	2	81	2	0	2	2	2	1	2
26	24	21	-9	0	0	0	-9	81	2	0	2	2	2	1	1	84	2	0	2	2	2	1	2	87	2	0	2	2	2	2	2	91	2	0	2	2	1	1	2
30	17	-9	-9	0	0	-9	-9	73	2	0	2	2	2	1	1	76	2	0	1	2	2	1	2	80	2	0	1	2	2	1	2	83	2	0	2	2	2	1	2
28	25	-9	-9	0	0	-9	-9	85	1	0	2	2	1	1	1	88	1	0	2	2	1	1	1	91	1	0	2	2	1	2	1	94	1	0	2	2	1	2	1
20	27	-9	-9	0	0	-9	-9	73	1	0	2	2	2	1	2	76	1	0	2	2	1	1	2	80	1	0	2	2	2	1	2	84	1	0	2	2	2	1	2
19	29	29	-9	0	0	1	-9	79	2	0	2	2	2	1	1	82	2	0	2	2	2	1	1	85	2	0	2	2	2	1	1	89	2	0	1	2	2	1	2
20	30	-9	-9	0	0	-9	-9	79	1	3	2	2	2	1	1	82	1	3	2	2	2	1	1	85	1	3	2	2	2	1	1	88	1	3	2	2	2	1	1
30	28	-9	29	0	0	-9	0	71	2	3	2	2	2	1	1	74	2	3	2	2	2	1	1	76	2	3	2	2	2	1	1	81	2	3	2	2	2	1	2
25	28	-9	-9	1	0	-9	-9	79	1	0	2	2	2	1	1	82	1	0	2	2	2	2	2	84	1	0	2	2	2	1	2	89	1	0	2	2	2	1	2
21	25	24	29	0	0	0	0	80	2	0	2	2	2	1	2	83	2	0	2	2	2	1	2	86	2	0	1	2	2	1	2	90	2	0	1	2	2	1	2
20	25	-9	-9	0	0	-9	-9	84	1	0	2	2	2	1	2	87	1	0	2	1	1	1	2	90	1	0	1	2	2	1	2	94	1	0	1	2	2	1	2
8	16	-9	-9	0	0	-9	-9	99	2	0	2	2	2	1	2	102	2	0	2	2	1	1	2	104	2	0	2	2	2	2	2	108	2	0	2	2	2	1	2
10	29	-9	-9	0	0	-9	-9	78	1	0	2	2	2	1	1	81	1	0	2	1	1	1	1	83	1	0	2	2	1	1	1	88	1	0	2	2	2	1	1
19	29	29	-9	0	0	1	-9	73	1	1	2	1	1	1	1	76	1	1	2	1	2	1	2	79	1	1	2	1	2	2	2	84	1	1	2	1	2	1	2
26	29	29	-9	0	0	0	-9	79	1	2	2	2	1	1	1	82	1	2	2	1	1	1	2	84	1	2	2	1	1	1	2	89	1	2	2	1	2	2	2
29	14	-9	-9	0	0	-9	-9	78	2	5	2	2	2	1	1	81	2	5	2	2	2	1	2	85	2	5	2	2	2	2	2	88	2	5	2	2	2	1	2
27	28	27	27	0	0	0	0	73	1	3	2	2	2	1	1	76	1	3	2	2	2	1	1	79	1	3	2	2	2	1	1	83	1	3	2	2	2	1	2
24	26	-9	-9	0	0	-9	-9	77	2	0	2	2	2	1	2	80	2	0	2	2	2	1	2	85	2	0	2	2	2	2	2	87	2	0	2	2	2	1	2
29	29	-9	-9	0	0	-9	-9	83	1	0	2	2	2	1	1	86	1	0	2	2	1	2	1	88	1	0	2	2	1	1	1	93	1	0	2	2	1	1	1
29	29	29	29	0	0	0	0	83	2	0	2	2	2	1	1	85	2	0	2	2	2	1	1	88	2	0	2	2	2	1	2	93	2	0	2	2	2	1	2
28	29	29	-9	0	0	0	-9	73	1	5	2	1	1	1	1	76	1	5	2	1	1	1	1	79	1	5	2	2	2	1	1	84	1	5	2	1	1	1	1
15	19	-9	-9	0	0	-9	-9	84	2	0	2	2	2	1	2	87	2	0	2	2	2	1	2	88	2	0	2	2	2	2	2	93	2	0	2	2	2	2	2
29	26	29	28	0	0	0	0	72	2	1	2	2	2	2	1	75	2	1	2	2	2	1	2	78	2	1	2	2	2	1	2	82	2	1	2	2	2	1	2
28	30	30	30	0	0	0	0	77	1	2	2	2	2	1	1	80	1	2	2	2	2	1	1	83	1	2	2	2	2	1	1	88	1	2	2	2	2	1	1
15	23	26	-9	0	0	0	-9	82	2	0	2	2	2	1	1	85	2	0	2	2	2	1	1	88	2	0	2	2	2	1	2	91	2	0	2	2	2	1	2
8	2	0	-9	0	0	0	-9	87	1	0	2	2	2	1	1	90	1	0	2	2	2	1	1	93	1	0	2	2	2	1	1	97	1	0	1	2	2	2	1
8	27	-9	-9	0	0	-9	-9	84	1	0	2	2	2	1	1	87	1	0	2	2	2	1	2	92	1	0	2	2	2	1	2	94	1	0	2	2	2	1	2
30	28	26	-9	1	0	0	-9	75	2	7	2	2	2	1	2	78	2	7	1	2	2	1	2	81	2	7	1	2	2	1	2	85	2	7	1	2	2	1	2
26	26	30	29	0	0	0	0	84	2	0	2	2	2	2	2	87	2	0	2	2	2	1	2	90	2	0	2	2	2	1	2	94	2	0	2	2	2	1	2
28	26	-9	-9	1	0	-9	-9	77	2	0	2	2	2	1	2	80	2	0	2	2	2	2	2	85	2	0	2	2	2	1	2	86	2	0	2	2	2	1	2
29	29	-9	-9	0	0	-9	-9	80	2	8	1	2	2	1	2	83	2	8	1	2	2	1	2	86	2	8	1	2	2	1	2	90	2	8	1	2	2	2	2
30	29	30	30	1	0	1	0	72	2	6	1	2	2	1	2	75	2	6	1	2	1	1	2	78	2	6	1	2	1	1	2	83	2	6	1	2	2	1	2
18	29	18	24	0	0	0	0	80	2	0	2	2	2	1	2	83	2	0	2	2	2	2	2	86	2	0	2	2	2	2	2	90	2	0	2	2	2	1	2
29	30	30	29	0	2	2	0	72	2	5	2	2	2	1	2	75	2	5	1	2	2	1	2	78	2	5	2	2	2	1	2	82	2	5	2	2	2	1	2
30	4	8	-9	1	0	0	-9	79	1	0	2	2	2	1	2	82	1	0	1	2	2	1	2	85	1	0	2	2	2	1	2	90	1	0	2	2	2	1	2
26	20	18	14	0	0	0	0	76	2	0	2	2	2	1	1	79	2	0	2	2	2	1	1	81	2	0	2	2	2	1	1	86	2	0	2	2	2	1	1
26	25	14	-9	1	0	0	-9	83	1	6	2	2	2	1	1	86	1	6	2	2	1	1	1	88	1	6	2	2	1	1	1	93	1	6	2	2	1	1	2
26	29	28	16	0	0	0	0	75	2	0	2	2	1	1	2	78	2	0	2	2	1	1	2	81	2	0	2	2	1	1	2	85	2	0	2	2	2	1	2
22	28	-9	-9	1	0	-9	-9	81	1	3	2	1	1	1	2	84	1	3	2	1	2	1	2	87	1	3	2	1	1	2	2	90	1	3	2	2	2	1	2
25	27	-9	-9	0	0	-9	-9	83	2	0	2	2	2	1	2	86	2	0	2	2	2	1	2	90	2	0	2	2	2	1	2	93	2	0	2	2	2	1	2
23	29	-9	29	0	0	-9	0	76	1	0	2	2	2	1	1	79	1	0	2	2	2	1	1	82	1	0	2	2	2	2	1	86	1	0	2	2	2	1	2
27	28	28	20	0	0	0	0	83	1	1	2	2	2	1	1	86	1	1	2	1	1	1	2	89	1	1	2	1	1	1	2	93	1	1	2	2	2	1	2
26	29	-9	-9	0	0	-9	-9	73	2	0	2	2	2	1	2	76	2	0	2	2	1	1	2	78	2	0	1	2	2	1	2	83	2	0	2	2	2	1	1
29	22	21	-9	0	0	0	-9	79	2	0	2	2	2	1	2	82	2	0	2	2	1	1	1	85	2	0	2	2	2	2	1	88	2	0	2	2	2	2	1
29	30	24	-9	0	0	0	-9	73	2	1	2	2	2	1	2	76	2	1	2	2	2	1	2	79	2	1	2	2	2	2	2	83	2	1	2	2	2	1	2
29	14	-9	-9	0	0	-9	-9	83	2	0	2	2	2	1	2	86	2	0	2	2	1	1	2	89	2	0	2	2	1	1	2	92	2	0	2	2	2	1	2
27	27	-9	-9	0	0	-9	-9	76	1	2	2	2	2	1	2	79	1	2	2	2	2	2	2	84	1	2	2	2	2	1	2	86	1	2	2	2	2	1	2
30	28	28	-9	0	0	0	-9	80	2	0	2	2	2	1	1	83	2	0	2	1	2	1	2	86	2	0	2	1	2	1	2	90	2	0	2	2	2	1	2
30	27	28	30	0	0	0	0	74	1	2	2	2	1	1	2	77	1	2	2	2	1	1	2	80	1	2	2	2	1	1	2	84	1	2	2	2	1	1	2
20	26	25	-9	0	0	0	-9	78	2	0	2	2	1	1	2	81	2	0	2	2	1	1	2	84	2	0	2	2	1	1	2	87	2	0	2	2	1	1	2
23	29	26	-9	1	2	0	-9	81	1	0	2	1	2	1	2	84	1	0	2	1	1	1	2	87	1	0	2	2	2	1	2	91	1	0	2	2	2	1	2
17	26	-9	-9	0	0	-9	-9	87	1	5	2	1	2	1	1	90	1	5	2	1	2	1	1	92	1	5	2	1	2	1	1	95	1	5	1	2	2	1	1
14	22	24	-9	0	0	0	-9	82	2	0	2	2	2	1	1	85	2	0	2	2	2	2	1	88	2	0	2	2	2	1	2	91	2	0	2	2	2	1	1
19	23	29	28	0	0	0	0	76	2	0	2	2	2	1	1	80	2	0	2	2	2	1	2	82	2	0	2	1	1	1	2	87	2	0	2	1	1	1	2
23	20	20	22	0	0	0	0	87	2	0	2	1	2	1	2	90	2	0	2	2	2	2	2	93	2	0	2	1	2	1	2	97	2	0	2	1	2	1	2
29	28	27	27	0	0	0	0	72	1	10	2	2	2	1	1	75	1	10	2	1	2	1	1	78	1	10	2	1	2	1	1	82	1	10	2	1	2	1	1
29	28	28	-9	2	2	1	-9	87	1	6	2	1	2	1	1	90	1	6	1	1	1	1	1	93	1	6	1	1	2	1	1	97	1	6	1	1	1	1	1
30	28	27	28	0	0	2	0	76	1	8	1	2	1	1	1	80	1	8	1	2	1	1	1	82	1	8	1	2	1	1	2	87	1	8	1	2	2	1	2
23	26	-9	-9	0	0	-9	-9	85	2	0	2	2	2	1	2	88	2	0	1	2	2	1	2	92	2	0	1	2	2	1	2	94	2	0	1	2	2	1	2
27	30	28	30	0	0	0	0	74	2	0	2	2	2	1	2	77	2	0	2	2	2	1	2	80	2	0	2	2	2	1	2	84	2	0	2	2	2	1	2
20	30	26	30	0	0	0	0	74	2	0	2	2	2	1	1	77	2	0	2	2	2	1	1	80	2	0	2	2	2	1	1	84	2	0	2	2	2	1	1
15	23	22	-9	0	0	0	-9	85	1	5	2	2	2	1	2	88	1	5	2	1	2	1	2	91	1	5	2	1	2	1	2	95	1	5	2	2	1	1	2
27	24	-9	27	0	0	-9	1	73	2	0	2	2	2	1	2	76	2	0	2	2	2	1	2	79	2	0	2	2	2	2	2	83	2	0	2	2	2	1	2
28	10	-9	-9	0	0	-9	-9	77	1	6	2	2	2	1	1	80	1	6	1	2	1	1	1	80	1	6	2	2	2	2	2	87	1	6	2	2	2	2	2
27	26	-9	-9	0	1	-9	-9	82	1	7	2	2	2	1	2	85	1	7	2	2	2	1	2	87	1	7	2	2	2	1	2	92	1	7	2	2	2	1	2
26	20	22	15	1	0	0	0	79	2	0	2	2	2	1	1	83	2	0	2	2	2	2	1	85	2	0	2	2	2	2	1	89	2	0	2	2	2	1	1
27	27	30	25	1	0	0	0	77	1	0	2	2	2	1	2	80	1	0	2	1	1	1	1	82	1	0	2	1	1	2	1	87	1	0	2	2	2	1	2
30	27	30	-9	1	0	0	-9	71	1	4	2	2	2	1	2	74	1	4	2	2	2	1	1	83	1	4	2	2	2	1	1	82	1	4	2	2	2	1	1
24	6	-9	-9	0	0	-9	-9	78	2	0	2	2	2	1	1	81	2	0	2	2	2	1	2	83	2	0	2	2	2	1	2	88	2	0	2	2	2	1	2
29	29	27	-9	0	0	1	-9	78	2	0	2	2	2	1	1	81	2	0	2	2	2	1	2	84	2	0	2	2	2	1	2	88	2	0	2	2	2	1	2
30	24	26	24	1	1	0	0	75	1	8	2	2	2	1	1	78	1	8	2	1	1	1	1	81	1	8	2	1	2	1	1	85	1	8	2	2	2	1	1
22	29	28	25	0	0	0	0	86	1	11	2	1	1	1	2	89	1	11	2	1	1	1	2	92	1	11	1	2	2	2	2	96	1	11	1	2	2	1	2
25	30	27	-9	0	1	0	-9	79	1	2	2	1	2	1	2	82	1	2	2	1	2	1	2	85	1	2	1	2	2	1	2	88	1	2	2	2	2	1	2
20	29	30	28	0	1	0	0	83	2	0	2	2	2	1	2	86	2	0	2	2	2	1	2	89	2	0	2	2	2	1	2	93	2	0	2	2	2	1	2
20	22	17	-9	0	0	0	-9	82	2	0	2	2	2	1	2	85	2	0	2	2	2	2	2	88	2	0	2	2	2	1	2	92	2	0	2	2	2	1	2
29	23	-9	-9	0	0	-9	-9	74	2	0	2	2	2	1	2	77	2	0	2	2	2	1	2	80	2	0	2	2	2	1	2	83	2	0	2	1	2	1	2
25	25	24	19	0	0	0	0	94	2	1	2	2	2	1	1	97	2	1	2	2	2	2	2	100	2	1	2	2	2	2	2	104	2	1	2	2	2	1	2
22	20	-9	-9	0	0	-9	-9	92	2	0	2	2	2	1	2	96	2	0	2	2	2	1	2	99	2	0	2	2	2	1	2	101	2	0	2	2	2	2	2
24	0	-9	-9	0	0	-9	-9	85	1	0	2	2	2	1	2	88	1	0	2	2	2	1	2	93	1	0	2	2	2	1	2	95	1	0	1	2	2	1	2
21	19	-9	-9	0	0	-9	-9	86	1	3	2	2	2	1	1	89	1	3	2	2	1	1	1	90	1	3	2	2	1	1	1	96	1	3	2	2	2	1	1
24	29	28	29	0	2	2	1	75	1	12	2	1	2	1	1	78	1	12	2	1	2	1	1	81	1	12	2	1	2	1	1	85	1	12	2	1	2	1	2
29	22	14	-9	0	0	0	-9	70	2	0	2	2	2	1	2	73	2	0	2	2	2	1	2	76	2	0	2	2	2	2	2	80	2	0	2	2	2	2	2
26	23	24	-9	0	0	0	-9	80	2	0	2	2	2	1	2	83	2	0	2	2	2	1	2	86	2	0	2	2	2	1	2	90	2	0	2	2	2	1	2
29	30	-9	-9	0	0	-9	-9	74	1	2	2	1	1	1	1	77	1	2	2	1	1	1	1	78	1	2	2	1	1	1	1	83	1	2	2	1	1	1	1
29	30	30	26	0	0	0	0	71	2	0	2	2	2	1	1	74	2	0	2	2	2	1	1	77	2	0	2	2	2	2	1	81	2	0	2	2	2	1	1
25	30	30	30	0	0	0	0	75	1	6	2	2	2	1	1	78	1	6	2	2	2	1	1	80	1	6	2	2	2	1	1	85	1	6	2	2	2	1	1
22	17	27	28	0	0	0	0	76	2	0	2	2	2	1	2	79	2	0	2	2	2	1	2	82	2	0	2	2	2	1	2	86	2	0	2	2	2	1	2
19	30	30	30	0	0	0	0	84	1	2	2	2	2	1	1	87	1	2	2	2	2	1	1	90	1	2	2	2	2	1	1	94	1	2	2	2	2	1	1
28	30	27	-9	0	2	2	-9	76	1	0	2	2	2	1	1	79	1	0	2	2	1	1	1	82	1	0	2	2	2	1	1	86	1	0	2	2	1	2	1
29	30	29	-9	0	2	2	-9	82	1	7	2	2	2	1	1	85	1	7	2	2	2	1	1	88	1	7	2	2	2	2	1	92	1	7	2	1	1	1	1
29	28	27	-9	0	0	0	-9	75	2	0	2	2	1	1	2	78	2	0	2	2	1	1	2	81	2	0	2	2	1	1	2	85	2	0	2	2	1	1	2
21	29	29	27	0	0	0	0	71	1	4	2	2	2	1	1	74	1	4	2	2	1	2	1	77	1	4	2	2	1	1	1	81	1	4	2	2	1	2	1
23	30	30	-9	0	0	0	-9	84	1	4	2	2	2	1	2	87	1	4	2	1	1	1	2	90	1	4	2	2	1	1	2	95	1	4	2	2	2	1	2
18	29	-9	-9	0	0	-9	-9	88	1	5	2	2	2	1	2	91	1	5	2	2	2	1	2	95	1	5	2	2	2	1	2	98	1	5	2	2	2	1	2
23	26	21	-9	0	0	0	-9	76	1	5	2	1	1	1	1	79	1	5	2	1	1	2	1	82	1	5	2	1	1	2	2	86	1	5	2	2	1	2	1
29	24	26	27	0	0	0	0	72	1	4	2	2	1	1	1	75	1	4	2	2	1	1	1	78	1	4	2	2	1	1	1	82	1	4	2	2	2	1	1
30	30	25	-9	0	0	0	-9	86	2	5	2	2	2	1	2	89	2	5	2	2	1	1	2	92	2	5	2	2	1	1	2	96	2	5	2	2	1	1	2
29	27	27	29	0	1	1	0	73	1	4	2	2	2	1	2	76	1	4	2	2	2	2	2	79	1	4	2	2	2	1	2	83	1	4	2	2	2	1	2
23	27	24	-9	0	1	1	-9	72	1	2	2	2	2	1	2	75	1	2	2	2	2	1	2	78	1	2	2	2	2	1	2	82	1	2	2	2	2	1	2
26	28	-9	-9	1	0	-9	-9	84	2	2	2	2	2	1	2	87	2	2	2	2	2	1	2	90	2	2	2	2	2	2	2	94	2	2	2	2	2	2	2
29	26	25	13	0	2	0	0	80	2	0	2	2	2	1	2	83	2	0	2	2	2	1	2	86	2	0	2	2	2	1	2	90	2	0	2	2	2	1	2
29	23	22	24	0	0	0	0	79	1	8	2	2	1	1	1	82	1	8	2	2	1	1	1	85	1	8	2	2	1	1	1	89	1	8	2	2	1	1	1
30	29	30	30	1	0	0	0	72	1	12	1	2	2	1	1	75	1	12	1	2	2	1	1	78	1	12	1	2	2	1	1	83	1	12	1	2	2	1	1
30	28	-9	-9	0	0	-9	-9	71	2	0	2	2	2	1	1	74	2	0	2	2	2	1	1	78	2	0	2	2	2	2	1	81	2	0	2	2	2	1	2
21	28	-9	-9	0	0	-9	-9	87	1	0	2	2	2	1	2	90	1	0	2	1	1	2	2	93	1	0	2	2	1	1	2	96	1	0	2	2	1	1	2
26	-9	27	28	0	-9	0	0	74	1	18	1	2	2	1	1	71	1	18	1	2	2	1	1	80	1	18	1	2	2	1	1	84	1	18	1	2	2	1	1
17	30	-9	-9	0	0	-9	-9	86	2	0	2	2	2	1	2	90	2	0	2	2	2	1	2	93	2	0	2	2	2	1	2	96	2	0	2	2	2	1	2
27	29	29	-9	1	0	1	-9	85	1	0	2	2	2	1	1	88	1	0	2	1	1	1	1	91	1	0	2	2	1	1	1	96	1	0	1	2	1	1	1
26	25	-9	-9	0	0	-9	-9	86	1	0	2	2	2	1	1	90	1	0	2	2	2	1	2	91	1	0	2	2	2	2	2	95	1	0	2	2	2	1	2
20	28	21	-9	0	0	0	-9	85	2	0	2	2	2	1	2	88	2	0	2	2	2	1	2	91	2	0	2	2	2	1	2	94	2	0	2	2	2	1	2
23	28	28	28	0	0	0	0	82	2	0	2	2	2	1	2	85	2	0	2	2	2	2	2	87	2	0	2	2	2	2	2	92	2	0	2	2	2	1	2
27	28	30	-9	1	0	0	-9	76	1	1	2	2	2	1	1	79	1	1	2	2	2	2	1	82	1	1	2	2	2	2	1	87	1	1	2	2	2	1	2
29	20	27	-9	0	0	0	-9	79	2	0	2	2	2	1	1	81	2	0	2	2	2	2	1	85	2	0	2	2	2	1	2	88	2	0	2	2	2	1	2
28	27	29	29	1	0	0	0	72	2	0	2	2	2	1	1	75	2	0	2	2	2	1	2	78	2	0	2	2	1	1	2	82	2	0	2	2	1	1	2
28	26	-9	-9	0	0	-9	-9	73	2	0	2	2	2	1	1	76	2	0	2	2	2	1	1	77	2	0	2	2	2	1	1	82	2	0	2	2	2	1	2
28	28	28	-9	0	0	0	-9	83	2	0	2	2	2	1	1	86	2	0	2	2	2	2	1	89	2	0	2	2	2	2	1	92	2	0	2	2	2	2	1
29	29	29	-9	0	0	2	-9	74	1	4	2	2	2	1	1	77	1	4	2	1	2	1	1	80	1	4	2	2	2	1	1	83	1	4	2	2	2	1	1
27	22	-9	-9	1	0	-9	-9	81	1	0	2	2	2	1	2	84	1	0	2	1	2	1	2	85	1	0	2	2	2	1	2	91	1	0	2	2	2	1	2
30	30	-9	-9	0	0	-9	-9	71	1	3	1	1	2	1	1	74	1	3	1	2	2	1	1	78	1	3	1	2	2	1	1	81	1	3	1	1	2	1	1
29	29	14	-9	0	0	1	-9	84	1	0	1	2	2	1	1	87	1	0	1	2	2	1	1	90	1	0	1	2	2	1	1	93	1	0	1	2	2	1	2
23	18	-9	-9	0	0	-9	-9	83	2	0	1	2	2	1	1	86	2	0	1	2	2	1	1	89	2	0	1	2	2	1	1	94	2	0	1	2	2	2	1
29	30	30	30	0	1	0	1	72	1	0	2	2	2	1	1	75	1	0	2	2	2	1	1	77	1	0	2	2	2	1	1	82	1	0	2	2	2	1	1
27	24	-9	-9	0	0	-9	-9	80	1	0	2	1	2	1	1	83	1	0	2	2	2	1	1	85	1	0	2	2	2	2	1	89	1	0	2	2	2	1	1
26	18	9	-9	0	0	0	-9	84	1	3	2	2	2	1	1	87	1	3	2	1	2	1	1	90	1	3	2	1	2	1	1	94	1	3	2	2	2	2	1
[truncated: 5,536 more rows]
