# Supplementary material for: Longitudinal associations between the frequency of playing Mahjong and cognitive functioning among older people in China: evidence from CLHLS, 2008–2018
Source: Front Public Health. 2024 Mar 14;12:1352433. doi: 10.3389/fpubh.2024.1352433 (PMC10973127; doi:10.3389/fpubh.2024.1352433)
Supplement: Supplementary file 1 [file Data_Sheet_1.ZIP › Data related materials/Figure data/Figure 4 data/datajulei_mahjong.dat]

20 4 -9 -9 0 0 -9 -9 90 2 0 1 2 2 1 2 92 2 0 1 2 2 1 2 94 2 0 1 2 2 1 2 99 2 0 1 2 2 1 2
26 18 21 -9 1 1 0 -9 90 2 0 1 2 2 1 2 92 2 0 1 2 2 1 2 95 2 0 1 2 2 1 2 100 2 0 1 2 2 1 2
9 4 -9 -9 0 0 -9 -9 95 2 0 1 2 2 1 2 98 2 0 1 2 2 1 2 103 2 0 1 2 2 1 2 105 2 0 1 2 2 2 2
17 0 -9 -9 0 0 -9 -9 88 2 0 1 2 2 1 2 91 2 0 1 2 1 1 2 95 2 0 1 2 2 1 2 98 2 0 1 2 2 1 2
28 21 -9 -9 0 0 -9 -9 88 2 0 1 2 2 2 2 91 2 0 1 2 2 1 2 95 2 0 1 2 2 1 2 98 2 0 1 2 2 1 2
25 15 24 -9 0 0 0 -9 93 2 0 1 2 2 1 2 96 2 0 1 2 2 1 2 98 2 0 1 2 2 1 2 102 2 0 1 2 2 1 2
24 0 -9 -9 1 0 -9 -9 96 2 0 1 2 1 1 2 99 2 0 2 2 2 1 2 101 2 0 2 2 1 1 2 105 2 0 2 1 1 1 2
30 29 -9 -9 2 1 -9 -9 85 2 16 1 2 2 1 1 87 2 16 1 2 2 1 1 90 2 16 1 2 2 1 1 94 2 16 1 2 2 1 2
30 30 -9 -9 1 1 -9 -9 87 2 16 1 2 2 1 2 90 2 16 1 2 2 1 2 94 2 16 1 2 2 1 2 97 2 16 1 2 2 1 2
17 0 -9 -9 0 0 -9 -9 86 1 6 1 2 1 1 1 88 1 6 1 1 1 1 1 90 1 6 1 2 1 1 1 95 1 6 1 2 1 1 1
25 25 28 15 1 0 0 0 86 2 0 1 2 2 1 2 88 2 0 1 2 2 1 2 91 2 0 1 2 2 1 2 96 2 0 1 2 2 2 2
18 27 -9 -9 0 0 -9 -9 101 2 0 2 2 1 1 2 104 2 0 2 2 1 1 2 106 2 0 2 2 2 1 2 110 2 0 2 2 2 1 2
29 30 26 27 2 2 1 1 65 2 4 2 1 2 1 1 68 2 4 2 1 2 2 1 70 2 4 2 1 2 1 1 75 2 4 2 1 2 1 1
28 30 29 26 0 1 0 0 67 2 0 2 2 2 1 1 70 2 0 2 2 2 1 1 72 2 0 2 2 2 2 1 77 2 0 2 2 2 1 2
30 30 28 -9 0 1 1 -9 66 1 6 2 2 1 2 1 68 1 6 2 2 2 2 1 71 1 6 2 2 1 2 1 77 1 6 2 2 1 2 1
29 22 -9 -9 0 0 -9 -9 85 2 4 1 2 2 1 2 88 2 4 1 2 2 1 2 92 2 4 1 2 2 1 2 95 2 4 1 2 2 1 2
28 30 27 -9 1 0 0 -9 86 2 4 1 1 2 1 2 89 2 4 1 1 2 1 2 92 2 4 1 1 2 1 2 95 2 4 1 2 2 2 2
26 27 28 29 1 0 0 0 101 2 0 1 2 2 1 2 103 2 0 1 2 2 1 2 106 2 0 1 2 2 1 2 111 2 0 1 2 2 1 2
27 30 30 -9 1 1 2 -9 85 2 9 1 2 2 1 2 88 2 9 1 2 2 1 2 91 2 9 1 2 2 1 2 94 2 9 1 2 2 1 2
29 24 -9 -9 0 0 -9 -9 90 2 13 1 2 2 1 2 92 2 13 1 2 2 1 2 95 2 13 1 2 2 1 2 100 2 13 1 2 2 1 2
2 16 -9 -9 0 0 -9 -9 94 2 12 1 2 2 1 2 97 2 12 1 2 2 1 2 101 2 12 1 2 2 1 2 104 2 12 1 2 1 1 2
22 25 -9 -9 1 1 -9 -9 86 2 0 1 2 2 1 2 89 2 0 1 2 2 1 2 94 2 0 1 2 1 1 2 95 2 0 1 2 2 1 2
26 22 -9 -9 0 0 -9 -9 83 2 9 1 2 2 1 2 86 2 9 1 2 2 1 2 90 2 9 1 2 2 1 2 94 2 9 1 2 2 1 2
18 14 -9 -9 0 0 -9 -9 89 2 0 1 2 2 2 2 92 2 0 1 2 2 1 2 95 2 0 1 2 2 1 2 99 2 0 1 2 2 2 2
30 26 -9 -9 0 2 -9 -9 89 1 3 1 2 1 1 2 92 1 3 1 2 1 1 2 76 1 3 1 2 2 1 2 98 1 3 1 1 2 1 2
28 29 27 -9 1 0 0 -9 91 2 4 1 2 2 1 2 94 2 4 1 2 2 1 2 96 2 4 1 2 2 1 2 101 2 4 1 2 2 1 2
16 15 11 -9 0 0 0 -9 85 2 0 1 2 2 1 2 88 2 0 1 2 2 1 2 91 2 0 1 2 2 1 2 95 2 0 2 2 2 1 2
27 23 -9 -9 1 0 -9 -9 92 2 0 1 2 2 1 2 95 2 0 1 2 2 1 2 102 2 0 1 2 2 1 2 102 2 0 1 2 2 1 2
30 30 30 29 0 1 1 0 65 2 6 1 2 2 1 1 68 2 6 1 2 2 1 1 71 2 6 1 2 2 1 1 75 2 6 1 2 2 1 1
30 29 30 30 1 1 1 1 65 1 3 1 2 1 1 1 68 1 3 1 2 1 1 1 71 1 3 1 2 1 1 1 75 1 3 1 2 1 1 1
30 28 27 -9 0 0 0 -9 90 1 20 1 2 2 2 2 92 1 20 1 2 2 2 2 95 1 20 1 2 2 2 2 99 1 20 1 2 2 2 2
30 25 -9 -9 0 0 -9 -9 96 1 6 1 2 2 1 1 99 1 6 1 2 2 1 1 101 1 6 1 2 2 1 1 105 1 6 1 2 2 1 1
30 28 28 28 2 0 2 1 66 1 8 1 2 1 1 1 68 1 8 1 2 2 1 1 71 1 8 1 2 1 1 1 76 1 8 1 2 1 1 1
28 15 -9 -9 0 0 -9 -9 90 1 6 1 2 2 2 2 93 1 6 1 2 2 1 2 95 1 6 1 2 2 2 2 99 1 6 1 1 1 1 2
27 29 30 29 0 0 0 0 66 2 9 1 2 2 2 1 68 2 9 1 2 2 1 1 71 2 9 1 2 2 1 1 76 2 9 1 2 2 2 1
27 30 -9 -9 2 0 -9 -9 65 1 9 1 1 1 2 1 68 1 9 1 2 1 2 1 71 1 9 1 2 1 1 1 75 1 9 1 2 1 1 2
29 29 28 24 1 1 1 1 67 2 0 1 2 2 1 1 70 2 0 1 2 2 1 1 72 2 0 1 2 2 1 1 77 2 0 1 2 1 1 1
8 0 -9 -9 0 0 -9 -9 93 2 0 2 2 2 1 2 96 2 0 2 2 2 1 2 98 2 0 2 2 2 1 2 104 2 0 2 2 2 1 2
30 27 30 -9 2 1 0 -9 83 1 10 2 1 1 1 1 86 1 10 2 2 1 1 1 89 1 10 2 2 1 1 1 92 1 10 2 2 2 1 2
18 0 -9 -9 0 0 -9 -9 92 2 0 2 2 2 1 2 95 2 0 2 2 2 1 2 97 2 0 2 2 2 1 2 101 2 0 2 2 2 1 2
29 10 -9 -9 0 0 -9 -9 90 1 8 2 2 1 1 1 92 1 8 1 2 1 1 2 97 1 8 1 1 1 1 2 100 1 8 2 1 1 1 2
28 29 -9 -9 0 0 -9 -9 93 1 6 2 2 2 1 2 96 1 6 2 2 2 1 2 99 1 6 2 2 2 1 2 103 1 6 2 2 2 1 2
30 24 30 -9 0 0 0 -9 65 2 6 1 2 2 1 1 68 2 6 1 2 2 1 1 71 2 6 1 2 2 1 1 75 2 6 1 2 1 1 1
30 30 30 -9 1 0 0 -9 65 2 6 1 2 2 1 1 68 2 6 1 2 2 1 1 71 2 6 1 2 2 1 1 75 2 6 1 2 2 1 1
30 28 28 27 0 0 0 0 74 2 6 1 2 2 1 2 77 2 6 1 2 2 1 2 80 2 6 1 2 2 1 2 85 2 6 1 2 2 1 2
30 30 27 -9 1 2 2 -9 66 1 9 1 1 1 1 1 69 1 9 1 1 1 1 1 72 1 9 1 1 1 1 1 76 1 9 1 1 1 1 2
30 27 -9 6 0 0 -9 0 100 1 20 1 2 2 1 1 103 1 20 1 2 2 1 1 106 1 20 1 1 1 1 2 111 1 20 1 2 1 2 2
30 25 26 -9 1 0 0 -9 82 2 4 1 2 2 1 2 85 2 4 1 2 2 1 2 87 2 4 1 2 2 1 2 92 2 4 1 2 2 2 2
29 22 -9 -9 0 0 -9 -9 87 1 6 1 2 2 1 2 89 1 6 1 2 2 1 2 93 1 6 1 2 2 2 2 96 1 6 1 2 2 1 2
30 0 0 -9 0 0 0 -9 86 1 8 1 1 2 1 1 89 1 8 1 1 2 1 1 92 1 8 1 2 1 1 1 96 1 8 2 1 2 1 2
24 17 -9 -9 2 1 -9 -9 88 1 5 1 1 2 1 1 90 1 5 1 1 2 1 1 92 1 5 1 1 2 1 1 98 1 5 1 2 2 1 1
30 26 24 -9 0 0 0 -9 91 1 2 1 2 2 1 2 93 1 2 1 2 2 1 2 96 1 2 1 2 2 1 2 102 1 2 1 2 2 1 2
29 16 27 -9 0 0 0 -9 89 2 0 2 2 2 1 1 92 2 0 2 2 2 1 1 95 2 0 2 2 2 1 2 98 2 0 2 2 2 1 2
29 0 -9 -9 0 0 -9 -9 87 1 2 2 2 1 1 1 90 1 2 2 2 1 1 1 92 1 2 2 2 2 1 1 96 1 2 2 2 2 1 1
30 23 -9 -9 0 0 -9 -9 91 1 15 2 2 2 2 1 94 1 15 2 1 1 1 1 93 1 15 2 1 1 1 1 100 1 15 2 1 1 1 1
27 27 27 -9 0 0 0 -9 91 2 12 1 2 2 2 2 94 2 12 1 2 2 1 2 97 2 12 1 2 2 1 2 101 2 12 1 1 2 1 2
29 25 1 -9 1 1 0 -9 97 1 2 1 1 1 1 2 99 1 2 1 1 1 1 2 102 1 2 1 2 1 1 2 105 1 2 1 1 1 1 2
27 30 -9 -9 0 0 -9 -9 93 2 0 1 2 2 1 2 95 2 0 1 2 2 1 2 99 2 0 1 2 2 1 2 103 2 0 1 2 2 1 2
22 0 -9 -9 1 0 -9 -9 94 1 0 1 2 2 1 1 97 1 0 1 2 2 1 1 98 1 0 1 2 2 1 2 104 1 0 1 2 2 1 2
28 25 -9 -9 0 0 -9 -9 97 1 23 1 2 2 1 2 100 1 23 1 2 2 1 2 103 1 23 1 2 2 1 2 108 1 23 1 2 2 1 2
24 16 -9 -9 0 0 -9 -9 92 2 12 1 2 2 1 2 95 2 12 2 2 2 1 2 98 2 12 2 2 2 1 2 102 2 12 2 2 2 1 2
9 3 -9 -9 0 0 -9 -9 100 2 0 1 2 2 1 2 103 2 0 1 2 2 1 2 106 2 0 1 2 2 1 2 111 2 0 1 2 2 1 2
26 28 -9 -9 0 0 -9 -9 96 1 0 1 2 2 1 2 99 1 0 1 2 2 1 2 102 1 0 1 2 2 1 2 107 1 0 1 2 2 1 2
12 0 -9 -9 1 0 -9 -9 97 2 2 1 2 2 1 2 100 2 2 1 2 2 1 2 103 2 2 1 2 2 1 2 106 2 2 1 2 2 1 2
28 22 -9 -9 0 0 -9 -9 92 1 15 1 2 1 1 1 95 1 15 1 2 2 1 1 100 1 15 1 2 2 1 2 103 1 15 1 2 2 1 2
30 29 27 29 0 0 0 0 85 1 7 1 2 2 1 2 88 1 7 1 2 2 1 2 90 1 7 1 2 2 1 2 95 1 7 1 2 1 1 2
28 28 27 -9 0 0 0 -9 100 2 0 1 2 2 2 2 103 2 0 1 2 2 1 2 106 2 0 1 2 2 1 2 110 2 0 1 2 2 1 2
7 5 -9 -9 0 0 -9 -9 100 2 0 1 2 2 1 2 103 2 0 1 2 2 1 2 107 2 0 1 2 2 1 2 110 2 0 1 2 2 1 2
27 26 -9 -9 0 0 -9 -9 90 1 9 1 2 1 1 2 92 1 9 1 2 2 1 2 93 1 9 1 2 1 1 2 100 1 9 1 2 1 1 2
15 0 -9 -9 0 0 -9 -9 101 2 0 1 2 2 1 2 103 2 0 1 2 2 1 2 107 2 0 1 2 2 1 2 110 2 0 1 2 2 1 2
26 16 -9 -9 0 0 -9 -9 88 1 0 2 2 2 1 1 91 1 0 2 2 2 2 1 95 1 0 2 2 2 1 1 97 1 0 2 2 2 2 1
21 2 -9 -9 0 0 -9 -9 100 1 0 1 2 2 1 2 102 1 0 1 2 2 2 2 108 1 0 1 2 2 1 2 110 1 0 1 2 2 1 2
27 8 -9 -9 0 0 -9 -9 97 1 0 1 2 2 1 2 100 1 0 1 2 2 1 2 104 1 0 1 2 2 2 2 108 1 0 1 2 2 1 2
29 3 -9 -9 0 0 -9 -9 101 2 0 1 2 2 1 2 104 2 0 1 2 2 1 2 71 2 0 2 2 2 1 2 105 2 0 1 2 2 2 2
11 0 0 -9 0 0 0 -9 92 1 1 1 2 1 1 2 95 1 1 1 2 2 1 2 98 1 1 1 2 2 1 2 102 1 1 1 2 2 1 2
26 25 -9 -9 0 0 -9 -9 96 1 15 1 2 2 1 2 99 1 15 1 2 2 1 2 102 1 15 1 2 2 1 2 107 1 15 1 2 2 1 2
25 24 29 -9 0 0 0 -9 77 2 0 2 2 2 2 2 80 2 0 2 2 2 1 2 82 2 0 2 2 2 1 2 87 2 0 2 2 2 1 2
23 20 15 7 0 0 0 0 74 2 0 2 2 2 1 1 77 2 0 2 1 1 1 1 80 2 0 2 1 1 1 1 85 2 0 2 1 2 1 1
30 29 29 30 0 1 1 0 71 1 4 2 1 2 1 1 73 1 4 2 1 2 1 1 76 1 4 2 1 2 1 1 81 1 4 2 1 2 1 1
30 29 -9 -9 0 0 -9 -9 78 2 4 2 2 2 1 1 80 2 4 2 2 2 1 1 85 2 4 2 2 2 1 1 88 2 4 2 2 2 1 1
28 9 16 -9 0 0 0 -9 71 2 0 2 2 2 1 2 74 2 0 2 2 2 1 2 77 2 0 2 2 2 1 2 80 2 0 2 2 2 1 2
29 27 27 25 0 0 0 0 79 2 0 2 2 2 2 1 82 2 0 2 2 2 1 1 84 2 0 2 2 2 1 1 89 2 0 2 2 2 1 1
29 14 29 -9 0 0 0 -9 76 1 0 2 1 1 1 1 79 1 0 2 1 1 1 1 81 1 0 2 1 1 1 1 85 1 0 2 1 2 1 1
30 0 -9 -9 0 0 -9 -9 75 1 7 2 2 2 1 2 78 1 7 2 2 2 1 2 81 1 7 2 2 2 1 2 85 1 7 2 2 2 1 2
30 23 -9 -9 0 0 -9 -9 82 1 6 2 2 2 1 2 85 1 6 2 2 2 1 2 89 1 6 2 2 2 1 2 93 1 6 2 2 2 1 2
28 28 30 26 0 0 0 0 74 2 5 2 2 2 1 1 77 2 5 2 2 2 1 1 79 2 5 2 2 2 1 2 84 2 5 2 2 2 1 2
30 -9 0 -9 0 -9 0 -9 85 2 0 2 2 2 1 2 106 2 0 2 2 2 2 2 91 2 0 2 2 2 1 2 94 2 0 2 2 2 1 2
30 27 30 -9 1 1 1 -9 86 1 10 2 2 2 1 2 89 1 10 2 2 1 1 2 92 1 10 2 2 1 1 2 96 1 10 2 2 1 1 2
30 23 30 28 0 0 0 0 72 1 12 1 2 1 1 1 75 1 12 1 1 1 1 1 78 1 12 1 1 1 1 1 83 1 12 1 1 1 1 1
30 29 29 -9 1 1 2 -9 75 2 8 1 2 2 1 2 78 2 8 1 2 2 1 2 81 2 8 1 2 2 1 2 85 2 8 1 2 2 1 2
28 29 27 26 0 0 0 0 82 1 4 1 1 1 1 1 85 1 4 1 1 1 1 2 88 1 4 1 2 1 1 2 93 1 4 1 2 1 1 2
30 27 29 -9 0 0 0 -9 81 2 2 1 2 2 1 2 84 2 2 1 2 2 1 2 86 2 2 1 2 2 1 2 92 2 2 1 2 2 1 2
27 24 22 0 0 0 0 0 85 2 3 1 2 2 1 2 87 2 3 1 2 2 1 2 90 2 3 1 2 2 1 2 95 2 3 1 2 2 1 2
30 30 27 30 0 0 2 0 72 1 0 1 2 2 1 2 75 1 0 1 2 2 1 2 78 1 0 1 2 2 1 2 82 1 0 1 2 2 2 2
30 25 -9 -9 0 2 -9 -9 79 1 0 1 2 2 1 2 81 1 0 1 2 2 1 2 86 1 0 1 2 1 1 2 89 1 0 1 2 2 1 2
30 30 28 27 2 1 1 1 71 2 2 1 1 2 1 2 74 2 2 2 1 2 1 2 77 2 2 1 1 2 1 2 82 2 2 1 1 2 1 2
29 29 29 -9 0 0 0 -9 75 1 5 1 2 2 1 1 78 1 5 1 2 2 1 1 81 1 5 1 2 2 1 1 85 1 5 1 2 2 1 1
29 29 -9 -9 0 0 -9 -9 74 2 0 1 2 2 1 2 76 2 0 1 2 2 1 2 80 2 0 1 2 2 1 2 84 2 0 1 2 2 1 2
11 15 -9 -9 0 0 -9 -9 86 2 0 1 2 2 2 2 89 2 0 1 2 2 1 2 92 2 0 1 2 2 2 2 95 2 0 1 2 2 1 2
30 7 -9 -9 0 0 -9 -9 83 1 5 1 2 2 1 1 85 1 5 1 2 2 1 1 89 1 5 1 2 2 2 1 94 1 5 1 2 2 1 1
30 28 26 -9 0 0 0 -9 86 1 16 1 2 1 1 2 89 1 16 1 2 1 1 2 92 1 16 1 2 1 1 2 96 1 16 1 2 1 1 2
30 26 26 -9 0 0 0 -9 80 1 9 1 2 2 1 2 82 1 9 1 2 2 1 2 85 1 9 1 2 2 1 2 90 1 9 1 2 2 1 2
27 23 9 -9 1 0 0 -9 85 2 0 1 2 2 1 2 88 2 0 1 2 2 2 2 91 2 0 1 2 2 2 2 95 2 0 1 2 2 2 2
27 29 30 30 1 0 0 0 82 2 2 1 2 2 1 2 85 2 2 1 2 2 1 2 88 2 2 1 2 2 1 2 93 2 2 2 2 2 1 2
29 28 -9 -9 0 0 -9 -9 77 2 3 1 2 2 1 1 80 2 3 1 2 2 1 1 83 2 3 1 2 2 1 1 87 2 3 1 2 2 1 1
30 29 29 -9 0 0 0 -9 74 1 6 1 1 2 1 2 77 1 6 1 1 2 1 2 79 1 6 1 1 2 1 2 84 1 6 1 2 2 1 2
29 29 -9 -9 0 0 -9 -9 76 1 4 1 1 2 2 1 79 1 4 1 1 2 1 1 81 1 4 1 1 2 2 1 86 1 4 1 1 2 1 1
30 29 -9 30 1 0 -9 0 75 1 1 1 2 2 1 1 77 1 1 1 2 1 1 1 80 1 1 1 2 2 1 1 85 1 1 1 2 1 1 1
28 24 -9 -9 2 0 -9 -9 82 2 2 1 1 1 2 2 84 2 2 1 1 2 1 2 87 2 2 1 1 2 1 2 93 2 2 1 1 1 1 2
30 30 -9 -9 1 1 -9 -9 73 1 16 1 1 2 1 1 75 1 16 1 1 2 1 1 81 1 16 1 2 2 1 1 82 1 16 1 1 2 1 1
30 30 29 -9 0 0 0 -9 80 1 4 1 2 2 2 2 82 1 4 1 2 2 1 2 85 1 4 1 2 2 1 2 90 1 4 1 2 2 1 2
27 27 28 -9 0 0 0 -9 80 1 12 1 2 2 1 2 83 1 12 1 2 2 1 2 85 1 12 1 2 2 1 2 90 1 12 1 2 2 1 2
28 27 -9 -9 0 0 -9 -9 73 2 2 1 2 2 2 2 75 2 2 1 1 2 1 2 79 2 2 1 1 2 1 2 84 2 2 1 2 2 1 2
27 30 -9 -9 0 1 -9 -9 71 1 16 1 2 2 1 1 74 1 16 1 2 2 1 1 76 1 16 1 2 2 1 1 80 1 16 1 2 1 2 1
22 0 -9 -9 0 0 -9 -9 93 1 0 2 2 1 1 2 96 1 0 2 2 1 1 2 99 1 0 2 2 1 1 2 103 1 0 2 2 2 1 2
30 26 18 -9 0 0 0 -9 95 1 3 1 2 1 1 2 98 1 3 1 2 1 1 2 101 1 3 1 2 1 1 2 105 1 3 1 2 2 1 2
30 0 -9 -9 2 0 -9 -9 95 1 15 1 2 2 1 1 98 1 15 1 2 2 1 2 101 1 15 1 2 2 1 2 106 1 15 1 2 2 1 2
30 23 -9 -9 1 0 -9 -9 95 2 0 1 2 2 1 1 98 2 0 1 2 1 1 2 102 2 0 1 2 2 1 2 107 2 0 1 2 2 1 2
30 27 27 -9 0 0 0 -9 69 1 6 2 1 2 1 1 72 1 6 2 1 2 1 1 75 1 6 2 1 2 1 1 80 1 6 2 1 2 1 1
27 26 0 -9 1 0 0 -9 96 2 0 1 2 2 1 2 99 2 0 1 2 2 1 2 101 2 0 1 2 2 1 2 105 2 0 1 2 2 1 2
30 28 -9 -9 0 2 -9 -9 74 2 0 2 2 2 1 2 77 2 0 1 2 2 1 2 82 2 0 1 2 2 1 2 84 2 0 2 2 2 1 2
25 25 22 7 0 0 0 0 73 2 4 1 1 2 2 2 76 2 4 1 1 1 1 2 79 2 4 1 1 2 1 2 84 2 4 1 2 2 2 2
25 19 -9 -9 0 0 -9 -9 75 1 0 1 2 1 1 1 78 1 0 1 2 1 1 1 81 1 0 1 2 2 1 1 86 1 0 1 2 2 1 1
30 30 28 -9 0 0 0 -9 76 1 6 1 2 2 1 1 78 1 6 1 1 1 1 1 81 1 6 1 1 1 2 1 86 1 6 1 1 1 2 1
30 29 18 -9 0 0 0 -9 76 2 0 1 2 2 1 2 79 2 0 1 2 2 1 2 81 2 0 1 2 2 1 2 86 2 0 1 2 2 1 2
29 29 27 -9 0 0 0 -9 81 1 0 2 2 2 2 2 84 1 0 2 2 2 1 2 87 1 0 2 2 2 1 2 91 1 0 1 2 2 1 2
26 28 30 25 0 0 0 0 80 1 9 1 2 1 1 1 83 1 9 1 2 1 1 1 86 1 9 1 2 1 1 1 91 1 9 2 2 1 1 1
30 29 30 -9 0 0 0 -9 77 1 6 1 1 2 1 2 79 1 6 1 1 1 1 2 82 1 6 1 2 1 1 2 86 1 6 2 2 2 1 2
30 28 16 -9 0 0 0 -9 74 1 10 1 2 2 1 1 77 1 10 1 2 2 1 1 80 1 10 1 2 2 1 1 84 1 10 1 2 2 1 1
29 -9 24 -9 0 -9 0 -9 81 1 0 1 1 2 2 2 91 1 0 1 1 2 1 2 87 1 0 2 1 2 1 2 91 1 0 2 1 1 1 2
30 27 26 15 0 0 0 0 69 2 5 1 2 2 1 1 72 2 5 1 2 2 1 1 75 2 5 1 2 2 1 1 80 2 5 1 2 2 1 1
30 30 30 -9 0 1 1 -9 68 2 6 1 2 2 1 1 71 2 6 1 2 2 1 1 74 2 6 1 2 2 1 1 79 2 6 1 2 2 1 1
29 26 -9 -9 0 0 -9 -9 69 1 9 1 2 2 1 1 72 1 9 1 2 2 1 1 75 1 9 1 2 2 1 1 79 1 9 1 2 1 1 1
30 30 30 30 0 0 1 0 69 1 10 1 1 2 1 2 72 1 10 1 2 2 1 2 75 1 10 1 2 2 1 2 79 1 10 1 2 2 1 2
30 28 28 28 0 0 0 0 82 1 6 1 2 2 1 1 85 1 6 1 2 2 1 1 88 1 6 1 2 2 1 2 92 1 6 1 2 2 1 2
28 23 13 -9 0 0 0 -9 82 1 3 1 2 2 1 2 84 1 3 1 2 2 1 2 87 1 3 1 2 2 1 2 93 1 3 1 2 2 1 2
30 27 6 -9 0 0 0 -9 102 1 6 1 2 2 1 2 105 1 6 1 2 2 1 2 108 1 6 1 2 2 1 2 110 1 6 1 2 2 1 2
30 25 27 -9 0 0 0 -9 70 1 17 1 2 2 2 1 73 1 17 1 2 2 1 1 76 1 17 1 2 2 2 1 80 1 17 1 2 2 2 1
30 27 27 -9 0 0 0 -9 69 1 16 1 2 2 1 1 72 1 16 1 2 2 1 1 74 1 16 1 2 2 1 1 79 1 16 1 2 2 1 1
30 28 28 -9 0 0 0 -9 68 1 6 1 2 2 1 2 71 1 6 1 2 2 1 2 74 1 6 1 2 2 1 2 79 1 6 1 2 2 1 2
30 29 27 26 0 0 0 0 71 1 9 2 2 2 1 1 74 1 9 2 2 2 2 1 76 1 9 2 2 2 1 1 81 1 9 2 2 2 1 2
25 28 -9 -9 0 0 -9 -9 103 2 0 2 2 2 1 2 105 2 0 2 2 2 1 2 112 2 0 2 2 2 1 2 114 2 0 2 2 2 1 2
25 17 -9 -9 0 0 -9 -9 80 2 0 2 2 2 2 1 83 2 0 2 2 2 1 1 86 2 0 2 2 2 1 1 90 2 0 2 2 2 2 2
30 30 28 25 0 0 0 0 70 2 12 1 2 2 1 2 72 2 12 1 2 2 1 2 75 2 12 1 2 2 1 2 80 2 12 1 2 2 1 2
26 27 -9 -9 0 1 -9 -9 97 2 8 1 2 2 1 2 100 2 8 1 2 2 1 2 103 2 8 1 2 2 1 2 105 2 8 1 2 2 1 2
30 17 -9 -9 0 0 -9 -9 91 1 4 1 1 1 1 2 94 1 4 1 2 2 1 2 97 1 4 1 2 2 1 2 101 1 4 1 2 1 1 2
28 0 -9 -9 0 0 -9 -9 93 1 0 2 2 2 2 1 96 1 0 2 2 2 2 1 97 1 0 2 2 2 1 1 103 1 0 1 2 2 1 1
29 0 -9 -9 0 0 -9 -9 88 1 3 1 2 2 1 1 91 1 3 1 2 2 1 1 93 1 3 1 2 2 1 1 98 1 3 1 2 2 1 1
30 27 30 29 1 2 0 0 67 2 12 2 2 2 1 1 70 2 12 2 2 2 1 1 73 2 12 2 2 2 1 1 77 2 12 2 2 2 1 1
19 19 -9 -9 0 0 -9 -9 91 2 0 2 2 2 1 2 94 2 0 2 1 1 1 2 97 2 0 1 1 2 1 2 101 2 0 1 1 2 1 2
30 26 30 -9 0 0 0 -9 83 2 0 1 1 2 1 1 87 2 0 1 1 2 1 1 90 2 0 1 1 2 1 2 93 2 0 1 1 2 1 2
10 0 -9 -9 0 0 -9 -9 92 2 1 2 2 2 2 2 95 2 1 2 2 2 2 2 102 2 1 2 2 2 1 2 102 2 1 2 2 2 1 2
28 23 16 -9 1 0 0 -9 91 2 0 2 2 2 1 2 94 2 0 2 2 2 1 2 97 2 0 2 2 2 1 2 100 2 0 2 2 2 1 2
17 3 -9 -9 0 0 -9 -9 94 1 0 2 1 2 1 2 97 1 0 2 2 2 1 2 102 1 0 2 2 2 1 2 104 1 0 2 2 2 1 2
25 22 -9 -9 0 0 -9 -9 90 1 9 1 2 2 1 2 93 1 9 1 2 2 1 2 95 1 9 1 2 2 1 2 100 1 9 1 2 2 1 1
24 16 16 -9 0 0 0 -9 93 1 0 2 1 2 1 1 96 1 0 2 1 2 1 2 100 1 0 2 1 2 1 2 104 1 0 2 1 2 1 2
30 30 -9 -9 0 0 -9 -9 91 2 6 1 2 2 1 2 94 2 6 1 2 2 1 2 96 2 6 1 2 2 1 2 101 2 6 1 2 2 1 2
30 28 -9 -9 0 0 -9 -9 66 1 6 2 2 2 1 1 69 1 6 2 2 2 1 1 72 1 6 2 2 2 1 1 76 1 6 2 2 2 1 1
30 27 -9 -9 0 0 -9 -9 91 2 6 1 2 2 1 2 94 2 6 1 2 2 1 2 95 2 6 1 2 2 1 2 100 2 6 1 2 2 1 2
30 0 -9 -9 0 0 -9 -9 92 1 12 2 2 2 1 2 95 1 12 2 2 2 1 2 96 1 12 1 2 2 1 2 102 1 12 2 2 2 1 2
30 30 -9 -9 0 0 -9 -9 66 1 12 1 2 2 1 1 69 1 12 1 2 2 1 1 73 1 12 1 2 2 2 1 78 1 12 1 2 2 1 1
26 23 -9 -9 1 0 -9 -9 92 2 0 1 2 2 1 2 95 2 0 1 2 2 1 2 99 2 0 1 2 1 1 2 102 2 0 1 2 2 1 2
30 30 30 30 0 0 0 0 67 2 13 1 2 2 1 2 70 2 13 1 2 2 1 2 73 2 13 1 2 2 1 2 77 2 13 1 2 2 1 2
22 7 -9 -9 1 0 -9 -9 94 2 0 2 2 2 1 2 97 2 0 2 2 2 1 2 100 2 0 2 2 2 1 2 104 2 0 2 2 2 1 2
29 26 28 -9 0 0 0 -9 90 2 9 1 2 2 1 1 93 2 9 1 2 2 1 2 96 2 9 1 2 2 1 2 99 2 9 1 2 2 1 2
25 24 -9 -9 0 0 -9 -9 88 1 0 1 1 2 1 1 91 1 0 1 1 2 1 1 95 1 0 2 1 2 1 1 99 1 0 2 1 2 1 2
30 27 -9 -9 1 1 -9 -9 89 2 12 1 2 2 1 2 93 2 12 1 2 1 1 2 94 2 12 1 2 1 1 2 98 2 12 1 2 2 1 2
29 28 29 27 0 0 0 0 72 1 1 2 2 2 1 1 75 1 1 2 2 2 1 1 78 1 1 2 2 2 1 1 82 1 1 2 2 2 2 1
29 29 -9 -9 0 0 -9 -9 71 2 2 2 2 2 1 2 74 2 2 2 2 2 2 2 79 2 2 2 2 2 1 2 80 2 2 2 2 2 1 2
28 -9 24 22 0 -9 0 0 73 2 0 2 2 2 1 1 74 2 0 2 2 2 1 1 79 2 0 2 2 2 1 2 83 2 0 2 2 2 1 2
28 30 29 -9 1 0 0 -9 80 1 0 2 1 1 1 1 83 1 0 2 1 1 1 2 86 1 0 2 1 2 1 2 90 1 0 2 1 1 1 2
26 26 -9 -9 0 0 -9 -9 76 1 0 2 2 2 1 1 80 1 0 2 2 2 1 1 81 1 0 2 2 2 1 2 86 1 0 2 2 2 1 2
30 29 -9 -9 2 1 -9 -9 82 1 3 1 1 1 1 1 85 1 3 1 1 1 1 1 87 1 3 1 1 1 1 1 91 1 3 1 1 1 1 1
20 0 14 -9 0 0 0 -9 84 2 0 1 2 2 1 2 87 2 0 1 2 2 1 2 91 2 0 1 2 2 1 2 93 2 0 1 2 2 1 2
29 28 13 -9 0 0 0 -9 76 2 2 1 2 2 1 2 79 2 2 1 2 2 1 2 82 2 2 1 2 2 1 2 86 2 2 1 2 2 1 2
30 28 -9 -9 0 1 -9 -9 84 1 1 1 1 1 1 2 87 1 1 1 1 1 1 2 91 1 1 1 1 1 2 2 94 1 1 1 1 2 2 2
29 29 -9 -9 0 0 -9 -9 71 1 10 1 2 2 1 1 74 1 10 1 2 2 1 1 78 1 10 1 2 2 1 1 81 1 10 1 2 2 1 1
30 30 -9 -9 1 0 -9 -9 73 1 11 1 1 1 1 1 76 1 11 1 1 1 1 1 78 1 11 1 1 1 1 1 84 1 11 1 1 1 1 2
28 28 -9 -9 1 2 -9 -9 72 2 0 1 2 2 2 2 75 2 0 1 2 2 1 2 80 2 0 2 2 2 2 2 82 2 0 2 2 2 1 2
30 26 -9 -9 0 0 -9 -9 83 1 15 1 1 2 1 2 86 1 15 1 1 1 1 2 89 1 15 1 1 2 2 2 94 1 15 1 2 2 2 2
30 28 30 30 0 0 0 0 76 2 4 1 1 2 1 2 79 2 4 1 1 2 1 2 82 2 4 1 1 2 1 2 86 2 4 1 1 2 1 2
28 27 28 -9 0 0 0 -9 89 1 5 2 2 2 1 2 92 1 5 2 2 2 1 2 95 1 5 2 2 2 1 2 99 1 5 2 2 2 1 2
24 17 -9 -9 0 0 -9 -9 93 1 3 1 2 2 1 2 97 1 3 1 2 2 1 2 99 1 3 1 2 2 1 2 104 1 3 1 2 2 1 2
29 20 9 -9 2 0 0 -9 94 2 2 1 2 2 1 2 97 2 2 1 2 2 1 2 100 2 2 1 2 2 1 2 104 2 2 1 1 2 2 2
29 29 -9 -9 0 0 -9 -9 94 1 8 2 2 2 1 1 97 1 8 2 2 2 1 1 99 1 8 2 2 2 2 1 104 1 8 2 2 2 1 1
30 26 29 8 0 0 0 0 89 1 0 2 2 1 1 1 92 1 0 2 2 1 1 1 96 1 0 2 2 1 1 1 99 1 0 2 2 1 1 2
29 27 30 -9 0 0 0 -9 68 2 6 1 2 2 1 1 72 2 6 1 2 2 1 1 74 2 6 1 2 2 1 1 78 2 6 1 2 2 1 2
30 28 27 -9 0 0 1 -9 68 1 9 1 1 2 1 1 71 1 9 1 1 2 1 1 74 1 9 1 1 2 1 1 79 1 9 1 1 2 1 1
29 25 29 23 2 1 1 1 70 2 0 2 2 2 1 1 73 2 0 2 1 2 1 1 76 2 0 2 1 2 1 1 80 2 0 2 1 2 1 1
23 24 -9 -9 0 0 -9 -9 69 1 3 2 2 2 1 1 72 1 3 2 2 2 1 1 75 1 3 2 2 2 1 1 79 1 3 2 2 2 1 1
29 27 -9 24 0 0 -9 0 68 2 2 2 2 2 1 2 71 2 2 2 2 2 1 2 73 2 2 2 2 2 1 2 78 2 2 2 2 2 1 2
17 22 13 -9 0 0 0 -9 80 1 10 1 2 2 1 2 83 1 10 1 2 2 1 2 86 1 10 1 2 2 1 2 90 1 10 2 2 2 1 2
30 26 30 18 1 0 0 0 79 2 2 1 2 2 1 2 82 2 2 1 2 2 1 2 85 2 2 1 2 2 1 2 89 2 2 1 2 2 1 2
29 26 27 21 0 0 0 0 75 1 10 1 2 2 1 2 78 1 10 1 2 2 1 2 81 1 10 1 2 2 1 2 85 1 10 1 2 2 1 2
30 27 26 -9 0 0 0 -9 70 1 11 1 1 2 1 2 73 1 11 1 1 2 1 1 76 1 11 1 2 2 1 1 80 1 11 1 2 2 2 1
30 23 20 0 0 0 0 0 74 2 6 1 2 2 1 1 77 2 6 1 2 2 1 1 80 2 6 1 2 2 1 1 84 2 6 1 2 2 1 1
30 28 28 26 0 0 0 0 75 2 14 1 2 2 1 2 78 2 14 1 2 2 1 2 82 2 14 1 2 2 2 2 85 2 14 1 2 2 1 2
30 29 27 30 1 0 0 0 71 1 12 1 2 2 1 1 75 1 12 1 2 2 1 1 78 1 12 1 2 2 1 1 82 1 12 1 2 2 1 1
30 30 30 30 2 1 2 0 66 2 9 1 2 2 1 2 70 2 9 1 2 1 1 2 72 2 9 1 2 1 1 1 77 2 9 1 2 1 1 2
30 27 28 28 1 1 1 1 65 1 15 2 2 2 1 1 68 1 15 1 2 2 1 1 71 1 15 1 2 2 1 1 75 1 15 1 2 2 1 1
28 30 30 29 1 0 0 0 66 1 7 1 2 2 1 1 69 1 7 1 2 2 1 1 72 1 7 1 2 2 1 1 76 1 7 1 2 2 1 1
16 7 21 -9 0 0 0 -9 90 2 5 2 2 2 1 2 93 2 5 2 2 2 1 2 96 2 5 2 2 2 1 2 100 2 5 2 2 2 1 2
29 28 23 -9 1 0 0 -9 65 2 5 2 2 2 1 1 68 2 5 2 2 2 1 1 71 2 5 2 2 2 1 1 75 2 5 2 2 2 1 1
30 30 30 -9 0 0 0 -9 65 1 7 2 2 2 1 1 68 1 7 2 2 1 1 1 71 1 7 2 2 2 1 1 75 1 7 2 2 2 1 1
30 28 29 -9 0 0 0 -9 66 1 8 2 1 2 1 1 69 1 8 2 2 1 1 1 72 1 8 2 2 2 1 1 76 1 8 2 2 2 1 1
28 28 26 -9 0 0 0 -9 65 2 0 2 2 2 1 1 68 2 0 2 2 2 2 1 71 2 0 2 2 2 1 1 75 2 0 2 2 2 2 1
29 30 29 -9 1 0 0 -9 66 2 17 2 2 2 1 1 69 2 17 2 2 2 1 1 71 2 17 2 2 2 1 1 75 2 17 2 2 2 1 1
26 0 -9 -9 1 0 -9 -9 85 2 0 2 2 2 1 2 88 2 0 1 2 2 1 2 91 2 0 1 2 2 1 2 95 2 0 1 2 2 1 2
22 29 2 -9 0 0 0 -9 95 1 0 2 2 2 1 2 98 1 0 2 2 2 1 2 101 1 0 2 2 2 1 2 106 1 0 2 2 2 2 2
23 22 -9 -9 0 0 -9 -9 99 2 0 1 2 2 1 2 102 2 0 1 2 2 2 2 106 2 0 1 2 2 1 2 109 2 0 1 2 2 2 2
3 12 -9 -9 0 0 -9 -9 89 1 1 2 2 2 2 2 92 1 1 2 2 2 1 2 94 1 1 2 2 2 2 2 99 1 1 2 2 2 1 2
28 30 -9 -9 0 0 -9 -9 88 1 10 1 2 2 1 1 91 1 10 1 2 2 1 1 93 1 10 1 2 2 1 2 98 1 10 1 2 2 1 2
29 29 -9 -9 0 0 -9 -9 89 1 7 2 1 1 1 2 92 1 7 2 2 1 1 2 95 1 7 1 2 2 2 2 99 1 7 2 2 2 1 2
29 27 27 -9 0 0 0 -9 86 1 5 2 2 1 1 1 89 1 5 1 2 1 1 1 91 1 5 1 2 1 1 1 96 1 5 1 2 1 1 2
30 28 28 -9 0 0 0 -9 87 1 12 1 2 2 1 2 90 1 12 1 2 2 1 2 92 1 12 1 2 1 1 2 99 1 12 1 2 2 1 2
8 0 13 -9 0 0 0 -9 90 2 0 2 2 2 1 2 93 2 0 1 2 2 1 2 96 2 0 2 2 2 2 2 99 2 0 2 2 2 2 2
21 27 27 -9 0 0 0 -9 90 2 3 2 2 2 1 2 93 2 3 2 2 2 1 2 96 2 3 2 2 2 1 2 100 2 3 2 2 2 1 2
28 29 30 -9 0 0 0 -9 85 1 8 1 2 1 1 2 87 1 8 1 2 2 1 2 90 1 8 1 2 2 1 2 95 1 8 1 2 2 1 2
25 15 -9 -9 0 0 -9 -9 93 2 0 1 2 2 1 2 96 2 0 1 2 2 1 2 98 2 0 1 2 2 1 2 104 2 0 1 2 2 1 2
28 18 -9 -9 0 0 -9 -9 85 1 1 1 2 2 1 1 88 1 1 1 2 2 1 2 91 1 1 1 2 2 1 2 95 1 1 1 2 2 1 2
27 22 19 -9 1 0 0 -9 96 2 2 1 2 2 1 2 99 2 2 2 1 2 1 2 102 2 2 2 1 2 1 2 106 2 2 2 1 2 2 2
16 25 29 -9 0 0 0 -9 91 2 0 1 2 2 1 2 94 2 0 1 2 2 1 2 97 2 0 1 2 1 1 2 101 2 0 1 2 2 1 2
20 20 18 -9 0 0 0 -9 89 1 0 2 2 2 1 2 92 1 0 2 2 2 1 2 95 1 0 2 2 2 1 2 100 1 0 2 2 2 1 2
27 5 -9 -9 0 0 -9 -9 100 1 0 1 2 2 1 2 103 1 0 1 2 1 1 2 97 1 0 1 2 1 1 2 109 1 0 2 2 1 2 2
15 19 17 -9 0 0 0 -9 100 2 0 1 2 2 1 2 103 2 0 1 2 2 1 2 106 2 0 1 2 2 1 2 111 2 0 1 2 2 2 2
23 0 -9 -9 0 0 -9 -9 101 2 0 1 2 2 1 2 104 2 0 1 2 2 1 2 107 2 0 1 2 2 1 2 111 2 0 1 2 2 1 2
26 0 0 -9 1 0 0 -9 102 2 3 2 2 2 1 2 105 2 3 1 2 2 1 2 107 2 3 1 2 2 2 2 111 2 3 1 2 2 1 2
29 18 -9 -9 0 0 -9 -9 100 1 6 1 2 2 1 2 103 1 6 1 2 1 1 2 101 1 6 1 2 1 1 2 111 1 6 1 2 2 1 2
24 15 -9 -9 0 0 -9 -9 102 2 0 1 2 2 1 2 105 2 0 1 2 2 2 2 107 2 0 1 2 2 1 2 110 2 0 1 2 2 2 2
23 30 30 -9 0 0 0 -9 80 1 5 2 2 2 1 1 83 1 5 2 2 2 1 1 85 1 5 2 2 2 1 1 89 1 5 2 2 2 1 1
18 29 -9 -9 0 2 -9 -9 78 2 1 2 2 2 1 2 81 2 1 2 2 2 1 2 84 2 1 2 2 2 1 2 88 2 1 2 2 2 1 2
26 25 19 -9 0 0 0 -9 77 2 0 2 2 2 2 2 80 2 0 2 2 2 1 2 83 2 0 2 2 2 1 2 86 2 0 1 2 2 2 2
17 28 28 30 0 0 0 0 82 2 0 2 2 2 1 2 85 2 0 2 2 2 1 2 88 2 0 2 2 2 1 2 92 2 0 2 2 2 1 2
24 24 15 -9 0 0 0 -9 85 2 0 2 2 2 1 2 88 2 0 2 2 2 1 2 91 2 0 2 2 2 1 2 94 2 0 2 2 2 1 2
23 27 25 21 0 0 0 0 77 2 0 2 2 2 1 1 81 2 0 2 2 2 1 1 83 2 0 2 2 2 1 1 87 2 0 2 2 2 1 1
20 27 -9 -9 0 0 -9 -9 83 1 4 2 2 1 1 2 86 1 4 2 2 2 1 1 88 1 4 2 2 2 1 1 92 1 4 2 2 1 1 1
18 28 30 -9 0 1 2 -9 74 2 0 2 2 2 1 1 77 2 0 2 2 2 1 1 80 2 0 2 2 2 1 2 84 2 0 2 2 2 1 2
29 30 -9 -9 0 1 -9 -9 74 1 14 2 2 2 1 1 77 1 14 2 2 2 1 1 79 1 14 2 2 2 1 1 82 1 14 2 2 2 1 1
23 1 -9 -9 1 0 -9 -9 83 2 0 2 2 2 1 2 87 2 0 2 2 2 1 2 90 2 0 2 2 2 1 2 93 2 0 2 2 2 1 2
28 27 27 -9 0 0 0 -9 81 1 7 2 2 2 1 1 84 1 7 1 2 1 1 2 87 1 7 1 2 1 1 2 92 1 7 2 2 2 1 2
29 30 29 -9 0 0 0 -9 71 1 9 1 2 1 1 1 74 1 9 1 2 1 1 1 77 1 9 1 2 2 1 1 82 1 9 1 2 2 1 1
28 24 13 -9 0 0 0 -9 76 2 0 1 2 2 1 1 79 2 0 1 2 2 1 1 82 2 0 1 2 2 1 1 86 2 0 1 2 2 1 1
29 25 -9 -9 0 0 -9 -9 84 1 15 1 2 2 1 1 88 1 15 1 2 2 1 1 90 1 15 1 2 2 1 1 94 1 15 1 2 2 1 1
26 29 -9 -9 0 0 -9 -9 78 1 7 1 2 2 1 2 81 1 7 1 2 2 1 1 83 1 7 1 2 1 1 1 89 1 7 1 2 2 1 2
27 30 29 -9 0 0 0 -9 80 1 8 1 2 2 1 1 83 1 8 1 2 2 1 1 86 1 8 1 2 2 1 1 90 1 8 1 2 2 1 1
22 29 27 29 0 0 0 0 78 1 0 2 2 1 1 1 81 1 0 2 2 1 1 1 84 1 0 2 2 1 1 1 88 1 0 2 2 1 1 1
22 24 19 16 0 0 0 0 79 2 0 2 2 2 1 1 82 2 0 2 2 2 1 1 85 2 0 2 2 2 1 1 89 2 0 2 2 2 1 2
20 26 25 27 0 2 2 1 73 2 6 2 1 2 2 2 76 2 6 2 1 1 1 2 79 2 6 2 1 1 1 2 83 2 6 2 1 1 1 2
26 28 30 10 0 0 0 0 69 1 0 2 2 2 1 2 72 1 0 2 2 2 1 2 75 1 0 2 2 2 1 2 79 1 0 2 2 2 1 2
10 30 -9 -9 0 0 -9 -9 89 1 0 1 2 2 2 1 92 1 0 1 2 2 1 1 83 1 0 1 2 2 1 1 98 1 0 1 2 2 1 2
27 24 28 -9 2 0 0 -9 73 2 0 2 2 2 1 1 76 2 0 1 2 2 1 1 79 2 0 1 2 2 1 1 83 2 0 1 2 2 2 1
13 24 -9 -9 0 0 -9 -9 90 2 0 1 2 2 1 2 93 2 0 1 2 2 1 2 93 2 0 1 2 2 1 2 100 2 0 1 2 2 1 2
27 29 -9 -9 0 0 -9 -9 86 1 20 1 2 2 1 1 89 1 20 1 2 1 1 2 91 1 20 1 1 2 2 2 96 1 20 1 1 2 1 2
22 5 -9 -9 0 0 -9 -9 91 1 0 2 2 2 1 2 94 1 0 2 2 2 2 2 99 1 0 2 2 2 1 2 101 1 0 2 2 2 1 2
14 23 29 -9 0 0 0 -9 97 2 0 2 2 2 2 1 101 2 0 2 2 2 1 2 103 2 0 2 2 2 1 2 108 2 0 2 2 1 1 2
30 30 29 29 1 0 1 0 67 2 2 2 2 2 1 2 70 2 2 2 2 2 1 1 73 2 2 2 2 2 1 1 78 2 2 2 2 2 1 2
27 30 30 29 0 0 0 0 68 2 0 2 2 2 1 1 71 2 0 2 2 2 1 1 74 2 0 2 2 2 1 1 78 2 0 2 2 2 1 2
29 30 30 30 0 0 1 0 69 1 10 2 1 2 1 1 72 1 10 2 1 2 1 1 75 1 10 2 1 2 1 2 79 1 10 2 1 2 1 2
28 28 -9 -9 1 0 -9 -9 70 1 3 2 1 2 1 1 73 1 3 1 1 2 2 2 77 1 3 1 1 1 2 2 99 1 3 2 1 2 1 2
25 29 -9 -9 0 0 -9 -9 97 2 0 2 2 2 1 2 100 2 0 1 2 2 1 2 99 2 0 1 2 2 1 2 105 2 0 2 2 2 2 2
29 29 28 30 0 1 1 1 71 2 6 2 1 2 1 2 74 2 6 2 1 2 2 2 77 2 6 2 1 2 1 2 81 2 6 2 2 2 1 2
26 30 30 -9 0 0 1 -9 68 1 3 2 2 2 1 1 71 1 3 2 2 1 2 1 74 1 3 2 2 2 1 1 79 1 3 2 2 2 2 1
29 29 29 29 2 2 2 0 68 2 0 1 2 2 1 1 71 2 0 1 2 2 1 1 74 2 0 1 2 2 1 1 78 2 0 2 2 2 1 1
26 25 22 29 0 0 0 0 69 2 4 2 2 2 1 2 72 2 4 1 2 2 1 2 75 2 4 1 2 2 1 2 79 2 4 1 2 2 1 2
19 20 -9 -9 0 0 -9 -9 78 1 6 2 2 1 1 2 81 1 6 1 2 2 1 2 85 1 6 1 2 2 1 2 89 1 6 1 2 2 1 2
12 1 -9 -9 0 0 -9 -9 81 1 5 2 2 2 1 2 84 1 5 1 2 2 1 2 88 1 5 1 2 2 1 2 91 1 5 2 2 2 1 2
30 18 -9 -9 0 0 -9 -9 92 1 3 1 2 2 1 2 95 1 3 1 2 2 1 2 100 1 3 1 2 2 2 2 103 1 3 1 2 2 2 2
29 0 -9 -9 0 0 -9 -9 93 2 0 1 2 2 1 2 96 2 0 1 2 2 1 2 100 2 0 1 2 2 1 2 103 2 0 1 2 2 1 2
27 26 -9 -9 0 0 -9 -9 87 2 0 1 2 2 1 2 90 2 0 1 2 2 2 2 95 2 0 1 2 2 1 2 97 2 0 1 2 2 1 2
30 27 25 0 0 0 0 0 85 1 3 1 2 2 1 2 88 1 3 1 2 2 1 2 91 1 3 1 2 2 1 2 95 1 3 1 2 2 1 2
22 11 -9 -9 0 0 -9 -9 93 2 0 1 2 2 1 2 96 2 0 1 2 2 1 2 98 2 0 1 2 2 1 2 104 2 0 1 2 2 1 2
26 24 -9 -9 0 0 -9 -9 91 2 0 2 2 2 2 2 94 2 0 2 2 2 2 2 96 2 0 2 2 2 2 2 101 2 0 2 2 2 2 2
27 29 -9 -9 0 2 -9 -9 82 1 8 1 2 2 1 2 85 1 8 1 2 2 1 2 89 1 8 1 2 2 1 1 92 1 8 1 2 2 1 2
29 29 -9 -9 2 2 -9 -9 66 1 9 2 2 1 1 1 70 1 9 2 2 1 1 1 72 1 9 2 2 1 2 1 76 1 9 2 2 1 1 1
27 30 -9 -9 2 2 -9 -9 65 2 9 2 2 2 1 1 68 2 9 2 2 2 1 1 71 2 9 2 2 2 1 1 75 2 9 2 2 2 1 2
27 30 -9 -9 1 1 -9 -9 66 1 15 1 2 1 1 1 69 1 15 1 1 1 1 1 71 1 15 1 2 1 1 1 76 1 15 1 2 1 1 1
30 30 30 -9 0 0 0 -9 66 2 4 1 2 2 1 1 69 2 4 1 2 2 2 2 72 2 4 1 2 2 2 1 76 2 4 1 2 2 1 1
30 30 -9 -9 0 0 -9 -9 90 1 9 1 2 2 1 2 93 1 9 1 2 2 1 2 96 1 9 1 1 2 1 2 99 1 9 1 2 2 1 2
29 29 29 30 2 2 2 0 65 2 2 2 1 2 1 1 68 2 2 2 2 2 1 1 71 2 2 2 1 2 1 1 75 2 2 1 2 2 2 1
30 29 30 30 0 0 0 0 67 1 9 2 1 2 1 1 70 1 9 2 2 2 1 1 73 1 9 2 2 2 1 1 77 1 9 1 2 2 1 1
30 22 -9 -9 0 0 -9 -9 90 1 6 1 2 1 1 2 93 1 6 1 2 2 1 2 97 1 6 1 2 2 1 2 101 1 6 1 2 2 1 2
18 8 -9 -9 0 0 -9 -9 93 1 12 1 2 2 2 2 96 1 12 1 2 2 2 2 100 1 12 1 2 2 2 2 104 1 12 1 2 2 2 2
24 22 -9 -9 0 0 -9 -9 100 2 0 1 2 1 1 2 103 2 0 1 2 2 2 2 107 2 0 1 2 2 1 2 110 2 0 1 2 1 1 2
30 30 -9 -9 0 0 -9 -9 90 1 13 1 2 2 1 2 93 1 13 1 2 2 1 2 96 1 13 1 2 2 1 2 99 1 13 1 2 2 1 2
2 0 -9 -9 0 0 -9 -9 102 2 0 1 2 2 1 2 105 2 0 1 2 1 1 2 107 2 0 1 2 2 1 2 111 2 0 1 2 1 1 2
28 21 -9 -9 0 2 -9 -9 90 2 0 2 2 2 2 2 93 2 0 2 2 2 1 2 89 2 0 2 2 2 2 2 98 2 0 2 2 2 1 2
17 25 -9 -9 0 0 -9 -9 88 2 0 1 2 2 2 2 91 2 0 2 2 2 2 2 95 2 0 2 2 2 1 2 98 2 0 1 2 2 1 2
18 26 11 -9 0 0 0 -9 88 2 0 2 2 2 1 2 91 2 0 2 2 2 2 2 94 2 0 2 2 2 2 2 98 2 0 1 2 2 2 2
29 23 29 -9 0 1 0 -9 77 2 0 2 1 2 1 2 80 2 0 1 1 2 1 2 83 2 0 1 2 2 1 2 86 2 0 1 2 2 2 2
30 -9 26 27 2 -9 1 0 72 1 6 1 2 2 1 1 72 1 6 1 2 2 1 1 78 1 6 1 1 2 1 1 82 1 6 1 2 2 1 1
22 24 -9 -9 0 2 -9 -9 85 1 5 2 2 2 1 2 88 1 5 2 2 1 1 2 90 1 5 2 2 2 1 2 95 1 5 2 1 2 1 2
29 30 28 -9 0 0 0 -9 81 1 5 1 2 2 1 1 84 1 5 1 2 2 2 1 86 1 5 1 2 2 1 1 91 1 5 1 2 2 1 1
29 30 26 -9 0 0 0 -9 76 2 0 2 2 2 1 2 79 2 0 2 2 2 1 2 82 2 0 2 2 2 1 1 86 2 0 2 2 2 1 1
29 29 -9 -9 0 1 -9 -9 73 1 1 2 2 2 2 1 76 1 1 2 1 2 1 1 80 1 1 2 2 2 1 1 83 1 1 2 2 2 1 1
29 23 25 -9 0 0 0 -9 78 2 0 2 2 2 1 2 81 2 0 2 2 2 1 2 84 2 0 2 2 2 1 2 88 2 0 2 2 2 1 1
29 29 29 -9 0 0 0 -9 81 2 0 2 2 2 1 1 84 2 0 2 2 2 1 1 87 2 0 2 2 2 1 1 90 2 0 2 2 2 1 2
30 30 -9 -9 0 0 -9 -9 83 1 8 2 2 2 1 1 86 1 8 2 2 2 1 1 87 1 8 2 2 2 1 2 93 1 8 2 2 2 1 2
30 29 -9 24 0 1 -9 0 72 2 2 2 1 2 1 2 75 2 2 2 1 2 1 2 78 2 2 2 2 2 1 2 82 2 2 2 1 2 1 2
29 26 27 27 2 2 2 2 74 2 3 1 2 2 1 1 77 2 3 1 2 2 1 1 80 2 3 1 2 2 1 1 84 2 3 1 2 2 1 1
30 25 28 29 0 0 0 0 74 1 9 1 2 1 1 1 77 1 9 1 2 1 1 1 80 1 9 1 2 2 1 1 84 1 9 1 2 2 1 2
19 29 18 -9 0 0 0 -9 78 1 1 2 2 1 1 1 81 1 1 2 2 1 1 1 84 1 1 2 2 2 1 1 89 1 1 2 2 2 1 1
16 24 27 18 0 0 0 0 79 2 0 2 2 2 1 1 82 2 0 2 2 2 1 1 85 2 0 2 2 2 1 1 89 2 0 2 2 2 1 2
19 30 23 26 0 0 0 0 79 1 5 2 1 2 1 2 82 1 5 2 1 2 1 2 85 1 5 2 1 2 2 2 89 1 5 2 1 2 1 2
25 25 -9 -9 0 0 -9 -9 71 2 0 2 2 2 1 1 74 2 0 2 2 2 1 1 76 2 0 2 2 2 1 1 81 2 0 2 2 2 1 1
29 28 -9 -9 0 0 -9 -9 75 1 4 2 2 2 1 2 78 1 4 2 1 2 2 2 80 1 4 2 2 2 1 2 85 1 4 2 1 2 1 2
29 27 25 -9 0 0 2 -9 73 2 4 2 2 2 1 1 76 2 4 2 2 2 1 2 79 2 4 2 2 2 1 2 82 2 4 2 2 2 1 2
28 22 25 20 0 0 0 0 76 2 0 2 2 2 2 1 79 2 0 2 2 2 2 1 81 2 0 2 2 2 1 1 86 2 0 2 2 2 1 2
30 27 26 -9 0 0 0 -9 73 1 2 2 2 2 1 1 76 1 2 2 2 2 1 2 79 1 2 2 2 2 1 1 83 1 2 2 2 2 1 1
29 28 0 -9 0 0 0 -9 81 1 0 2 1 2 2 2 84 1 0 2 2 2 1 2 87 1 0 2 2 2 1 2 92 1 0 2 1 2 1 2
28 15 14 -9 0 0 0 -9 83 2 0 2 2 1 1 2 86 2 0 2 2 2 1 2 89 2 0 2 2 1 1 2 92 2 0 2 2 2 1 2
29 -9 4 13 0 -9 0 0 78 2 3 1 2 2 1 1 92 2 3 1 2 2 1 1 84 2 3 1 2 2 1 1 88 2 3 1 2 2 1 2
27 28 18 -9 0 0 0 -9 76 1 3 2 1 2 1 2 79 1 3 2 2 2 1 2 82 1 3 2 2 2 1 2 87 1 3 2 2 2 2 2
20 22 -9 -9 0 0 -9 -9 100 1 4 2 2 1 1 2 103 1 4 1 2 2 1 2 106 1 4 1 2 1 1 2 110 1 4 2 2 2 1 2
29 26 8 -9 2 1 0 -9 90 2 0 2 2 1 1 2 93 2 0 2 2 1 1 2 96 2 0 2 2 2 1 2 101 2 0 2 2 2 1 2
24 11 -9 -9 0 0 -9 -9 91 1 4 2 1 1 2 1 94 1 4 2 1 1 2 2 96 1 4 2 1 2 1 2 101 1 4 2 1 1 1 2
30 29 25 -9 1 1 1 -9 88 1 0 1 2 2 1 1 91 1 0 1 2 2 1 1 94 1 0 1 2 2 1 1 97 1 0 1 2 2 1 2
26 13 -9 -9 0 0 -9 -9 94 1 6 2 2 2 1 2 97 1 6 2 1 2 1 2 100 1 6 2 2 1 1 2 104 1 6 2 2 2 2 2
30 25 -9 -9 0 0 -9 -9 90 1 7 2 1 1 1 2 93 1 7 2 1 1 1 2 94 1 7 2 1 1 1 2 99 1 7 2 1 1 1 2
30 30 30 29 0 0 0 0 68 2 4 2 2 2 1 2 71 2 4 2 2 2 1 2 74 2 4 2 2 2 2 2 78 2 4 2 2 2 1 2
30 30 29 13 0 0 0 0 70 2 0 2 2 2 1 2 73 2 0 2 2 2 2 2 76 2 0 2 2 2 2 2 80 2 0 2 2 2 2 2
12 11 -9 -9 0 0 -9 -9 103 2 14 1 2 2 1 2 107 2 14 1 2 2 1 2 107 2 14 1 2 2 2 2 111 2 14 1 2 2 2 2
28 15 -9 -9 0 0 -9 -9 69 1 0 2 2 2 2 1 73 1 0 2 2 2 2 1 75 1 0 2 2 2 1 1 79 1 0 2 2 2 1 2
29 10 -9 -9 0 0 -9 -9 70 1 0 2 2 1 1 2 73 1 0 2 2 2 1 2 76 1 0 2 2 2 1 2 80 1 0 2 2 2 1 2
30 30 26 -9 2 1 0 -9 84 1 4 1 2 2 1 1 88 1 4 1 2 2 2 1 90 1 4 1 2 2 1 1 94 1 4 1 2 2 1 1
30 26 28 28 0 0 0 0 68 2 0 2 2 2 2 2 71 2 0 2 2 2 1 2 74 2 0 2 2 2 2 2 78 2 0 2 2 2 1 2
29 26 25 27 0 0 0 0 70 2 1 2 2 2 2 2 73 2 1 2 2 2 2 2 76 2 1 2 2 2 1 2 80 2 1 2 2 2 1 2
30 28 22 21 2 1 0 0 71 2 0 2 2 2 1 2 74 2 0 2 2 2 1 2 77 2 0 2 1 2 1 2 81 2 0 2 1 2 1 2
29 25 -9 17 0 0 -9 0 69 2 0 2 2 2 1 2 72 2 0 2 2 2 2 2 75 2 0 2 2 2 2 2 79 2 0 2 2 2 1 2
30 30 28 25 1 2 1 1 69 1 4 2 2 2 2 1 72 1 4 2 2 2 1 1 75 1 4 2 2 2 1 1 79 1 4 2 2 2 1 1
30 25 28 29 0 0 0 0 70 1 6 2 2 2 1 1 73 1 6 2 2 1 1 1 76 1 6 2 2 1 1 1 80 1 6 2 2 2 1 1
29 26 27 -9 2 0 0 -9 83 1 5 2 2 2 1 2 86 1 5 2 2 1 1 2 89 1 5 2 2 1 1 2 92 1 5 2 2 1 1 2
30 27 30 -9 0 0 0 -9 68 1 6 2 1 2 2 2 71 1 6 2 1 1 1 2 74 1 6 2 2 2 1 2 78 1 6 2 1 2 1 2
30 28 24 -9 0 0 0 -9 72 2 6 1 2 2 1 1 76 2 6 1 2 2 2 1 78 2 6 1 2 2 1 1 82 2 6 1 2 2 2 2
30 30 -9 -9 0 0 -9 -9 68 1 0 2 2 1 1 1 71 1 0 2 2 1 1 1 72 1 0 2 2 2 1 1 79 1 0 2 2 1 1 1
28 28 20 28 0 0 2 2 68 1 5 1 1 1 1 1 71 1 5 1 1 1 1 1 73 1 5 1 1 1 1 1 78 1 5 1 1 1 1 1
26 29 -9 -9 0 0 -9 -9 72 1 5 1 2 2 1 1 75 1 5 1 2 2 1 1 78 1 5 1 1 2 1 1 82 1 5 1 2 2 1 1
29 30 27 -9 1 1 1 -9 79 1 0 2 2 2 2 1 82 1 0 2 2 2 1 1 85 1 0 2 2 2 1 1 88 1 0 2 2 2 1 2
30 22 30 30 0 2 1 0 80 1 12 2 1 2 1 1 83 1 12 2 2 2 1 1 86 1 12 2 2 2 1 1 90 1 12 1 2 2 1 2
30 30 28 25 2 2 1 2 66 2 7 1 2 2 1 1 69 2 7 1 2 2 1 1 72 2 7 1 2 2 1 1 76 2 7 1 2 2 1 1
30 30 -9 -9 0 0 -9 -9 80 1 5 2 2 2 1 2 84 1 5 2 2 1 1 2 84 1 5 2 2 2 1 2 90 1 5 2 2 2 1 2
24 0 -9 -9 0 0 -9 -9 91 2 0 1 2 2 1 2 94 2 0 1 2 2 1 2 97 2 0 1 2 2 1 2 101 2 0 1 2 2 1 2
25 6 -9 -9 0 0 -9 -9 88 2 4 2 2 2 1 2 92 2 4 2 2 2 2 2 102 2 4 2 2 1 2 2 98 2 4 2 2 2 1 2
19 18 -9 -9 0 0 -9 -9 93 2 0 2 2 2 1 2 96 2 0 2 2 2 2 2 100 2 0 2 2 2 2 2 102 2 0 2 2 2 1 2
29 30 15 -9 0 0 0 -9 88 1 8 2 2 2 1 2 92 1 8 2 1 2 1 2 94 1 8 2 2 2 1 1 97 1 8 2 2 2 1 1
25 11 12 -9 0 0 0 -9 92 1 5 1 1 2 1 1 95 1 5 1 1 2 2 1 98 1 5 1 1 2 1 1 102 1 5 1 1 2 1 1
30 26 -9 -9 0 0 -9 -9 87 1 6 1 2 2 1 2 90 1 6 1 2 2 1 2 92 1 6 2 2 1 2 2 96 1 6 2 2 2 1 2
26 29 29 29 0 0 0 0 90 1 0 2 2 2 1 1 93 1 0 2 2 2 1 1 96 1 0 2 2 2 1 1 100 1 0 2 2 2 1 2
28 22 28 -9 0 0 1 -9 89 1 2 2 2 2 1 2 92 1 2 2 2 2 2 2 95 1 2 2 1 2 2 2 99 1 2 2 2 2 2 2
27 30 21 0 0 0 0 0 94 2 4 2 2 2 1 1 97 2 4 2 2 2 1 1 100 2 4 2 2 2 1 1 104 2 4 2 2 2 1 2
20 16 22 -9 0 0 0 -9 89 2 0 1 2 2 1 2 92 2 0 1 2 2 1 2 95 2 0 1 2 2 1 2 99 2 0 1 2 2 1 2
27 25 -9 -9 0 0 -9 -9 90 1 2 2 2 2 2 1 94 1 2 2 2 2 2 1 96 1 2 2 2 2 2 2 100 1 2 2 2 2 1 2
29 30 28 -9 1 1 0 -9 65 1 6 2 1 1 1 1 68 1 6 2 1 1 1 1 71 1 6 2 1 1 1 1 75 1 6 2 1 2 1 1
29 30 29 -9 1 0 0 -9 66 2 6 2 2 2 1 1 70 2 6 2 2 2 1 1 72 2 6 2 2 2 1 2 76 2 6 2 2 2 2 2
29 30 26 13 0 0 0 0 65 2 8 2 2 2 1 1 68 2 8 2 2 2 1 1 71 2 8 2 2 2 1 1 76 2 8 2 2 2 2 1
3 4 -9 -9 0 0 -9 -9 90 2 0 1 2 2 1 1 93 2 0 1 2 2 1 2 91 2 0 1 2 2 2 2 100 2 0 1 2 2 1 2
26 5 -9 -9 0 0 -9 -9 89 1 5 1 2 2 1 1 92 1 5 1 2 1 1 1 93 1 5 2 2 2 2 1 98 1 5 2 2 1 1 1
30 0 -9 -9 2 1 -9 -9 84 2 0 1 2 2 1 2 87 2 0 1 2 2 1 2 88 2 0 1 2 2 1 2 94 2 0 1 1 1 1 2
30 27 25 29 0 0 0 0 67 1 6 2 1 1 1 1 70 1 6 2 1 1 1 1 73 1 6 2 1 1 1 1 77 1 6 2 1 2 2 1
25 28 27 -9 0 0 0 -9 86 1 0 2 1 2 2 1 89 1 0 2 1 2 2 1 91 1 0 2 1 2 1 2 93 1 0 1 2 2 2 2
10 1 -9 -9 0 0 -9 -9 107 2 0 1 2 2 2 2 109 2 0 1 2 2 1 2 94 2 0 1 2 2 1 2 114 2 0 1 2 2 1 2
29 27 2 -9 0 0 0 -9 92 1 2 1 1 1 1 2 95 1 2 1 1 1 1 2 98 1 2 1 1 2 1 2 104 1 2 1 1 1 1 2
29 14 -9 -9 0 0 -9 -9 93 1 0 2 1 1 2 2 96 1 0 2 1 1 1 2 100 1 0 2 1 1 2 2 102 1 0 2 1 2 1 2
29 28 -9 -9 1 0 -9 -9 97 2 0 2 2 2 1 2 100 2 0 2 2 2 2 2 101 2 0 2 2 2 1 2 107 2 0 2 2 2 1 2
18 17 -9 -9 0 0 -9 -9 94 2 4 1 2 2 1 2 96 2 4 1 2 2 1 2 102 2 4 1 2 2 1 2 104 2 4 1 2 2 1 2
26 29 -9 -9 0 0 -9 -9 84 1 0 2 2 1 1 2 88 1 0 2 2 2 2 2 92 1 0 2 2 2 1 1 95 1 0 2 2 2 2 1
30 30 -9 -9 0 0 -9 -9 85 2 0 2 2 2 1 2 88 2 0 2 2 2 1 2 92 2 0 2 2 2 1 2 95 2 0 1 2 2 1 2
29 26 -9 -9 0 0 -9 -9 90 1 2 2 2 2 1 1 93 1 2 2 2 2 2 1 96 1 2 2 2 2 2 2 100 1 2 2 2 2 1 2
29 29 -9 -9 0 0 -9 -9 92 1 5 2 2 2 1 2 95 1 5 2 2 2 1 2 97 1 5 2 2 2 1 2 102 1 5 2 2 2 1 2
23 13 -9 -9 0 0 -9 -9 88 2 0 2 2 2 1 2 91 2 0 2 1 2 1 2 94 2 0 2 2 2 1 2 98 2 0 2 1 2 2 2
30 29 -9 -9 0 0 -9 -9 93 1 4 2 1 1 1 1 96 1 4 1 2 2 1 2 99 1 4 1 2 2 1 2 103 1 4 1 2 2 1 2
30 30 -9 -9 0 0 -9 -9 84 1 6 2 2 2 1 2 87 1 6 2 2 2 2 2 89 1 6 2 2 2 1 2 94 1 6 2 2 1 1 2
30 30 29 -9 1 0 0 -9 82 1 2 2 1 1 2 2 85 1 2 2 1 1 2 2 88 1 2 2 1 1 1 2 92 1 2 2 2 2 1 2
27 30 30 30 0 1 1 0 65 1 8 2 1 1 1 2 68 1 8 2 1 1 1 2 71 1 8 2 1 1 1 2 75 1 8 2 1 2 1 2
30 30 30 30 0 0 0 0 65 1 9 2 1 2 1 1 68 1 9 2 1 2 1 1 71 1 9 2 1 2 1 1 75 1 9 2 1 2 1 1
29 30 30 30 0 0 1 0 66 1 12 2 2 2 1 1 69 1 12 2 1 2 1 2 72 1 12 2 1 1 1 2 77 1 12 2 1 2 1 2
29 30 30 -9 0 0 1 -9 66 1 7 2 2 2 2 1 69 1 7 2 2 1 1 1 71 1 7 2 2 1 1 1 76 1 7 2 2 1 1 1
27 30 25 30 0 0 0 0 67 1 6 2 1 2 1 2 70 1 6 2 1 2 2 2 73 1 6 2 1 2 2 2 77 1 6 2 2 2 1 2
28 30 -9 -9 0 1 -9 -9 65 2 6 2 1 2 1 1 68 2 6 2 1 2 1 1 72 2 6 2 1 2 1 1 74 2 6 2 1 2 1 2
29 30 30 -9 2 0 0 -9 67 2 3 2 2 2 1 1 70 2 3 2 2 2 1 1 72 2 3 2 2 2 1 1 77 2 3 2 2 2 2 1
29 30 30 30 0 1 0 1 65 2 12 2 2 2 1 1 68 2 12 2 2 2 1 1 70 2 12 2 2 2 1 1 75 2 12 2 2 2 1 1
28 30 -9 -9 0 0 -9 -9 66 2 6 2 1 2 1 1 69 2 6 2 2 2 1 1 76 2 6 2 2 2 2 1 76 2 6 2 2 2 1 2
29 -9 18 -9 0 -9 0 -9 90 1 5 1 1 1 1 1 87 1 5 1 2 1 1 2 96 1 5 1 2 2 1 2 101 1 5 1 2 2 1 2
28 2 26 -9 0 0 0 -9 86 1 8 1 2 2 1 1 89 1 8 1 2 2 1 2 92 1 8 1 2 2 1 2 95 1 8 1 2 2 2 2
30 30 30 -9 0 0 1 -9 85 1 12 1 2 2 1 2 88 1 12 1 2 2 1 2 91 1 12 1 2 2 1 2 95 1 12 1 2 2 1 2
27 28 18 -9 0 1 0 -9 85 2 0 1 2 2 2 1 88 2 0 1 2 2 1 2 91 2 0 1 2 2 1 2 93 2 0 1 2 2 1 2
16 0 -9 -9 0 0 -9 -9 101 2 0 2 1 2 2 2 103 2 0 2 1 2 1 2 94 2 0 2 2 2 1 2 109 2 0 2 2 2 1 2
12 6 -9 -9 0 0 -9 -9 100 2 0 2 1 2 2 2 103 2 0 2 2 2 1 2 103 2 0 1 2 2 1 2 110 2 0 1 2 2 1 2
29 0 -9 -9 0 0 -9 -9 104 1 2 1 2 2 1 2 106 1 2 1 2 2 1 2 108 1 2 1 2 2 1 2 115 1 2 1 2 2 1 2
24 18 -9 -9 0 0 -9 -9 104 2 0 2 2 2 2 2 106 2 0 2 2 2 2 2 109 2 0 2 2 2 1 2 114 2 0 2 2 2 1 2
21 17 -9 -9 0 0 -9 -9 104 2 0 2 1 2 1 2 106 2 0 2 2 2 2 2 111 2 0 2 2 2 2 2 113 2 0 2 2 2 1 2
29 19 -9 -9 0 0 -9 -9 93 1 0 1 2 2 1 2 96 1 0 1 2 2 1 2 99 1 0 1 2 2 2 2 102 1 0 1 2 2 1 2
29 26 -9 -9 0 0 -9 -9 85 2 0 2 2 2 1 1 89 2 0 2 2 2 2 2 91 2 0 2 2 2 2 2 95 2 0 2 2 2 1 2
30 26 27 -9 0 0 0 -9 80 1 6 1 2 2 1 2 84 1 6 1 2 2 1 2 86 1 6 1 2 2 2 2 91 1 6 2 2 2 1 2
28 20 19 -9 0 0 0 -9 84 1 0 2 1 1 1 2 87 1 0 1 1 2 1 2 90 1 0 1 1 2 1 2 93 1 0 1 1 1 2 2
29 27 -9 -9 0 0 -9 -9 88 1 1 2 2 2 1 2 91 1 1 2 2 2 2 2 94 1 1 2 2 2 1 2 97 1 1 2 2 2 1 2
28 18 -9 -9 0 0 -9 -9 91 2 0 2 2 2 2 2 94 2 0 2 2 2 1 2 96 2 0 2 2 2 1 2 101 2 0 2 2 2 1 2
29 26 -9 -9 0 0 -9 -9 90 1 4 1 2 2 1 2 93 1 4 1 2 2 1 2 98 1 4 1 2 1 1 2 100 1 4 1 2 2 1 2
1 12 19 -9 0 0 0 -9 101 2 0 2 2 2 1 2 103 2 0 1 2 2 2 2 106 2 0 1 2 2 1 2 111 2 0 2 2 2 1 2
12 0 -9 -9 0 0 -9 -9 99 1 0 1 2 2 1 2 102 1 0 1 2 2 1 2 105 1 0 1 2 2 1 2 110 1 0 1 2 2 1 2
22 9 2 -9 0 0 0 -9 86 2 0 1 2 2 1 1 89 2 0 1 2 2 2 2 92 2 0 1 2 2 2 2 97 2 0 1 2 2 1 2
15 5 8 -9 0 0 0 -9 101 2 0 2 2 2 1 2 104 2 0 1 2 2 1 2 107 2 0 1 2 2 1 2 110 2 0 1 2 2 1 2
11 5 -9 -9 0 0 -9 -9 100 2 0 1 2 2 1 2 103 2 0 1 2 2 1 2 106 2 0 1 2 2 1 2 110 2 0 1 2 2 1 2
29 24 13 -9 0 0 0 -9 97 2 0 2 1 2 1 2 100 2 0 2 1 2 1 2 103 2 0 2 1 2 2 2 106 2 0 2 1 2 1 2
16 5 -9 -9 0 0 -9 -9 100 2 5 1 2 2 1 2 102 2 5 1 2 2 2 2 106 2 5 2 2 2 1 2 109 2 5 1 2 2 1 2
18 5 0 -9 0 0 0 -9 93 2 0 2 2 2 2 2 96 2 0 1 2 2 2 2 99 2 0 2 2 2 1 2 103 2 0 2 2 2 1 1
20 26 4 -9 0 0 0 -9 96 2 3 2 2 2 2 2 99 2 3 2 2 2 1 2 102 2 3 1 2 2 2 2 105 2 3 1 2 2 2 2
1 27 -9 -9 1 0 -9 -9 99 1 4 1 2 2 1 1 103 1 4 1 2 2 1 1 103 1 4 1 2 2 1 1 109 1 4 1 2 2 1 1
30 26 -9 -9 0 1 -9 -9 90 2 2 2 2 2 1 2 94 2 2 1 2 1 1 2 95 2 2 1 2 1 1 2 100 2 2 2 2 2 1 2
28 28 -9 -9 0 0 -9 -9 66 2 10 1 2 2 1 2 69 2 10 1 2 2 1 2 71 2 10 1 2 2 1 2 76 2 10 1 2 2 1 2
30 29 29 29 1 0 0 0 65 1 10 1 2 1 1 1 68 1 10 1 2 1 1 1 71 1 10 1 2 1 1 1 75 1 10 1 2 1 1 1
28 30 27 -9 2 1 2 -9 66 1 10 1 2 2 2 1 69 1 10 1 2 2 2 1 72 1 10 1 2 2 1 1 76 1 10 1 2 2 1 2
29 30 -9 -9 2 2 -9 -9 67 1 12 1 1 2 1 1 70 1 12 1 1 2 1 1 73 1 12 1 2 2 1 1 77 1 12 1 2 2 1 1
28 27 -9 -9 2 2 -9 -9 67 1 9 1 1 1 1 1 70 1 9 1 1 1 1 1 71 1 9 1 1 1 1 1 77 1 9 1 1 1 1 1
30 29 29 28 0 1 1 0 66 2 6 1 2 2 1 1 69 2 6 1 2 2 1 2 72 2 6 1 2 2 1 2 76 2 6 1 2 2 1 2
27 29 -9 -9 2 0 -9 -9 67 2 9 1 2 2 1 2 70 2 9 1 2 2 1 2 73 2 9 1 2 2 1 2 77 2 9 2 2 2 1 2
30 27 25 -9 0 1 0 -9 65 2 7 1 2 2 1 1 68 2 7 1 2 2 1 2 72 2 7 1 2 2 1 1 75 2 7 1 2 2 1 1
12 26 -9 -9 0 0 -9 -9 92 2 0 1 2 2 2 1 95 2 0 1 2 1 1 2 98 2 0 1 2 1 1 2 102 2 0 1 2 2 1 2
26 25 26 -9 0 0 0 -9 91 1 6 1 2 2 1 2 94 1 6 1 2 1 1 2 97 1 6 1 2 2 1 2 102 1 6 1 2 2 1 2
2 0 -9 -9 0 0 -9 -9 103 1 5 1 2 2 1 2 105 1 5 1 2 2 1 2 106 1 5 1 2 2 1 2 115 1 5 1 2 2 1 2
21 28 -9 -9 0 1 -9 -9 104 2 0 1 2 2 1 2 107 2 0 1 2 2 2 2 112 2 0 1 2 2 1 2 111 2 0 1 2 2 1 2
4 0 -9 -9 0 0 -9 -9 101 2 0 1 2 1 1 2 103 2 0 1 2 2 2 2 106 2 0 1 2 2 1 2 110 2 0 1 2 2 2 2
27 22 13 -9 0 0 0 -9 100 2 0 1 2 2 1 2 103 2 0 1 2 2 1 2 106 2 0 1 2 2 1 2 110 2 0 1 2 2 1 2
29 23 0 -9 0 0 0 -9 100 1 9 1 2 2 1 2 102 1 9 1 2 2 2 2 106 1 9 1 2 2 1 2 111 1 9 1 2 2 1 2
29 29 27 -9 0 0 0 -9 89 2 0 2 2 2 1 1 92 2 0 2 2 2 1 1 94 2 0 2 2 2 1 1 98 2 0 2 2 2 1 1
27 25 -9 -9 1 0 -9 -9 101 1 4 1 2 2 1 2 103 1 4 1 2 2 1 2 106 1 4 1 2 2 1 2 112 1 4 1 2 2 1 2
18 13 -9 -9 0 0 -9 -9 101 1 0 2 2 2 1 2 104 1 0 2 2 2 1 2 105 1 0 2 2 2 1 2 111 1 0 2 2 2 1 2
9 0 -9 -9 0 0 -9 -9 104 2 0 2 2 2 1 2 107 2 0 2 2 2 1 2 112 2 0 2 2 2 1 2 113 2 0 2 1 2 2 2
11 6 -9 -9 0 0 -9 -9 100 1 4 1 2 2 1 2 103 1 4 1 2 2 1 2 94 1 4 1 2 2 1 2 109 1 4 1 2 2 1 2
29 10 0 -9 0 0 0 -9 101 2 0 1 2 2 1 2 104 2 0 1 2 2 1 2 107 2 0 1 2 2 1 2 90 2 0 1 2 2 1 2
7 10 -9 -9 0 0 -9 -9 101 2 0 1 2 2 2 2 103 2 0 1 2 2 1 2 106 2 0 1 2 2 1 2 111 2 0 1 2 2 1 2
29 30 27 -9 0 0 0 -9 98 1 16 1 2 2 1 2 100 1 16 1 1 2 1 2 104 1 16 1 2 2 1 2 108 1 16 1 1 2 1 2
23 0 -9 -9 0 0 -9 -9 94 2 0 2 2 2 1 2 97 2 0 2 2 2 2 2 100 2 0 2 2 2 1 2 104 2 0 2 2 2 1 2
29 18 -9 -9 0 0 -9 -9 86 1 13 1 2 2 1 2 89 1 13 1 2 2 1 2 94 1 13 1 2 2 2 2 97 1 13 1 2 2 1 2
18 28 27 29 0 1 0 0 100 2 0 2 2 2 1 2 102 2 0 2 2 2 2 1 105 2 0 2 2 2 2 1 109 2 0 2 2 2 2 1
29 27 26 24 0 0 0 0 92 1 0 2 2 2 1 1 95 1 0 2 2 2 1 1 98 1 0 2 2 2 1 1 102 1 0 1 2 2 1 2
24 17 -9 -9 0 0 -9 -9 92 1 4 2 2 2 1 2 95 1 4 2 2 2 2 2 98 1 4 2 2 2 2 2 101 1 4 2 2 2 1 2
27 25 24 -9 0 0 0 -9 92 2 6 2 2 2 1 2 95 2 6 2 2 2 1 2 97 2 6 2 2 2 1 2 102 2 6 2 2 1 1 2
4 0 -9 -9 0 0 -9 -9 101 1 3 2 2 2 1 2 104 1 3 2 2 2 1 2 104 1 3 2 2 2 1 2 111 1 3 2 2 2 1 2
30 30 29 27 0 0 0 0 72 2 6 1 2 2 2 2 75 2 6 1 2 2 1 2 78 2 6 1 2 2 1 2 82 2 6 1 2 2 1 2
29 17 -9 7 0 0 -9 0 80 2 3 2 2 2 2 2 83 2 3 2 2 2 1 2 86 2 3 2 2 2 2 2 90 2 3 2 2 2 1 2
28 16 -9 -9 0 0 -9 -9 86 2 0 1 2 2 1 2 89 2 0 1 2 2 1 2 93 2 0 1 2 2 1 2 97 2 0 1 2 2 1 2
16 8 -9 -9 0 0 -9 -9 100 2 0 2 2 2 2 2 103 2 0 1 2 2 2 2 96 2 0 2 2 2 1 2 108 2 0 1 2 2 1 2
19 0 -9 -9 0 0 -9 -9 93 1 4 2 1 2 1 2 96 1 4 2 1 2 1 2 97 1 4 2 1 2 1 2 104 1 4 2 1 2 2 2
9 21 14 -9 0 0 0 -9 94 2 0 2 1 2 1 2 97 2 0 2 1 2 2 2 100 2 0 2 1 2 1 2 104 2 0 2 1 2 2 2
20 6 0 -9 0 0 2 -9 93 1 6 2 2 2 1 2 96 1 6 2 2 2 1 2 99 1 6 2 2 2 1 2 103 1 6 2 2 2 2 2
24 22 20 -9 0 0 0 -9 79 2 0 1 2 2 1 1 82 2 0 1 2 2 1 1 84 2 0 1 2 2 2 1 89 2 0 1 2 2 1 2
28 0 -9 -9 0 0 -9 -9 90 2 0 2 1 2 1 2 93 2 0 2 2 2 2 2 96 2 0 2 1 2 1 2 100 2 0 2 2 2 1 2
28 30 -9 -9 2 1 -9 -9 80 1 4 1 2 2 1 1 83 1 4 1 2 2 1 2 86 1 4 1 2 2 1 2 91 1 4 1 2 2 1 1
27 29 21 -9 0 0 0 -9 81 2 9 1 2 2 1 2 83 2 9 1 2 2 1 2 86 2 9 1 2 2 1 2 91 2 9 2 2 2 1 2
29 28 -9 -9 0 0 -9 -9 86 1 6 2 1 1 1 2 89 1 6 2 1 1 1 2 87 1 6 2 1 2 1 2 95 1 6 2 1 1 1 2
29 30 29 30 2 1 2 2 78 1 5 1 2 1 1 1 81 1 5 1 2 1 1 1 84 1 5 1 2 2 1 1 88 1 5 1 2 2 1 1
29 25 -9 -9 0 0 -9 -9 82 2 0 2 2 2 2 1 85 2 0 2 2 2 1 1 85 2 0 2 2 2 1 2 92 2 0 2 2 2 1 2
28 29 26 -9 0 0 0 -9 84 1 6 2 2 2 1 2 87 1 6 2 2 1 1 2 90 1 6 1 2 2 1 2 94 1 6 1 2 2 1 2
28 30 17 28 2 1 2 2 73 1 0 1 2 1 1 1 76 1 0 1 2 1 2 1 79 1 0 1 2 2 2 1 83 1 0 1 2 2 2 1
30 30 30 -9 0 0 0 -9 80 1 4 2 1 1 1 2 83 1 4 1 1 1 1 2 86 1 4 2 1 2 1 2 89 1 4 1 1 2 1 2
30 -9 30 -9 2 -9 2 -9 73 1 12 2 1 2 1 1 71 1 12 1 1 2 1 2 79 1 12 1 1 2 1 2 84 1 12 2 1 2 1 1
24 8 -9 -9 0 0 -9 -9 83 2 0 2 2 2 1 2 86 2 0 2 2 2 1 2 89 2 0 2 2 2 1 2 92 2 0 2 2 2 1 2
30 30 30 -9 0 0 0 -9 76 1 16 1 2 2 1 1 79 1 16 1 2 2 1 1 82 1 16 1 2 2 1 1 86 1 16 1 2 2 1 1
30 27 26 -9 1 1 0 -9 80 1 0 1 2 1 1 1 83 1 0 1 2 2 1 1 86 1 0 1 2 2 1 1 91 1 0 1 2 2 1 2
27 29 -9 -9 0 0 -9 -9 81 2 2 1 2 2 1 2 84 2 2 1 2 2 1 2 88 2 2 1 2 2 1 2 92 2 2 1 2 2 2 2
21 17 25 -9 2 0 0 -9 84 2 0 1 1 2 1 1 87 2 0 1 1 2 1 1 90 2 0 1 1 2 2 1 93 2 0 1 1 2 1 1
30 28 28 28 0 1 0 0 74 1 8 2 1 1 1 1 78 1 8 2 1 1 1 1 81 1 8 2 1 2 1 1 85 1 8 2 1 2 1 1
29 28 29 -9 2 2 0 -9 80 1 4 1 2 2 1 2 83 1 4 1 2 2 1 2 86 1 4 1 2 2 2 2 91 1 4 1 2 2 2 2
29 29 29 26 0 2 0 0 71 2 4 2 2 2 1 1 74 2 4 2 2 2 1 1 77 2 4 2 2 2 1 1 81 2 4 2 2 2 1 1
5 0 -9 -9 0 0 -9 -9 86 1 2 1 2 1 2 1 89 1 2 1 2 2 1 1 92 1 2 1 2 2 1 1 97 1 2 1 2 2 1 2
27 25 -9 -9 0 0 -9 -9 77 1 6 2 2 2 1 2 80 1 6 2 2 2 1 2 81 1 6 2 2 2 1 2 87 1 6 2 2 2 1 2
30 29 26 28 0 1 0 0 71 1 12 2 1 1 1 1 74 1 12 2 1 1 1 1 77 1 12 2 1 1 1 1 81 1 12 2 1 1 1 1
28 15 -9 -9 0 0 -9 -9 83 1 4 2 2 2 1 2 86 1 4 2 2 2 1 2 89 1 4 2 2 2 1 2 94 1 4 2 2 2 1 2
16 0 16 -9 0 0 0 -9 76 1 5 1 2 2 1 2 79 1 5 1 2 2 2 2 82 1 5 1 2 2 1 2 87 1 5 1 2 2 1 2
27 30 -9 -9 0 0 -9 -9 82 1 16 1 2 1 1 1 86 1 16 1 2 1 1 1 86 1 16 1 2 1 1 1 92 1 16 1 2 2 1 1
23 30 26 -9 0 0 0 -9 74 1 6 1 2 2 1 1 78 1 6 1 2 2 1 1 80 1 6 1 2 2 1 1 84 1 6 1 2 2 2 1
30 27 20 -9 0 0 0 -9 72 2 8 2 2 2 1 2 75 2 8 2 2 2 2 2 78 2 8 2 2 2 1 2 82 2 8 2 2 2 1 2
29 29 29 27 1 1 1 0 72 1 6 2 2 1 1 2 75 1 6 2 2 2 1 2 77 1 6 2 2 2 2 2 82 1 6 2 2 2 1 2
29 7 -9 -9 0 0 -9 -9 82 2 0 2 2 2 1 2 85 2 0 2 2 2 2 2 88 2 0 2 2 2 1 2 92 2 0 2 2 2 1 2
30 30 -9 -9 0 0 -9 -9 80 1 2 2 1 2 1 2 83 1 2 2 2 2 2 2 86 1 2 2 2 2 2 2 90 1 2 2 2 1 1 2
30 30 30 -9 2 0 0 -9 74 1 12 1 1 2 1 1 77 1 12 1 1 2 1 1 80 1 12 1 1 2 1 1 84 1 12 1 1 1 1 2
30 30 30 -9 0 0 0 -9 78 2 12 1 2 2 1 1 81 2 12 1 2 2 1 1 84 2 12 1 2 2 1 2 88 2 12 1 2 2 1 2
30 27 28 -9 0 0 0 -9 77 1 17 1 2 2 1 1 80 1 17 1 2 2 1 1 82 1 17 1 2 2 1 1 86 1 17 1 2 2 1 1
29 27 16 -9 0 0 0 -9 82 2 0 2 1 2 1 2 85 2 0 2 1 2 2 2 88 2 0 2 2 2 1 2 92 2 0 2 2 2 1 2
30 29 -9 -9 0 0 -9 -9 77 2 9 1 2 2 1 1 80 2 9 1 2 2 1 1 85 2 9 1 2 2 2 1 86 2 9 1 2 2 2 1
29 24 3 -9 0 0 0 -9 74 2 0 1 2 2 1 1 77 2 0 1 2 2 2 1 80 2 0 1 2 2 2 1 85 2 0 1 2 2 1 1
30 27 -9 -9 2 2 -9 -9 84 1 6 1 1 2 1 1 87 1 6 1 1 2 1 1 88 1 6 1 2 2 1 1 93 1 6 1 2 2 1 1
25 16 0 -9 0 0 0 -9 82 1 9 1 2 2 1 2 86 1 9 1 2 2 1 2 88 1 9 1 2 2 1 2 92 1 9 1 2 2 1 2
30 30 -9 -9 0 0 -9 -9 71 2 4 2 2 2 1 2 74 2 4 2 2 2 2 2 78 2 4 2 2 2 1 2 81 2 4 2 2 2 1 2
30 30 28 -9 1 1 0 -9 71 1 6 2 2 2 1 1 74 1 6 2 2 2 2 1 77 1 6 2 2 2 2 2 80 1 6 2 2 2 1 2
30 24 17 -9 0 0 0 -9 74 1 16 2 2 2 1 1 77 1 16 2 1 2 1 1 80 1 16 2 2 2 1 1 83 1 16 2 2 2 1 1
30 29 -9 -9 0 1 -9 -9 73 2 8 2 1 2 1 1 76 2 8 2 1 2 1 2 78 2 8 2 1 2 2 2 83 2 8 2 2 2 2 2
25 27 -9 -9 1 1 -9 -9 72 1 9 1 2 2 1 2 76 1 9 1 2 2 1 2 79 1 9 1 2 2 1 2 83 1 9 1 2 2 1 2
29 29 -9 -9 2 2 -9 -9 71 2 5 1 2 2 1 1 74 2 5 1 2 2 1 1 76 2 5 2 2 2 1 1 81 2 5 2 2 2 1 2
29 23 -9 -9 0 0 -9 -9 72 1 6 1 1 2 1 2 75 1 6 1 2 2 1 2 79 1 6 1 2 2 2 2 83 1 6 1 2 2 1 2
30 -9 22 25 2 -9 2 2 76 1 9 1 2 1 1 1 91 1 9 1 2 2 1 1 82 1 9 1 2 2 1 1 86 1 9 1 2 2 1 1
30 26 28 -9 0 1 0 -9 72 1 12 1 1 1 1 1 75 1 12 1 1 1 1 1 79 1 12 2 2 1 2 1 82 1 12 2 2 1 2 1
22 26 -9 -9 0 0 -9 -9 83 2 0 2 2 1 1 2 86 2 0 2 2 2 1 2 90 2 0 2 2 2 1 2 93 2 0 2 2 2 1 2
29 29 24 -9 0 0 0 -9 79 2 1 2 2 2 1 2 82 2 1 2 2 2 1 2 85 2 1 2 2 2 1 2 89 2 1 2 2 2 2 2
29 26 20 -9 0 0 0 -9 74 1 0 2 1 2 2 1 77 1 0 2 1 2 2 1 80 1 0 2 1 2 1 1 83 1 0 2 1 2 2 1
30 28 -9 -9 1 1 -9 -9 76 2 0 2 2 2 1 2 80 2 0 1 2 2 1 2 84 2 0 1 2 2 1 1 86 2 0 1 2 2 1 1
28 29 28 16 0 0 0 0 73 2 0 2 1 2 1 1 76 2 0 2 1 2 1 1 80 2 0 2 1 2 2 1 83 2 0 2 1 2 1 1
30 30 -9 -9 0 0 -9 -9 71 1 6 2 1 2 1 1 74 1 6 2 1 2 1 1 78 1 6 2 1 2 1 1 81 1 6 2 1 2 1 1
24 29 -9 -9 0 0 -9 -9 74 1 6 2 2 2 2 2 77 1 6 2 2 2 2 2 81 1 6 2 1 2 2 2 85 1 6 2 1 2 2 2
26 29 15 -9 0 0 0 -9 79 1 4 2 1 2 1 2 82 1 4 2 1 2 1 2 86 1 4 2 2 2 2 2 89 1 4 2 1 2 1 2
26 27 28 -9 1 0 0 -9 80 2 0 2 2 2 1 2 83 2 0 2 2 2 1 2 86 2 0 2 2 2 1 2 89 2 0 1 2 2 2 2
28 30 28 -9 0 0 0 -9 74 1 9 1 2 2 1 1 78 1 9 1 2 2 1 1 80 1 9 1 2 2 1 1 83 1 9 1 2 2 1 1
30 30 22 27 0 0 0 0 71 2 0 1 1 2 1 1 75 2 0 1 2 2 1 2 77 2 0 1 2 2 1 2 82 2 0 1 1 2 1 2
28 16 -9 -9 0 0 -9 -9 80 1 2 1 2 2 1 1 84 1 2 1 2 2 1 1 85 1 2 1 2 2 1 1 90 1 2 1 2 2 1 2
30 29 29 -9 0 0 0 -9 74 2 6 1 2 2 1 1 77 2 6 1 2 2 1 1 80 2 6 1 2 2 1 1 84 2 6 1 2 2 1 2
29 24 27 29 0 0 0 0 75 1 4 2 1 1 1 1 78 1 4 2 2 1 1 1 81 1 4 2 2 1 2 1 85 1 4 2 1 1 2 1
29 30 27 29 0 0 0 0 81 2 0 2 2 2 2 1 84 2 0 2 2 2 1 1 87 2 0 2 2 2 2 1 92 2 0 2 2 2 1 1
29 30 27 -9 0 0 0 -9 75 2 0 2 2 2 1 1 79 2 0 2 2 2 1 1 81 2 0 2 2 2 1 1 85 2 0 1 2 2 1 2
29 20 23 -9 2 0 0 -9 76 2 0 2 2 2 1 1 79 2 0 2 2 2 2 1 82 2 0 2 2 2 2 2 85 2 0 2 2 2 1 2
29 29 27 29 0 0 0 0 76 1 0 2 2 2 2 2 79 1 0 2 2 2 2 2 82 1 0 2 2 2 2 2 86 1 0 2 2 2 1 2
29 30 27 29 0 0 0 0 73 1 6 2 1 1 2 1 76 1 6 2 1 2 2 1 79 1 6 2 1 1 2 2 83 1 6 2 1 1 2 2
23 12 29 23 0 0 0 0 73 2 0 2 2 2 1 1 76 2 0 2 2 2 1 1 79 2 0 2 2 2 2 1 83 2 0 2 2 2 2 2
26 27 -9 -9 0 0 -9 -9 77 2 0 2 2 2 1 2 80 2 0 2 2 2 2 2 81 2 0 2 2 2 1 2 86 2 0 2 2 2 2 2
26 26 -9 -9 0 0 -9 -9 78 2 0 2 1 2 2 1 81 2 0 2 2 2 2 1 84 2 0 2 2 2 1 2 88 2 0 2 2 2 1 2
30 30 18 29 0 0 0 0 77 1 0 2 2 2 1 1 80 1 0 2 2 2 1 1 83 1 0 2 2 1 1 1 88 1 0 2 2 2 1 2
29 30 24 -9 0 0 0 -9 83 1 0 2 1 2 1 2 86 1 0 2 1 2 1 2 89 1 0 2 2 2 1 2 91 1 0 2 2 2 1 2
29 26 -9 -9 0 0 -9 -9 82 2 0 2 2 2 1 2 85 2 0 2 2 2 1 2 89 2 0 2 2 2 1 2 92 2 0 2 2 2 1 2
29 22 28 -9 0 0 0 -9 83 2 4 2 2 2 2 1 86 2 4 2 2 2 1 1 89 2 4 2 2 2 1 1 93 2 4 2 2 2 1 2
30 30 30 0 0 0 0 0 72 2 6 1 2 2 1 1 75 2 6 1 2 2 2 1 78 2 6 1 2 2 1 1 82 2 6 1 2 2 1 2
30 30 29 30 0 0 0 0 74 2 0 1 2 2 1 2 77 2 0 1 2 2 2 2 80 2 0 1 2 2 1 2 84 2 0 1 2 2 1 2
30 28 -9 -9 0 0 -9 -9 84 1 15 2 1 2 1 1 87 1 15 2 1 2 1 1 87 1 15 2 1 2 2 1 95 1 15 2 1 1 1 2
29 23 -9 -9 0 0 -9 -9 85 2 0 2 2 2 2 2 88 2 0 2 2 2 1 2 90 2 0 2 2 2 1 2 95 2 0 2 2 2 1 2
30 29 29 -9 1 0 0 -9 73 1 6 2 1 1 2 1 76 1 6 2 1 1 2 1 79 1 6 2 1 1 2 1 81 1 6 2 2 2 2 1
29 23 25 25 0 0 0 0 75 1 6 2 2 1 1 2 78 1 6 2 2 2 2 1 81 1 6 2 2 2 2 1 85 1 6 2 2 2 2 2
30 26 28 28 0 0 0 0 73 1 0 2 2 2 1 1 76 1 0 2 2 2 2 1 79 1 0 2 2 2 2 1 83 1 0 2 2 2 1 2
29 18 19 24 0 0 0 0 71 2 0 2 2 2 2 1 74 2 0 2 2 2 2 1 77 2 0 2 2 2 2 1 81 2 0 2 2 2 1 1
30 22 -9 -9 1 0 -9 -9 77 1 0 2 2 2 2 2 80 1 0 2 2 2 2 2 84 1 0 2 2 2 2 2 87 1 0 1 2 2 1 2
30 30 -9 -9 0 0 -9 -9 78 1 6 1 2 2 1 1 81 1 6 1 2 2 1 1 84 1 6 1 2 2 1 1 88 1 6 1 2 2 1 1
30 30 -9 -9 0 0 -9 -9 74 1 9 1 1 2 1 2 77 1 9 1 1 2 1 2 80 1 9 1 1 2 1 2 85 1 9 1 1 2 1 2
29 28 29 -9 0 0 0 -9 71 1 6 2 1 1 1 1 74 1 6 2 2 1 2 1 77 1 6 2 2 1 2 1 81 1 6 2 2 1 1 2
30 29 -9 -9 0 0 -9 -9 80 1 8 2 2 2 1 1 83 1 8 2 2 2 1 2 85 1 8 2 2 2 2 2 89 1 8 2 2 2 2 2
30 -9 30 -9 0 -9 1 -9 92 1 0 1 2 1 1 1 91 1 0 1 2 1 1 1 98 1 0 1 2 2 1 1 103 1 0 1 2 1 1 2
30 30 25 30 2 1 2 2 65 1 9 1 2 1 1 1 68 1 9 1 2 2 1 1 71 1 9 1 2 1 1 1 75 1 9 1 2 1 1 1
29 30 25 -9 0 0 0 -9 83 1 3 2 1 1 1 1 86 1 3 2 2 1 2 2 89 1 3 2 2 1 1 2 95 1 3 2 2 1 1 2
30 30 13 -9 0 0 0 -9 89 1 2 2 2 2 1 2 92 1 2 2 2 2 1 2 94 1 2 2 2 2 1 2 98 1 2 2 2 2 1 2
30 0 -9 -9 0 0 -9 -9 92 2 0 1 2 2 1 2 95 2 0 1 1 1 2 2 100 2 0 1 2 2 1 2 102 2 0 1 1 2 2 2
30 25 -9 -9 0 0 -9 -9 89 2 0 1 2 2 1 2 92 2 0 1 2 2 1 2 95 2 0 1 2 2 1 2 99 2 0 1 2 2 1 2
26 7 -9 -9 0 0 -9 -9 96 2 0 1 2 2 2 2 99 2 0 1 2 2 1 2 98 2 0 1 2 2 1 2 105 2 0 1 2 2 1 2
28 3 -9 -9 0 0 -9 -9 90 1 4 2 1 2 1 1 93 1 4 2 2 2 2 1 95 1 4 2 2 2 1 1 99 1 4 2 2 2 1 1
30 15 -9 -9 0 0 -9 -9 88 2 0 1 2 2 2 2 91 2 0 1 2 2 2 2 95 2 0 1 2 2 2 2 98 2 0 1 2 2 1 2
19 27 -9 -9 0 0 -9 -9 98 2 0 1 2 2 2 1 101 2 0 1 2 2 1 1 102 2 0 1 2 2 1 2 108 2 0 1 2 2 1 2
25 29 -9 -9 0 0 -9 -9 98 1 4 1 2 2 2 1 101 1 4 1 2 2 1 1 105 1 4 1 2 2 1 1 108 1 4 1 1 1 1 2
23 10 -9 -9 0 0 -9 -9 89 2 0 2 1 2 1 2 92 2 0 2 2 2 1 2 95 2 0 2 2 2 2 2 98 2 0 2 2 2 1 2
29 18 -9 -9 0 0 -9 -9 91 2 0 2 2 2 1 2 94 2 0 2 2 2 1 2 96 2 0 2 2 2 1 2 101 2 0 2 2 2 1 2
29 4 -9 -9 0 0 -9 -9 94 2 0 2 2 2 1 2 97 2 0 2 2 2 2 2 100 2 0 2 2 2 1 2 104 2 0 2 2 2 1 2
22 0 -9 -9 0 0 -9 -9 88 2 0 2 2 2 2 2 91 2 0 2 2 2 1 2 98 2 0 2 2 2 1 2 98 2 0 2 2 2 2 2
30 27 28 -9 0 0 0 -9 73 2 0 2 1 2 1 2 76 2 0 2 1 2 1 2 79 2 0 2 1 2 1 2 83 2 0 2 1 2 1 2
30 29 -9 -9 1 0 -9 -9 82 1 0 2 2 2 1 2 85 1 0 2 2 2 1 2 89 1 0 2 2 2 1 2 93 1 0 1 2 2 1 2
25 29 -9 -9 0 0 -9 -9 78 2 0 1 2 2 1 2 82 2 0 1 2 2 1 2 86 2 0 1 2 2 2 2 89 2 0 1 2 2 2 2
25 23 -9 -9 0 0 -9 -9 94 1 0 2 2 2 1 1 97 1 0 2 2 2 1 2 98 1 0 2 2 2 1 2 104 1 0 2 2 2 1 2
25 27 21 -9 0 0 0 -9 93 1 4 2 2 1 1 2 96 1 4 1 2 2 2 2 99 1 4 2 2 2 1 2 104 1 4 2 2 2 1 2
25 17 -9 -9 0 0 -9 -9 94 2 0 2 2 2 1 2 97 2 0 2 2 2 1 2 100 2 0 2 2 1 1 2 104 2 0 2 2 2 1 2
5 22 0 -9 0 0 0 -9 97 2 0 1 1 2 1 2 100 2 0 1 2 2 2 2 103 2 0 1 2 2 2 2 106 2 0 1 2 2 2 2
25 8 -9 -9 1 2 -9 -9 93 2 0 1 2 2 1 2 96 2 0 1 2 2 1 2 99 2 0 1 2 2 2 2 102 2 0 1 2 2 1 2
23 23 -9 -9 0 0 -9 -9 95 1 0 2 2 2 1 2 98 1 0 2 2 2 2 2 101 1 0 2 2 2 1 2 105 1 0 1 2 2 1 2
30 29 28 -9 0 0 0 -9 69 1 6 2 2 2 1 1 72 1 6 2 2 2 1 1 75 1 6 1 2 2 1 1 79 1 6 2 2 2 1 1
30 30 -9 -9 2 0 -9 -9 70 1 12 1 1 2 1 1 73 1 12 1 1 2 1 1 75 1 12 1 1 2 1 1 80 1 12 1 2 2 1 2
29 30 26 -9 1 2 1 -9 69 2 6 2 1 2 1 1 72 2 6 2 1 2 1 1 75 2 6 2 2 2 1 1 79 2 6 2 2 2 1 2
29 26 29 -9 0 2 0 -9 90 2 0 2 2 2 1 2 93 2 0 2 2 2 1 2 96 2 0 2 2 2 1 2 100 2 0 2 2 2 1 2
30 30 -9 -9 0 0 -9 -9 68 1 12 2 2 1 1 1 71 1 12 2 2 2 1 1 74 1 12 2 2 2 1 1 78 1 12 2 2 2 1 1
27 30 -9 -9 0 0 -9 -9 70 1 9 1 1 1 1 1 73 1 9 1 1 2 1 2 76 1 9 1 2 2 1 2 80 1 9 2 1 2 1 1
30 25 29 -9 0 0 0 -9 85 1 0 2 1 1 1 2 88 1 0 2 1 2 1 2 91 1 0 2 1 2 1 2 95 1 0 2 1 2 1 2
30 29 -9 -9 0 0 -9 -9 68 1 6 2 1 2 2 1 71 1 6 2 1 1 2 1 72 1 6 2 1 1 1 1 77 1 6 2 1 1 1 1
30 29 25 27 0 1 0 0 68 2 4 2 1 1 1 2 71 2 4 2 1 1 1 2 74 2 4 1 1 1 2 2 78 2 4 2 1 2 1 2
30 30 28 -9 0 2 0 -9 70 2 6 2 2 2 1 2 73 2 6 2 2 2 1 2 76 2 6 1 2 2 1 2 79 2 6 1 2 2 1 2
30 30 29 30 2 0 0 0 69 1 17 1 2 2 1 1 72 1 17 1 2 2 1 2 75 1 17 1 2 2 1 2 79 1 17 1 2 2 1 1
30 30 -9 -9 1 0 -9 -9 70 1 16 1 1 1 1 1 73 1 16 1 1 1 1 1 76 1 16 1 1 1 1 1 79 1 16 1 1 1 1 1
28 30 23 -9 2 1 1 -9 69 2 5 1 2 2 1 1 72 2 5 1 2 2 1 1 75 2 5 1 2 2 1 1 79 2 5 1 2 2 1 1
30 29 30 -9 0 0 2 -9 70 1 15 1 1 2 1 1 73 1 15 1 1 2 1 1 76 1 15 1 1 2 1 1 80 1 15 1 2 2 1 2
17 0 0 -9 0 0 0 -9 104 2 0 1 2 2 1 2 107 2 0 1 2 2 2 2 110 2 0 1 2 2 1 2 111 2 0 1 2 2 1 2
30 29 -9 -9 0 0 -9 -9 83 2 4 1 2 2 2 2 86 2 4 1 2 2 1 2 90 2 4 1 2 2 2 2 93 2 4 1 2 2 2 2
22 29 25 -9 0 0 0 -9 84 1 6 1 2 2 1 2 87 1 6 1 2 2 1 1 90 1 6 1 2 2 1 1 94 1 6 1 2 2 1 2
20 12 -9 -9 0 0 -9 -9 104 2 0 1 1 1 1 2 107 2 0 1 1 1 1 2 111 2 0 1 1 1 1 2 113 2 0 1 1 2 1 2
24 23 -9 -9 0 0 -9 -9 84 1 0 2 2 2 1 1 87 1 0 2 2 1 2 1 90 1 0 2 2 2 1 1 94 1 0 2 2 1 1 1
30 29 -9 -9 0 0 -9 -9 84 1 6 1 1 1 1 1 87 1 6 1 2 1 2 1 89 1 6 1 2 2 2 1 94 1 6 1 2 1 1 1
30 26 -9 -9 1 0 -9 -9 70 1 19 1 2 1 1 1 73 1 19 1 2 2 1 1 74 1 19 1 2 1 1 1 80 1 19 1 2 1 1 1
17 3 -9 -9 0 0 -9 -9 95 1 4 1 2 2 2 2 98 1 4 1 2 2 2 2 104 1 4 2 2 2 1 2 105 1 4 1 2 2 1 2
30 30 27 29 0 0 0 0 70 1 4 2 2 1 1 2 73 1 4 2 1 1 1 2 76 1 4 2 1 1 1 2 80 1 4 2 1 2 1 2
30 11 20 -9 0 0 0 -9 72 2 2 1 2 2 1 1 75 2 2 1 2 2 1 1 78 2 2 1 2 2 1 1 83 2 2 1 2 2 1 2
30 30 29 -9 0 0 0 -9 74 2 17 1 2 2 1 1 78 2 17 1 2 2 1 2 80 2 17 1 2 2 1 2 84 2 17 1 1 2 1 2
30 30 -9 -9 0 0 -9 -9 68 1 12 1 1 2 1 1 71 1 12 1 2 2 1 1 74 1 12 1 2 2 1 2 77 1 12 1 2 2 1 2
26 29 -9 -9 1 0 -9 -9 78 1 0 1 1 2 1 2 81 1 0 1 1 2 1 2 84 1 0 2 1 2 2 2 89 1 0 2 1 2 2 2
30 1 -9 -9 0 0 -9 -9 74 1 6 1 2 2 1 1 78 1 6 1 2 2 1 1 81 1 6 1 2 2 1 2 85 1 6 1 2 2 1 2
30 29 -9 -9 1 0 -9 -9 69 2 6 1 2 2 1 1 72 2 6 1 2 2 2 1 76 2 6 1 2 2 2 1 79 2 6 1 2 2 1 1
30 29 -9 -9 0 0 -9 -9 72 2 6 1 2 2 1 1 75 2 6 1 2 2 1 1 78 2 6 1 2 2 1 1 83 2 6 1 2 2 1 1
30 30 -9 -9 0 0 -9 -9 73 1 6 1 2 2 1 1 76 1 6 1 2 2 1 1 79 1 6 1 2 2 1 1 84 1 6 1 2 2 1 1
29 23 -9 -9 0 0 -9 -9 70 2 1 2 2 2 2 2 73 2 1 2 2 2 2 2 76 2 1 2 2 2 1 2 80 2 1 1 2 2 1 2
30 26 29 -9 0 0 0 -9 69 1 6 2 1 1 1 2 72 1 6 2 1 1 1 2 75 1 6 2 1 1 1 2 79 1 6 2 1 1 1 1
26 29 -9 -9 0 0 -9 -9 79 2 0 1 2 2 1 2 82 2 0 1 2 2 2 2 82 2 0 1 2 2 2 2 88 2 0 1 2 2 1 2
29 30 27 20 0 0 0 0 69 2 0 1 2 2 1 1 73 2 0 1 2 2 1 1 75 2 0 1 2 2 1 2 80 2 0 1 2 2 2 2
29 30 25 -9 0 0 0 -9 77 2 3 2 2 2 1 1 80 2 3 2 2 2 1 1 83 2 3 2 2 2 1 1 88 2 3 2 2 2 1 2
29 30 26 -9 0 0 1 -9 75 1 4 2 2 2 1 1 78 1 4 2 1 2 2 1 81 1 4 2 2 2 1 1 85 1 4 2 2 2 1 1
30 28 30 -9 2 0 0 -9 75 1 6 1 2 1 1 1 78 1 6 1 2 1 2 1 81 1 6 1 2 1 1 1 85 1 6 1 2 2 1 1
30 30 -9 -9 0 0 -9 -9 69 1 12 1 2 1 1 1 72 1 12 1 1 1 1 1 74 1 12 1 2 2 1 1 79 1 12 1 2 2 1 1
30 29 -9 -9 2 2 -9 -9 69 1 12 1 2 2 1 1 72 1 12 1 1 2 1 1 75 1 12 1 1 2 1 1 79 1 12 1 1 2 1 1
29 24 -9 -9 0 2 -9 -9 73 2 6 1 2 2 2 2 76 2 6 1 2 2 2 2 78 2 6 1 2 2 1 2 83 2 6 1 2 2 2 2
29 30 -9 -9 0 0 -9 -9 70 2 6 1 2 2 1 2 73 2 6 1 2 2 2 2 75 2 6 1 2 2 1 2 79 2 6 1 2 2 1 2
30 26 28 -9 0 2 2 -9 70 2 0 1 2 1 1 2 73 2 0 1 2 2 2 2 76 2 0 1 2 2 1 2 80 2 0 1 2 2 1 2
30 28 30 3 0 0 0 0 80 2 8 1 2 2 1 2 83 2 8 1 2 2 1 2 86 2 8 1 2 2 1 2 90 2 8 1 2 2 1 2
24 22 0 -9 0 0 0 -9 81 2 12 1 2 2 1 2 83 2 12 1 2 2 1 2 87 2 12 1 2 2 1 2 91 2 12 1 2 2 1 2
12 12 -9 -9 0 0 -9 -9 90 2 0 1 2 2 1 2 93 2 0 1 2 2 1 2 95 2 0 1 2 2 1 2 99 2 0 1 2 2 1 2
30 28 29 -9 1 1 2 -9 69 1 16 1 1 2 1 1 72 1 16 1 1 2 1 1 75 1 16 1 1 2 1 1 80 1 16 1 2 2 1 1
30 30 -9 -9 1 2 -9 -9 68 1 6 1 1 1 1 1 71 1 6 1 1 1 1 1 74 1 6 1 1 1 1 1 77 1 6 1 1 1 1 2
10 6 0 -9 0 0 0 -9 70 1 12 1 2 2 1 1 73 1 12 1 2 2 2 1 76 1 12 1 2 2 1 1 80 1 12 1 2 2 1 1
29 30 29 -9 1 2 0 -9 68 2 5 1 2 1 1 1 71 2 5 1 2 1 1 1 74 2 5 1 2 1 1 1 79 2 5 1 2 1 1 2
30 30 -9 -9 1 0 -9 -9 73 2 0 1 1 2 1 2 77 2 0 1 2 2 2 2 80 2 0 1 2 2 1 2 83 2 0 1 2 1 2 2
30 29 -9 -9 0 0 -9 -9 76 1 10 1 2 2 1 1 79 1 10 1 2 2 1 2 81 1 10 1 2 2 1 2 87 1 10 1 2 2 1 2
30 26 -9 -9 0 0 -9 -9 71 1 9 1 2 1 1 1 74 1 9 1 2 2 1 1 78 1 9 1 2 1 1 1 81 1 9 1 2 1 1 1
30 30 30 27 0 0 0 0 69 1 8 1 2 2 2 1 72 1 8 1 2 2 1 1 76 1 8 1 2 2 1 1 79 1 8 1 2 2 1 1
30 30 25 -9 0 2 2 -9 69 2 6 2 1 1 1 1 72 2 6 2 2 2 2 1 75 2 6 2 2 2 1 1 79 2 6 2 2 2 1 1
30 25 -9 -9 0 1 -9 -9 69 1 6 2 2 2 1 1 73 1 6 2 1 2 2 2 77 1 6 2 1 1 1 1 79 1 6 2 2 2 1 2
30 24 -9 -9 0 0 -9 -9 66 2 6 1 2 2 2 2 70 2 6 1 1 2 1 1 71 2 6 1 1 2 1 1 76 2 6 1 1 2 1 1
7 2 -9 -9 0 0 -9 -9 90 2 0 1 2 2 1 2 93 2 0 1 2 2 1 2 95 2 0 1 2 2 1 2 99 2 0 1 2 2 1 2
25 17 -9 -9 0 0 -9 -9 87 2 0 2 2 2 2 2 90 2 0 1 2 2 2 2 94 2 0 1 2 2 2 2 97 2 0 2 2 2 1 2
30 28 0 -9 2 0 0 -9 80 1 2 1 2 2 1 1 83 1 2 2 2 2 2 1 85 1 2 1 2 2 2 1 90 1 2 1 2 2 1 1
30 27 25 -9 1 0 0 -9 92 1 0 1 1 1 1 1 95 1 0 1 2 1 2 1 98 1 0 1 2 1 1 2 102 1 0 1 2 2 1 2
29 27 28 -9 0 0 0 -9 94 2 0 1 2 2 2 2 97 2 0 1 2 2 2 2 99 2 0 1 2 2 2 2 104 2 0 1 2 2 1 2
29 29 27 -9 0 0 0 -9 80 1 9 1 2 2 1 2 83 1 9 2 2 2 1 2 86 1 9 1 2 2 1 2 90 1 9 1 2 2 1 2
30 27 -9 -9 0 0 -9 -9 67 1 12 2 2 2 1 1 70 1 12 2 2 2 1 1 73 1 12 2 2 2 1 1 76 1 12 2 2 2 1 1
30 30 30 -9 0 0 0 -9 65 1 9 2 1 2 1 1 68 1 9 2 1 2 1 1 70 1 9 2 2 2 1 1 74 1 9 2 2 2 1 2
26 30 27 -9 0 0 0 -9 81 1 0 1 2 2 1 1 84 1 0 1 1 2 1 1 86 1 0 1 2 2 1 1 91 1 0 1 2 1 1 2
29 6 -9 -9 0 2 -9 -9 84 1 0 1 2 2 1 2 87 1 0 1 2 2 1 2 108 1 0 1 2 1 1 2 97 1 0 1 2 2 1 2
29 26 0 -9 0 0 0 -9 101 2 0 1 2 2 1 2 104 2 0 1 2 2 1 2 107 2 0 1 2 2 1 2 111 2 0 1 2 2 1 1
12 11 -9 -9 0 0 -9 -9 100 2 0 1 2 2 1 2 103 2 0 1 2 2 1 2 104 2 0 1 2 2 1 2 110 2 0 1 2 2 1 2
27 23 -9 -9 0 0 -9 -9 102 1 6 1 2 2 1 1 105 1 6 1 2 2 1 1 108 1 6 1 2 2 1 1 111 1 6 1 2 2 1 1
29 25 -9 -9 0 0 -9 -9 103 2 0 1 2 2 1 2 106 2 0 1 2 2 1 2 111 2 0 1 2 2 1 2 114 2 0 1 2 2 1 2
16 -9 7 -9 0 -9 0 -9 106 2 0 1 2 2 1 2 81 2 0 1 2 2 1 2 112 2 0 1 2 2 2 2 115 2 0 1 2 2 1 2
30 28 28 -9 0 0 0 -9 89 2 4 1 2 2 1 2 92 2 4 1 2 2 1 2 95 2 4 1 2 2 1 2 99 2 4 1 2 2 1 2
29 27 0 -9 0 0 0 -9 66 2 2 2 2 2 1 1 69 2 2 1 2 2 1 1 72 2 2 1 2 2 1 1 76 2 2 1 2 2 1 1
30 29 30 -9 2 2 1 -9 67 1 4 2 2 1 1 2 70 1 4 1 1 2 2 1 72 1 4 1 1 2 1 1 77 1 4 1 1 1 1 1
30 30 -9 -9 0 0 -9 -9 66 2 0 2 2 2 1 1 69 2 0 1 2 2 1 1 73 2 0 1 2 2 2 1 75 2 0 1 2 2 1 1
30 23 29 -9 0 0 0 -9 96 1 6 1 2 2 1 2 99 1 6 1 2 2 2 2 102 1 6 1 2 2 1 2 106 1 6 1 2 2 1 2
28 29 29 -9 0 0 0 -9 82 1 0 2 2 2 1 1 85 1 0 1 2 2 1 1 87 1 0 1 2 2 1 1 92 1 0 1 2 2 1 1
29 30 -9 -9 0 0 -9 -9 88 1 10 2 2 2 1 2 91 1 10 2 2 2 1 1 93 1 10 2 2 2 1 2 97 1 10 2 2 2 1 2
28 29 28 -9 0 0 0 -9 93 2 0 2 2 2 1 2 96 2 0 2 2 2 1 2 99 2 0 2 2 2 1 2 103 2 0 2 2 2 1 2
19 9 -9 -9 0 0 -9 -9 103 1 0 2 2 2 2 2 106 1 0 2 2 2 2 2 107 1 0 2 2 2 2 2 111 1 0 2 2 2 1 2
29 29 27 -9 0 0 0 -9 91 1 0 2 1 2 1 2 94 1 0 2 2 2 1 2 97 1 0 2 2 2 1 2 101 1 0 2 2 2 1 2
28 0 -9 -9 0 0 -9 -9 94 2 0 2 2 2 1 2 97 2 0 2 2 2 1 2 100 2 0 2 2 2 1 2 104 2 0 2 2 2 1 2
28 29 -9 -9 0 0 -9 -9 96 1 0 2 2 2 1 2 99 1 0 2 2 2 1 2 98 1 0 2 2 2 2 2 106 1 0 2 2 2 1 2
26 10 -9 -9 0 0 -9 -9 100 2 0 2 2 2 1 2 103 2 0 2 2 2 1 2 108 2 0 2 2 2 2 2 111 2 0 2 2 2 1 2
29 30 -9 -9 0 0 -9 -9 100 1 0 1 2 2 1 2 102 1 0 1 2 2 1 2 105 1 0 1 2 2 1 2 110 1 0 1 2 2 1 2
14 -9 0 -9 0 -9 0 -9 100 2 0 1 2 2 2 2 106 2 0 1 2 2 1 2 105 2 0 2 2 2 1 2 110 2 0 1 2 2 1 2
29 29 26 -9 0 0 0 -9 66 2 0 2 2 2 1 1 69 2 0 2 2 2 2 1 72 2 0 2 1 2 1 2 75 2 0 2 2 2 1 1
30 30 30 28 1 0 1 0 65 2 2 2 2 2 1 2 68 2 2 2 2 2 2 2 71 2 2 2 2 2 2 2 75 2 2 2 2 2 1 2
29 -9 28 28 0 -9 0 0 66 2 2 2 2 1 1 1 92 2 2 2 2 2 1 1 72 2 2 2 2 2 1 1 76 2 2 2 2 2 1 1
30 30 30 -9 1 1 0 -9 65 1 7 1 1 1 2 1 68 1 7 1 1 1 1 1 71 1 7 1 1 1 1 1 75 1 7 1 2 1 1 1
29 30 30 -9 0 0 0 -9 67 1 12 1 2 1 1 2 69 1 12 1 2 2 2 2 72 1 12 1 2 2 1 2 77 1 12 1 2 2 1 1
20 28 -9 -9 0 2 -9 -9 87 2 3 2 2 2 2 2 90 2 3 2 2 2 2 2 91 2 3 2 2 2 2 2 96 2 3 2 2 2 2 2
28 21 -9 -9 0 2 -9 -9 87 1 11 1 2 2 1 2 90 1 11 1 2 2 1 2 92 1 11 1 2 2 1 2 96 1 11 1 2 2 1 2
30 30 30 -9 1 0 0 -9 67 1 6 2 1 2 1 1 70 1 6 2 2 2 1 1 73 1 6 2 1 2 1 1 77 1 6 2 1 2 1 1
28 27 -9 -9 1 0 -9 -9 86 2 12 1 2 1 1 1 89 2 12 1 2 2 1 1 91 2 12 1 2 2 1 1 93 2 12 1 2 2 1 2
26 7 -9 -9 0 0 -9 -9 101 1 0 1 2 1 1 2 104 1 0 1 2 2 1 2 106 1 0 1 2 1 1 2 111 1 0 1 2 1 1 2
24 21 -9 -9 0 0 -9 -9 89 2 0 1 2 2 2 2 92 2 0 1 2 2 1 2 96 2 0 1 2 2 2 2 100 2 0 1 2 2 1 2
30 -9 30 -9 0 -9 1 -9 67 1 6 2 2 2 1 1 95 1 6 2 2 1 1 1 73 1 6 2 2 2 1 1 77 1 6 2 2 2 1 1
27 29 -9 -9 0 0 -9 -9 94 1 6 1 2 2 1 2 97 1 6 1 2 2 2 2 99 1 6 1 2 2 1 2 104 1 6 1 2 2 1 2
29 25 -9 -9 0 0 -9 -9 100 1 0 2 2 2 1 2 102 1 0 2 1 2 1 2 107 1 0 2 1 2 1 2 111 1 0 2 2 2 1 2
4 2 -9 -9 0 0 -9 -9 107 1 0 1 2 2 1 2 110 1 0 1 2 2 2 2 112 1 0 1 2 2 2 2 113 1 0 1 2 2 1 2
22 17 -9 -9 0 1 -9 -9 100 1 0 1 2 2 1 1 103 1 0 1 2 2 1 2 94 1 0 1 2 2 1 2 109 1 0 1 2 2 2 2
27 7 -9 -9 2 0 -9 -9 104 2 0 1 2 1 1 2 107 2 0 1 2 2 1 2 109 2 0 1 2 2 1 2 113 2 0 1 2 2 1 2
29 26 -9 -9 0 0 -9 -9 99 1 0 1 2 2 1 2 102 1 0 1 2 2 1 2 103 1 0 1 2 2 1 2 110 1 0 1 2 2 1 2
14 0 -9 -9 0 0 -9 -9 104 2 0 2 2 2 1 2 107 2 0 2 2 2 1 2 108 2 0 2 2 2 1 2 111 2 0 2 2 2 2 2
6 23 -9 -9 2 0 -9 -9 89 1 6 1 2 2 1 2 92 1 6 1 2 2 2 2 96 1 6 1 2 2 1 2 99 1 6 1 2 2 1 2
30 17 -9 -9 0 0 -9 -9 100 1 9 1 2 2 1 2 102 1 9 1 2 2 1 2 106 1 9 1 2 2 1 2 110 1 9 1 2 2 1 2
27 12 12 -9 0 0 0 -9 102 2 0 1 2 2 1 2 105 2 0 1 2 2 2 2 108 2 0 1 2 2 2 2 90 2 0 1 2 2 2 2
18 0 -9 -9 0 0 -9 -9 101 2 0 1 2 2 2 2 104 2 0 1 2 2 2 2 107 2 0 2 2 2 2 2 111 2 0 2 2 2 2 2
19 0 0 -9 0 0 0 -9 107 2 0 1 2 2 2 2 109 2 0 1 2 2 2 2 112 2 0 1 2 2 1 2 113 2 0 1 2 2 1 2
16 16 -9 -9 0 0 -9 -9 102 2 0 1 2 1 1 2 104 2 0 1 2 2 2 2 88 2 0 1 2 2 1 2 111 2 0 1 2 2 2 2
30 15 12 -9 1 0 0 -9 82 2 0 2 2 2 1 1 85 2 0 2 2 2 2 1 88 2 0 2 2 2 1 1 92 2 0 2 2 2 2 1
29 30 27 27 0 0 0 0 81 1 9 2 2 2 1 1 84 1 9 2 2 2 1 1 87 1 9 2 2 2 1 1 91 1 9 2 2 1 1 2
26 0 -9 -9 2 0 -9 -9 90 1 0 2 2 2 1 2 93 1 0 2 2 2 2 2 95 1 0 2 2 2 1 2 99 1 0 1 2 2 1 2
28 0 -9 -9 0 0 -9 -9 100 2 0 2 2 2 1 2 102 2 0 2 2 2 1 2 108 2 0 2 2 2 1 2 111 2 0 2 2 2 1 2
26 30 30 -9 0 2 0 -9 80 1 3 2 2 2 1 2 82 1 3 2 1 2 1 1 85 1 3 2 1 2 1 2 90 1 3 2 1 2 2 2
28 30 30 -9 0 0 0 -9 73 1 9 1 2 2 2 1 76 1 9 1 2 2 2 1 79 1 9 1 2 2 1 1 83 1 9 1 2 2 1 2
30 30 29 -9 0 0 0 -9 77 1 9 1 2 2 1 1 80 1 9 1 2 2 1 2 83 1 9 1 2 2 1 2 87 1 9 1 2 2 1 2
25 28 -9 -9 0 0 -9 -9 80 1 2 2 2 2 2 2 83 1 2 2 2 2 1 2 86 1 2 2 2 2 2 2 90 1 2 2 2 2 2 2
29 29 19 -9 0 0 0 -9 71 2 0 1 2 2 1 1 74 2 0 1 1 2 1 1 77 2 0 1 2 2 1 2 83 2 0 1 2 2 1 2
30 30 -9 29 0 1 -9 0 78 1 12 1 1 2 1 1 81 1 12 1 1 2 1 1 84 1 12 1 1 1 1 1 88 1 12 1 1 2 1 1
28 24 19 -9 0 0 0 -9 76 2 0 2 1 2 2 2 79 2 0 2 1 2 1 2 82 2 0 2 2 2 1 2 86 2 0 2 2 2 1 2
30 30 -9 -9 0 0 -9 -9 72 2 5 1 1 2 1 2 75 2 5 1 2 2 1 2 79 2 5 1 2 2 1 2 81 2 5 2 2 2 1 2
28 21 29 -9 0 0 0 -9 72 2 0 2 2 2 2 2 75 2 0 2 2 2 1 2 78 2 0 2 2 2 2 2 82 2 0 2 2 2 1 2
29 29 29 29 0 0 0 0 74 1 5 2 1 1 1 2 77 1 5 2 1 2 1 2 80 1 5 2 2 2 1 1 84 1 5 2 2 2 2 2
29 30 25 -9 0 0 0 -9 71 2 1 2 2 2 1 2 74 2 1 2 2 2 1 1 77 2 1 2 2 2 1 2 81 2 1 2 2 2 2 2
30 30 30 -9 1 0 0 -9 83 1 3 2 1 1 1 1 86 1 3 2 2 2 1 1 89 1 3 2 1 1 1 1 93 1 3 2 1 1 1 1
30 29 29 -9 0 0 0 -9 71 1 2 2 2 1 1 1 74 1 2 2 2 2 2 1 77 1 2 2 2 1 1 1 81 1 2 2 2 1 1 1
15 14 16 -9 0 0 0 -9 79 2 0 2 2 1 2 2 82 2 0 2 2 2 2 2 85 2 0 2 2 2 2 2 90 2 0 2 2 2 2 2
26 28 30 -9 2 2 2 -9 76 1 5 2 1 1 2 2 79 1 5 2 1 1 1 2 82 1 5 2 1 1 1 2 86 1 5 2 1 1 1 2
28 27 29 27 0 0 0 0 74 2 0 1 2 1 1 2 77 2 0 2 2 1 1 2 80 2 0 2 2 1 1 2 84 2 0 2 2 2 1 2
29 30 -9 -9 1 1 -9 -9 73 1 4 1 2 2 1 1 76 1 4 1 2 2 1 1 80 1 4 1 2 2 1 1 84 1 4 1 2 2 1 2
29 -9 30 -9 0 -9 0 -9 79 1 0 1 1 1 1 2 71 1 0 1 1 1 1 2 85 1 0 1 1 1 1 2 90 1 0 1 1 2 1 2
29 30 -9 -9 0 0 -9 -9 75 2 9 1 2 1 1 2 78 2 9 1 2 2 1 2 83 2 9 1 2 2 1 2 86 2 9 1 2 2 1 2
28 30 30 -9 0 0 0 -9 79 2 0 1 2 2 1 2 82 2 0 1 2 2 1 2 84 2 0 1 2 2 1 2 88 2 0 1 2 2 1 2
30 23 -9 -9 0 0 -9 -9 81 1 0 2 1 2 1 1 84 1 0 2 2 2 2 1 86 1 0 2 1 2 2 1 90 1 0 2 1 2 1 1
20 17 6 -9 0 0 0 -9 86 2 0 2 2 2 1 2 89 2 0 2 2 2 1 2 92 2 0 2 2 2 1 2 96 2 0 2 2 2 1 2
13 -9 9 -9 0 -9 0 -9 86 1 0 2 1 1 2 1 87 1 0 2 1 1 2 1 92 1 0 2 1 1 1 1 96 1 0 2 1 2 1 1
30 30 30 -9 0 0 0 -9 72 1 9 1 2 2 1 1 75 1 9 1 2 2 1 1 78 1 9 1 1 2 1 1 81 1 9 1 2 2 1 1
24 6 0 -9 0 0 0 -9 83 2 0 1 1 2 2 2 86 2 0 1 1 1 2 2 89 2 0 1 1 2 1 2 93 2 0 1 1 2 1 2
27 25 24 -9 0 0 0 -9 73 2 6 2 2 2 2 2 76 2 6 2 2 2 2 2 79 2 6 2 2 2 2 2 83 2 6 2 2 2 2 2
30 30 30 -9 0 0 1 -9 72 1 9 2 2 2 2 1 74 1 9 2 2 2 2 1 77 1 9 2 2 2 2 1 80 1 9 2 2 2 1 1
29 30 -9 -9 0 0 -9 -9 80 1 0 1 2 2 1 2 83 1 0 1 2 2 1 2 85 1 0 1 2 2 1 2 91 1 0 1 2 2 1 2
28 28 30 -9 0 0 0 -9 76 1 9 1 2 2 1 1 79 1 9 1 2 1 1 1 81 1 9 1 2 2 1 1 86 1 9 1 2 1 1 1
30 29 -9 -9 0 0 -9 -9 76 1 0 1 2 2 1 1 79 1 0 1 2 2 2 1 82 1 0 1 2 2 1 1 86 1 0 1 2 2 1 1
29 30 30 -9 0 0 0 -9 72 1 9 2 2 1 1 1 75 1 9 1 2 1 1 2 78 1 9 1 2 1 1 2 82 1 9 2 2 1 1 2
27 30 30 29 0 0 0 0 78 1 0 2 2 2 1 1 81 1 0 2 2 2 1 1 83 1 0 2 2 2 1 1 88 1 0 2 2 2 2 2
28 29 27 -9 0 0 0 -9 77 2 0 2 2 2 1 1 80 2 0 1 2 2 2 1 83 2 0 1 2 2 1 1 87 2 0 1 2 2 1 1
29 29 24 -9 2 2 2 -9 82 1 0 1 2 2 1 1 85 1 0 1 2 2 1 1 88 1 0 1 2 2 1 2 92 1 0 1 2 2 1 2
25 29 -9 -9 0 0 -9 -9 78 1 0 1 2 2 2 1 81 1 0 1 2 1 2 1 84 1 0 2 2 2 2 1 88 1 0 2 2 2 1 1
30 29 26 -9 0 0 0 -9 72 2 9 1 2 2 2 2 75 2 9 1 2 2 1 2 78 2 9 1 2 2 1 2 82 2 9 1 2 2 1 2
30 29 30 -9 1 0 0 -9 81 1 12 1 2 2 1 1 84 1 12 1 2 2 1 1 87 1 12 1 2 2 1 1 91 1 12 1 2 2 2 1
28 28 20 -9 2 2 0 -9 72 1 4 2 1 1 1 1 75 1 4 1 1 1 1 1 78 1 4 1 1 1 1 1 82 1 4 2 1 1 1 1
28 25 8 -9 0 0 0 -9 80 1 0 2 2 2 2 2 83 1 0 1 2 2 2 2 86 1 0 1 2 2 1 2 90 1 0 1 2 2 1 2
29 27 -9 -9 0 0 -9 -9 71 1 12 1 2 2 1 1 74 1 12 1 2 2 1 1 78 1 12 1 2 2 1 1 81 1 12 1 2 1 1 1
28 27 15 -9 0 0 0 -9 87 2 0 2 1 2 2 2 90 2 0 2 1 2 2 2 93 2 0 1 1 2 1 2 97 2 0 2 1 2 2 2
29 30 -9 -9 1 1 -9 -9 85 1 0 1 2 1 1 2 88 1 0 1 2 2 1 2 92 1 0 1 2 2 1 2 96 1 0 1 2 2 1 2
28 21 17 -9 0 0 0 -9 79 2 0 1 2 2 2 2 82 2 0 1 2 2 1 2 85 2 0 1 2 2 1 2 90 2 0 1 2 2 1 2
30 24 -9 -9 0 1 -9 -9 71 2 6 1 1 2 1 2 74 2 6 1 2 2 1 2 82 2 6 1 1 2 1 1 81 2 6 1 1 2 1 2
22 0 -9 -9 0 0 -9 -9 78 2 9 1 2 2 2 2 81 2 9 1 2 2 1 2 84 2 9 1 2 2 2 2 88 2 9 1 2 2 1 2
29 29 28 -9 0 0 0 -9 71 2 0 2 2 2 2 1 74 2 0 2 2 2 2 1 77 2 0 2 2 2 2 1 82 2 0 2 2 2 1 2
9 12 11 -9 0 0 0 -9 87 2 0 2 2 2 2 2 91 2 0 2 1 1 2 2 93 2 0 1 2 2 1 2 97 2 0 1 1 2 1 2
30 23 28 -9 0 1 0 -9 70 1 12 1 2 1 1 1 72 1 12 1 2 1 1 1 75 1 12 1 2 1 1 1 81 1 12 1 2 2 1 1
28 30 -9 -9 0 0 -9 -9 71 2 6 1 2 2 1 1 74 2 6 1 2 2 1 1 77 2 6 1 2 2 1 1 81 2 6 1 2 2 1 1
29 30 29 -9 0 0 0 -9 69 2 11 1 2 2 1 1 72 2 11 1 2 2 1 1 74 2 11 1 2 2 1 1 79 2 11 1 2 2 1 1
29 29 -9 -9 0 0 -9 -9 94 1 12 1 2 2 1 2 97 1 12 1 2 2 2 2 99 1 12 1 2 2 2 2 104 1 12 1 2 2 1 2
29 29 -9 -9 0 0 -9 -9 95 1 8 1 2 2 1 1 98 1 8 1 2 2 1 1 101 1 8 1 2 2 1 1 105 1 8 1 2 2 1 1
19 5 -9 -9 0 0 -9 -9 88 2 0 2 2 2 1 2 91 2 0 1 2 2 1 2 107 2 0 2 2 2 1 1 99 2 0 1 2 2 1 1
5 15 -9 -9 0 0 -9 -9 92 1 0 2 2 2 1 2 95 1 0 2 2 2 1 2 101 1 0 2 2 2 1 2 102 1 0 2 2 2 1 2
8 -9 2 -9 0 -9 0 -9 94 2 0 1 1 1 1 2 81 2 0 1 1 1 1 2 100 2 0 1 2 2 1 2 105 2 0 1 2 2 1 2
28 30 27 -9 0 0 0 -9 70 2 5 1 1 2 1 1 73 2 5 1 1 2 1 1 76 2 5 1 1 2 1 1 79 2 5 1 1 2 1 2
12 26 -9 -9 0 0 -9 -9 75 2 12 1 2 2 1 2 78 2 12 1 2 2 1 2 82 2 12 1 2 2 1 2 85 2 12 1 2 2 1 2
29 30 15 -9 1 1 0 -9 75 2 9 1 2 2 1 2 78 2 9 1 2 2 1 2 81 2 9 1 2 2 2 2 86 2 9 2 1 2 1 2
30 30 29 -9 0 0 0 -9 71 2 9 2 2 2 2 1 74 2 9 1 2 2 1 1 77 2 9 1 2 2 2 1 81 2 9 1 2 2 1 1
30 30 -9 -9 1 1 -9 -9 76 2 12 1 2 2 1 1 79 2 12 1 2 2 1 1 83 2 12 1 2 2 1 1 86 2 12 1 2 2 1 1
30 30 30 29 2 1 0 0 73 2 4 1 2 2 1 1 76 2 4 1 2 2 1 1 79 2 4 1 2 2 1 1 84 2 4 1 2 2 1 2
30 29 -9 -9 0 0 -9 -9 78 1 1 1 2 2 1 1 81 1 1 1 2 1 1 1 86 1 1 1 2 1 1 1 89 1 1 1 2 2 1 1
30 30 29 -9 1 1 0 -9 67 1 8 1 1 1 1 1 70 1 8 1 1 1 1 1 73 1 8 1 1 1 1 1 76 1 8 1 2 2 1 1
29 30 30 28 2 1 0 2 72 1 15 1 1 2 1 1 75 1 15 1 1 2 1 1 78 1 15 1 1 2 1 1 83 1 15 1 1 2 1 1
15 6 -9 -9 0 0 -9 -9 71 1 5 1 2 2 1 1 74 1 5 1 2 2 2 1 76 1 5 1 2 2 1 1 81 1 5 1 2 2 1 1
26 28 -9 -9 0 0 -9 -9 72 2 0 1 2 1 1 2 75 2 0 2 2 2 2 2 80 2 0 1 2 2 1 2 82 2 0 1 2 2 1 2
28 28 -9 -9 0 1 -9 -9 75 1 2 1 2 1 1 2 79 1 2 2 2 2 2 2 80 1 2 2 2 2 1 2 85 1 2 2 2 1 2 2
30 26 -9 -9 0 2 -9 -9 78 2 0 1 2 2 2 2 81 2 0 1 2 1 2 2 85 2 0 1 2 1 1 2 89 2 0 1 2 1 1 2
29 30 29 -9 0 0 0 -9 80 2 8 1 1 2 2 2 83 2 8 1 2 2 2 2 86 2 8 1 2 2 1 2 90 2 8 1 2 2 1 2
29 26 27 -9 0 0 0 -9 79 2 0 1 2 2 1 1 82 2 0 1 2 2 2 1 85 2 0 1 2 2 1 1 89 2 0 1 2 2 1 2
30 30 30 -9 0 1 0 -9 69 2 7 1 2 2 1 2 73 2 7 1 2 2 1 2 75 2 7 1 2 2 1 2 78 2 7 1 2 2 1 2
30 27 -9 -9 0 0 -9 -9 74 2 0 1 2 2 2 2 77 2 0 1 2 2 1 2 80 2 0 1 2 2 1 2 84 2 0 1 2 2 2 2
29 30 -9 -9 0 0 -9 -9 75 2 0 1 2 2 1 2 79 2 0 2 2 2 1 2 81 2 0 2 2 2 2 2 85 2 0 2 2 2 2 2
30 30 27 -9 0 0 1 -9 71 1 17 1 2 2 1 1 74 1 17 1 2 2 1 1 77 1 17 1 2 2 1 1 81 1 17 1 2 2 1 1
30 30 -9 -9 2 1 -9 -9 78 2 18 1 2 2 1 2 81 2 18 1 2 2 1 2 83 2 18 1 2 2 1 2 87 2 18 1 2 2 1 2
27 30 -9 -9 2 1 -9 -9 68 2 6 1 1 2 1 2 71 2 6 1 1 2 1 2 73 2 6 1 1 2 1 2 78 2 6 1 2 2 1 2
30 30 23 -9 0 0 0 -9 68 2 17 1 2 2 1 1 71 2 17 1 2 2 1 1 74 2 17 1 2 2 1 1 78 2 17 1 2 2 1 2
16 0 -9 -9 0 0 -9 -9 103 2 0 1 2 2 2 2 106 2 0 1 2 2 2 2 106 2 0 1 2 2 1 2 113 2 0 1 2 2 1 2
29 30 30 -9 0 0 0 -9 69 1 7 1 2 2 1 1 72 1 7 1 2 2 1 1 75 1 7 1 2 1 1 1 78 1 7 1 2 2 1 1
26 29 29 -9 1 0 0 -9 68 2 6 1 2 2 1 1 71 2 6 1 2 2 1 1 74 2 6 1 2 2 1 1 78 2 6 1 2 2 1 1
28 30 -9 -9 0 0 -9 -9 68 2 6 1 2 2 1 2 71 2 6 1 2 2 2 2 75 2 6 1 2 2 2 2 78 2 6 1 2 2 2 2
6 0 -9 -9 0 0 -9 -9 105 2 0 2 2 2 2 2 108 2 0 2 2 2 1 2 112 2 0 2 2 2 1 2 115 2 0 2 2 2 1 2
29 30 30 -9 0 0 1 -9 69 1 12 1 2 2 1 1 72 1 12 1 2 2 1 1 75 1 12 1 2 1 2 1 78 1 12 1 2 2 1 1
30 30 20 -9 0 0 0 -9 69 2 6 1 2 2 1 1 73 2 6 1 2 2 1 1 75 2 6 1 2 2 1 2 78 2 6 1 2 2 1 1
30 27 30 -9 0 0 1 -9 68 2 5 1 2 2 1 2 72 2 5 1 2 1 1 2 74 2 5 1 2 2 1 2 80 2 5 1 2 1 1 2
30 30 27 25 2 0 0 0 70 1 7 1 2 2 1 1 73 1 7 1 2 2 1 1 76 1 7 1 2 2 1 1 99 1 7 1 2 2 1 2
28 0 -9 -9 1 0 -9 -9 104 2 0 1 2 2 1 2 107 2 0 1 2 2 2 2 107 2 0 1 2 2 1 2 111 2 0 1 2 2 1 2
28 30 26 30 2 0 0 1 68 2 6 1 2 2 1 2 71 2 6 1 2 2 1 2 74 2 6 1 2 2 2 2 78 2 6 1 2 2 1 2
30 9 -9 -9 0 0 -9 -9 105 1 2 1 2 2 1 2 108 1 2 1 2 2 1 2 94 1 2 1 2 2 1 2 111 1 2 1 2 2 2 2
19 2 -9 -9 0 0 -9 -9 107 1 2 1 2 2 1 2 110 1 2 1 2 2 2 2 93 1 2 1 2 2 1 2 114 1 2 1 2 2 1 2
30 -9 30 -9 0 -9 0 -9 104 1 13 1 1 2 1 1 87 1 13 1 1 2 1 1 110 1 13 1 1 2 1 1 113 1 13 1 1 2 1 2
3 28 -9 -9 0 0 -9 -9 106 2 0 1 1 2 1 2 109 2 0 1 1 2 1 2 83 2 0 2 2 2 1 2 110 2 0 2 2 2 2 2
29 30 -9 -9 0 0 -9 -9 81 2 7 1 2 2 1 1 84 2 7 1 2 2 1 1 107 2 7 1 2 2 1 1 94 2 7 1 2 2 1 1
27 25 26 -9 0 0 0 -9 92 2 0 1 2 2 1 2 95 2 0 1 2 2 1 2 98 2 0 1 2 2 2 2 102 2 0 1 2 2 1 2
17 26 27 -9 0 0 0 -9 98 1 5 2 2 2 2 2 101 1 5 2 2 1 2 1 104 1 5 2 2 1 2 2 106 1 5 2 2 1 1 2
28 30 28 22 0 0 0 0 84 2 7 2 2 2 2 1 87 2 7 2 1 2 2 1 90 2 7 2 1 2 1 1 94 2 7 2 1 2 1 1
29 24 16 0 0 0 0 0 89 2 0 2 2 2 1 1 92 2 0 2 2 2 1 2 95 2 0 2 2 2 1 2 99 2 0 1 2 2 1 2
21 27 26 -9 0 1 0 -9 83 2 0 1 2 2 1 2 86 2 0 1 2 2 1 1 89 2 0 1 2 2 1 1 93 2 0 1 2 2 1 1
26 24 18 -9 2 0 0 -9 90 2 4 1 2 2 1 1 93 2 4 1 2 2 1 1 96 2 4 1 2 2 1 2 101 2 4 1 2 2 1 2
30 28 30 -9 2 1 1 -9 87 1 14 1 2 2 1 1 90 1 14 1 2 2 1 1 93 1 14 1 2 2 1 1 97 1 14 1 2 1 1 1
24 27 -9 -9 0 0 -9 -9 91 2 0 1 1 1 1 2 94 2 0 1 1 1 1 2 96 2 0 1 2 2 1 2 101 2 0 1 2 2 1 2
21 12 -9 -9 1 0 -9 -9 86 2 0 1 2 2 2 2 89 2 0 2 2 2 1 2 91 2 0 2 2 2 1 2 95 2 0 2 2 2 1 2
30 0 -9 -9 0 0 -9 -9 90 1 6 1 2 1 1 2 93 1 6 1 2 2 1 2 98 1 6 1 2 2 2 2 101 1 6 1 2 2 1 2
30 0 -9 -9 0 0 -9 -9 89 2 9 1 2 2 1 1 92 2 9 1 2 2 1 2 94 2 9 1 2 2 1 2 99 2 9 1 2 2 1 2
28 30 -9 -9 0 0 -9 -9 85 1 10 1 2 1 1 2 88 1 10 2 2 1 1 2 90 1 10 2 2 1 1 2 96 1 10 1 2 1 1 2
23 8 -9 -9 0 0 -9 -9 97 2 0 1 2 2 1 2 101 2 0 1 2 2 2 2 105 2 0 1 2 2 2 2 108 2 0 1 2 2 1 2
28 20 -9 -9 0 0 -9 -9 94 1 0 1 2 2 2 1 97 1 0 1 2 2 1 1 100 1 0 2 2 2 1 1 104 1 0 1 2 2 1 2
28 18 22 -9 0 1 0 -9 81 2 4 1 2 2 2 1 84 2 4 1 2 2 2 2 87 2 4 2 2 2 1 2 90 2 4 1 2 2 1 2
30 0 -9 -9 0 0 -9 -9 91 1 6 1 2 2 1 1 94 1 6 1 2 2 1 1 96 1 6 1 2 2 1 1 101 1 6 1 2 2 1 2
21 29 -9 -9 0 0 -9 -9 83 2 2 2 2 2 1 2 86 2 2 2 2 2 1 2 90 2 2 2 2 2 1 2 93 2 2 2 2 2 2 2
24 29 -9 -9 0 0 -9 -9 92 2 0 2 2 2 1 2 95 2 0 2 2 2 1 2 97 2 0 2 2 2 1 2 103 2 0 2 2 2 1 2
26 24 -9 -9 0 0 -9 -9 90 2 0 2 2 2 1 2 93 2 0 2 2 2 1 2 96 2 0 2 2 2 1 2 100 2 0 2 2 2 1 2
27 0 2 -9 0 0 0 -9 102 2 0 1 2 2 1 2 105 2 0 1 2 2 2 2 108 2 0 1 2 2 1 2 110 2 0 1 2 2 1 2
27 26 20 -9 0 1 0 -9 91 2 0 2 1 1 1 2 94 2 0 1 1 2 1 2 97 2 0 2 2 2 1 2 100 2 0 1 2 2 1 2
29 27 27 -9 0 0 0 -9 88 1 0 2 2 2 1 2 91 1 0 2 2 2 1 2 94 1 0 2 2 2 1 2 98 1 0 2 2 2 1 2
30 16 -9 -9 2 0 -9 -9 86 2 0 2 1 2 1 2 89 2 0 1 1 2 1 2 93 2 0 2 1 2 1 2 94 2 0 2 1 2 2 1
19 29 -9 -9 0 0 -9 -9 97 2 0 2 2 2 2 2 100 2 0 2 2 2 2 2 102 2 0 2 2 2 2 2 107 2 0 2 2 2 2 2
28 30 17 -9 0 0 0 -9 92 1 0 2 2 2 1 2 95 1 0 2 2 2 1 2 98 1 0 2 2 2 2 2 102 1 0 1 2 2 2 2
21 5 -9 -9 0 0 -9 -9 98 2 1 2 2 2 2 2 101 2 1 1 2 2 1 2 105 2 1 2 2 2 1 2 106 2 1 2 2 2 1 2
23 17 15 -9 0 0 0 -9 92 2 6 2 1 1 2 2 95 2 6 1 1 1 2 2 98 2 6 1 1 1 2 2 101 2 6 2 1 1 1 2
20 20 12 -9 0 0 0 -9 92 2 0 2 2 2 2 2 95 2 0 1 2 2 1 2 98 2 0 1 2 2 2 2 102 2 0 2 2 2 1 2
30 27 28 -9 2 1 0 -9 67 2 7 1 2 2 1 1 70 2 7 2 2 2 1 1 73 2 7 1 2 2 1 1 77 2 7 1 2 2 1 1
30 30 30 -9 2 1 0 -9 66 2 9 1 1 1 2 1 69 2 9 2 1 2 2 2 72 2 9 2 1 2 2 2 76 2 9 2 1 2 1 2
30 29 28 -9 0 0 0 -9 65 2 6 2 1 2 1 2 68 2 6 2 2 2 1 2 70 2 6 2 1 2 2 2 75 2 6 2 2 2 2 2
30 -9 30 -9 0 -9 2 -9 67 2 9 2 1 2 2 2 74 2 9 2 2 2 1 2 72 2 9 2 1 2 1 2 76 2 9 2 1 2 1 2
27 30 29 30 2 0 0 0 66 2 5 2 1 2 2 1 69 2 5 2 1 2 2 2 72 2 5 2 1 2 1 2 76 2 5 2 1 2 1 2
25 28 28 15 0 0 0 0 66 2 0 2 1 1 1 1 69 2 0 2 1 2 1 1 71 2 0 2 2 2 2 1 75 2 0 2 2 2 1 2
30 29 28 -9 1 0 0 -9 66 1 9 2 1 2 2 1 69 1 9 2 2 2 1 2 72 1 9 2 2 2 2 1 76 1 9 2 2 2 2 2
29 30 30 30 1 0 1 0 65 1 0 2 1 1 1 1 68 1 0 2 2 2 1 2 71 1 0 2 1 2 2 2 75 1 0 2 1 1 1 2
30 0 0 -9 0 0 0 -9 66 1 3 2 2 2 1 2 69 1 3 1 2 2 1 2 71 1 3 2 2 2 1 2 76 1 3 2 2 2 1 2
19 26 28 -9 0 0 0 -9 103 2 0 2 2 2 1 2 106 2 0 2 1 2 2 1 109 2 0 2 1 2 1 1 111 2 0 1 1 2 1 2
30 30 -9 -9 0 0 -9 -9 101 1 6 1 2 2 1 2 104 1 6 2 2 2 1 2 106 1 6 2 2 2 1 2 111 1 6 2 2 2 1 2
28 16 -9 -9 2 0 -9 -9 99 1 2 1 1 1 1 2 102 1 2 1 2 2 1 2 105 1 2 1 2 1 2 2 73 1 2 1 2 2 2 2
26 28 -9 -9 0 0 -9 -9 101 1 0 2 2 1 2 2 104 1 0 2 2 2 2 2 105 1 0 2 2 2 2 2 110 1 0 2 2 2 1 2
15 23 -9 -9 0 0 -9 -9 88 1 0 2 1 1 2 2 91 1 0 2 1 1 1 2 94 1 0 2 1 2 1 2 98 1 0 2 1 2 1 2
23 1 -9 -9 0 0 -9 -9 92 1 4 1 2 2 1 1 95 1 4 2 2 2 2 1 98 1 4 1 2 2 1 2 102 1 4 1 2 2 2 2
26 11 -9 -9 0 0 -9 -9 94 2 0 1 2 2 2 2 97 2 0 1 2 2 2 2 100 2 0 1 2 2 1 2 104 2 0 1 2 2 1 2
29 25 0 0 0 0 0 0 90 2 0 1 2 2 1 2 93 2 0 1 2 2 1 2 95 2 0 1 2 2 2 2 99 2 0 1 2 2 2 2
29 22 -9 -9 0 0 -9 -9 87 1 3 1 2 2 1 1 91 1 3 1 2 2 2 1 93 1 3 1 2 2 1 2 96 1 3 1 2 2 1 2
28 29 20 -9 0 0 0 -9 73 2 0 2 2 2 1 1 76 2 0 2 1 2 2 1 79 2 0 2 2 2 1 1 82 2 0 2 1 1 1 1
28 29 24 29 0 0 0 0 76 1 0 2 1 2 1 1 79 1 0 2 1 2 2 1 82 1 0 2 2 2 1 1 86 1 0 2 1 2 1 2
27 29 16 18 0 0 0 0 80 1 0 1 1 2 1 1 83 1 0 1 2 2 2 1 86 1 0 1 2 2 2 1 90 1 0 1 2 2 2 1
29 29 -9 -9 0 0 -9 -9 82 1 4 1 2 2 1 2 85 1 4 1 2 1 2 2 87 1 4 1 2 2 2 2 92 1 4 1 2 1 1 2
26 -9 26 26 2 -9 1 0 82 2 1 1 2 2 1 1 77 2 1 1 2 2 1 2 88 2 1 1 2 2 1 2 92 2 1 1 2 2 1 2
23 29 30 30 0 0 0 0 74 1 16 1 1 2 1 1 77 1 16 1 2 2 1 1 80 1 16 1 2 2 1 1 84 1 16 1 2 2 1 1
23 3 -9 -9 0 0 -9 -9 72 1 0 1 2 2 2 1 75 1 0 1 2 2 2 1 78 1 0 1 2 2 1 1 82 1 0 1 2 2 1 1
23 30 30 -9 0 0 1 -9 81 1 2 1 1 2 1 1 85 1 2 1 1 2 1 1 87 1 2 1 2 2 1 1 90 1 2 1 2 2 2 1
30 24 -9 -9 2 0 -9 -9 72 2 0 2 2 2 1 2 75 2 0 2 2 2 1 2 79 2 0 2 2 2 2 2 82 2 0 2 2 2 2 2
30 30 28 28 0 0 1 0 73 1 6 1 1 1 1 1 76 1 6 1 1 1 1 1 79 1 6 1 1 1 1 1 83 1 6 1 1 1 1 1
19 1 17 -9 0 0 0 -9 79 1 0 2 1 1 2 2 82 1 0 2 2 2 2 2 85 1 0 2 1 1 2 2 88 1 0 2 1 1 2 2
30 30 29 -9 2 2 2 -9 72 1 6 1 2 2 1 1 75 1 6 1 2 2 2 1 77 1 6 1 2 2 1 1 82 1 6 1 2 2 1 1
27 22 25 0 0 0 0 0 79 2 0 1 2 2 2 2 82 2 0 1 2 2 1 2 84 2 0 1 2 2 1 2 88 2 0 1 2 1 1 2
29 30 28 -9 1 1 0 -9 74 2 1 1 2 2 1 2 77 2 1 1 2 2 1 2 80 2 1 1 2 2 1 2 84 2 1 1 2 2 1 2
6 3 -9 -9 0 0 -9 -9 106 2 0 1 2 2 1 2 109 2 0 1 2 2 2 2 84 2 0 1 2 2 1 2 113 2 0 1 2 2 2 2
29 26 23 -9 0 0 0 -9 72 1 0 2 2 2 1 1 75 1 0 2 2 2 1 2 78 1 0 2 2 2 2 2 83 1 0 2 2 2 2 2
28 17 -9 -9 0 0 -9 -9 85 1 0 2 2 2 1 2 88 1 0 2 1 1 1 2 87 1 0 2 1 2 1 2 94 1 0 2 1 1 2 1
29 28 28 29 0 0 0 0 84 2 0 2 2 2 1 1 87 2 0 2 2 2 1 2 89 2 0 2 1 2 2 2 94 2 0 2 2 2 2 2
27 -9 23 30 0 -9 0 0 82 1 11 1 2 2 1 1 91 1 11 1 2 2 1 1 88 1 11 1 2 2 1 1 92 1 11 1 2 2 1 1
29 29 30 30 0 0 0 0 76 1 11 1 2 2 1 1 79 1 11 1 2 2 1 1 82 1 11 1 2 2 1 1 86 1 11 1 2 2 1 1
28 28 28 -9 2 1 0 -9 80 2 5 1 2 2 1 2 83 2 5 1 2 2 1 2 86 2 5 1 2 2 1 2 90 2 5 1 2 2 1 2
28 28 30 -9 0 0 0 -9 80 1 0 1 2 2 1 1 84 1 0 1 2 2 1 2 86 1 0 1 2 1 1 2 90 1 0 1 2 2 1 2
27 29 30 29 2 1 1 2 73 2 4 1 2 2 1 1 76 2 4 1 2 2 1 1 78 2 4 1 2 2 1 1 82 2 4 1 2 2 1 2
28 28 30 -9 1 1 1 -9 74 1 0 1 1 1 2 1 77 1 0 1 1 1 1 1 80 1 0 1 1 1 1 1 85 1 0 1 2 1 1 1
27 23 26 -9 0 0 0 -9 85 2 4 1 2 2 2 2 88 2 4 1 2 2 1 2 91 2 4 1 2 1 2 2 95 2 4 1 2 1 1 2
29 27 30 30 0 0 0 0 73 1 4 1 2 1 1 1 76 1 4 1 2 1 1 1 79 1 4 1 2 1 1 1 83 1 4 1 2 1 1 1
27 26 29 15 0 0 0 0 75 2 0 1 2 2 2 1 78 2 0 1 2 2 1 1 81 2 0 1 2 2 2 1 85 2 0 1 2 2 1 2
28 29 29 27 2 0 0 0 72 1 16 1 2 1 1 1 75 1 16 1 2 1 1 1 77 1 16 1 2 2 1 1 82 1 16 1 2 2 1 1
30 28 -9 -9 0 0 -9 -9 75 1 2 2 2 2 1 2 79 1 2 2 2 2 1 2 81 1 2 2 1 2 1 2 85 1 2 2 1 2 1 2
21 29 -9 -9 0 0 -9 -9 83 2 1 2 2 2 2 2 86 2 1 2 2 2 1 2 88 2 1 2 2 2 1 2 93 2 1 1 2 2 2 2
29 29 29 -9 0 0 0 -9 72 1 4 2 2 1 2 1 75 1 4 2 2 2 1 1 78 1 4 2 2 1 1 1 82 1 4 2 2 1 1 1
29 28 -9 -9 2 0 -9 -9 76 2 3 1 2 2 1 2 79 2 3 1 2 1 1 2 82 2 3 1 2 2 1 2 86 2 3 1 2 2 1 2
26 29 29 24 0 0 0 0 73 2 3 1 2 2 1 2 76 2 3 1 2 2 1 2 79 2 3 1 2 2 1 2 83 2 3 1 2 2 1 2
27 30 -9 -9 0 0 -9 -9 77 1 4 1 2 2 1 1 81 1 4 1 2 2 1 1 85 1 4 1 2 2 1 1 88 1 4 1 2 2 1 1
21 27 28 -9 0 0 0 -9 108 1 3 2 1 1 1 1 111 1 3 2 1 1 2 1 114 1 3 2 1 1 1 1 115 1 3 2 1 1 1 1
24 26 -9 -9 0 0 -9 -9 79 2 3 1 2 2 2 2 82 2 3 1 2 2 1 2 86 2 3 1 2 2 1 2 89 2 3 1 2 2 1 2
28 29 0 -9 0 0 0 -9 73 2 0 2 2 2 1 2 76 2 0 2 2 2 1 2 78 2 0 2 2 2 2 2 82 2 0 2 2 2 1 2
23 13 -9 -9 0 0 -9 -9 93 1 2 1 2 1 1 2 96 1 2 1 2 1 1 2 99 1 2 1 2 1 1 2 102 1 2 1 2 2 1 2
22 30 29 28 0 0 0 0 69 1 0 2 1 1 2 1 72 1 0 2 1 1 2 1 75 1 0 2 1 1 1 1 79 1 0 2 1 1 1 1
28 29 27 -9 2 1 1 -9 89 1 6 2 2 1 1 1 92 1 6 2 2 2 1 1 95 1 6 2 2 1 2 2 98 1 6 1 2 2 1 2
23 21 -9 -9 0 0 -9 -9 94 2 0 1 2 2 2 2 97 2 0 1 2 2 1 2 101 2 0 1 2 2 2 2 104 2 0 1 2 2 2 2
29 0 -9 -9 2 0 -9 -9 89 1 0 1 2 1 1 2 92 1 0 2 2 1 1 2 95 1 0 2 2 1 1 2 99 1 0 1 2 1 1 2
28 24 -9 -9 0 0 -9 -9 100 1 2 1 2 2 2 1 103 1 2 1 2 2 1 1 96 1 2 1 2 2 1 1 73 1 2 1 2 2 1 2
24 25 -9 -9 0 0 -9 -9 91 2 0 1 2 2 1 2 94 2 0 1 2 2 1 2 97 2 0 1 2 2 1 2 101 2 0 1 2 2 1 2
28 30 -9 -9 2 0 -9 -9 69 1 9 1 2 2 1 1 73 1 9 1 2 2 2 1 75 1 9 1 2 2 1 1 79 1 9 1 2 2 1 1
29 30 29 -9 2 1 1 -9 69 2 9 1 1 1 1 1 72 2 9 1 2 2 1 2 75 2 9 1 2 2 1 2 78 2 9 1 2 2 1 2
30 -9 29 -9 2 -9 2 -9 69 1 9 1 1 1 1 1 72 1 9 1 1 2 1 1 75 1 9 1 1 1 1 1 79 1 9 1 1 1 1 1
22 29 28 -9 0 1 0 -9 70 2 0 2 2 2 2 1 73 2 0 2 2 2 2 2 76 2 0 2 2 2 1 2 80 2 0 2 2 2 2 2
28 28 30 30 1 1 1 2 71 1 9 1 2 1 1 1 74 1 9 1 2 1 1 1 77 1 9 1 2 1 1 1 81 1 9 1 2 2 1 1
28 27 30 26 0 0 0 0 69 2 5 1 2 2 2 2 72 2 5 1 2 2 1 2 75 2 5 1 2 2 1 2 79 2 5 1 2 2 1 2
29 29 27 29 2 1 0 0 70 1 7 2 1 2 2 2 73 1 7 2 2 2 2 2 75 1 7 2 1 2 2 2 79 1 7 2 1 2 2 2
30 28 25 29 2 0 0 0 70 1 12 1 2 2 1 1 73 1 12 1 2 2 1 1 76 1 12 1 2 2 1 1 80 1 12 1 2 2 1 1
30 27 -9 -9 0 0 -9 -9 68 2 6 1 2 2 2 2 71 2 6 1 2 2 2 1 74 2 6 1 2 2 2 2 78 2 6 1 2 2 1 2
29 30 25 30 2 0 2 0 70 1 6 1 2 2 1 1 73 1 6 1 2 2 1 1 76 1 6 1 2 2 1 1 80 1 6 1 2 2 1 1
30 29 21 29 0 0 0 0 69 2 0 2 2 2 1 2 72 2 0 2 2 2 1 2 75 2 0 2 2 2 1 2 79 2 0 2 2 2 1 2
30 30 29 30 0 0 1 0 70 1 9 2 2 1 1 1 73 1 9 2 2 2 1 1 76 1 9 2 2 1 1 1 80 1 9 2 2 1 1 2
29 22 0 -9 2 0 0 -9 77 2 0 2 1 1 1 2 80 2 0 2 2 2 1 2 83 2 0 2 2 2 1 2 87 2 0 1 2 2 1 2
28 29 23 29 0 0 1 0 71 2 6 2 2 2 2 2 74 2 6 1 2 2 1 2 77 2 6 2 2 2 1 1 81 2 6 2 2 1 1 2
29 29 26 22 2 0 0 0 74 1 2 2 1 2 2 1 77 1 2 2 1 1 1 1 80 1 2 2 1 1 1 1 84 1 2 2 1 1 1 2
30 22 23 -9 0 0 0 -9 73 2 0 2 2 2 2 2 76 2 0 2 2 2 1 2 78 2 0 2 2 2 1 2 84 2 0 2 2 2 1 2
22 21 -9 -9 1 0 -9 -9 81 1 0 1 2 2 2 1 85 1 0 1 2 2 1 1 87 1 0 1 2 2 1 1 91 1 0 1 1 2 1 2
29 30 30 -9 0 1 1 -9 68 1 9 1 2 2 1 1 71 1 9 1 2 2 1 1 74 1 9 1 2 2 1 2 78 1 9 1 2 2 1 2
30 30 30 29 0 1 0 0 69 2 15 1 2 2 1 2 72 2 15 1 2 2 1 2 75 2 15 1 2 1 1 2 79 2 15 1 2 2 1 2
28 25 -9 -9 0 0 -9 -9 71 2 5 1 2 2 1 2 74 2 5 1 2 2 1 2 79 2 5 1 2 2 1 2 81 2 5 1 2 2 2 2
29 30 29 -9 0 1 1 -9 74 1 16 1 2 2 1 1 77 1 16 1 2 2 1 1 80 1 16 1 2 2 1 1 85 1 16 1 2 2 1 1
28 29 29 -9 0 0 0 -9 77 1 12 1 2 2 1 1 81 1 12 1 2 2 1 1 83 1 12 1 2 1 1 2 87 1 12 1 2 2 1 2
28 29 28 29 2 0 0 0 69 1 10 2 2 2 1 1 73 1 10 2 2 2 1 1 75 1 10 2 2 1 2 1 79 1 10 2 2 2 2 1
29 24 -9 10 2 0 -9 0 68 2 2 2 2 2 1 2 72 2 2 2 2 2 1 2 73 2 2 2 2 2 1 2 78 2 2 2 2 2 2 2
28 26 25 26 2 0 0 0 68 2 6 2 2 1 1 1 71 2 6 2 2 2 2 1 74 2 6 2 2 2 2 2 78 2 6 2 1 2 1 2
23 30 28 -9 2 0 0 -9 79 2 11 1 2 2 1 2 82 2 11 1 2 2 1 2 85 2 11 1 2 2 1 2 89 2 11 1 2 2 1 2
21 18 -9 -9 0 0 -9 -9 88 2 0 1 2 2 1 2 91 2 0 1 2 2 1 2 93 2 0 1 2 2 1 2 98 2 0 1 2 2 1 2
27 29 -9 -9 0 1 -9 -9 104 2 6 1 2 2 1 2 107 2 6 1 2 2 1 2 107 2 6 1 2 2 1 2 111 2 6 1 2 1 1 2
29 0 -9 -9 0 0 -9 -9 90 1 2 2 2 2 2 2 94 1 2 2 2 2 1 2 95 1 2 2 2 2 2 2 100 1 2 2 2 2 1 2
29 14 -9 -9 0 0 -9 -9 98 2 0 2 2 1 1 2 101 2 0 2 2 2 1 2 103 2 0 2 2 2 2 2 108 2 0 2 2 2 1 2
27 21 21 0 0 0 0 0 98 2 0 2 2 2 1 2 102 2 0 2 2 1 1 2 104 2 0 2 2 1 1 2 109 2 0 2 2 1 1 2
7 13 4 -9 0 0 0 -9 97 2 0 2 2 2 1 2 100 2 0 2 2 2 1 2 103 2 0 2 2 2 1 2 108 2 0 2 2 2 2 2
27 16 -9 -9 0 0 -9 -9 97 1 3 2 2 2 1 2 101 1 3 2 2 2 1 2 101 1 3 2 2 2 2 2 106 1 3 2 2 2 1 2
24 27 16 -9 1 0 0 -9 89 2 0 2 2 2 1 2 92 2 0 2 2 2 2 2 94 2 0 2 2 2 1 2 98 2 0 2 2 2 1 2
12 0 0 -9 0 0 0 -9 89 2 0 2 2 2 1 1 92 2 0 2 2 2 1 1 94 2 0 2 2 2 1 2 98 2 0 2 2 2 1 2
30 26 24 21 1 1 1 0 66 1 0 2 1 1 1 1 69 1 0 2 1 1 2 1 72 1 0 2 1 1 1 1 77 1 0 2 1 1 1 1
27 25 10 19 0 0 0 0 93 2 0 2 2 2 1 2 96 2 0 2 2 2 1 2 99 2 0 2 2 2 1 2 103 2 0 2 2 2 1 2
30 24 18 0 0 0 0 0 83 1 5 2 2 2 1 1 86 1 5 2 2 2 1 1 89 1 5 2 2 2 1 1 93 1 5 2 2 2 2 1
29 23 -9 -9 0 0 -9 -9 65 2 0 2 2 2 1 1 68 2 0 2 2 2 1 1 106 2 0 2 2 1 2 1 79 2 0 2 2 2 1 1
22 7 -9 -9 0 0 -9 -9 96 2 6 1 2 2 1 2 99 2 6 1 2 2 1 2 101 2 6 1 2 2 1 2 106 2 6 1 2 2 1 2
5 27 -9 -9 0 0 -9 -9 91 2 4 1 2 2 1 2 94 2 4 1 2 2 2 2 98 2 4 1 2 2 2 2 101 2 4 2 2 2 1 2
29 28 28 30 1 1 2 1 65 2 12 1 2 2 1 1 68 2 12 1 2 2 2 1 71 2 12 1 2 2 1 1 76 2 12 1 2 2 1 2
13 0 -9 -9 0 0 -9 -9 102 2 0 1 2 2 1 2 105 2 0 1 2 2 2 2 107 2 0 1 2 2 1 2 112 2 0 1 2 1 1 2
30 29 26 -9 2 2 0 -9 89 2 10 2 2 2 1 2 92 2 10 2 2 2 1 2 95 2 10 2 2 2 1 2 98 2 10 2 2 2 1 2
6 26 -9 -9 1 1 -9 -9 98 1 0 1 2 2 1 2 101 1 0 1 2 2 1 2 103 1 0 2 2 2 1 2 108 1 0 1 2 2 1 2
28 30 -9 -9 0 0 -9 -9 93 2 3 1 2 2 1 2 97 2 3 1 2 2 1 2 99 2 3 1 2 2 1 2 103 2 3 1 2 2 1 2
30 20 -9 -9 1 0 -9 -9 90 1 4 1 2 2 1 1 93 1 4 1 2 2 2 1 96 1 4 1 2 2 1 1 100 1 4 1 2 2 1 2
30 30 -9 -9 0 0 -9 -9 92 2 4 1 2 2 1 2 95 2 4 1 2 2 1 2 98 2 4 1 2 2 1 2 102 2 4 1 2 2 1 2
15 8 -9 -9 0 0 -9 -9 98 2 0 1 2 2 1 2 100 2 0 1 2 2 1 2 105 2 0 1 2 2 1 2 110 2 0 1 2 2 1 2
28 26 0 -9 0 0 0 -9 92 1 3 1 2 1 1 1 95 1 3 1 2 1 1 1 98 1 3 1 2 2 1 1 102 1 3 1 2 1 1 1
28 23 -9 -9 0 0 -9 -9 94 2 3 1 2 2 1 2 97 2 3 1 2 2 1 2 99 2 3 1 2 2 1 2 104 2 3 1 2 2 1 2
30 25 30 30 0 0 0 2 65 2 9 1 2 2 1 1 68 2 9 1 2 2 1 1 71 2 9 1 2 2 1 1 75 2 9 1 2 2 1 1
29 27 -9 -9 0 0 -9 -9 93 1 6 1 1 2 1 1 96 1 6 1 2 2 1 2 99 1 6 1 2 2 1 2 104 1 6 1 2 2 1 2
30 30 -9 -9 1 0 -9 -9 65 2 6 1 2 2 1 1 68 2 6 1 2 1 1 1 72 2 6 2 2 2 1 1 75 2 6 2 2 2 1 1
29 30 -9 -9 0 0 -9 -9 67 2 6 1 2 2 1 1 70 2 6 1 2 2 1 1 73 2 6 1 2 2 1 1 77 2 6 1 2 2 1 1
22 14 -9 -9 0 0 -9 -9 97 2 0 1 2 2 2 2 100 2 0 1 2 2 1 2 98 2 0 1 2 2 2 2 105 2 0 1 2 2 2 2
27 23 -9 -9 0 0 -9 -9 96 2 0 1 2 2 1 2 99 2 0 1 2 2 1 2 103 2 0 1 2 2 1 2 107 2 0 1 2 2 1 2
30 30 30 30 1 2 2 2 67 2 9 1 2 2 1 1 70 2 9 1 2 2 2 1 73 2 9 1 2 2 1 1 77 2 9 1 2 2 1 1
24 30 -9 -9 0 0 -9 -9 66 2 9 1 2 2 1 2 69 2 9 1 2 2 1 2 72 2 9 1 2 2 1 2 76 2 9 1 2 2 1 2
22 30 19 -9 0 0 0 -9 100 2 9 1 2 2 1 2 103 2 9 1 2 2 1 2 106 2 9 1 2 2 2 2 110 2 9 1 2 2 1 2
26 24 0 -9 2 0 0 -9 93 1 0 1 2 2 1 2 96 1 0 1 2 2 1 2 99 1 0 1 2 1 1 2 103 1 0 1 2 1 1 2
26 22 -9 -9 0 0 -9 -9 100 2 0 1 2 2 2 2 103 2 0 1 2 2 1 2 106 2 0 1 2 2 1 2 110 2 0 1 2 2 1 2
24 19 -9 -9 0 0 -9 -9 98 2 0 1 2 2 1 2 101 2 0 1 2 2 1 2 103 2 0 1 2 2 1 2 109 2 0 1 2 2 1 2
16 0 -9 -9 0 0 -9 -9 110 2 0 1 2 2 1 2 113 2 0 1 2 2 1 2 96 2 0 2 2 2 1 2 113 2 0 1 2 2 1 2
26 24 -9 -9 0 0 -9 -9 96 1 3 1 2 2 2 2 99 1 3 1 2 2 1 2 101 1 3 2 2 2 1 2 107 1 3 2 2 2 1 2
30 29 -9 -9 0 0 -9 -9 90 1 6 1 1 1 1 1 93 1 6 1 1 1 1 1 95 1 6 1 2 2 1 1 99 1 6 1 2 1 2 1
25 19 -9 -9 0 0 -9 -9 93 1 0 1 1 1 1 2 95 1 0 1 1 1 1 2 100 1 0 1 1 1 1 2 104 1 0 1 1 2 1 2
27 23 -9 -9 1 2 -9 -9 97 1 4 1 1 2 1 1 100 1 4 1 1 2 2 1 101 1 4 1 2 2 2 1 107 1 4 1 1 2 1 2
18 7 -9 -9 0 0 -9 -9 100 2 0 1 2 2 1 2 103 2 0 1 2 2 1 2 105 2 0 2 2 2 1 1 110 2 0 1 2 2 1 2
27 23 -9 -9 0 0 -9 -9 96 1 3 1 2 2 1 2 98 1 3 1 2 1 1 2 102 1 3 2 2 1 1 2 107 1 3 1 2 1 1 2
30 30 -9 -9 0 0 -9 -9 74 2 11 1 2 2 1 2 77 2 11 1 2 2 1 2 80 2 11 1 2 2 1 2 85 2 11 1 2 2 1 2
29 30 30 30 0 0 1 0 73 1 16 1 1 2 1 1 76 1 16 1 2 2 1 1 79 1 16 1 2 2 1 1 84 1 16 1 2 2 1 1
27 30 -9 -9 2 2 -9 -9 77 2 0 1 2 2 1 2 80 2 0 1 2 2 1 2 83 2 0 1 2 2 2 2 87 2 0 1 2 2 1 2
28 29 27 29 0 0 0 0 73 2 9 1 2 2 1 2 76 2 9 1 2 2 1 2 80 2 9 1 2 2 1 2 84 2 9 1 2 2 1 2
26 28 24 23 0 0 0 0 78 2 0 2 2 2 1 1 82 2 0 2 2 2 1 1 84 2 0 2 2 2 1 1 89 2 0 2 2 2 1 2
30 0 11 -9 0 0 0 -9 76 2 0 2 2 2 1 2 79 2 0 2 2 2 1 2 82 2 0 2 2 2 1 2 87 2 0 2 2 2 1 2
29 17 5 -9 1 0 0 -9 78 2 0 2 2 2 1 1 81 2 0 2 2 2 1 1 84 2 0 2 2 2 1 1 87 2 0 2 2 2 1 1
28 27 22 21 0 0 0 0 86 1 3 2 2 2 1 1 89 1 3 2 2 2 1 1 91 1 3 2 1 2 1 1 96 1 3 2 1 1 1 1
30 26 19 -9 0 0 0 -9 87 1 8 2 2 2 1 2 90 1 8 2 2 2 1 2 93 1 8 2 2 2 1 2 97 1 8 2 2 2 1 2
29 30 -9 -9 0 0 -9 -9 74 1 9 1 2 2 1 1 77 1 9 1 2 2 1 1 80 1 9 1 2 2 1 1 85 1 9 1 2 2 1 1
29 30 -9 -9 0 0 -9 -9 82 2 4 1 2 2 1 2 85 2 4 1 2 2 1 2 88 2 4 1 2 2 1 2 93 2 4 1 2 2 1 2
30 30 -9 -9 0 0 -9 -9 84 1 6 1 2 2 1 1 87 1 6 1 2 2 1 1 90 1 6 1 2 2 1 1 94 1 6 1 2 2 1 1
28 30 12 -9 0 0 0 -9 81 1 14 1 2 2 1 1 84 1 14 1 1 2 1 1 87 1 14 1 2 2 1 1 91 1 14 1 1 2 1 1
30 29 -9 -9 0 0 -9 -9 79 1 6 1 1 2 1 1 82 1 6 1 2 2 1 1 85 1 6 1 2 2 1 1 88 1 6 1 2 2 1 2
30 30 30 30 0 1 1 1 84 1 9 1 2 2 1 1 87 1 9 1 2 2 1 1 90 1 9 1 2 1 1 1 94 1 9 1 2 1 1 1
29 28 -9 -9 0 0 -9 -9 73 1 6 1 1 1 1 1 77 1 6 1 2 1 1 1 78 1 6 1 2 1 1 1 84 1 6 1 2 1 1 2
29 29 -9 -9 0 0 -9 -9 76 1 5 1 2 2 1 1 79 1 5 1 2 2 1 1 81 1 5 1 2 2 1 1 86 1 5 1 2 2 2 1
29 28 -9 -9 2 2 -9 -9 72 2 10 1 2 2 1 1 75 2 10 1 2 2 1 1 77 2 10 1 2 2 2 1 83 2 10 1 2 2 1 2
30 28 25 -9 0 0 0 -9 80 1 2 2 2 1 1 1 83 1 2 2 2 1 1 1 86 1 2 2 2 2 1 1 90 1 2 2 2 2 1 2
27 22 -9 -9 0 0 -9 -9 82 1 6 2 2 2 1 1 84 1 6 2 2 2 1 1 82 1 6 2 2 2 1 1 91 1 6 2 2 2 1 1
28 30 30 30 0 1 0 0 73 1 8 2 1 1 1 1 76 1 8 2 1 2 1 2 79 1 8 2 1 2 1 2 84 1 8 2 2 2 2 2
28 28 -9 -9 0 0 -9 -9 91 2 0 2 2 1 1 2 94 2 0 2 2 1 1 2 93 2 0 2 2 1 1 1 100 2 0 2 2 2 1 1
28 29 -9 -9 0 0 -9 -9 75 2 0 2 2 2 1 1 77 2 0 2 2 2 1 2 82 2 0 2 2 2 2 2 85 2 0 2 2 2 1 2
28 22 -9 -9 0 0 -9 -9 76 1 2 2 2 1 1 1 79 1 2 2 2 2 2 1 85 1 2 2 2 2 1 2 86 1 2 2 2 2 1 2
28 4 0 -9 0 0 0 -9 77 2 2 2 2 2 1 1 80 2 2 2 2 2 2 1 83 2 2 1 2 2 1 2 86 2 2 2 2 2 1 1
30 25 23 -9 0 0 0 -9 73 1 2 2 2 1 1 1 76 1 2 2 2 1 1 1 79 1 2 2 1 1 1 1 84 1 2 2 2 1 1 2
29 26 -9 -9 0 0 -9 -9 73 1 8 2 1 2 1 1 76 1 8 2 1 2 1 1 79 1 8 2 1 2 1 1 84 1 8 2 1 2 2 1
30 30 29 30 0 0 0 0 79 1 5 2 1 1 2 1 82 1 5 2 1 1 1 1 85 1 5 2 1 2 1 2 90 1 5 2 1 1 1 2
28 21 16 -9 0 0 0 -9 83 2 0 2 2 2 1 2 87 2 0 2 2 2 1 2 89 2 0 2 2 2 1 2 92 2 0 2 2 2 1 2
30 30 30 -9 0 1 0 -9 78 1 7 2 1 1 1 1 81 1 7 2 1 1 1 1 84 1 7 2 1 1 1 1 88 1 7 2 2 2 1 1
28 23 -9 -9 0 0 -9 -9 83 2 0 1 2 2 1 2 86 2 0 1 2 2 1 2 88 2 0 1 2 2 1 2 94 2 0 1 2 2 1 2
29 25 30 30 0 0 0 0 82 1 17 1 2 2 1 1 85 1 17 1 2 2 1 1 88 1 17 1 2 2 1 1 93 1 17 1 2 2 1 1
30 30 30 -9 1 1 2 -9 75 1 7 1 2 2 1 1 79 1 7 1 2 2 1 1 82 1 7 1 2 1 1 1 86 1 7 1 2 1 1 2
25 27 -9 -9 0 0 -9 -9 79 1 3 1 2 2 1 2 82 1 3 1 2 2 2 2 86 1 3 1 2 2 1 2 89 1 3 1 2 2 1 1
23 0 -9 -9 0 1 -9 -9 92 2 0 2 2 2 1 2 95 2 0 2 2 2 1 2 102 2 0 2 2 2 1 2 107 2 0 2 2 2 1 2
23 29 -9 -9 2 2 -9 -9 98 2 4 1 2 2 1 2 101 2 4 1 2 2 1 2 99 2 4 1 2 2 1 2 108 2 4 1 2 2 1 2
24 29 -9 -9 0 0 -9 -9 92 2 0 2 2 2 1 2 95 2 0 2 2 2 1 2 102 2 0 2 2 2 1 2 103 2 0 2 2 2 1 2
22 20 -9 -9 0 0 -9 -9 94 1 0 1 2 1 1 1 97 1 0 1 2 2 1 1 100 1 0 1 2 2 2 1 105 1 0 1 2 2 2 1
13 5 0 -9 0 0 0 -9 95 2 0 1 1 2 1 2 98 2 0 1 2 1 1 2 101 2 0 1 2 2 1 2 105 2 0 1 2 2 1 2
25 21 -9 -9 0 0 -9 -9 96 2 8 1 2 2 2 2 99 2 8 1 2 1 1 2 101 2 8 1 2 1 1 2 105 2 8 1 2 2 1 2
25 27 -9 -9 0 0 -9 -9 93 2 3 1 2 2 2 2 96 2 3 1 2 2 1 2 99 2 3 1 2 2 1 2 103 2 3 1 2 2 1 1
28 23 22 -9 0 0 0 -9 82 1 0 1 2 2 2 1 85 1 0 1 2 2 2 1 88 1 0 1 2 2 2 2 92 1 0 1 2 2 1 2
23 24 -9 -9 0 0 -9 -9 79 1 3 1 2 2 1 1 82 1 3 1 1 2 1 1 84 1 3 1 1 2 1 1 90 1 3 1 2 2 1 1
27 25 -9 -9 0 0 -9 -9 80 2 0 2 2 2 2 1 83 2 0 2 2 2 1 1 85 2 0 2 2 2 1 1 89 2 0 2 2 2 1 2
26 27 22 -9 0 0 0 -9 71 2 0 2 2 2 1 1 74 2 0 2 2 2 2 1 77 2 0 2 2 2 1 1 81 2 0 2 2 2 1 1
30 30 -9 -9 1 0 -9 -9 71 1 3 1 2 2 1 1 74 1 3 1 2 2 1 1 77 1 3 2 2 2 1 1 81 1 3 2 2 2 1 1
29 20 0 -9 0 0 0 -9 88 1 0 1 1 2 1 2 91 1 0 1 2 2 1 2 94 1 0 1 2 2 2 2 99 1 0 1 1 2 1 2
29 26 26 28 0 0 0 1 69 1 6 2 1 1 1 1 72 1 6 2 2 2 1 1 75 1 6 2 1 1 1 1 80 1 6 2 2 1 1 1
28 28 -9 -9 2 2 -9 -9 74 2 0 1 2 2 1 2 77 2 0 1 2 2 1 2 81 2 0 1 2 2 1 2 85 2 0 1 2 2 1 2
27 13 -9 -9 0 0 -9 -9 74 2 0 1 2 2 1 1 77 2 0 1 2 2 1 1 80 2 0 1 2 2 1 2 83 2 0 1 2 2 1 2
20 0 -9 -9 2 1 -9 -9 89 1 1 1 1 2 1 2 92 1 1 1 1 2 1 2 95 1 1 1 2 2 1 2 99 1 1 1 2 2 2 2
27 29 30 -9 0 1 0 -9 69 2 6 1 2 2 1 1 72 2 6 1 2 2 1 1 75 2 6 1 2 2 1 1 79 2 6 1 2 1 1 1
17 0 -9 -9 0 0 -9 -9 100 2 0 1 2 2 1 2 103 2 0 1 2 2 1 2 107 2 0 1 2 2 2 2 111 2 0 1 2 2 1 2
27 29 -9 -9 0 0 -9 -9 72 2 0 1 2 2 1 1 75 2 0 1 2 2 1 1 78 2 0 1 2 2 1 1 82 2 0 1 2 2 1 1
28 0 25 -9 0 0 0 -9 72 2 0 1 2 2 1 2 75 2 0 1 2 2 1 2 78 2 0 1 2 2 1 2 84 2 0 1 2 2 1 2
30 27 28 -9 1 2 2 -9 75 1 8 1 1 2 1 1 78 1 8 1 1 2 1 1 81 1 8 1 2 2 1 1 85 1 8 1 2 2 1 1
28 27 -9 -9 1 0 -9 -9 69 2 6 1 2 2 1 1 72 2 6 1 2 1 1 1 75 2 6 1 2 2 1 1 79 2 6 1 2 2 1 1
27 25 -9 -9 0 1 -9 -9 70 2 2 1 2 2 1 2 73 2 2 1 2 2 1 2 76 2 2 1 2 2 1 2 80 2 2 1 1 2 1 2
28 4 -9 -9 0 0 -9 -9 97 2 7 1 2 2 1 2 101 2 7 1 2 2 1 2 98 2 7 1 2 2 1 2 105 2 7 1 2 2 1 2
26 26 -9 -9 1 0 -9 -9 70 1 15 1 1 2 1 2 73 1 15 1 2 2 1 2 77 1 15 1 2 2 1 2 80 1 15 1 2 2 1 2
27 29 30 -9 2 2 1 -9 70 1 13 1 1 1 1 1 73 1 13 1 1 2 1 1 76 1 13 1 2 1 1 1 80 1 13 1 2 1 1 1
28 21 -9 -9 0 0 -9 -9 75 2 0 1 2 2 2 1 78 2 0 1 2 2 1 1 82 2 0 1 2 2 2 2 85 2 0 1 2 2 1 2
28 29 -9 -9 0 0 -9 -9 69 1 17 1 1 2 1 1 72 1 17 1 2 1 1 1 75 1 17 1 1 1 1 1 79 1 17 1 1 1 1 1
25 28 -9 -9 0 0 -9 -9 103 1 6 1 2 2 2 1 106 1 6 1 2 2 1 1 106 1 6 1 2 2 2 1 115 1 6 1 2 2 1 2
30 29 27 30 0 2 0 0 70 1 9 2 1 2 1 1 73 1 9 2 2 2 1 1 76 1 9 2 1 2 1 1 80 1 9 2 2 2 1 1
30 29 28 30 0 0 0 0 70 1 5 2 2 1 1 1 73 1 5 2 2 2 2 1 76 1 5 2 2 1 1 1 80 1 5 2 2 2 2 1
29 28 -9 30 1 0 -9 1 70 1 6 2 2 2 1 1 73 1 6 2 2 2 2 1 76 1 6 2 2 2 1 1 80 1 6 2 2 2 1 1
29 22 25 25 0 0 0 0 69 2 0 2 2 2 1 1 73 2 0 2 2 2 1 1 75 2 0 2 2 2 1 1 80 2 0 2 2 2 1 1
29 28 27 29 0 0 0 0 70 1 9 2 2 1 1 1 73 1 9 2 2 1 1 1 76 1 9 2 2 1 1 1 80 1 9 2 2 1 1 1
29 28 -9 -9 0 0 -9 -9 68 1 9 2 2 2 1 1 71 1 9 2 2 2 1 1 73 1 9 1 2 2 1 1 78 1 9 2 2 2 1 1
19 24 -9 -9 0 0 -9 -9 89 2 0 2 2 2 1 2 92 2 0 2 2 2 1 2 95 2 0 2 2 2 1 2 99 2 0 2 2 2 1 2
28 29 -9 -9 0 0 -9 -9 85 2 0 2 2 2 1 2 88 2 0 2 2 2 1 2 90 2 0 2 2 2 1 2 94 2 0 2 2 2 1 2
26 29 -9 -9 0 0 -9 -9 84 2 0 2 2 2 1 1 87 2 0 2 2 2 1 1 88 2 0 2 2 2 1 1 93 2 0 2 2 2 1 1
28 16 -9 -9 0 0 -9 -9 87 1 0 2 2 2 1 1 89 1 0 2 2 2 1 2 94 1 0 2 2 2 1 2 98 1 0 2 2 2 1 2
10 0 -9 -9 0 0 -9 -9 103 2 0 2 2 1 1 2 106 2 0 2 2 1 1 2 107 2 0 2 2 1 1 2 112 2 0 2 2 2 1 2
21 6 -9 -9 0 0 -9 -9 103 2 0 1 2 2 2 2 106 2 0 1 2 2 1 2 83 2 0 1 2 2 1 2 110 2 0 1 2 2 1 2
30 28 30 -9 0 0 0 -9 68 1 10 1 2 2 1 2 71 1 10 1 2 2 1 2 75 1 10 1 2 2 1 2 79 1 10 1 2 2 1 2
8 0 -9 -9 0 0 -9 -9 103 2 0 2 2 2 1 2 106 2 0 2 2 2 1 2 105 2 0 2 2 2 1 2 111 2 0 2 2 2 1 2
29 9 -9 -9 1 1 -9 -9 98 2 0 1 2 2 1 2 101 2 0 1 2 1 2 2 104 2 0 1 2 1 1 2 108 2 0 2 2 1 1 2
29 28 22 -9 0 0 0 -9 69 2 2 2 2 2 1 1 72 2 2 2 2 2 1 1 75 2 2 2 2 2 1 1 80 2 2 2 2 2 1 1
9 30 -9 -9 0 1 -9 -9 104 2 10 1 2 2 2 2 107 2 10 1 2 2 1 2 106 2 10 1 2 2 1 2 114 2 10 1 2 2 1 2
30 30 -9 -9 0 0 -9 -9 69 2 12 1 2 2 1 1 72 2 12 1 2 2 2 1 75 2 12 1 2 2 1 1 79 2 12 1 2 2 2 1
30 30 -9 -9 0 1 -9 -9 68 2 12 1 2 2 1 1 71 2 12 1 2 2 1 1 75 2 12 1 2 2 2 1 78 2 12 1 2 2 2 1
28 30 30 30 0 1 0 1 70 2 12 1 2 2 1 1 73 2 12 1 2 2 1 1 76 2 12 1 2 2 1 1 80 2 12 1 2 2 1 1
19 9 -9 -9 0 0 -9 -9 99 2 0 2 2 2 1 2 102 2 0 2 2 1 2 2 105 2 0 2 2 1 1 2 109 2 0 2 2 2 1 2
29 30 30 30 2 1 2 2 67 2 3 1 2 2 1 1 70 2 3 1 2 2 1 1 73 2 3 1 2 2 1 1 77 2 3 1 2 2 1 1
28 23 28 23 0 0 0 0 67 2 0 1 2 2 2 1 70 2 0 1 2 2 1 1 73 2 0 1 2 2 1 1 77 2 0 1 2 2 1 1
30 29 30 -9 1 0 0 -9 65 1 12 1 1 2 1 1 69 1 12 1 1 2 1 2 72 1 12 1 1 2 1 1 76 1 12 1 1 2 1 1
30 28 -9 30 1 1 -9 1 65 1 5 1 1 2 1 1 68 1 5 1 1 2 1 1 71 1 5 1 1 2 1 1 75 1 5 1 2 1 1 1
22 18 3 13 0 0 0 0 89 1 0 1 2 2 1 2 92 1 0 1 1 2 1 2 95 1 0 1 1 2 1 2 99 1 0 1 1 2 1 2
30 30 28 26 1 1 1 1 66 1 7 1 1 1 1 1 69 1 7 1 1 1 1 1 72 1 7 1 1 1 1 1 76 1 7 1 1 2 1 1
29 30 29 26 2 1 2 2 65 2 8 1 2 1 1 1 68 2 8 1 2 2 1 1 71 2 8 1 2 2 1 1 75 2 8 1 2 1 1 1
29 29 29 30 1 0 1 1 67 2 0 2 2 1 1 1 70 2 0 2 2 1 1 2 73 2 0 2 2 1 2 2 77 2 0 2 2 1 1 2
30 29 29 30 0 1 0 2 66 1 3 2 2 2 1 1 69 1 3 2 2 2 1 1 72 1 3 2 2 2 1 1 76 1 3 2 2 2 1 1
30 30 30 29 0 1 1 0 66 1 10 2 2 1 1 1 69 1 10 2 2 1 1 1 72 1 10 2 2 1 1 1 76 1 10 2 2 1 1 1
19 10 -9 -9 0 0 -9 -9 99 2 0 2 2 2 1 2 101 2 0 2 2 2 1 2 107 2 0 2 2 1 1 2 109 2 0 2 2 2 1 2
30 30 -9 -9 0 0 -9 -9 66 2 4 1 2 1 1 1 69 2 4 1 2 2 1 1 73 2 4 1 2 2 1 1 77 2 4 1 2 2 1 1
30 30 29 28 0 0 0 0 67 1 6 2 1 2 1 1 70 1 6 2 1 2 1 1 73 1 6 1 1 2 1 1 77 1 6 2 1 2 1 1
24 16 22 -9 0 0 0 -9 67 2 0 2 2 2 1 2 70 2 0 2 2 2 1 2 73 2 0 1 2 2 1 2 78 2 0 1 2 2 1 2
29 29 -9 -9 1 2 -9 -9 67 2 0 2 1 2 1 1 70 2 0 2 1 2 1 1 71 2 0 2 1 2 1 1 76 2 0 2 1 2 1 1
27 27 -9 -9 0 0 -9 -9 94 2 7 2 2 2 1 2 97 2 7 1 2 2 2 2 99 2 7 1 2 2 1 2 104 2 7 2 2 2 1 2
29 29 24 26 0 2 0 0 65 2 0 2 2 2 1 1 68 2 0 2 2 2 1 1 71 2 0 2 2 2 2 1 75 2 0 2 2 2 1 1
16 3 -9 -9 0 0 -9 -9 100 2 0 2 2 2 1 2 103 2 0 2 2 2 1 2 103 2 0 2 2 2 1 2 109 2 0 2 2 2 1 2
23 8 -9 -9 0 0 -9 -9 99 2 0 2 2 2 1 2 102 2 0 2 2 1 1 2 104 2 0 2 2 2 1 2 109 2 0 2 2 2 2 2
27 30 -9 -9 0 0 -9 -9 84 2 6 1 2 2 1 1 87 2 6 1 2 2 1 1 88 2 6 1 2 2 2 1 93 2 6 1 2 2 2 2
29 29 29 26 0 0 0 0 66 1 1 2 2 2 1 1 69 1 1 2 2 2 2 1 72 1 1 2 2 2 2 1 76 1 1 2 2 2 1 1
9 9 -9 -9 0 0 -9 -9 90 2 0 2 2 2 1 2 93 2 0 2 2 1 1 2 94 2 0 2 2 2 1 2 100 2 0 2 2 2 1 2
29 29 -9 -9 0 0 -9 -9 87 1 6 2 2 1 1 2 90 1 6 2 2 2 1 2 92 1 6 2 2 1 1 2 96 1 6 2 2 1 1 2
24 10 -9 -9 0 0 -9 -9 92 2 0 2 2 2 1 2 96 2 0 2 2 2 1 2 98 2 0 2 2 2 1 2 101 2 0 2 2 2 1 2
23 25 -9 -9 0 0 -9 -9 84 1 12 2 1 1 1 1 87 1 12 2 1 2 1 2 92 1 12 2 1 2 1 2 94 1 12 2 1 1 1 2
25 30 28 29 0 0 0 0 65 2 0 2 2 2 1 1 68 2 0 2 2 2 1 1 71 2 0 2 2 2 1 1 75 2 0 2 2 2 1 1
30 -9 26 29 0 -9 0 0 65 1 9 2 2 2 1 1 95 1 9 2 2 2 1 1 71 1 9 2 2 2 1 1 75 1 9 2 2 2 1 1
23 27 -9 -9 0 0 -9 -9 86 1 0 2 2 2 1 2 89 1 0 2 2 2 1 2 92 1 0 2 2 2 1 2 96 1 0 2 2 2 1 2
30 23 -9 -9 1 0 -9 -9 86 1 3 2 1 1 1 1 89 1 3 2 1 2 2 1 91 1 3 2 1 1 2 1 94 1 3 2 1 1 2 1
23 25 -9 -9 0 0 -9 -9 85 1 1 2 2 1 1 2 88 1 1 2 2 2 1 2 90 1 1 2 2 2 1 2 95 1 1 2 2 2 1 2
29 26 23 -9 0 0 0 -9 84 1 0 2 2 2 1 1 87 1 0 2 2 2 1 2 90 1 0 2 2 2 1 2 94 1 0 2 2 2 1 2
14 29 30 8 0 0 0 0 80 2 3 2 2 2 1 2 83 2 3 2 2 2 1 2 86 2 3 2 2 2 1 2 90 2 3 2 2 2 1 2
27 16 -9 -9 0 0 -9 -9 84 2 0 2 2 2 1 2 87 2 0 2 2 2 1 2 90 2 0 2 2 2 1 2 93 2 0 2 2 2 1 2
16 5 -9 -9 0 0 -9 -9 90 1 0 2 1 2 1 2 93 1 0 2 2 2 1 2 94 1 0 2 1 2 1 2 100 1 0 2 1 1 1 2
18 29 27 -9 0 0 0 -9 87 2 0 2 2 2 1 2 90 2 0 2 2 2 2 2 93 2 0 2 2 2 1 2 96 2 0 2 2 2 1 2
30 23 0 -9 0 0 0 -9 89 2 0 2 1 1 1 2 92 2 0 2 1 2 1 2 95 2 0 2 2 2 1 2 99 2 0 2 2 2 2 2
11 18 -9 -9 0 0 -9 -9 94 2 0 2 2 2 1 2 97 2 0 2 2 2 2 2 98 2 0 2 2 2 2 2 104 2 0 2 2 2 1 2
19 10 -9 -9 0 0 -9 -9 89 2 0 2 1 1 1 2 92 2 0 2 1 2 2 2 95 2 0 2 1 2 2 2 98 2 0 1 2 2 1 2
17 16 -9 -9 1 0 -9 -9 81 2 0 2 2 2 1 2 84 2 0 2 2 2 1 2 87 2 0 2 2 2 1 2 91 2 0 1 2 2 2 2
18 19 29 -9 0 0 0 -9 94 2 0 2 2 2 1 2 97 2 0 2 2 2 1 2 100 2 0 2 2 2 1 2 104 2 0 2 2 2 1 2
21 14 -9 -9 0 0 -9 -9 91 2 0 2 2 2 1 2 94 2 0 2 1 2 1 2 97 2 0 2 1 2 1 2 100 2 0 2 2 2 1 2
29 30 -9 -9 0 0 -9 -9 88 1 18 2 2 2 1 2 92 1 18 1 2 2 1 2 92 1 18 1 2 2 1 2 96 1 18 1 2 2 1 2
29 27 -9 -9 0 0 -9 -9 87 2 0 2 2 2 1 2 89 2 0 2 2 2 1 2 92 2 0 2 2 2 1 2 97 2 0 2 2 2 1 2
23 23 12 -9 0 0 0 -9 93 2 0 2 2 2 1 2 96 2 0 2 2 2 1 1 99 2 0 2 2 2 2 2 102 2 0 2 2 2 1 2
29 28 29 21 0 2 0 0 92 2 0 2 2 2 1 2 95 2 0 2 2 2 1 2 98 2 0 2 2 2 1 2 101 2 0 2 2 2 1 2
21 10 -9 -9 0 0 -9 -9 89 1 0 1 2 2 1 1 92 1 0 1 1 2 1 1 95 1 0 1 2 2 2 1 100 1 0 1 2 2 1 2
24 0 -9 -9 0 0 -9 -9 90 1 4 1 2 1 2 1 93 1 4 1 2 2 1 2 92 1 4 1 2 2 2 2 100 1 4 1 2 2 1 2
28 0 -9 -9 0 0 -9 -9 94 2 0 1 2 2 1 2 97 2 0 1 2 2 2 2 101 2 0 1 2 2 2 2 104 2 0 1 2 2 1 2
29 29 -9 -9 0 0 -9 -9 91 1 0 1 1 1 1 2 94 1 0 1 2 2 1 2 98 1 0 1 2 2 1 2 101 1 0 1 2 2 1 2
30 29 -9 -9 2 0 -9 -9 94 2 0 1 2 2 1 2 97 2 0 1 2 2 1 2 102 2 0 1 2 2 1 2 104 2 0 1 2 2 2 2
30 4 -9 -9 0 0 -9 -9 90 1 3 1 2 2 1 2 93 1 3 1 2 2 1 2 89 1 3 1 2 2 1 2 99 1 3 1 2 2 1 2
29 25 -9 -9 0 0 -9 -9 94 1 3 1 2 2 1 1 97 1 3 1 2 2 1 1 100 1 3 1 2 2 1 1 104 1 3 1 2 2 1 1
30 27 4 -9 1 0 0 -9 90 1 3 1 2 2 1 1 93 1 3 1 2 2 1 1 96 1 3 1 2 2 2 1 99 1 3 1 2 2 1 2
15 10 -9 -9 0 0 -9 -9 103 2 0 2 2 2 1 2 105 2 0 2 2 2 1 2 111 2 0 2 2 2 2 2 111 2 0 2 2 2 1 1
25 -9 22 -9 0 -9 0 -9 85 1 0 2 2 1 2 1 71 1 0 1 2 2 1 2 91 1 0 1 2 2 1 2 96 1 0 2 2 2 1 2
29 28 29 20 0 0 0 0 85 1 0 2 1 1 1 2 88 1 0 2 1 1 1 2 91 1 0 2 1 1 1 2 95 1 0 2 1 1 1 2
29 25 25 21 0 0 0 0 82 2 0 2 2 2 1 2 85 2 0 2 2 2 1 2 88 2 0 2 2 2 1 2 92 2 0 2 2 2 1 2
12 2 -9 -9 0 0 -9 -9 102 1 0 2 2 2 1 2 105 1 0 2 2 2 1 2 108 1 0 2 2 2 2 2 111 1 0 2 2 2 2 2
19 11 16 -9 1 1 1 -9 93 2 0 1 2 2 2 2 95 2 0 1 2 2 2 2 98 2 0 1 2 2 1 2 104 2 0 1 2 2 1 2
23 0 -9 -9 0 0 -9 -9 92 2 0 1 2 2 2 2 95 2 0 1 2 2 2 2 98 2 0 2 2 2 1 2 102 2 0 1 2 2 1 2
15 24 -9 -9 0 0 -9 -9 94 2 0 1 2 2 1 2 97 2 0 1 2 2 1 2 100 2 0 1 2 2 1 2 104 2 0 1 2 2 1 2
30 24 -9 -9 1 1 -9 -9 94 2 0 1 2 2 2 2 96 2 0 1 2 2 2 2 100 2 0 1 2 2 2 2 104 2 0 1 2 2 1 2
26 30 -9 -9 0 0 -9 -9 93 1 5 1 1 1 1 2 97 1 5 1 1 1 1 2 99 1 5 1 1 1 1 2 104 1 5 1 1 1 1 2
30 19 2 -9 0 0 0 -9 89 1 6 1 1 2 1 2 92 1 6 1 2 2 1 2 95 1 6 1 2 2 2 2 98 1 6 1 2 2 1 2
28 30 -9 -9 2 1 -9 -9 90 1 4 1 1 1 1 2 93 1 4 1 1 1 1 2 95 1 4 1 1 1 1 2 99 1 4 1 1 2 1 2
26 26 -9 -9 0 0 -9 -9 92 1 5 1 2 2 1 2 96 1 5 1 2 2 1 2 99 1 5 1 2 2 1 2 104 1 5 1 2 2 1 2
29 24 28 -9 0 1 0 -9 92 1 5 2 2 2 2 2 95 1 5 2 2 2 1 2 98 1 5 2 2 2 2 2 107 1 5 2 2 2 1 2
30 27 -9 -9 0 0 -9 -9 95 1 3 1 2 2 1 2 98 1 3 1 2 2 1 2 100 1 3 1 2 2 1 2 105 1 3 1 2 2 1 2
16 14 -9 -9 0 0 -9 -9 93 2 0 1 2 2 2 2 96 2 0 1 2 2 2 2 98 2 0 1 2 2 1 2 104 2 0 1 2 2 1 2
18 26 12 -9 0 0 0 -9 92 2 0 2 2 2 2 2 95 2 0 2 2 2 1 2 98 2 0 2 2 2 2 2 102 2 0 2 2 2 2 2
30 29 -9 -9 0 1 -9 -9 82 1 6 2 2 2 1 1 86 1 6 2 2 1 1 1 86 1 6 2 2 2 1 2 92 1 6 2 2 2 1 2
27 28 24 -9 0 1 1 -9 90 1 4 2 2 1 2 1 94 1 4 2 2 1 1 1 97 1 4 2 2 2 2 2 100 1 4 2 2 2 1 2
30 28 13 -9 0 1 0 -9 91 1 0 2 1 1 2 1 94 1 0 2 2 1 2 1 97 1 0 2 2 2 2 1 101 1 0 2 1 1 1 1
21 0 -9 -9 0 0 -9 -9 101 2 0 2 2 2 1 2 104 2 0 2 2 2 2 2 106 2 0 2 2 2 1 2 97 2 0 2 2 1 1 2
23 0 -9 -9 0 0 -9 -9 98 1 0 2 2 2 2 2 101 1 0 2 2 2 2 2 106 1 0 2 2 2 2 2 108 1 0 2 2 1 1 2
28 25 -9 -9 0 0 -9 -9 91 2 0 2 2 2 1 2 94 2 0 2 2 1 1 2 97 2 0 2 2 2 1 2 101 2 0 2 2 2 1 2
18 0 -9 -9 0 0 -9 -9 94 2 0 2 2 2 1 2 97 2 0 2 2 2 1 2 100 2 0 2 2 2 1 2 104 2 0 2 2 2 1 2
9 21 15 -9 0 0 0 -9 88 2 0 2 1 2 2 2 91 2 0 2 2 2 1 2 94 2 0 2 2 2 1 2 99 2 0 2 2 2 2 2
28 29 -9 -9 0 1 -9 -9 96 1 6 2 2 2 1 2 99 1 6 2 2 2 1 2 103 1 6 2 2 2 1 2 106 1 6 2 2 2 1 2
23 25 18 -9 0 0 0 -9 90 2 0 2 1 1 1 2 93 2 0 2 1 2 1 2 96 2 0 2 2 2 1 2 100 2 0 2 2 2 2 2
23 12 -9 -9 0 0 -9 -9 96 1 0 2 2 1 1 2 99 1 0 2 2 2 1 2 100 1 0 2 2 1 1 2 106 1 0 2 2 2 1 2
22 21 -9 -9 0 0 -9 -9 98 2 0 1 2 2 1 2 101 2 0 2 2 2 1 2 105 2 0 2 2 2 1 2 108 2 0 2 2 2 1 1
17 7 -9 -9 0 0 -9 -9 96 2 0 2 2 2 1 2 99 2 0 2 2 2 2 2 103 2 0 2 2 2 1 2 107 2 0 2 2 2 2 2
21 10 23 -9 0 0 0 -9 95 1 10 2 2 2 1 2 98 1 10 2 2 2 1 2 101 1 10 2 2 2 1 2 105 1 10 2 2 2 1 2
27 24 -9 -9 1 0 -9 -9 94 1 6 2 2 1 1 2 98 1 6 2 2 2 1 2 99 1 6 2 2 2 1 2 104 1 6 2 2 2 1 2
26 0 -9 -9 0 0 -9 -9 89 2 0 2 2 2 1 2 92 2 0 2 2 1 1 2 96 2 0 2 2 2 1 2 99 2 0 2 2 2 1 2
28 27 -9 -9 0 0 -9 -9 92 1 0 2 2 2 1 1 95 1 0 2 2 2 1 1 98 1 0 2 2 2 1 1 101 1 0 2 2 2 1 2
27 29 27 25 0 0 0 0 67 2 0 2 2 2 1 2 70 2 0 2 2 2 1 2 73 2 0 2 2 2 1 2 77 2 0 2 2 2 2 2
29 29 -9 -9 1 0 -9 -9 66 1 5 2 2 1 2 1 69 1 5 2 1 1 1 1 71 1 5 2 1 1 2 1 76 1 5 2 1 2 1 1
26 25 28 25 0 2 2 0 66 2 0 1 2 2 1 2 69 2 0 1 2 2 1 2 72 2 0 1 2 2 1 2 76 2 0 1 2 2 1 2
28 29 30 30 1 1 1 2 67 2 0 1 1 2 1 2 70 2 0 1 2 2 1 2 73 2 0 1 1 1 1 2 77 2 0 1 1 2 1 2
29 29 29 29 0 0 0 0 65 2 0 2 2 2 2 1 68 2 0 2 2 2 1 1 71 2 0 2 2 2 1 1 75 2 0 2 2 2 2 1
18 29 -9 -9 0 0 -9 -9 93 2 0 2 2 2 1 2 95 2 0 2 2 2 1 2 98 2 0 2 2 2 1 2 103 2 0 2 2 2 1 2
30 30 28 28 0 0 1 1 66 1 9 2 1 1 1 1 69 1 9 2 2 2 1 2 72 1 9 2 2 1 1 1 76 1 9 2 2 2 1 1
19 5 -9 -9 0 0 -9 -9 84 2 0 2 2 2 1 2 88 2 0 2 2 2 1 2 91 2 0 2 2 2 1 2 94 2 0 2 2 2 1 2
26 29 29 -9 0 0 0 -9 87 1 2 1 2 2 1 1 90 1 2 2 2 2 1 1 93 1 2 2 2 2 2 1 99 1 2 1 2 2 1 1
20 23 0 -9 0 0 0 -9 94 1 0 2 2 2 1 2 97 1 0 2 1 2 1 2 100 1 0 2 2 2 1 2 104 1 0 2 2 2 1 2
21 24 -9 -9 0 1 -9 -9 102 1 0 2 1 1 1 1 105 1 0 1 2 2 1 1 111 1 0 1 2 2 1 1 112 1 0 1 2 2 1 2
30 30 29 29 0 0 0 0 65 1 6 2 2 1 2 1 68 1 6 2 2 2 1 1 71 1 6 2 2 2 2 1 75 1 6 2 2 1 1 1
20 29 -9 -9 0 0 -9 -9 100 2 0 2 2 2 1 2 103 2 0 2 2 1 1 2 106 2 0 2 2 1 2 2 110 2 0 2 2 2 1 2
25 26 24 -9 2 2 2 -9 82 2 3 2 2 2 2 2 85 2 3 2 2 2 1 2 88 2 3 2 2 2 1 2 92 2 3 2 2 2 2 2
21 24 -9 -9 0 0 -9 -9 90 2 0 2 2 2 1 2 93 2 0 1 2 2 1 2 97 2 0 1 2 2 1 2 100 2 0 1 2 2 1 2
29 30 30 30 1 0 1 0 65 2 6 2 1 1 1 2 67 2 6 2 1 1 1 1 70 2 6 2 2 2 2 1 74 2 6 2 2 2 2 1
13 15 -9 -9 0 0 -9 -9 97 2 0 2 2 2 1 2 100 2 0 2 2 2 1 2 102 2 0 2 2 2 1 2 107 2 0 2 2 2 1 2
19 11 -9 -9 0 0 -9 -9 98 2 0 2 2 2 1 2 101 2 0 2 2 2 1 2 104 2 0 2 2 2 1 2 108 2 0 2 2 2 1 2
24 0 -9 -9 0 0 -9 -9 95 2 0 2 2 2 1 2 98 2 0 2 2 1 1 2 101 2 0 2 2 2 1 2 105 2 0 1 2 2 1 2
25 21 -9 -9 0 0 -9 -9 100 2 0 2 2 2 1 2 103 2 0 1 2 2 1 2 106 2 0 1 2 2 1 2 110 2 0 1 2 2 1 2
29 23 -9 -9 0 0 -9 -9 100 1 0 2 1 1 1 1 103 1 0 2 1 2 1 2 106 1 0 2 2 2 2 2 110 1 0 2 1 2 2 2
30 -9 30 29 0 -9 1 0 65 2 6 1 2 2 2 2 74 2 6 1 2 2 2 2 71 2 6 1 2 2 2 2 75 2 6 1 2 2 2 2
29 30 -9 26 2 2 -9 0 66 1 9 1 1 2 1 1 69 1 9 1 1 2 1 1 73 1 9 1 1 2 1 1 76 1 9 1 1 2 1 1
30 24 22 -9 0 0 0 -9 68 2 0 2 2 2 1 1 71 2 0 2 2 2 1 1 74 2 0 2 2 2 1 1 78 2 0 2 2 2 1 1
22 6 14 -9 0 0 0 -9 82 2 0 2 2 2 1 2 86 2 0 2 2 2 1 2 89 2 0 2 2 2 1 2 92 2 0 2 2 2 2 2
18 12 7 -9 0 0 0 -9 104 2 0 2 2 2 1 2 107 2 0 2 2 1 1 2 111 2 0 1 2 2 2 2 114 2 0 1 2 2 1 2
9 21 -9 -9 0 0 -9 -9 100 2 0 1 1 2 1 2 103 2 0 2 1 2 1 2 106 2 0 1 1 2 1 2 110 2 0 2 1 1 1 2
30 23 -9 -9 1 0 -9 -9 96 1 0 2 2 1 1 1 99 1 0 2 2 1 1 1 100 1 0 2 2 2 1 2 107 1 0 2 2 1 1 2
18 29 -9 -9 0 0 -9 -9 97 1 5 1 2 2 1 2 100 1 5 2 2 2 1 2 102 1 5 2 2 2 1 2 107 1 5 2 2 2 1 2
8 26 -9 -9 0 0 -9 -9 102 2 0 2 2 2 1 2 105 2 0 2 2 2 1 2 106 2 0 2 2 2 1 2 111 2 0 2 2 2 1 2
7 13 -9 -9 0 0 -9 -9 94 2 0 2 2 1 1 2 97 2 0 2 1 1 1 2 99 2 0 2 2 1 1 2 104 2 0 2 2 2 1 2
25 22 12 -9 0 0 0 -9 91 2 0 2 2 2 1 2 94 2 0 2 2 2 1 2 97 2 0 2 2 2 1 2 101 2 0 2 2 2 1 2
27 1 -9 -9 0 0 -9 -9 101 2 0 2 1 2 1 2 104 2 0 2 2 2 1 2 111 2 0 2 2 2 1 2 110 2 0 2 2 2 1 2
15 27 14 0 0 0 0 0 101 2 0 2 2 2 1 2 104 2 0 2 2 2 1 2 107 2 0 2 2 2 1 2 97 2 0 2 2 2 1 2
10 27 -9 -9 0 0 -9 -9 101 1 0 2 2 2 1 2 104 1 0 2 2 2 1 2 106 1 0 2 2 2 1 2 110 1 0 2 2 2 1 2
27 22 -9 -9 0 0 -9 -9 104 2 0 1 2 2 1 2 107 2 0 1 2 2 1 2 109 2 0 1 2 2 1 2 111 2 0 1 2 2 2 2
24 12 -9 -9 0 0 -9 -9 101 2 3 1 2 2 1 2 104 2 3 1 2 2 1 2 105 2 3 2 2 1 1 2 110 2 3 2 2 1 1 2
24 9 -9 -9 0 0 -9 -9 91 2 0 2 2 2 1 1 94 2 0 2 2 2 2 1 96 2 0 2 2 2 1 2 99 2 0 2 2 2 1 2
23 30 30 29 0 2 2 2 101 1 0 2 2 1 1 2 104 1 0 2 1 1 1 1 107 1 0 2 1 1 1 1 111 1 0 2 1 1 1 1
18 29 28 -9 0 0 0 -9 91 1 9 2 1 2 1 2 94 1 9 2 2 2 1 2 97 1 9 2 2 2 1 2 101 1 9 2 2 2 1 2
16 21 -9 -9 1 0 -9 -9 95 2 0 2 2 2 1 2 98 2 0 2 2 2 1 2 101 2 0 2 2 2 1 2 104 2 0 2 2 2 1 2
29 19 13 -9 0 0 0 -9 91 1 0 2 1 2 1 2 93 1 0 2 1 1 1 2 97 1 0 2 1 2 1 2 101 1 0 2 1 2 1 2
29 22 -9 -9 0 0 -9 -9 107 2 0 2 2 2 1 2 110 2 0 2 2 2 1 2 93 2 0 2 2 2 1 2 114 2 0 2 2 2 1 2
28 16 -9 -9 2 0 -9 -9 91 1 5 2 2 1 1 2 94 1 5 2 2 2 1 2 97 1 5 2 2 2 2 2 101 1 5 2 2 2 1 2
20 23 -9 -9 0 0 -9 -9 100 2 0 2 2 2 2 2 103 2 0 2 2 2 1 2 102 2 0 2 2 2 2 2 109 2 0 2 2 2 1 2
7 29 -9 -9 0 0 -9 -9 101 2 0 2 2 2 2 2 104 2 0 2 2 2 2 2 86 2 0 2 2 2 1 2 109 2 0 2 2 2 2 2
22 0 -9 -9 0 0 -9 -9 91 1 0 2 2 1 1 2 94 1 0 2 2 2 1 2 97 1 0 2 2 1 1 2 95 1 0 2 2 2 2 2
13 2 -9 -9 0 0 -9 -9 104 2 0 2 2 2 1 2 107 2 0 2 2 2 1 2 108 2 0 2 2 2 1 2 115 2 0 2 2 2 1 2
27 18 -9 -9 0 0 -9 -9 99 2 0 2 2 1 1 2 102 2 0 2 2 2 1 2 71 2 0 2 2 2 1 2 104 2 0 2 2 2 1 2
29 24 -9 -9 0 0 -9 -9 91 2 0 2 2 2 1 2 94 2 0 2 2 2 1 2 95 2 0 2 2 2 1 2 100 2 0 2 2 2 2 2
20 28 29 -9 0 0 0 -9 87 1 5 2 2 2 1 2 90 1 5 2 2 1 1 2 93 1 5 2 2 1 1 2 99 1 5 2 2 1 1 2
10 16 -9 -9 0 0 -9 -9 102 1 0 2 2 2 1 2 105 1 0 2 2 2 1 2 106 1 0 2 2 2 1 2 112 1 0 2 2 2 1 2
13 27 29 -9 0 0 0 -9 101 2 0 2 2 2 1 2 104 2 0 2 2 2 1 2 107 2 0 2 2 2 1 2 111 2 0 1 2 2 1 2
16 22 -9 -9 0 0 -9 -9 100 2 0 2 2 2 2 2 103 2 0 2 2 1 1 2 106 2 0 2 2 2 1 2 110 2 0 1 2 2 1 2
13 19 -9 -9 0 0 -9 -9 101 1 0 2 2 2 1 1 104 1 0 2 1 2 2 1 107 1 0 2 1 2 1 1 111 1 0 2 2 2 1 1
17 9 7 0 0 0 0 0 101 2 0 2 2 2 1 2 103 2 0 2 2 2 1 2 106 2 0 2 2 2 1 2 110 2 0 2 2 2 2 2
8 21 -9 -9 0 0 -9 -9 101 1 5 2 1 2 1 2 103 1 5 2 2 2 1 2 108 1 5 2 2 2 1 2 111 1 5 2 2 2 1 2
22 16 -9 -9 0 0 -9 -9 100 2 0 2 2 2 1 2 103 2 0 2 2 2 1 2 105 2 0 2 2 2 1 2 109 2 0 2 2 2 1 2
16 0 -9 -9 0 0 -9 -9 103 2 0 2 2 2 1 2 106 2 0 2 2 2 1 2 108 2 0 2 2 2 1 2 111 2 0 2 2 2 1 2
1 28 17 0 0 0 0 0 90 2 0 2 2 2 1 2 94 2 0 2 2 2 1 2 97 2 0 2 2 2 2 2 101 2 0 2 2 2 2 2
26 22 25 19 0 0 0 0 90 2 0 2 2 2 1 2 94 2 0 2 2 2 1 2 97 2 0 2 2 2 1 2 101 2 0 2 2 2 1 2
27 24 18 -9 0 0 0 -9 96 2 0 2 2 2 1 2 99 2 0 2 2 2 1 2 102 2 0 2 2 2 1 2 105 2 0 2 2 2 1 2
13 14 -9 -9 0 0 -9 -9 102 2 4 2 2 2 1 2 105 2 4 2 2 2 1 2 107 2 4 2 2 2 1 2 111 2 4 2 2 2 1 2
13 28 25 -9 0 0 0 -9 100 2 0 2 2 2 1 2 102 2 0 2 2 2 1 2 105 2 0 2 2 2 1 2 73 2 0 2 2 2 1 2
14 16 -9 -9 0 0 -9 -9 100 2 0 2 1 2 1 2 103 2 0 2 2 2 1 2 107 2 0 2 2 2 1 2 109 2 0 2 2 2 1 2
10 5 -9 -9 0 0 -9 -9 103 2 0 2 2 2 1 2 106 2 0 2 2 2 1 2 87 2 0 2 2 2 1 2 111 2 0 1 2 2 1 2
7 12 29 0 0 0 0 0 104 2 0 2 2 2 1 2 107 2 0 2 2 2 1 2 110 2 0 2 2 2 1 2 114 2 0 2 2 2 1 2
9 28 -9 -9 0 0 -9 -9 101 2 0 2 2 2 1 2 103 2 0 2 2 2 1 2 109 2 0 2 2 2 1 2 111 2 0 2 2 2 1 2
29 17 13 -9 0 0 0 -9 98 2 0 2 2 2 1 2 101 2 0 2 2 2 1 2 104 2 0 2 2 2 1 2 107 2 0 2 2 2 1 2
15 21 -9 -9 0 0 -9 -9 99 1 0 2 2 2 1 2 102 1 0 2 2 2 1 2 70 1 0 2 2 2 1 2 105 1 0 2 2 2 1 2
27 19 -9 -9 0 0 -9 -9 82 1 0 2 2 2 1 1 85 1 0 2 2 2 1 1 86 1 0 2 2 2 1 1 92 1 0 1 2 2 2 1
29 28 26 -9 0 0 0 -9 83 1 5 2 1 2 2 2 86 1 5 2 1 2 1 2 89 1 5 2 1 1 2 2 93 1 5 2 1 2 1 2
29 22 -9 -9 0 0 -9 -9 90 2 0 2 2 2 2 2 93 2 0 2 2 2 1 2 96 2 0 2 2 2 1 2 100 2 0 2 2 2 1 2
29 29 28 28 0 0 0 0 66 1 0 2 1 2 2 1 69 1 0 2 1 2 2 1 73 1 0 2 1 2 2 1 76 1 0 2 1 2 1 1
23 29 25 18 0 0 0 0 66 2 5 2 2 2 1 2 69 2 5 2 2 2 1 2 72 2 5 2 2 2 1 2 76 2 5 2 2 2 1 2
27 30 30 -9 0 0 0 -9 65 1 14 1 2 1 1 1 68 1 14 1 2 1 1 1 71 1 14 1 2 2 1 1 76 1 14 1 2 1 1 1
30 30 28 28 1 0 0 1 67 2 8 2 2 2 1 1 70 2 8 2 2 2 1 1 73 2 8 2 2 2 1 1 77 2 8 2 2 2 1 1
16 0 -9 -9 0 0 -9 -9 106 2 6 1 2 2 1 2 109 2 6 1 2 2 2 2 111 2 6 1 1 2 1 2 114 2 6 1 1 2 1 2
28 12 -9 -9 0 0 -9 -9 91 2 9 1 2 2 1 2 95 2 9 1 2 2 1 2 96 2 9 1 2 2 1 2 101 2 9 1 2 2 1 2
19 15 10 -9 0 0 0 -9 84 2 0 2 2 2 1 2 87 2 0 2 2 2 1 2 90 2 0 2 2 2 1 2 93 2 0 2 2 2 1 2
28 20 26 -9 0 0 0 -9 67 2 0 2 2 2 1 1 71 2 0 2 2 2 2 1 74 2 0 2 2 2 1 2 77 2 0 2 2 2 1 2
30 26 29 29 0 2 2 2 67 1 9 2 2 1 2 1 71 1 9 2 2 1 2 1 74 1 9 2 2 2 1 1 77 1 9 2 2 1 1 1
29 30 -9 -9 1 0 -9 -9 66 2 0 2 2 2 1 2 69 2 0 2 2 2 2 2 71 2 0 2 2 2 2 2 76 2 0 2 2 2 2 1
30 30 -9 -9 1 1 -9 -9 67 1 17 2 2 2 1 1 70 1 17 2 2 2 1 1 72 1 17 2 1 1 1 1 76 1 17 2 1 1 1 1
30 2 24 -9 0 0 0 -9 93 1 5 2 2 2 1 1 96 1 5 2 1 2 1 1 99 1 5 2 2 2 1 2 103 1 5 2 2 2 1 2
29 20 18 -9 0 0 0 -9 92 1 17 1 2 2 1 2 95 1 17 1 2 2 1 2 98 1 17 1 2 2 1 2 102 1 17 1 2 2 1 2
30 11 -9 -9 1 0 -9 -9 92 2 0 2 2 2 1 2 95 2 0 2 2 2 1 2 100 2 0 2 2 1 1 2 101 2 0 2 2 1 1 2
23 21 -9 -9 0 0 -9 -9 94 2 0 2 2 2 1 2 97 2 0 2 2 1 2 2 100 2 0 2 1 2 1 2 104 2 0 2 2 2 1 2
26 20 -9 -9 2 1 -9 -9 93 2 0 2 1 1 1 2 95 2 0 2 2 2 1 2 97 2 0 2 2 2 1 2 107 2 0 2 2 2 1 2
30 26 25 -9 2 2 2 -9 88 1 8 2 1 2 2 2 91 1 8 2 1 2 1 2 94 1 8 2 2 2 1 2 97 1 8 2 2 2 1 2
13 -9 21 -9 0 -9 0 -9 89 2 0 2 2 2 1 2 81 2 0 2 2 2 1 2 95 2 0 2 2 2 1 2 99 2 0 2 2 2 1 2
10 22 0 -9 0 0 0 -9 88 2 0 2 2 2 1 2 92 2 0 2 2 2 1 2 95 2 0 2 2 2 1 2 99 2 0 2 2 2 2 2
3 30 0 0 1 1 0 0 94 2 0 2 2 2 1 2 97 2 0 2 2 2 1 2 100 2 0 2 2 2 1 2 104 2 0 2 2 2 1 2
27 28 -9 -9 0 0 -9 -9 89 1 3 2 1 2 1 1 92 1 3 2 1 2 1 1 92 1 3 2 1 2 1 2 98 1 3 1 1 2 1 1
26 24 22 -9 1 0 0 -9 88 2 0 2 2 2 2 2 91 2 0 2 2 2 1 2 94 2 0 2 2 2 1 2 97 2 0 2 2 2 2 2
29 27 30 -9 1 0 2 -9 89 2 2 1 2 2 1 2 92 2 2 2 2 2 1 2 95 2 2 2 2 2 1 2 99 2 2 2 2 2 1 2
19 16 -9 -9 0 0 -9 -9 90 2 0 2 2 2 1 2 93 2 0 2 2 2 1 2 96 2 0 2 2 2 1 2 100 2 0 2 2 2 1 2
28 4 0 -9 0 0 0 -9 94 2 0 2 1 1 1 2 97 2 0 2 2 2 1 2 100 2 0 2 2 2 1 2 104 2 0 2 2 2 2 2
26 7 20 13 0 0 0 0 89 2 0 2 2 2 1 2 92 2 0 2 2 2 1 2 95 2 0 2 2 2 1 2 99 2 0 2 2 2 1 2
22 27 26 -9 0 0 0 -9 88 1 0 2 2 1 1 2 91 1 0 2 1 2 1 2 94 1 0 2 2 2 1 2 98 1 0 2 2 2 1 2
15 14 -9 -9 0 0 -9 -9 87 2 0 2 2 2 1 2 90 2 0 2 2 2 1 2 95 2 0 2 2 2 2 2 97 2 0 2 2 2 1 2
27 11 6 -9 0 0 0 -9 90 2 0 2 2 2 1 2 93 2 0 2 2 2 2 2 96 2 0 2 2 2 1 2 99 2 0 2 2 2 2 2
30 30 30 30 0 0 0 0 66 2 9 1 2 2 1 1 69 2 9 1 2 2 1 1 72 2 9 1 2 2 1 1 76 2 9 1 2 2 1 1
30 30 -9 30 0 0 -9 0 66 1 10 1 2 2 1 1 69 1 10 1 2 1 1 1 71 1 10 1 2 2 1 1 76 1 10 1 2 1 1 1
30 30 29 30 0 0 0 0 67 2 9 1 2 2 1 1 70 2 9 1 2 2 2 1 73 2 9 1 2 2 2 1 77 2 9 1 2 2 1 1
30 30 30 26 0 0 1 0 65 2 5 1 2 2 2 1 69 2 5 1 2 2 2 1 71 2 5 1 2 2 1 1 75 2 5 1 2 2 1 1
30 30 29 -9 0 0 0 -9 67 2 0 1 2 2 1 1 70 2 0 1 2 2 1 1 73 2 0 1 2 2 1 1 78 2 0 1 2 2 1 2
29 30 -9 -9 2 1 -9 -9 65 2 6 2 2 2 1 1 68 2 6 1 2 2 1 1 70 2 6 1 2 2 1 1 75 2 6 1 2 2 1 1
30 30 30 30 0 0 0 0 66 1 6 2 2 1 2 1 69 1 6 1 2 2 2 1 72 1 6 1 2 2 1 1 76 1 6 1 1 1 1 1
29 30 -9 -9 0 1 -9 -9 65 1 5 2 1 1 1 1 68 1 5 2 1 1 1 1 72 1 5 2 2 2 1 1 75 1 5 2 2 2 2 1
28 29 -9 -9 0 0 -9 -9 66 2 0 2 2 2 1 1 69 2 0 2 2 2 1 1 71 2 0 2 2 2 1 1 76 2 0 2 2 2 1 1
30 28 30 -9 2 1 1 -9 66 2 8 2 2 2 1 1 69 2 8 2 2 2 2 1 72 2 8 1 2 2 1 1 77 2 8 1 2 2 1 1
30 30 -9 -9 0 1 -9 -9 65 1 5 2 1 1 1 1 69 1 5 2 2 2 1 1 71 1 5 2 1 2 1 1 75 1 5 2 2 2 1 1
28 30 30 -9 0 0 0 -9 77 1 15 1 2 2 1 1 81 1 15 1 2 2 1 1 84 1 15 1 2 2 1 1 87 1 15 1 2 2 1 1
29 26 30 -9 0 0 0 -9 67 2 0 2 2 2 2 1 71 2 0 2 2 2 2 1 73 2 0 1 2 2 1 1 77 2 0 2 2 2 2 1
30 30 30 24 0 0 0 0 74 1 12 1 2 2 1 1 78 1 12 1 2 2 1 1 81 1 12 1 2 2 1 1 84 1 12 1 2 2 1 1
30 30 -9 -9 2 0 -9 -9 67 1 6 2 1 1 2 1 70 1 6 2 1 2 2 1 73 1 6 2 1 2 2 1 77 1 6 2 2 2 2 1
29 29 29 -9 2 1 1 -9 66 2 0 2 2 2 2 2 70 2 0 2 2 2 2 2 72 2 0 1 2 2 1 2 76 2 0 1 2 2 1 2
30 29 30 30 2 1 1 2 68 1 6 2 1 2 2 1 71 1 6 2 1 2 2 1 74 1 6 1 1 2 1 1 78 1 6 1 1 2 1 1
29 26 -9 -9 1 1 -9 -9 88 1 0 2 1 2 2 2 92 1 0 2 1 2 2 2 94 1 0 2 2 1 2 2 99 1 0 2 2 2 1 2
29 29 30 30 0 2 2 2 66 1 3 2 1 1 1 1 69 1 3 2 2 1 1 1 72 1 3 1 1 1 1 1 76 1 3 1 1 1 1 1
24 25 -9 -9 0 0 -9 -9 88 2 0 2 2 2 1 2 91 2 0 2 2 1 1 2 94 2 0 2 1 2 1 2 97 2 0 2 1 1 1 2
29 24 -9 -9 0 0 -9 -9 89 2 0 2 2 2 2 2 91 2 0 2 2 2 1 2 94 2 0 2 2 2 2 2 99 2 0 2 2 2 2 2
29 30 30 -9 2 1 1 -9 72 2 9 1 2 2 1 1 76 2 9 1 2 2 1 1 79 2 9 1 2 2 1 1 81 2 9 1 2 2 1 2
25 21 29 -9 0 0 0 -9 85 2 0 2 2 2 1 1 87 2 0 2 2 2 1 2 90 2 0 2 2 2 1 2 96 2 0 2 2 2 1 2
19 23 29 -9 0 0 0 -9 89 2 0 2 2 2 1 2 91 2 0 2 2 1 1 2 94 2 0 2 2 2 1 2 99 2 0 2 2 2 2 2
29 30 30 -9 2 1 1 -9 74 1 6 1 2 1 1 1 77 1 6 1 2 1 1 1 80 1 6 1 1 1 1 1 85 1 6 1 1 1 1 1
27 30 29 29 2 2 1 2 72 1 5 2 1 2 2 2 75 1 5 2 1 2 2 2 78 1 5 2 2 2 1 2 82 1 5 2 2 2 1 2
27 30 29 30 0 0 0 0 74 2 5 1 2 2 1 1 78 2 5 1 2 2 1 2 81 2 5 1 2 2 1 2 84 2 5 1 2 2 1 2
28 29 20 17 0 0 0 0 74 2 0 2 2 2 1 2 77 2 0 2 2 2 1 2 80 2 0 2 2 2 1 2 84 2 0 2 2 2 1 2
21 28 -9 -9 0 0 -9 -9 74 2 3 2 2 2 1 2 78 2 3 2 2 2 1 2 80 2 3 2 2 2 1 2 84 2 3 2 2 2 1 2
25 25 -9 -9 0 0 -9 -9 85 2 0 2 2 1 1 2 87 2 0 2 2 1 2 2 90 2 0 2 2 1 2 2 94 2 0 2 2 2 1 2
29 27 28 27 0 0 0 0 82 1 3 2 1 1 1 1 85 1 3 2 1 1 1 1 88 1 3 2 1 1 1 2 92 1 3 2 1 1 2 2
28 30 30 29 0 0 0 0 72 2 6 2 2 1 2 1 75 2 6 2 2 1 1 1 78 2 6 2 2 1 1 1 82 2 6 2 2 2 1 1
27 29 29 29 0 1 0 1 73 1 2 2 2 2 1 2 76 1 2 2 1 2 1 2 79 1 2 2 2 2 1 2 83 1 2 2 2 2 1 2
18 21 25 -9 0 0 0 -9 78 2 0 2 2 2 1 1 81 2 0 2 2 2 2 1 84 2 0 2 2 2 1 2 88 2 0 2 2 2 1 1
23 28 -9 -9 0 0 -9 -9 90 2 0 2 2 2 2 2 93 2 0 2 2 2 1 2 96 2 0 2 2 2 2 2 99 2 0 2 2 2 2 2
25 16 -9 -9 0 0 -9 -9 79 2 0 2 2 2 1 1 82 2 0 2 2 2 2 1 84 2 0 2 2 2 2 1 88 2 0 2 2 2 2 1
28 30 30 30 0 0 1 1 75 2 2 2 2 1 1 1 78 2 2 2 2 2 1 1 81 2 2 2 2 2 1 1 85 2 2 2 2 2 1 1
30 27 29 -9 0 0 0 -9 86 1 8 2 2 2 1 2 89 1 8 2 2 2 1 2 92 1 8 2 2 2 1 2 97 1 8 2 2 2 1 2
27 29 29 -9 1 0 0 -9 78 2 0 2 2 2 1 2 81 2 0 2 2 2 1 2 84 2 0 2 2 2 1 2 87 2 0 2 2 2 1 2
29 30 24 18 2 2 1 0 75 2 0 2 2 2 1 2 78 2 0 2 2 2 1 2 80 2 0 2 2 2 1 2 84 2 0 2 2 2 1 2
29 30 23 22 0 2 0 0 73 2 0 2 2 2 1 1 76 2 0 2 2 2 1 2 79 2 0 2 2 2 1 2 83 2 0 2 2 2 1 2
30 29 26 -9 0 0 0 -9 81 2 2 2 2 2 1 1 84 2 2 2 2 2 1 1 87 2 2 2 2 2 1 1 90 2 2 2 2 2 1 2
30 30 22 27 0 0 1 0 73 1 2 2 2 2 1 1 76 1 2 2 2 2 1 1 79 1 2 2 2 2 1 1 83 1 2 2 2 2 1 1
16 -9 10 0 0 -9 0 0 90 2 0 2 2 2 2 2 74 2 0 2 2 2 1 2 95 2 0 2 2 2 2 2 99 2 0 2 2 2 2 2
16 29 6 -9 0 1 0 -9 81 2 0 2 2 2 1 2 84 2 0 2 2 2 1 2 87 2 0 2 2 2 1 2 91 2 0 2 2 2 1 2
22 0 -9 -9 0 0 -9 -9 97 2 0 2 2 1 1 2 101 2 0 2 2 2 1 2 101 2 0 2 2 1 1 2 107 2 0 2 2 1 1 2
28 28 28 29 0 2 0 0 70 1 0 2 1 2 2 1 73 1 0 2 1 2 1 1 76 1 0 2 2 2 1 1 80 1 0 2 2 2 1 1
24 24 0 -9 0 0 0 -9 79 2 0 2 1 2 2 2 82 2 0 2 2 2 1 2 85 2 0 2 1 2 1 2 89 2 0 2 2 2 1 2
30 12 -9 -9 0 1 -9 -9 85 2 0 2 2 2 1 2 88 2 0 2 2 1 1 2 90 2 0 2 2 2 1 2 93 2 0 1 2 2 1 2
25 29 27 29 1 2 2 2 77 1 0 2 1 2 2 1 80 1 0 2 1 2 2 1 83 1 0 2 1 2 1 1 87 1 0 2 1 2 1 1
30 -9 23 -9 0 -9 0 -9 90 2 4 2 2 2 1 2 74 2 4 2 2 2 1 2 95 2 4 2 2 2 1 2 100 2 4 2 2 2 1 2
25 28 -9 -9 0 0 -9 -9 85 2 0 2 1 2 1 2 88 2 0 2 2 2 1 2 92 2 0 2 2 2 1 2 95 2 0 2 2 2 1 2
29 30 27 27 2 2 2 2 70 1 0 2 1 2 2 1 73 1 0 2 1 2 1 2 76 1 0 2 1 2 1 2 80 1 0 2 1 2 1 2
24 30 26 26 0 0 0 0 72 1 1 2 2 1 2 1 75 1 1 2 2 2 2 1 78 1 1 2 2 1 1 1 82 1 1 2 2 1 1 1
26 29 27 -9 0 0 0 -9 74 1 2 2 1 2 1 1 77 1 2 2 1 1 1 1 80 1 2 2 1 1 1 1 84 1 2 2 1 2 2 1
16 17 29 28 0 0 0 0 81 2 0 1 1 2 1 2 84 2 0 1 2 2 1 2 87 2 0 1 2 2 1 2 91 2 0 1 2 2 1 2
30 -9 29 -9 0 -9 0 -9 81 2 0 2 2 2 2 2 106 2 0 2 2 2 2 2 87 2 0 2 2 2 1 2 92 2 0 2 2 2 1 2
3 29 -9 5 0 0 -9 0 84 2 0 2 2 2 1 2 87 2 0 2 2 2 1 2 90 2 0 2 2 2 2 2 94 2 0 2 2 2 1 2
28 -9 29 -9 0 -9 0 -9 84 2 0 2 2 2 1 2 77 2 0 2 2 2 1 2 90 2 0 2 2 2 1 2 95 2 0 2 2 2 1 2
29 25 -9 -9 0 0 -9 -9 85 2 0 2 2 2 1 2 89 2 0 2 2 2 2 2 90 2 0 2 2 2 2 2 94 2 0 2 2 2 1 2
28 28 -9 -9 2 2 -9 -9 85 1 6 2 2 1 1 1 88 1 6 2 2 1 1 1 88 1 6 2 2 2 1 1 94 1 6 2 2 1 1 1
28 24 29 29 2 0 0 0 71 2 0 2 2 2 1 2 74 2 0 2 2 2 1 2 77 2 0 2 2 2 1 2 81 2 0 2 2 2 1 2
17 -9 25 27 0 -9 0 0 72 1 9 2 2 2 1 1 87 1 9 2 2 2 1 1 78 1 9 2 2 2 1 2 82 1 9 2 2 2 1 2
30 27 28 30 1 0 0 0 78 1 11 2 2 2 1 1 81 1 11 2 2 2 1 1 84 1 11 2 1 2 1 1 88 1 11 2 1 2 1 1
26 29 30 -9 0 0 0 -9 78 2 0 2 2 2 1 2 81 2 0 2 2 1 1 2 83 2 0 2 2 2 1 2 88 2 0 1 2 2 1 2
29 -9 26 -9 0 -9 0 -9 89 2 0 2 2 2 1 2 92 2 0 2 1 2 1 2 94 2 0 2 1 2 1 2 98 2 0 2 2 2 2 2
26 18 -9 -9 0 0 -9 -9 75 2 0 2 2 2 1 2 78 2 0 2 2 2 1 2 81 2 0 2 2 2 1 2 86 2 0 2 2 2 1 2
27 0 -9 -9 0 0 -9 -9 97 2 0 2 2 2 1 2 101 2 0 2 2 2 1 2 101 2 0 2 2 2 1 2 105 2 0 1 2 2 1 2
30 30 30 -9 1 0 1 -9 74 1 5 2 2 2 1 1 77 1 5 2 2 2 1 1 80 1 5 2 2 2 1 1 82 1 5 2 2 2 1 1
29 13 -9 -9 0 0 -9 -9 87 2 0 2 2 1 2 2 89 2 0 2 2 2 2 2 93 2 0 2 2 2 1 2 98 2 0 2 2 2 1 2
29 -9 0 -9 0 -9 0 -9 81 2 0 2 2 1 1 2 74 2 0 2 2 1 2 2 86 2 0 2 2 1 1 2 91 2 0 2 2 1 1 2
26 30 29 23 0 0 0 0 76 2 0 2 2 2 2 1 79 2 0 2 2 1 1 2 82 2 0 2 2 2 1 2 86 2 0 2 2 2 1 2
17 29 24 -9 0 2 0 -9 88 2 0 2 2 2 1 1 91 2 0 2 1 1 2 2 94 2 0 2 1 2 1 2 99 2 0 2 1 2 1 2
30 26 29 -9 1 2 2 -9 77 1 6 2 2 1 1 2 80 1 6 2 1 1 2 1 83 1 6 2 1 1 1 1 86 1 6 2 1 1 2 1
29 27 26 25 0 0 0 0 73 2 0 2 2 2 1 2 76 2 0 2 2 2 2 2 79 2 0 2 2 2 1 2 83 2 0 2 2 2 1 2
30 -9 27 -9 0 -9 0 -9 83 2 14 2 2 1 1 1 92 2 14 2 2 2 1 1 89 2 14 2 2 2 1 1 93 2 14 2 2 2 1 2
16 12 -9 -9 0 0 -9 -9 80 2 0 2 2 2 1 1 83 2 0 2 2 2 1 1 84 2 0 2 2 2 1 1 90 2 0 2 2 2 1 2
28 29 29 -9 0 2 0 -9 80 1 11 2 1 2 1 1 83 1 11 2 1 2 1 1 86 1 11 2 1 2 1 1 90 1 11 2 1 2 1 1
26 30 30 26 0 0 1 0 74 2 0 2 2 2 1 1 77 2 0 2 2 2 1 1 80 2 0 2 2 2 1 1 84 2 0 2 2 2 1 2
29 18 -9 -9 0 0 -9 -9 91 2 0 2 2 2 1 2 94 2 0 2 1 2 1 2 97 2 0 2 2 2 1 2 101 2 0 2 2 2 1 2
29 28 25 -9 0 0 0 -9 78 2 0 2 2 2 1 2 81 2 0 2 2 2 1 2 84 2 0 2 2 2 1 2 88 2 0 2 2 2 1 2
29 -9 28 -9 0 -9 0 -9 93 2 0 2 2 2 1 2 77 2 0 2 1 1 1 2 100 2 0 2 1 1 1 2 103 2 0 2 1 2 1 2
26 23 -9 -9 0 0 -9 -9 82 2 12 1 2 2 1 1 85 2 12 1 2 2 1 1 88 2 12 1 2 2 1 2 93 2 12 1 2 2 2 1
27 0 -9 -9 0 0 -9 -9 93 2 0 2 2 2 1 2 96 2 0 2 2 1 2 2 99 2 0 2 2 2 1 2 104 2 0 2 2 2 1 2
30 27 30 30 0 0 0 0 77 1 5 2 2 1 1 1 80 1 5 1 2 2 1 1 83 1 5 1 2 2 1 1 87 1 5 2 2 2 1 2
29 0 -9 -9 0 1 -9 -9 96 2 0 2 1 1 1 2 99 2 0 2 2 1 1 2 101 2 0 2 2 2 1 2 107 2 0 2 2 2 1 2
30 -9 0 -9 0 -9 0 -9 83 1 4 2 2 2 1 1 87 1 4 2 2 2 1 1 90 1 4 2 2 2 1 1 93 1 4 2 2 2 1 1
19 29 30 -9 1 0 1 -9 76 2 0 2 2 1 1 2 79 2 0 2 2 2 1 2 82 2 0 2 2 2 1 2 86 2 0 2 2 2 1 2
26 29 29 20 1 0 0 0 74 2 2 2 2 2 1 1 77 2 2 2 2 2 1 2 80 2 2 2 2 2 1 2 83 2 2 2 2 2 1 2
30 -9 25 -9 0 -9 0 -9 91 1 2 2 2 2 1 1 71 1 2 2 2 2 1 1 96 1 2 2 2 2 1 1 100 1 2 2 2 2 1 2
29 -9 28 12 0 -9 0 0 89 1 0 2 2 2 2 1 95 1 0 2 2 2 2 1 94 1 0 2 2 2 1 2 98 1 0 2 2 2 2 2
27 24 29 -9 2 1 0 -9 79 2 3 2 2 2 2 1 81 2 3 2 2 2 1 2 84 2 3 2 2 2 1 2 88 2 3 2 2 2 1 2
29 29 29 28 1 1 2 1 71 2 0 2 2 2 1 1 74 2 0 2 2 2 1 2 77 2 0 2 2 2 1 2 81 2 0 2 2 2 1 2
29 -9 27 -9 0 -9 2 -9 89 1 2 2 1 1 1 1 71 1 2 2 2 1 1 1 94 1 2 2 2 1 1 2 98 1 2 2 2 2 1 2
24 29 27 -9 1 0 0 -9 80 1 6 2 1 2 1 1 83 1 6 2 1 2 2 1 86 1 6 2 1 2 1 1 89 1 6 2 1 2 2 1
30 -9 29 -9 1 -9 0 -9 89 1 8 2 1 1 1 2 71 1 8 1 1 1 1 2 95 1 8 2 2 1 1 2 99 1 8 1 2 2 1 2
23 24 -9 -9 1 0 -9 -9 85 2 0 2 2 2 1 1 88 2 0 2 2 2 1 1 91 2 0 2 2 1 1 2 94 2 0 2 2 2 1 2
17 30 -9 -9 0 0 -9 -9 79 1 9 2 2 2 1 1 81 1 9 2 1 2 1 1 83 1 9 2 1 1 1 1 88 1 9 2 1 2 1 1
29 -9 29 -9 0 -9 0 -9 94 1 5 2 2 1 1 2 71 1 5 2 2 1 1 2 100 1 5 2 2 1 1 2 104 1 5 2 2 1 1 2
29 29 -9 -9 2 2 -9 -9 78 2 0 2 2 2 1 2 80 2 0 2 2 2 1 2 82 2 0 2 2 2 2 2 88 2 0 2 2 2 1 2
29 29 -9 -9 0 0 -9 -9 92 1 3 2 2 1 1 1 94 1 3 2 2 1 1 2 97 1 3 2 2 1 1 2 102 1 3 2 2 1 1 2
30 30 28 30 0 0 2 2 85 1 9 2 2 2 1 1 87 1 9 2 2 2 1 1 90 1 9 2 2 2 1 1 94 1 9 2 2 2 1 1
21 29 29 29 1 0 1 0 74 1 6 2 1 1 1 1 77 1 6 2 1 2 1 1 80 1 6 2 1 1 1 1 84 1 6 2 2 2 1 1
23 -9 30 -9 1 -9 0 -9 91 1 7 2 2 1 1 2 95 1 7 2 2 2 1 2 96 1 7 2 2 2 1 2 101 1 7 2 2 2 1 2
18 28 -9 -9 0 1 -9 -9 73 2 0 2 2 2 1 1 76 2 0 2 2 2 1 1 77 2 0 2 2 2 1 1 83 2 0 2 2 2 1 2
28 29 22 0 2 0 1 0 84 2 0 2 2 2 1 1 87 2 0 2 2 2 1 2 90 2 0 2 2 2 1 2 94 2 0 2 2 2 1 2
30 0 -9 -9 0 0 -9 -9 82 1 2 2 1 2 1 2 85 1 2 2 2 2 1 2 86 1 2 2 1 2 1 2 92 1 2 2 1 2 1 2
29 29 -9 27 1 0 -9 0 72 1 6 2 1 1 1 1 75 1 6 2 1 1 1 1 77 1 6 2 1 1 1 1 82 1 6 2 2 1 2 1
20 28 29 27 0 0 0 0 79 2 0 2 2 2 1 2 82 2 0 2 2 2 1 2 85 2 0 2 2 2 1 2 89 2 0 2 2 2 2 2
26 29 29 -9 0 1 1 -9 77 2 7 2 2 2 1 2 80 2 7 2 2 2 1 2 83 2 7 2 2 2 1 2 87 2 7 2 2 2 1 2
29 29 21 -9 1 1 0 -9 72 2 0 2 2 2 1 1 74 2 0 2 2 2 1 1 77 2 0 2 2 2 2 2 82 2 0 2 2 2 1 2
29 27 30 29 2 1 2 0 74 1 4 2 1 1 1 2 76 1 4 2 1 1 2 2 79 1 4 2 1 1 1 2 83 1 4 2 1 1 1 2
28 26 -9 -9 1 1 -9 -9 83 1 5 2 1 1 1 1 86 1 5 2 1 2 1 1 89 1 5 2 1 2 1 1 92 1 5 2 2 2 1 1
29 22 15 0 1 1 0 0 75 1 0 2 1 2 1 1 77 1 0 2 2 2 2 1 80 1 0 2 2 2 1 1 84 1 0 2 2 2 1 1
29 27 29 -9 2 1 0 -9 73 2 4 2 2 2 1 1 75 2 4 2 2 2 1 1 78 2 4 2 2 2 1 1 83 2 4 2 2 2 1 2
25 29 25 -9 1 1 0 -9 75 1 4 2 2 1 1 1 77 1 4 2 1 1 1 1 80 1 4 2 2 1 1 1 85 1 4 2 1 1 1 1
29 30 30 29 0 0 0 0 78 1 3 2 2 1 1 1 80 1 3 2 2 1 1 1 83 1 3 2 2 1 1 1 87 1 3 2 2 1 1 1
30 30 29 29 1 1 1 1 72 1 12 2 2 1 1 1 74 1 12 2 2 1 1 1 77 1 12 2 2 1 1 1 81 1 12 2 2 1 1 1
24 23 -9 -9 0 0 -9 -9 80 2 0 2 2 2 1 1 82 2 0 2 2 2 2 1 86 2 0 2 2 2 1 1 90 2 0 1 2 2 1 1
29 29 29 29 2 2 1 2 74 2 1 2 2 1 1 1 76 2 1 2 2 1 1 1 79 2 1 2 2 1 1 1 83 2 1 2 2 1 1 1
27 23 29 -9 2 0 0 -9 73 1 6 2 2 2 2 1 76 1 6 2 2 1 1 1 79 1 6 2 2 1 1 1 83 1 6 2 2 2 1 1
28 27 28 -9 2 2 1 -9 77 1 0 2 2 2 2 1 80 1 0 2 1 2 1 1 83 1 0 2 2 1 2 1 88 1 0 2 2 2 1 2
29 -9 30 -9 0 -9 0 -9 75 1 3 2 1 1 1 2 91 1 3 2 1 2 1 2 81 1 3 2 1 1 1 2 85 1 3 2 2 2 1 2
28 30 21 28 0 0 0 0 79 1 3 2 1 1 1 2 82 1 3 2 2 1 1 2 85 1 3 2 2 1 1 2 89 1 3 1 2 1 1 2
29 30 0 -9 0 2 0 -9 76 1 8 2 2 2 1 1 79 1 8 2 2 2 1 1 82 1 8 2 2 2 1 1 85 1 8 2 2 2 1 1
23 30 22 -9 1 0 0 -9 71 2 0 2 2 2 1 2 74 2 0 2 2 2 1 2 77 2 0 2 2 2 1 2 81 2 0 2 2 2 1 2
25 27 30 29 0 0 0 0 72 2 2 2 1 2 1 1 75 2 2 2 1 2 2 1 78 2 2 2 1 2 1 2 82 2 2 2 1 2 1 2
26 29 -9 -9 1 0 -9 -9 79 2 6 2 2 2 1 2 82 2 6 2 2 2 1 2 85 2 6 2 2 2 1 2 90 2 6 2 2 2 1 2
30 -9 28 30 0 -9 0 0 72 2 4 2 2 2 1 1 81 2 4 2 2 2 1 1 78 2 4 2 2 2 1 1 80 2 4 2 2 2 1 1
29 25 30 -9 0 0 0 -9 84 1 7 1 2 2 1 1 88 1 7 1 2 2 1 1 91 1 7 1 2 2 1 1 94 1 7 1 2 2 1 1
19 -9 10 -9 0 -9 0 -9 85 2 0 2 2 1 1 2 77 2 0 2 2 1 1 2 91 2 0 2 2 2 1 2 95 2 0 2 2 2 1 2
29 29 26 29 0 0 0 0 77 2 0 2 2 2 1 1 80 2 0 2 2 2 1 1 83 2 0 2 2 2 2 1 87 2 0 1 2 2 1 2
29 30 26 27 1 1 0 0 75 2 0 1 2 2 1 1 78 2 0 2 2 2 1 1 81 2 0 2 2 2 1 2 85 2 0 1 2 2 1 2
26 29 21 -9 0 0 0 -9 79 2 0 2 2 2 1 2 82 2 0 2 2 2 1 2 85 2 0 2 2 2 1 2 88 2 0 2 2 2 1 2
24 27 -9 -9 0 0 -9 -9 85 2 0 2 1 2 1 2 88 2 0 2 2 2 1 2 90 2 0 2 1 2 1 2 94 2 0 2 2 2 1 2
29 24 -9 -9 0 0 -9 -9 87 2 0 2 1 1 1 2 90 2 0 2 1 1 1 2 92 2 0 2 1 1 1 2 95 2 0 2 1 2 2 2
29 28 -9 -9 0 0 -9 -9 83 2 0 2 2 2 1 2 86 2 0 2 2 2 1 2 92 2 0 2 2 2 1 2 94 2 0 2 2 2 1 2
25 30 -9 29 0 0 -9 0 71 1 6 2 1 1 1 2 74 1 6 2 1 1 1 2 77 1 6 2 1 2 1 2 81 1 6 2 1 2 1 2
27 25 19 -9 0 0 0 -9 78 2 0 2 2 2 2 2 81 2 0 2 1 2 1 2 84 2 0 2 2 2 1 2 87 2 0 2 2 2 1 2
26 27 26 4 0 0 0 0 85 2 0 2 2 2 1 2 88 2 0 2 2 2 1 2 91 2 0 2 2 2 1 2 95 2 0 2 2 2 1 2
23 29 29 -9 0 0 0 -9 72 1 3 2 2 1 1 1 75 1 3 2 2 2 1 1 78 1 3 2 2 1 1 1 82 1 3 2 2 1 1 1
30 28 26 -9 0 0 0 -9 79 1 11 2 2 2 2 2 82 1 11 2 1 1 1 2 85 1 11 2 1 1 1 2 90 1 11 2 1 2 1 2
26 29 -9 -9 0 0 -9 -9 75 1 3 2 1 2 1 2 78 1 3 2 1 2 1 2 80 1 3 2 2 2 1 2 85 1 3 2 2 2 1 2
30 29 30 -9 1 1 1 -9 83 1 7 2 1 2 1 2 86 1 7 2 2 1 1 2 89 1 7 2 1 2 1 2 93 1 7 2 1 2 1 2
24 17 -9 -9 0 0 -9 -9 85 2 0 2 2 2 1 2 88 2 0 2 2 2 1 2 76 2 0 2 2 2 1 2 95 2 0 2 2 2 1 2
15 7 -9 -9 1 0 -9 -9 87 2 0 2 1 1 1 2 90 2 0 2 1 2 1 2 93 2 0 2 1 1 1 2 97 2 0 2 2 2 1 2
30 23 -9 -9 0 0 -9 -9 75 2 0 2 2 2 1 2 78 2 0 2 2 2 1 2 80 2 0 2 2 2 1 2 85 2 0 2 2 2 2 2
28 25 -9 23 0 0 -9 0 73 2 0 2 2 1 1 1 76 2 0 2 2 1 1 1 78 2 0 2 2 1 1 1 83 2 0 2 2 2 1 1
29 25 29 -9 0 0 0 -9 84 2 0 2 2 2 1 2 87 2 0 2 2 2 1 2 90 2 0 2 2 2 1 2 94 2 0 2 2 2 1 2
26 27 27 -9 0 0 0 -9 72 1 0 2 1 2 1 1 75 1 0 2 2 2 1 1 84 1 0 2 1 2 1 1 82 1 0 2 1 2 1 1
30 29 29 16 0 0 0 0 79 2 3 2 2 2 1 1 82 2 3 2 2 2 1 1 85 2 3 2 2 2 1 2 89 2 3 2 2 2 1 2
30 22 27 25 0 0 0 0 78 1 3 2 1 1 1 2 81 1 3 2 1 1 1 2 84 1 3 2 1 1 1 2 88 1 3 2 1 2 1 2
30 29 25 -9 0 0 0 -9 70 2 0 2 2 2 1 1 73 2 0 2 2 2 1 1 76 2 0 2 2 2 1 1 80 2 0 2 2 2 1 1
30 23 28 -9 0 0 0 -9 85 1 8 2 2 1 1 1 88 1 8 2 2 1 1 2 91 1 8 2 2 1 1 2 95 1 8 2 2 1 1 2
30 29 29 19 0 0 0 0 82 1 1 2 2 2 1 1 85 1 1 2 2 2 1 1 87 1 1 2 2 1 1 1 91 1 1 2 2 1 1 1
30 28 27 -9 1 2 2 -9 79 1 4 2 2 1 2 1 81 1 4 2 2 1 2 1 84 1 4 2 2 1 1 1 89 1 4 2 1 1 2 1
30 27 23 -9 0 0 0 -9 71 1 1 2 1 2 1 1 74 1 1 2 1 2 1 1 77 1 1 2 1 2 1 1 81 1 1 2 1 2 1 1
11 28 -9 -9 0 0 -9 -9 91 1 3 2 2 2 1 2 94 1 3 2 2 2 1 2 98 1 3 2 2 2 1 2 101 1 3 2 2 2 1 2
29 26 -9 13 0 0 -9 0 86 2 0 2 2 2 1 2 89 2 0 2 2 2 1 2 92 2 0 2 2 2 1 2 96 2 0 2 2 2 1 2
30 28 29 -9 0 0 1 -9 73 1 9 1 2 1 1 1 76 1 9 1 2 1 1 1 79 1 9 1 2 1 1 1 85 1 9 1 2 2 1 1
30 28 30 29 0 0 0 0 74 2 2 1 2 2 1 2 77 2 2 1 2 2 1 2 80 2 2 1 2 2 1 2 84 2 2 1 2 2 1 2
28 27 28 25 0 0 0 0 72 1 0 2 2 2 1 1 75 1 0 2 1 2 1 1 78 1 0 2 1 1 1 2 82 1 0 2 1 1 1 2
27 29 -9 28 0 0 -9 0 77 2 0 2 2 2 1 1 80 2 0 2 2 2 2 1 84 2 0 2 2 2 1 1 87 2 0 2 2 2 1 2
23 27 30 -9 0 0 1 -9 75 1 0 2 2 2 1 1 78 1 0 2 2 1 1 1 81 1 0 2 2 1 1 1 85 1 0 2 1 1 1 1
20 29 29 -9 0 1 1 -9 83 1 0 2 2 2 2 1 86 1 0 2 2 2 1 1 89 1 0 2 2 2 1 1 93 1 0 2 2 2 2 1
24 22 18 -9 0 0 0 -9 80 2 0 2 1 2 1 1 83 2 0 2 1 2 1 1 86 2 0 2 2 2 1 1 90 2 0 2 1 2 1 1
27 29 29 -9 0 0 0 -9 85 2 0 2 2 2 1 2 88 2 0 2 2 2 1 2 91 2 0 2 2 2 1 2 93 2 0 2 2 2 2 2
27 30 30 29 0 0 0 0 72 2 3 2 2 2 1 1 75 2 3 2 2 2 1 2 78 2 3 2 2 2 1 2 82 2 3 2 2 2 1 2
27 -9 28 -9 1 -9 0 -9 75 2 0 1 1 2 1 2 74 2 0 1 2 2 1 2 81 2 0 1 2 2 2 2 85 2 0 1 2 2 1 2
22 23 -9 -9 0 0 -9 -9 74 1 0 2 1 1 1 1 77 1 0 2 1 1 1 1 79 1 0 2 2 1 2 1 84 1 0 2 1 1 1 1
27 30 29 -9 0 0 0 -9 74 1 6 2 1 2 2 1 78 1 6 2 1 2 2 1 80 1 6 2 1 2 2 1 84 1 6 2 2 2 2 1
30 29 30 30 0 0 0 0 72 1 9 2 2 1 1 1 75 1 9 2 2 1 1 1 78 1 9 2 2 2 1 1 82 1 9 2 2 1 1 1
29 29 30 23 0 0 0 0 72 2 2 2 2 2 2 1 75 2 2 2 2 2 1 1 78 2 2 2 2 2 1 1 82 2 2 2 2 2 1 1
23 23 -9 -9 0 0 -9 -9 72 2 0 2 2 2 2 2 76 2 0 2 2 2 1 2 78 2 0 2 2 2 1 2 79 2 0 2 2 2 1 2
19 25 10 -9 2 0 0 -9 78 2 0 2 2 1 2 1 81 2 0 2 2 1 1 2 84 2 0 2 2 2 1 2 89 2 0 2 2 1 1 2
25 30 26 -9 2 2 1 -9 82 2 0 2 2 2 1 2 85 2 0 2 2 2 1 2 88 2 0 2 2 2 1 2 93 2 0 2 2 2 1 2
30 30 30 30 0 0 0 0 71 1 12 2 2 2 2 1 74 1 12 2 2 2 1 1 77 1 12 2 2 2 2 1 81 1 12 2 2 2 1 1
30 30 -9 -9 2 2 -9 -9 79 1 6 2 2 2 1 1 82 1 6 2 2 2 1 1 84 1 6 2 2 2 1 1 89 1 6 2 2 2 2 1
28 28 25 24 1 2 0 0 80 2 0 2 2 1 1 1 84 2 0 2 2 1 1 2 87 2 0 2 2 1 2 2 91 2 0 2 2 2 1 2
29 30 29 3 2 2 2 0 85 1 6 2 2 2 1 2 88 1 6 2 2 2 1 2 91 1 6 2 2 1 1 2 95 1 6 2 2 2 1 2
19 30 27 -9 0 0 0 -9 85 1 4 2 2 2 1 2 88 1 4 2 2 1 1 2 91 1 4 2 2 2 1 2 95 1 4 2 2 2 1 2
27 24 20 -9 1 0 0 -9 80 2 0 2 1 2 1 1 83 2 0 2 2 2 1 1 86 2 0 2 2 2 1 2 89 2 0 2 2 2 2 2
27 29 -9 -9 0 0 -9 -9 77 2 1 2 2 2 1 1 80 2 1 1 2 2 1 1 84 2 1 2 2 1 1 1 86 2 1 2 2 2 1 1
21 29 29 0 0 0 0 0 71 1 15 2 2 2 1 1 74 1 15 2 2 2 1 1 77 1 15 2 2 2 2 1 81 1 15 2 2 2 2 1
25 29 27 23 0 0 0 0 78 2 0 2 2 2 1 2 81 2 0 2 2 2 1 1 84 2 0 2 2 2 2 1 88 2 0 2 2 1 2 1
29 29 -9 -9 0 1 -9 -9 73 1 0 2 1 1 1 1 76 1 0 2 1 1 1 1 78 1 0 2 1 2 1 1 83 1 0 2 1 1 1 1
23 23 13 -9 0 0 0 -9 86 1 0 2 1 1 1 2 89 1 0 2 1 1 1 2 92 1 0 2 1 1 1 2 96 1 0 2 2 1 1 2
29 23 -9 -9 0 0 -9 -9 76 2 0 2 2 2 1 2 79 2 0 2 2 2 1 2 82 2 0 2 2 2 1 2 86 2 0 2 2 2 1 2
23 19 22 20 0 0 0 0 85 2 0 2 2 2 1 2 88 2 0 1 2 2 1 2 91 2 0 1 2 2 1 2 95 2 0 1 2 2 1 2
23 21 29 -9 0 0 0 -9 86 2 0 2 2 2 1 2 89 2 0 2 2 2 1 2 92 2 0 2 2 2 1 2 95 2 0 2 2 2 1 2
25 28 -9 -9 0 0 -9 -9 80 2 0 2 2 2 1 2 83 2 0 2 1 2 1 2 85 2 0 2 1 2 1 2 90 2 0 2 2 2 1 2
29 12 28 21 0 0 0 0 80 2 0 2 2 2 1 1 83 2 0 2 2 2 1 1 86 2 0 2 2 2 1 1 90 2 0 2 2 2 2 2
21 6 15 -9 0 0 0 -9 77 2 0 2 2 2 1 2 80 2 0 2 2 2 1 2 83 2 0 2 2 2 1 2 87 2 0 2 2 2 1 2
30 29 30 -9 0 0 1 -9 75 1 0 2 2 1 1 1 78 1 0 2 2 2 1 1 81 1 0 2 1 1 1 1 85 1 0 2 1 1 1 1
25 19 29 22 1 0 0 0 75 2 0 2 2 2 1 2 78 2 0 1 2 2 1 2 81 2 0 1 2 2 1 2 85 2 0 1 2 2 1 2
27 27 29 -9 0 0 0 -9 71 2 0 2 2 1 1 2 74 2 0 2 2 2 1 2 77 2 0 2 2 2 1 2 82 2 0 2 2 2 1 2
28 28 -9 -9 1 1 -9 -9 81 1 4 2 1 2 1 1 84 1 4 2 1 2 2 1 88 1 4 2 1 2 1 1 90 1 4 2 1 2 1 1
28 28 11 -9 0 0 0 -9 75 1 0 2 1 2 1 2 78 1 0 2 1 2 1 2 81 1 0 2 1 2 2 2 86 1 0 2 1 2 1 2
30 28 29 25 0 0 0 0 65 1 10 2 2 2 1 1 68 1 10 2 2 2 1 1 71 1 10 2 2 1 1 1 75 1 10 2 2 2 1 1
29 14 15 -9 0 0 0 -9 82 2 0 2 2 2 1 2 85 2 0 2 2 2 1 2 88 2 0 2 2 2 1 2 92 2 0 2 2 2 1 2
21 25 29 -9 0 0 0 -9 81 2 1 2 2 2 1 2 84 2 1 1 2 2 1 2 87 2 1 2 2 2 1 2 90 2 1 1 2 2 1 2
30 27 30 -9 0 0 0 -9 71 1 6 2 1 1 1 1 74 1 6 2 1 1 1 1 77 1 6 2 1 1 2 1 80 1 6 2 1 1 2 1
26 24 22 -9 0 0 0 -9 80 2 0 2 2 2 1 1 83 2 0 2 2 2 1 1 86 2 0 2 2 2 2 1 90 2 0 2 2 2 1 1
29 29 -9 -9 0 0 -9 -9 72 2 0 2 2 2 1 1 75 2 0 2 2 2 1 1 76 2 0 2 2 2 1 1 81 2 0 2 2 2 1 1
29 29 29 -9 2 2 2 -9 80 2 0 2 1 2 1 2 83 2 0 2 1 2 1 2 86 2 0 2 2 2 1 2 89 2 0 2 1 2 1 2
29 15 -9 -9 2 0 -9 -9 81 1 8 1 2 1 1 1 84 1 8 2 2 2 1 1 87 1 8 2 2 2 2 1 91 1 8 2 2 1 1 1
28 30 29 26 2 2 0 0 76 2 0 2 2 2 1 2 79 2 0 2 2 2 1 2 82 2 0 2 2 2 1 2 86 2 0 1 2 2 1 2
28 9 -9 -9 1 0 -9 -9 77 1 3 2 2 2 1 1 80 1 3 2 2 2 1 1 82 1 3 2 2 2 2 1 86 1 3 2 2 2 1 2
29 29 -9 -9 0 1 -9 -9 73 1 0 2 1 2 1 2 76 1 0 2 1 2 2 2 79 1 0 2 1 2 1 2 82 1 0 2 2 2 1 2
28 30 30 -9 1 1 1 -9 75 1 0 2 1 1 2 1 78 1 0 2 2 1 1 1 81 1 0 2 1 1 1 1 86 1 0 1 2 2 1 1
27 30 30 28 2 0 0 0 72 1 0 2 2 2 2 2 74 1 0 2 2 1 1 1 77 1 0 2 2 1 1 1 81 1 0 2 2 1 1 1
28 30 28 28 1 2 0 2 72 2 9 2 2 2 1 1 76 2 9 2 2 2 1 1 79 2 9 2 2 2 1 1 82 2 9 2 2 2 1 1
28 29 -9 -9 0 0 -9 -9 92 1 3 1 2 2 1 2 95 1 3 1 2 2 1 2 99 1 3 1 2 2 1 2 104 1 3 1 2 2 2 2
25 30 30 -9 0 0 0 -9 72 2 3 1 2 2 1 1 75 2 3 1 2 2 1 2 78 2 3 1 2 2 1 2 83 2 3 1 2 2 1 2
30 28 30 23 0 0 0 0 84 1 0 2 1 1 1 2 87 1 0 2 2 2 1 2 90 1 0 2 1 2 1 2 94 1 0 2 2 2 1 2
27 25 29 29 0 0 0 0 87 2 0 2 2 2 1 1 90 2 0 2 2 2 1 1 93 2 0 2 2 1 1 1 97 2 0 2 2 2 1 1
30 30 27 30 0 0 0 0 75 1 4 1 2 1 1 1 78 1 4 1 2 1 1 1 81 1 4 1 2 1 1 2 85 1 4 2 2 1 1 2
27 29 25 20 0 0 0 0 73 2 0 2 1 2 2 2 76 2 0 2 1 2 1 2 79 2 0 2 1 2 1 2 83 2 0 2 1 2 1 2
27 27 28 -9 1 2 0 -9 74 1 4 2 1 2 1 2 77 1 4 2 2 2 1 2 80 1 4 2 2 2 2 2 84 1 4 2 1 2 1 2
27 5 -9 -9 0 0 -9 -9 81 2 0 2 2 2 1 2 84 2 0 2 2 2 1 2 87 2 0 2 2 2 1 2 91 2 0 2 2 2 1 2
28 29 29 -9 0 1 2 -9 73 1 12 1 1 1 1 2 76 1 12 1 2 2 2 2 79 1 12 1 1 1 2 2 82 1 12 1 1 2 2 2
27 28 27 -9 0 0 0 -9 83 1 6 2 2 2 2 1 86 1 6 2 2 2 1 1 89 1 6 2 2 1 1 2 93 1 6 2 2 1 1 2
14 27 -9 -9 0 0 -9 -9 106 1 3 2 2 2 1 2 109 1 3 2 1 1 1 2 82 1 3 2 1 2 1 2 113 1 3 2 1 1 1 2
27 30 30 28 1 0 0 0 72 2 6 2 2 2 1 1 75 2 6 2 2 2 1 1 78 2 6 2 2 2 1 1 82 2 6 2 2 2 1 1
20 29 29 17 0 1 0 0 78 2 0 2 2 2 2 2 81 2 0 2 2 1 1 2 84 2 0 2 2 2 1 2 88 2 0 2 2 1 1 2
24 9 -9 -9 0 0 -9 -9 86 2 0 2 2 2 1 2 89 2 0 2 2 2 2 2 93 2 0 2 2 2 1 2 95 2 0 2 2 2 1 2
23 30 -9 -9 0 0 -9 -9 86 1 4 2 2 2 1 2 89 1 4 2 2 2 1 1 90 1 4 2 2 2 1 2 89 1 4 2 2 2 1 1
30 29 29 -9 0 0 1 -9 76 2 14 2 2 1 1 2 79 2 14 2 1 2 1 2 82 2 14 2 1 2 1 2 86 2 14 2 1 2 1 2
27 30 -9 -9 0 0 -9 -9 78 2 3 2 2 2 1 1 81 2 3 1 2 2 1 1 85 2 3 1 2 2 1 1 88 2 3 1 1 1 1 1
23 30 0 -9 0 0 0 -9 72 2 7 2 2 2 1 2 75 2 7 2 2 2 1 2 78 2 7 2 2 2 1 2 81 2 7 1 2 2 1 2
27 30 30 27 0 0 0 0 79 1 12 2 2 1 1 1 82 1 12 2 2 1 1 1 85 1 12 2 2 1 1 1 89 1 12 2 2 1 1 1
26 29 27 29 0 0 0 0 83 2 2 2 2 2 1 2 86 2 2 2 2 2 1 2 89 2 2 2 2 2 1 2 93 2 2 1 2 2 1 2
17 29 -9 -9 0 0 -9 -9 76 1 0 2 2 1 1 1 79 1 0 2 2 2 2 1 84 1 0 2 2 2 1 1 87 1 0 2 2 2 1 1
30 30 30 -9 0 0 0 -9 84 1 8 2 2 2 1 1 87 1 8 2 2 2 1 2 90 1 8 2 2 2 1 2 94 1 8 2 2 2 1 2
27 29 27 -9 0 0 0 -9 80 1 0 2 1 2 1 1 83 1 0 2 1 2 1 1 86 1 0 2 1 2 1 1 89 1 0 2 1 2 1 1
27 30 30 28 0 0 0 0 73 1 3 2 1 1 1 1 76 1 3 2 1 1 1 1 79 1 3 2 1 1 1 1 83 1 3 2 1 1 1 1
26 12 -9 -9 1 0 -9 -9 83 1 7 2 2 2 1 2 86 1 7 1 2 2 2 1 89 1 7 2 2 2 2 2 92 1 7 2 2 2 1 2
28 29 -9 -9 1 1 -9 -9 72 2 0 2 2 1 1 1 75 2 0 2 2 2 1 1 78 2 0 2 2 2 1 1 83 2 0 2 2 2 1 1
29 28 -9 -9 1 1 -9 -9 79 2 0 2 2 2 1 2 81 2 0 2 2 2 1 2 86 2 0 2 2 2 1 2 88 2 0 2 2 2 1 2
28 28 20 -9 0 0 0 -9 75 2 0 2 2 2 1 2 78 2 0 2 2 2 2 2 81 2 0 2 2 2 1 2 86 2 0 2 2 2 1 2
23 28 28 24 0 0 0 0 79 1 4 2 2 1 2 1 82 1 4 2 2 1 1 1 85 1 4 2 2 2 2 2 88 1 4 2 2 1 1 1
19 14 21 -9 0 0 0 -9 85 1 0 2 2 1 1 1 88 1 0 2 2 2 1 1 91 1 0 2 2 2 1 1 94 1 0 2 2 2 1 1
30 29 30 30 1 2 2 2 84 1 0 2 1 1 1 1 87 1 0 2 1 1 1 1 90 1 0 2 1 2 1 1 94 1 0 1 2 2 1 1
27 29 30 29 1 1 1 0 71 1 2 2 2 2 2 1 74 1 2 2 1 2 1 1 77 1 2 2 2 2 1 1 81 1 2 2 2 2 1 1
26 24 22 -9 0 0 0 -9 79 2 0 2 2 2 1 1 82 2 0 2 2 2 2 1 85 2 0 2 1 2 1 2 89 2 0 2 2 2 1 1
28 29 -9 -9 1 1 -9 -9 81 1 4 2 1 2 1 2 84 1 4 2 1 1 1 2 87 1 4 2 1 1 1 2 91 1 4 2 1 2 1 2
30 30 30 30 1 1 0 2 74 1 4 2 1 2 1 1 77 1 4 2 1 2 1 1 80 1 4 2 1 2 1 1 84 1 4 2 1 2 1 1
29 30 30 30 0 0 0 0 71 1 6 2 2 1 1 1 74 1 6 2 2 2 1 1 77 1 6 2 2 1 1 1 81 1 6 2 2 2 1 1
27 29 29 17 0 0 0 0 79 2 0 2 2 2 1 1 82 2 0 2 2 2 1 1 85 2 0 2 2 2 1 1 89 2 0 2 2 2 1 1
29 29 -9 -9 0 0 -9 -9 81 1 0 2 2 2 1 2 84 1 0 2 2 2 1 2 86 1 0 2 2 2 1 2 91 1 0 2 2 2 1 2
27 15 17 -9 0 0 0 -9 74 2 0 2 2 2 2 2 77 2 0 2 2 2 1 2 80 2 0 2 2 2 1 2 84 2 0 2 2 2 1 2
18 17 -9 -9 0 0 -9 -9 76 1 2 2 1 1 1 1 79 1 2 2 1 1 1 1 82 1 2 2 1 1 1 1 86 1 2 2 1 1 1 2
27 30 20 -9 0 0 0 -9 73 1 3 2 1 2 2 2 76 1 3 2 2 1 1 1 79 1 3 2 2 2 2 1 83 1 3 2 2 2 1 2
25 20 15 -9 0 0 0 -9 74 1 0 2 1 1 1 2 77 1 0 2 2 2 1 2 80 1 0 2 2 2 1 2 84 1 0 2 2 2 1 2
30 19 -9 -9 0 0 -9 -9 77 2 0 2 2 2 1 2 80 2 0 2 2 2 1 2 83 2 0 2 2 2 1 2 87 2 0 2 2 2 1 2
29 26 27 -9 0 0 0 -9 77 2 0 2 2 2 1 2 81 2 0 2 2 2 1 2 84 2 0 2 2 2 1 2 87 2 0 2 2 2 1 2
30 29 27 29 2 2 2 2 84 2 0 1 2 1 1 1 87 2 0 1 2 1 1 1 90 2 0 2 2 1 1 2 94 2 0 2 2 2 1 2
28 29 -9 -9 0 0 -9 -9 79 1 6 1 2 1 1 1 82 1 6 2 2 2 1 1 83 1 6 2 2 2 1 1 88 1 6 2 2 2 1 1
25 23 24 21 0 0 0 0 88 2 0 2 2 2 1 2 90 2 0 2 2 2 1 2 93 2 0 2 2 2 1 2 97 2 0 2 2 2 1 2
19 12 -9 -9 0 0 -9 -9 94 2 0 2 2 1 1 2 97 2 0 2 2 1 2 2 100 2 0 2 2 2 1 2 104 2 0 1 2 2 1 2
30 30 30 -9 0 1 1 -9 82 2 12 1 2 2 1 2 85 2 12 1 2 2 1 2 88 2 12 1 2 2 1 2 92 2 12 1 2 2 1 2
29 29 30 -9 2 2 2 -9 74 2 0 1 1 2 1 2 77 2 0 1 1 2 1 2 80 2 0 1 1 2 1 2 84 2 0 1 1 2 2 2
28 30 -9 29 0 0 -9 0 83 2 0 1 2 2 1 1 87 2 0 2 2 2 1 1 88 2 0 2 2 2 1 1 93 2 0 1 2 2 1 1
24 17 1 -9 0 0 0 -9 88 2 0 2 2 2 1 2 91 2 0 2 2 2 1 2 94 2 0 2 2 2 1 2 97 2 0 2 2 2 1 2
28 30 30 30 1 0 0 0 71 1 14 2 1 2 1 1 74 1 14 2 2 1 1 1 77 1 14 2 2 2 1 1 81 1 14 2 1 2 1 1
25 28 19 -9 0 1 0 -9 77 2 3 2 2 2 1 2 80 2 3 2 2 2 1 2 83 2 3 2 2 2 1 2 87 2 3 2 2 2 1 2
24 30 -9 -9 0 0 -9 -9 86 2 0 2 2 2 1 2 89 2 0 2 2 2 1 2 93 2 0 2 2 2 2 2 96 2 0 2 2 2 1 2
22 25 11 -9 0 0 0 -9 78 2 0 2 2 2 1 1 81 2 0 2 1 2 1 1 84 2 0 2 1 2 2 1 86 2 0 2 2 2 1 1
26 30 30 -9 0 0 0 -9 71 1 2 2 2 2 1 1 74 1 2 2 2 1 1 1 77 1 2 2 2 1 1 1 80 1 2 2 2 1 1 1
27 29 30 29 2 1 1 1 71 1 5 2 1 1 1 1 74 1 5 2 1 1 1 1 77 1 5 2 1 1 1 1 81 1 5 2 1 1 1 1
30 28 -9 -9 0 2 -9 -9 80 2 0 2 2 2 1 2 83 2 0 2 2 1 1 2 86 2 0 2 2 1 2 2 90 2 0 2 2 2 2 2
28 26 29 29 2 2 1 1 71 2 0 2 2 2 1 2 74 2 0 1 1 2 1 2 77 2 0 2 1 2 1 2 81 2 0 2 1 2 1 2
25 -9 29 29 0 -9 2 1 77 2 0 2 2 2 1 2 92 2 0 2 2 2 1 2 83 2 0 2 2 2 1 1 86 2 0 2 2 2 1 1
24 24 -9 -9 0 0 -9 -9 86 2 0 2 1 2 2 2 89 2 0 2 1 2 2 2 91 2 0 2 1 2 1 2 95 2 0 2 1 2 1 2
27 7 18 -9 0 0 0 -9 87 2 0 2 2 2 1 2 90 2 0 2 2 2 1 2 93 2 0 2 2 2 1 2 97 2 0 2 2 2 1 2
27 24 26 -9 0 0 0 -9 74 2 0 2 2 2 2 2 77 2 0 2 2 2 1 2 80 2 0 2 2 2 2 2 85 2 0 2 2 2 1 2
18 26 25 -9 2 0 0 -9 77 1 5 1 2 2 1 1 80 1 5 1 2 1 1 1 83 1 5 2 2 2 1 1 88 1 5 1 2 2 1 1
17 7 -9 -9 0 0 -9 -9 99 1 10 2 1 2 2 2 102 1 10 2 2 2 1 2 104 1 10 2 2 2 1 2 109 1 10 2 2 2 1 2
29 29 -9 -9 0 0 -9 -9 93 2 0 2 1 2 1 2 96 2 0 2 2 1 1 2 98 2 0 2 2 1 1 2 102 2 0 2 2 1 1 2
24 29 16 -9 0 0 0 -9 92 1 4 2 1 1 1 2 95 1 4 2 1 1 1 2 98 1 4 2 1 1 1 2 101 1 4 2 1 1 1 2
26 28 -9 -9 0 0 -9 -9 93 1 0 2 2 2 2 2 96 1 0 2 2 2 1 2 98 1 0 2 2 2 2 2 103 1 0 1 2 2 1 2
29 17 0 -9 0 0 0 -9 102 2 0 2 2 2 1 2 105 2 0 2 2 1 1 2 108 2 0 2 2 2 1 2 112 2 0 2 2 2 2 2
27 14 -9 -9 0 0 -9 -9 96 1 10 2 1 1 1 2 99 1 10 2 1 1 1 2 99 1 10 2 1 1 1 2 105 1 10 2 1 1 1 2
30 26 25 23 0 0 0 0 69 2 0 2 2 2 1 2 72 2 0 2 2 2 1 2 75 2 0 2 2 2 1 2 79 2 0 2 2 2 1 2
1 0 -9 -9 0 0 -9 -9 102 2 0 2 2 2 1 2 105 2 0 2 2 1 1 2 108 2 0 2 2 2 1 2 110 2 0 2 2 2 1 2
19 7 -9 -9 0 0 -9 -9 93 2 0 2 2 2 1 2 96 2 0 2 2 2 1 2 99 2 0 2 2 2 1 2 103 2 0 2 2 2 1 2
22 20 -9 -9 1 0 -9 -9 88 1 6 2 2 1 1 2 91 1 6 2 2 1 2 2 93 1 6 2 2 2 1 2 98 1 6 2 2 2 1 2
29 30 16 -9 0 0 0 -9 90 1 6 2 1 2 1 2 93 1 6 2 1 2 1 2 96 1 6 2 1 2 1 2 100 1 6 2 2 2 1 1
27 21 17 -9 0 0 0 -9 89 2 0 2 2 2 1 2 92 2 0 2 2 2 1 2 95 2 0 2 2 2 1 2 99 2 0 2 2 2 1 2
19 25 -9 20 0 1 -9 0 91 2 0 2 1 2 1 2 94 2 0 2 1 2 1 2 97 2 0 2 1 1 1 2 101 2 0 2 2 2 1 2
25 29 -9 -9 0 0 -9 -9 89 1 3 2 1 1 1 2 92 1 3 2 1 1 1 2 94 1 3 1 1 1 1 2 100 1 3 2 1 1 1 2
29 29 29 -9 1 0 0 -9 91 1 3 2 2 2 1 2 94 1 3 2 2 2 1 2 97 1 3 2 2 2 1 2 101 1 3 2 2 2 1 2
27 25 29 -9 2 0 1 -9 100 1 3 2 2 1 1 2 103 1 3 2 2 2 1 2 106 1 3 2 2 1 2 2 110 1 3 2 2 1 1 2
19 5 -9 -9 0 0 -9 -9 97 1 0 2 2 2 1 2 100 1 0 2 1 2 1 2 98 1 0 2 1 2 1 2 106 1 0 2 2 2 1 2
22 17 -9 -9 0 0 -9 -9 90 2 0 2 2 2 2 2 93 2 0 2 2 2 1 2 95 2 0 2 2 2 1 2 99 2 0 2 2 2 1 2
29 25 -9 -9 0 0 -9 -9 75 2 0 2 2 2 1 2 78 2 0 2 2 2 1 2 79 2 0 2 2 2 1 2 84 2 0 2 2 2 1 2
26 27 17 -9 0 0 0 -9 74 1 0 2 2 2 1 1 77 1 0 2 1 2 2 1 80 1 0 2 2 2 2 1 85 1 0 2 2 2 2 1
30 28 30 29 1 1 0 0 76 1 0 2 1 1 1 1 79 1 0 2 1 2 1 2 82 1 0 2 2 2 1 1 86 1 0 2 1 1 1 1
27 27 27 28 0 0 0 0 69 1 0 2 2 2 1 2 72 1 0 2 2 2 1 2 75 1 0 2 2 1 1 2 79 1 0 2 2 2 1 2
29 29 27 24 0 1 0 0 68 2 0 2 2 2 1 1 72 2 0 2 2 2 1 2 75 2 0 2 2 2 1 2 78 2 0 2 2 2 1 2
30 24 29 -9 0 1 1 -9 80 1 0 2 2 2 1 1 83 1 0 2 2 2 1 2 86 1 0 2 2 2 1 1 90 1 0 2 2 2 1 1
20 21 2 -9 0 0 0 -9 92 1 0 2 1 2 1 2 94 1 0 2 1 2 2 2 97 1 0 2 1 2 2 2 101 1 0 2 1 2 2 2
27 25 -9 -9 0 0 -9 -9 81 2 2 2 2 2 1 2 83 2 2 2 2 2 1 2 85 2 2 2 2 2 1 2 89 2 2 2 2 2 1 2
24 24 -9 -9 0 1 -9 -9 82 2 3 2 2 2 1 2 85 2 3 2 2 2 1 2 88 2 3 2 2 2 1 1 91 2 3 2 2 2 1 1
28 29 28 -9 1 0 0 -9 78 2 3 2 2 2 1 1 81 2 3 2 2 2 1 1 84 2 3 2 2 2 1 1 86 2 3 2 2 2 1 2
29 30 28 -9 2 2 0 -9 77 2 0 2 2 2 1 2 80 2 0 2 2 2 1 2 83 2 0 2 2 2 1 2 87 2 0 2 2 2 1 2
28 29 30 -9 0 0 0 -9 71 1 6 2 1 2 1 1 74 1 6 2 1 1 1 1 77 1 6 2 2 2 1 1 81 1 6 2 1 2 1 2
26 26 29 27 1 0 0 0 74 1 0 2 2 2 1 1 77 1 0 2 2 2 1 1 80 1 0 1 2 2 1 1 84 1 0 2 2 2 1 1
28 29 23 19 0 0 0 0 72 2 0 2 2 2 1 1 75 2 0 2 2 2 1 2 78 2 0 2 2 2 1 2 82 2 0 2 2 2 1 2
29 28 22 15 0 0 0 0 77 2 0 2 2 2 1 1 80 2 0 2 2 2 1 1 83 2 0 2 2 2 1 1 87 2 0 2 2 2 1 1
26 29 30 -9 0 1 1 -9 70 1 7 2 1 1 1 1 73 1 7 2 2 2 1 1 76 1 7 2 1 2 1 1 80 1 7 2 1 2 1 1
22 30 29 28 1 0 1 0 81 1 3 1 1 2 1 1 84 1 3 1 2 2 1 1 87 1 3 1 2 2 1 1 91 1 3 1 2 2 1 1
20 13 18 -9 0 0 0 -9 96 2 0 2 1 2 1 2 98 2 0 2 1 2 1 2 101 2 0 2 1 2 1 2 105 2 0 2 1 2 2 2
30 30 -9 -9 0 0 -9 -9 89 2 0 2 2 2 1 1 91 2 0 2 2 2 1 2 95 2 0 2 1 2 1 2 99 2 0 2 1 1 1 2
22 12 11 -9 0 0 0 -9 79 2 0 2 2 2 1 2 82 2 0 2 2 2 1 2 85 2 0 2 2 2 1 2 88 2 0 2 2 2 1 1
29 29 26 24 0 0 0 0 72 2 0 2 2 2 1 1 75 2 0 2 2 2 1 1 78 2 0 2 2 2 1 2 82 2 0 2 2 2 1 2
28 25 -9 -9 0 0 -9 -9 93 2 0 2 2 1 1 2 96 2 0 2 2 2 1 2 98 2 0 2 2 2 1 2 104 2 0 2 2 2 1 2
27 29 30 -9 0 0 0 -9 87 1 5 1 2 1 1 1 90 1 5 2 2 1 1 2 93 1 5 2 2 1 1 2 97 1 5 1 2 2 1 2
28 6 -9 -9 0 0 -9 -9 81 1 0 2 2 2 1 1 84 1 0 2 2 2 2 2 87 1 0 2 2 2 1 2 92 1 0 2 2 2 1 2
25 30 30 -9 2 2 2 -9 76 1 6 2 1 2 1 1 79 1 6 2 1 2 1 1 82 1 6 2 2 2 1 2 86 1 6 2 2 2 1 2
30 29 30 29 0 2 2 2 76 1 5 2 1 1 2 1 79 1 5 2 1 1 1 1 82 1 5 2 1 1 2 1 86 1 5 2 1 1 2 2
26 29 -9 -9 0 0 -9 -9 79 1 0 2 2 2 1 1 82 1 0 2 2 2 2 1 84 1 0 2 2 2 2 1 88 1 0 2 2 2 1 1
30 30 -9 -9 1 1 -9 -9 70 1 7 2 2 1 1 1 73 1 7 2 2 1 2 1 75 1 7 2 1 1 1 1 79 1 7 2 2 2 1 1
28 -9 25 16 0 -9 1 2 75 1 7 2 1 2 1 1 91 1 7 2 1 2 1 1 81 1 7 2 1 2 1 1 85 1 7 2 1 2 1 1
30 30 28 27 1 0 0 0 72 2 9 2 2 2 1 1 75 2 9 2 2 2 1 1 78 2 9 2 2 2 1 1 82 2 9 2 2 2 1 1
27 30 30 23 1 0 0 0 74 2 4 2 2 2 1 1 77 2 4 2 2 2 1 1 80 2 4 2 2 2 1 1 84 2 4 1 2 2 1 1
27 30 25 12 1 0 0 0 75 2 5 2 2 2 1 2 78 2 5 2 2 2 1 1 81 2 5 2 2 2 1 2 85 2 5 2 2 2 1 2
30 30 30 -9 0 0 0 -9 73 1 4 2 2 2 1 1 76 1 4 2 2 2 1 1 79 1 4 2 2 2 1 1 82 1 4 2 2 2 1 2
27 24 -9 -9 0 0 -9 -9 83 1 0 2 2 2 1 1 86 1 0 2 2 2 1 2 89 1 0 2 2 2 1 2 94 1 0 2 2 2 2 2
26 -9 22 -9 0 -9 0 -9 76 1 5 1 2 2 1 1 87 1 5 1 1 1 1 1 82 1 5 1 2 2 1 2 87 1 5 1 2 2 1 2
24 -9 30 0 0 -9 0 0 88 1 2 2 2 1 1 1 95 1 2 2 2 2 1 1 94 1 2 2 2 1 1 1 98 1 2 2 2 1 1 1
28 29 -9 -9 0 1 -9 -9 90 1 6 2 2 2 1 1 92 1 6 2 2 1 2 1 95 1 6 2 2 1 2 1 99 1 6 2 2 2 1 2
23 27 26 -9 0 0 0 -9 78 2 4 2 1 2 1 2 81 2 4 2 1 1 1 2 84 2 4 2 1 1 1 2 88 2 4 2 1 1 1 2
30 30 28 25 0 0 0 0 80 1 10 2 2 2 1 1 83 1 10 2 2 2 1 1 86 1 10 2 2 2 1 1 90 1 10 2 2 2 1 2
20 14 19 24 0 0 0 0 75 2 0 2 2 2 1 1 78 2 0 2 2 2 1 1 81 2 0 2 2 2 1 1 85 2 0 2 2 2 1 1
28 27 29 -9 0 0 0 -9 68 2 0 1 2 2 1 2 71 2 0 1 2 2 2 2 74 2 0 1 2 2 1 2 78 2 0 1 2 2 1 2
27 4 -9 -9 0 0 -9 -9 77 2 0 1 2 2 1 2 80 2 0 1 2 2 1 2 85 2 0 1 2 2 1 2 88 2 0 1 2 2 1 2
30 30 30 -9 0 0 1 -9 70 2 9 2 2 2 1 1 73 2 9 1 2 2 1 1 76 2 9 1 2 2 1 1 79 2 9 1 2 1 1 1
26 28 -9 -9 0 0 -9 -9 69 2 0 2 2 2 1 2 72 2 0 1 2 2 1 2 76 2 0 2 2 2 1 2 79 2 0 2 2 2 1 2
27 26 -9 -9 0 0 -9 -9 94 2 0 2 2 2 1 2 97 2 0 2 2 2 2 2 100 2 0 2 2 2 1 2 104 2 0 2 2 2 1 2
29 19 -9 -9 0 0 -9 -9 92 2 0 1 2 1 1 2 95 2 0 1 2 2 1 2 103 2 0 1 2 1 1 2 103 2 0 1 2 2 1 2
28 28 27 25 0 0 0 0 81 2 0 2 2 2 1 2 84 2 0 2 2 2 2 2 87 2 0 2 2 2 1 2 91 2 0 2 2 2 1 2
29 28 -9 -9 0 0 -9 -9 83 2 0 2 2 2 1 1 87 2 0 2 2 2 1 2 92 2 0 2 2 2 1 2 95 2 0 2 2 2 1 2
22 7 -9 -9 0 0 -9 -9 97 1 8 1 2 2 1 2 100 1 8 1 2 2 1 2 102 1 8 1 2 2 1 2 105 1 8 1 2 2 1 2
30 22 -9 -9 0 0 -9 -9 94 2 0 1 2 2 1 2 97 2 0 1 2 1 1 2 98 2 0 1 2 2 2 2 104 2 0 1 2 2 1 2
30 28 26 -9 0 1 0 -9 69 1 6 2 1 1 2 1 72 1 6 2 1 1 2 1 75 1 6 2 1 1 1 1 79 1 6 2 2 1 1 1
19 19 -9 -9 0 0 -9 -9 94 2 0 2 1 2 1 2 97 2 0 2 1 2 1 2 97 2 0 2 2 2 1 2 103 2 0 2 2 2 1 2
25 20 26 23 0 0 0 0 69 1 0 2 1 1 1 2 72 1 0 2 1 2 2 2 75 1 0 2 1 2 1 2 79 1 0 2 1 2 1 2
30 30 30 29 0 0 0 0 72 1 15 1 2 2 1 1 76 1 15 1 2 2 1 1 79 1 15 1 2 2 1 1 82 1 15 1 2 2 1 1
29 26 28 28 0 0 0 0 78 2 0 2 2 2 1 2 80 2 0 2 2 2 1 2 83 2 0 2 2 2 1 2 87 2 0 2 2 2 1 2
26 22 26 -9 0 0 0 -9 79 2 0 2 2 2 1 2 81 2 0 2 2 2 1 2 84 2 0 2 2 2 1 2 89 2 0 2 2 2 2 2
28 18 17 -9 0 0 1 -9 67 2 0 2 2 2 1 1 70 2 0 2 2 2 1 2 73 2 0 2 2 2 1 2 77 2 0 2 2 2 1 2
27 27 24 -9 0 0 0 -9 70 2 0 2 2 2 1 2 73 2 0 2 2 1 2 2 76 2 0 2 2 2 1 2 81 2 0 2 2 2 1 2
23 29 28 30 0 0 0 0 68 2 0 2 2 2 1 1 71 2 0 2 2 2 2 1 74 2 0 2 2 2 1 1 78 2 0 2 2 2 1 1
30 24 20 0 1 1 0 0 70 2 0 2 1 1 1 2 73 2 0 2 2 2 1 1 76 2 0 2 2 2 1 1 80 2 0 2 2 2 1 1
16 29 -9 -9 0 0 -9 -9 74 2 0 1 2 2 1 2 77 2 0 1 2 2 1 2 80 2 0 1 2 2 1 2 85 2 0 1 2 2 1 2
29 19 27 -9 0 0 0 -9 93 1 5 2 2 2 1 2 96 1 5 2 2 2 1 2 99 1 5 2 2 2 1 2 103 1 5 2 2 2 1 2
29 30 30 30 1 2 1 1 77 1 12 1 2 2 1 2 80 1 12 1 2 2 1 2 83 1 12 1 2 2 1 2 87 1 12 1 2 2 1 2
27 30 28 29 0 0 0 2 73 1 0 2 1 2 1 1 76 1 0 2 1 2 2 1 79 1 0 2 2 2 2 1 83 1 0 2 2 2 1 2
20 7 -9 -9 2 0 -9 -9 92 2 0 2 1 1 1 2 95 2 0 2 1 2 1 2 97 2 0 2 2 2 2 2 102 2 0 2 1 2 2 2
27 24 -9 -9 0 1 -9 -9 81 2 0 2 2 2 1 2 84 2 0 2 2 2 1 2 86 2 0 2 2 2 1 2 89 2 0 2 2 2 1 2
27 29 30 27 0 0 0 0 68 1 0 2 1 1 1 1 71 1 0 2 1 1 2 1 74 1 0 2 1 2 1 1 78 1 0 2 2 2 1 1
29 29 27 30 0 0 0 0 71 2 0 2 2 2 2 1 74 2 0 2 2 2 1 1 77 2 0 2 2 2 1 1 81 2 0 2 2 2 1 1
23 25 -9 -9 2 2 -9 -9 88 2 0 2 2 2 2 1 91 2 0 2 2 2 1 1 107 2 0 2 2 2 1 1 100 2 0 2 2 2 1 1
27 27 25 -9 0 0 0 -9 76 1 0 2 2 2 1 1 79 1 0 2 2 2 1 1 82 1 0 2 2 2 1 1 86 1 0 2 2 2 1 1
28 28 26 24 0 0 0 0 78 1 2 2 2 1 1 1 81 1 2 2 2 1 1 1 84 1 2 2 2 2 1 1 88 1 2 2 2 2 1 1
7 27 28 15 0 0 0 0 83 1 3 2 2 1 1 1 86 1 3 2 2 1 1 1 89 1 3 2 2 1 1 1 93 1 3 2 2 1 1 1
29 28 -9 -9 0 0 -9 -9 68 2 6 1 2 2 1 1 72 2 6 1 2 2 1 2 74 2 6 1 2 2 1 2 79 2 6 1 2 2 1 2
29 29 -9 -9 0 0 -9 -9 88 2 0 1 1 2 1 2 92 2 0 1 1 2 1 2 93 2 0 1 1 2 1 2 98 2 0 1 1 2 1 2
29 0 28 -9 0 0 0 -9 89 2 0 1 2 2 1 2 92 2 0 1 2 2 1 2 95 2 0 1 2 2 1 2 99 2 0 1 2 2 2 2
29 30 24 25 0 2 1 0 72 1 5 2 1 2 2 1 75 1 5 2 2 2 1 1 78 1 5 2 1 1 1 1 82 1 5 2 2 2 1 1
29 28 -9 -9 0 0 -9 -9 70 2 4 1 2 2 1 1 73 2 4 1 2 2 1 1 75 2 4 1 2 2 1 1 80 2 4 1 2 2 1 1
28 27 27 23 0 0 0 0 69 2 0 2 2 2 1 1 72 2 0 2 2 2 2 1 75 2 0 2 2 2 2 1 79 2 0 2 2 2 1 1
26 26 -9 -9 0 0 -9 -9 104 2 2 2 2 2 1 2 107 2 2 2 2 2 1 2 111 2 2 2 2 2 1 2 113 2 2 2 2 2 1 2
27 30 28 25 0 0 1 0 70 2 2 2 2 2 1 2 73 2 2 2 2 2 1 2 76 2 2 2 2 1 1 1 80 2 2 2 2 2 1 1
28 30 29 24 1 2 2 0 68 1 3 2 1 1 1 1 71 1 3 2 1 2 1 1 74 1 3 2 1 2 1 1 78 1 3 2 2 2 1 1
28 28 30 29 2 0 0 0 68 2 0 2 2 2 1 1 71 2 0 2 2 2 1 1 74 2 0 2 2 2 1 1 78 2 0 2 2 2 2 1
22 23 -9 -9 0 0 -9 -9 107 2 0 2 2 2 1 2 110 2 0 2 2 2 1 2 114 2 0 2 2 2 1 2 114 2 0 2 2 2 1 2
23 22 11 -9 1 1 0 -9 106 2 0 2 2 2 2 2 109 2 0 2 2 2 1 2 112 2 0 2 2 2 1 2 115 2 0 2 2 2 2 2
28 30 -9 -9 1 0 -9 -9 70 2 0 1 2 1 1 1 73 2 0 1 2 1 1 1 76 2 0 1 2 1 1 1 80 2 0 1 2 2 1 1
30 28 30 28 0 1 2 0 68 1 8 2 2 2 1 1 71 1 8 2 2 1 1 1 74 1 8 2 2 1 1 1 78 1 8 2 2 2 1 1
27 17 22 19 1 0 0 0 71 2 2 2 2 2 1 2 73 2 2 2 2 2 1 2 76 2 2 2 2 2 1 2 80 2 2 2 2 2 2 2
25 28 28 29 0 0 0 0 68 1 0 2 1 1 2 1 71 1 0 2 1 1 2 1 74 1 0 2 2 1 1 1 78 1 0 2 2 1 1 1
24 26 26 23 0 0 0 0 71 2 0 2 2 2 1 1 74 2 0 2 2 2 2 1 77 2 0 2 2 2 1 1 81 2 0 2 2 2 1 1
27 25 24 -9 1 0 0 -9 70 2 0 2 2 2 1 2 73 2 0 2 1 2 2 2 76 2 0 2 2 2 1 2 80 2 0 2 1 2 2 2
29 25 -9 -9 2 2 -9 -9 102 2 0 2 2 2 2 2 105 2 0 2 2 2 1 2 105 2 0 2 2 2 1 2 111 2 0 2 2 2 2 2
17 7 -9 -9 0 0 -9 -9 104 2 0 2 1 1 1 2 107 2 0 2 2 2 1 1 94 2 0 2 2 2 1 1 110 2 0 2 2 2 1 1
29 30 -9 30 0 0 -9 0 69 1 13 1 2 2 1 1 72 1 13 1 2 2 1 1 75 1 13 1 2 2 1 1 79 1 13 1 2 2 1 1
27 27 30 27 0 0 0 0 70 1 12 2 1 1 1 1 73 1 12 2 1 1 1 1 76 1 12 2 1 2 1 1 80 1 12 2 2 2 1 1
29 30 29 -9 0 0 0 -9 69 1 13 1 1 2 1 1 72 1 13 1 1 2 1 1 75 1 13 1 1 2 1 1 80 1 13 2 1 2 1 1
21 22 8 -9 0 0 0 -9 90 2 0 2 2 1 1 2 93 2 0 2 2 1 1 2 96 2 0 1 2 1 1 2 99 2 0 1 2 1 1 2
21 25 24 -9 1 1 1 -9 88 2 0 2 2 2 2 2 91 2 0 1 2 2 2 2 94 2 0 1 2 2 1 2 98 2 0 1 2 2 1 2
29 28 28 28 2 1 0 0 71 2 9 2 2 2 1 1 74 2 9 2 2 2 1 1 77 2 9 1 2 2 1 1 81 2 9 2 2 2 1 1
29 27 28 -9 0 1 2 -9 68 2 0 2 2 2 1 1 71 2 0 2 2 1 1 2 74 2 0 1 2 2 1 2 79 2 0 2 2 1 1 2
29 29 -9 17 0 1 -9 0 70 2 0 2 2 2 1 2 73 2 0 2 2 2 1 2 76 2 0 2 2 2 1 2 80 2 0 2 2 2 1 2
27 28 29 -9 0 0 0 -9 69 2 5 2 2 2 1 1 72 2 5 2 2 2 1 1 75 2 5 2 2 2 1 1 79 2 5 2 2 2 2 1
7 0 -9 -9 0 0 -9 -9 105 2 0 2 2 2 1 2 107 2 0 2 2 2 1 2 111 2 0 2 2 2 1 2 87 2 0 2 2 2 1 2
22 25 26 -9 0 0 0 -9 69 2 0 2 2 2 2 1 71 2 0 2 2 2 2 1 74 2 0 2 2 2 2 1 80 2 0 2 2 2 1 1
29 27 29 27 0 0 0 0 71 2 0 2 2 2 2 1 73 2 0 2 2 2 2 1 76 2 0 2 2 2 2 2 80 2 0 2 1 1 1 2
28 30 30 30 2 2 1 1 71 1 10 2 1 2 1 1 73 1 10 2 1 2 1 1 76 1 10 2 2 2 1 1 80 1 10 2 2 2 1 1
29 28 29 -9 0 2 1 -9 69 1 4 2 1 1 2 2 71 1 4 2 1 1 1 2 74 1 4 2 1 1 1 2 84 1 4 2 1 2 1 2
30 29 -9 -9 0 0 -9 -9 70 1 6 2 2 1 2 1 73 1 6 2 2 2 2 1 75 1 6 2 2 2 1 1 80 1 6 2 2 2 1 2
29 28 29 26 1 1 0 0 68 1 8 2 1 1 1 2 72 1 8 2 1 1 1 2 75 1 8 2 1 1 1 2 78 1 8 2 1 1 1 2
27 28 29 24 0 0 0 0 68 2 0 2 2 2 1 2 71 2 0 2 2 2 1 2 74 2 0 2 2 2 1 2 78 2 0 2 2 2 1 2
29 30 30 -9 0 0 0 -9 68 1 12 1 1 2 1 1 71 1 12 1 1 2 1 2 74 1 12 1 1 2 1 2 78 1 12 1 1 2 1 1
30 30 30 30 0 0 2 0 69 1 13 2 2 2 1 1 72 1 13 2 1 2 1 1 75 1 13 2 1 2 1 1 79 1 13 2 1 2 1 1
30 30 30 27 0 0 0 0 70 2 0 2 2 2 2 2 73 2 0 2 2 2 1 2 76 2 0 2 2 2 1 2 80 2 0 2 2 2 2 2
30 30 -9 -9 0 0 -9 -9 69 2 12 1 2 2 1 1 72 2 12 1 2 2 1 1 75 2 12 1 2 1 1 1 79 2 12 1 2 1 1 2
27 28 -9 -9 0 0 -9 -9 68 2 4 2 2 2 1 2 70 2 4 2 2 2 1 2 73 2 4 2 2 2 1 2 77 2 4 2 2 2 1 2
21 29 25 -9 0 0 2 -9 69 2 0 2 2 2 1 1 72 2 0 2 2 2 1 1 75 2 0 1 2 2 1 1 79 2 0 2 2 2 1 1
20 0 -9 -9 0 0 -9 -9 102 2 0 2 2 2 1 2 105 2 0 2 2 2 1 2 104 2 0 2 2 2 1 2 110 2 0 2 2 2 1 2
26 29 22 -9 0 0 0 -9 69 1 0 2 2 2 1 2 72 1 0 2 2 2 1 2 75 1 0 2 2 2 1 2 79 1 0 2 2 2 1 2
24 30 25 29 0 0 0 0 68 2 9 2 2 2 1 1 71 2 9 2 2 2 1 1 74 2 9 2 2 2 1 1 78 2 9 1 2 2 1 1
29 29 -9 -9 0 0 -9 -9 68 1 0 2 1 1 2 1 72 1 0 2 2 2 2 1 74 1 0 1 2 2 1 2 78 1 0 1 2 2 1 2
29 29 30 30 0 0 0 0 68 2 3 2 2 2 1 1 71 2 3 2 2 2 1 1 74 2 3 2 2 2 1 1 78 2 3 2 2 2 1 1
29 30 28 29 1 0 0 0 68 1 9 2 1 2 1 1 71 1 9 2 2 2 1 1 74 1 9 2 1 2 1 1 78 1 9 2 2 2 1 1
26 -9 29 24 0 -9 0 0 69 1 4 2 1 1 1 1 91 1 4 2 1 2 1 1 75 1 4 2 1 1 1 1 79 1 4 2 1 1 1 1
29 -9 23 -9 0 -9 0 -9 68 1 2 2 1 1 1 1 95 1 2 2 1 2 2 1 74 1 2 2 2 2 2 1 78 1 2 2 2 2 2 1
30 28 25 30 0 0 0 0 70 1 6 2 1 1 1 1 73 1 6 2 2 1 1 1 76 1 6 2 2 1 2 1 80 1 6 2 2 2 2 1
18 28 -9 -9 0 0 -9 -9 103 2 2 2 2 2 1 2 106 2 2 2 2 2 1 2 106 2 2 2 2 2 1 2 112 2 2 2 2 2 1 2
28 29 24 21 0 0 0 0 75 2 0 2 2 2 1 2 78 2 0 2 2 2 1 2 81 2 0 2 2 2 2 2 85 2 0 2 2 2 2 2
8 6 -9 -9 0 1 -9 -9 105 2 0 2 2 2 1 2 108 2 0 2 2 2 2 2 108 2 0 2 2 2 1 2 111 2 0 2 2 2 2 2
29 29 29 29 2 2 1 1 70 2 0 1 2 2 1 2 74 2 0 2 2 2 1 2 77 2 0 2 2 2 1 2 80 2 0 1 2 2 1 2
28 -9 30 -9 0 -9 0 -9 69 2 9 1 2 2 1 1 77 2 9 1 2 2 2 1 75 2 9 1 2 2 1 1 79 2 9 1 2 2 1 1
29 29 29 29 0 0 0 0 70 2 0 2 2 2 1 1 73 2 0 2 2 2 1 1 76 2 0 2 2 2 1 1 80 2 0 2 2 2 1 1
27 30 30 27 0 0 0 0 76 2 4 1 2 2 1 2 80 2 4 1 2 2 1 2 83 2 4 1 2 2 1 2 86 2 4 1 2 2 1 2
23 -9 26 -9 0 -9 0 -9 69 2 0 2 2 2 1 1 106 2 0 2 2 2 2 1 75 2 0 2 2 2 2 1 78 2 0 2 2 2 1 2
30 30 30 30 2 1 0 2 69 1 3 2 2 2 1 2 71 1 3 2 2 1 1 2 74 1 3 2 2 2 2 2 78 1 3 2 1 2 1 2
29 28 28 28 2 1 1 0 71 1 1 2 1 1 1 1 73 1 1 2 1 1 2 1 76 1 1 2 2 1 1 1 80 1 1 2 1 1 1 1
30 28 23 -9 1 1 0 -9 69 1 8 2 1 1 1 2 72 1 8 2 1 2 1 2 75 1 8 2 1 2 1 2 79 1 8 2 2 2 1 2
26 28 29 26 0 0 0 0 68 1 1 2 1 1 1 1 71 1 1 2 1 1 1 1 74 1 1 2 1 1 1 1 78 1 1 2 1 1 1 1
30 30 -9 -9 1 0 -9 -9 68 1 6 2 2 1 1 1 71 1 6 2 2 1 1 1 72 1 6 2 2 1 1 1 79 1 6 2 2 1 1 1
27 28 29 -9 0 1 0 -9 78 1 0 2 2 2 2 1 81 1 0 2 2 2 1 1 84 1 0 2 2 2 1 1 88 1 0 2 2 2 2 1
30 27 -9 -9 2 1 -9 -9 68 1 2 2 2 2 2 1 71 1 2 2 2 2 2 1 74 1 2 2 2 2 1 1 78 1 2 2 2 2 1 1
27 20 -9 -9 0 0 -9 -9 69 2 0 2 2 2 2 2 72 2 0 2 2 2 1 2 76 2 0 2 2 2 1 2 80 2 0 2 2 2 1 2
26 18 -9 -9 0 0 -9 -9 70 2 0 2 2 2 1 2 73 2 0 2 2 2 1 2 76 2 0 2 2 2 2 2 80 2 0 2 2 2 1 2
30 27 28 28 0 0 0 2 67 1 18 2 1 1 1 1 70 1 18 2 1 1 1 1 73 1 18 2 2 2 1 1 77 1 18 2 1 1 1 1
30 28 27 -9 0 2 0 -9 65 1 3 1 1 2 1 1 68 1 3 1 1 2 1 1 71 1 3 1 1 2 1 1 74 1 3 1 1 2 1 1
28 28 30 30 2 2 2 2 65 2 6 1 2 2 1 1 68 2 6 1 2 2 1 1 71 2 6 1 2 2 1 1 75 2 6 1 2 2 1 2
29 29 -9 -9 0 0 -9 -9 65 2 3 1 2 2 1 1 68 2 3 1 2 2 1 1 71 2 3 1 2 2 1 1 75 2 3 1 2 2 1 1
30 30 28 29 0 0 0 0 65 2 6 1 2 2 1 1 69 2 6 1 2 2 1 1 71 2 6 1 2 2 1 1 76 2 6 1 2 2 1 1
29 30 30 -9 0 1 2 -9 65 2 12 1 2 2 1 1 68 2 12 1 2 2 1 1 71 2 12 1 2 2 1 1 75 2 12 1 2 2 1 1
30 29 30 -9 1 0 1 -9 66 1 2 1 2 2 1 1 69 1 2 1 2 2 1 1 72 1 2 1 2 2 1 1 77 1 2 1 2 2 1 1
21 28 -9 25 0 0 -9 0 91 2 0 1 2 1 1 2 94 2 0 1 2 1 1 2 98 2 0 1 2 2 1 2 101 2 0 1 2 1 1 2
30 30 30 30 1 0 0 1 65 1 17 1 2 2 1 1 68 1 17 1 2 1 1 1 71 1 17 1 2 2 1 1 76 1 17 1 2 2 1 1
29 30 27 28 0 1 0 0 65 2 9 1 2 2 1 1 68 2 9 1 2 2 1 2 71 2 9 1 2 2 1 2 75 2 9 1 2 2 1 2
30 30 -9 -9 0 0 -9 -9 65 2 0 1 2 2 2 1 68 2 0 1 2 2 1 1 71 2 0 1 2 2 1 1 75 2 0 1 2 2 1 1
29 30 -9 -9 0 1 -9 -9 65 1 12 1 2 2 1 1 69 1 12 1 2 2 1 1 72 1 12 1 2 2 2 1 75 1 12 1 2 2 1 1
29 30 30 -9 1 0 1 -9 66 1 6 1 1 1 1 1 69 1 6 1 2 1 1 1 72 1 6 1 1 1 1 1 76 1 6 1 2 1 1 1
29 29 29 30 0 0 0 0 67 2 12 1 2 2 1 1 70 2 12 1 2 2 1 2 73 2 12 1 2 2 1 2 77 2 12 1 2 2 1 2
30 29 30 -9 0 1 0 -9 65 2 15 1 2 2 1 1 68 2 15 1 2 2 1 1 71 2 15 1 2 2 1 1 76 2 15 1 2 2 1 1
23 19 -9 -9 0 0 -9 -9 82 2 0 1 2 2 1 2 85 2 0 1 2 2 2 2 88 2 0 1 2 2 1 2 93 2 0 1 2 2 2 2
18 29 28 -9 0 0 0 -9 83 1 6 2 2 1 1 1 86 1 6 2 2 1 1 1 89 1 6 2 2 2 1 1 93 1 6 2 2 2 1 1
22 26 -9 -9 0 0 -9 -9 89 1 4 2 2 1 1 2 91 1 4 2 2 1 1 2 93 1 4 2 2 2 1 2 100 1 4 2 2 2 1 2
27 29 26 26 0 0 0 0 91 2 0 2 2 2 1 2 93 2 0 2 2 2 1 2 96 2 0 2 2 2 1 2 100 2 0 2 2 2 1 2
14 29 -9 -9 0 0 -9 -9 89 2 0 2 2 2 1 2 91 2 0 2 2 2 1 2 95 2 0 2 2 2 1 2 99 2 0 2 2 2 1 2
29 30 -9 -9 0 0 -9 -9 80 1 0 2 1 1 1 1 83 1 0 1 1 1 1 1 83 1 0 1 1 1 1 1 89 1 0 2 1 1 1 1
24 17 -9 -9 0 0 -9 -9 92 2 0 2 2 1 1 2 94 2 0 2 2 1 1 2 97 2 0 2 2 1 2 2 103 2 0 2 2 1 2 2
30 28 -9 -9 0 0 -9 -9 92 1 0 2 2 2 1 2 94 1 0 2 2 2 2 2 98 1 0 2 2 2 2 2 107 1 0 2 2 2 1 2
27 29 -9 -9 0 0 -9 -9 86 2 0 2 2 2 1 2 88 2 0 2 2 2 1 2 92 2 0 2 2 2 1 2 95 2 0 2 2 2 1 2
19 25 24 -9 0 0 0 -9 88 1 0 2 1 2 1 2 92 1 0 2 2 2 1 1 94 1 0 2 1 2 1 2 96 1 0 2 2 2 1 2
11 25 26 25 0 0 0 2 84 2 0 2 2 2 1 2 87 2 0 2 2 2 1 2 90 2 0 2 2 2 1 2 94 2 0 2 2 2 1 2
25 29 24 -9 0 0 0 -9 81 1 0 2 1 1 1 2 84 1 0 2 1 1 1 1 87 1 0 2 1 1 1 1 90 1 0 2 1 1 1 1
15 17 -9 -9 0 0 -9 -9 97 1 0 2 2 2 1 2 100 1 0 2 2 2 1 2 100 1 0 2 2 2 1 2 105 1 0 2 2 2 1 2
16 28 28 -9 0 0 0 -9 80 2 0 2 2 2 1 2 84 2 0 2 2 2 2 2 86 2 0 2 2 1 1 2 90 2 0 2 2 2 1 2
29 25 0 -9 0 0 0 -9 80 2 0 2 2 2 1 2 84 2 0 2 2 2 2 2 86 2 0 2 2 2 2 2 90 2 0 2 2 2 2 2
18 24 -9 -9 0 0 -9 -9 91 2 0 2 2 1 1 2 94 2 0 2 2 2 1 2 97 2 0 2 2 2 1 2 95 2 0 1 2 2 1 2
6 26 29 -9 0 0 0 -9 83 2 0 2 2 2 1 1 86 2 0 2 2 2 1 1 89 2 0 2 2 2 1 1 93 2 0 2 2 2 1 1
29 20 -9 -9 0 0 -9 -9 82 2 0 1 2 2 2 2 85 2 0 1 2 2 1 2 89 2 0 1 2 2 1 2 92 2 0 1 2 1 2 2
26 23 -9 -9 0 0 -9 -9 90 2 18 2 2 2 1 2 93 2 18 1 2 2 1 2 94 2 18 1 2 2 1 2 98 2 18 1 2 2 1 2
15 -9 25 28 0 -9 0 0 81 2 0 2 2 2 1 2 77 2 0 2 2 2 1 2 87 2 0 2 2 2 1 2 91 2 0 2 2 2 1 2
22 24 25 19 0 0 0 0 83 2 0 2 2 2 1 2 86 2 0 2 2 2 1 2 89 2 0 1 2 2 1 2 93 2 0 2 2 2 1 2
17 11 -9 -9 0 0 -9 -9 85 1 3 2 2 2 1 1 87 1 3 1 2 2 1 1 91 1 3 1 2 2 1 2 95 1 3 1 2 2 2 2
18 25 27 -9 0 0 0 -9 80 1 0 2 1 2 1 1 83 1 0 2 1 2 1 1 86 1 0 2 2 2 1 1 90 1 0 2 2 2 2 1
17 27 18 -9 0 0 0 -9 84 2 0 2 2 2 1 2 88 2 0 2 2 2 1 2 90 2 0 2 2 2 1 2 93 2 0 2 2 2 1 2
17 -9 23 19 0 -9 0 0 80 2 3 2 2 2 1 1 81 2 3 2 2 1 1 2 86 2 3 2 2 1 1 2 90 2 3 2 2 2 1 2
21 0 16 -9 0 0 0 -9 90 2 0 2 2 2 1 2 93 2 0 2 2 2 1 2 96 2 0 2 2 2 1 2 100 2 0 2 2 2 1 2
17 12 -9 -9 0 0 -9 -9 87 2 0 2 2 2 1 2 90 2 0 2 2 2 1 2 91 2 0 2 2 2 1 2 96 2 0 2 2 2 1 2
20 23 20 23 0 0 0 0 80 2 0 2 2 2 1 2 83 2 0 2 2 2 1 2 86 2 0 2 2 2 1 2 90 2 0 2 2 2 2 2
21 28 -9 -9 0 0 -9 -9 80 2 0 2 2 2 1 2 83 2 0 2 2 2 1 2 100 2 0 2 2 2 1 2 91 2 0 2 2 2 1 2
29 29 25 -9 0 0 0 -9 81 2 0 2 2 2 1 2 84 2 0 1 2 2 1 2 87 2 0 1 2 2 1 2 91 2 0 2 2 2 1 2
20 18 13 -9 0 0 0 -9 90 1 3 2 2 1 1 1 93 1 3 2 2 2 1 1 96 1 3 2 2 2 1 1 99 1 3 2 2 2 1 2
24 29 19 -9 0 0 0 -9 88 2 1 2 2 2 1 2 91 2 1 2 2 2 1 2 94 2 1 2 2 2 1 2 98 2 1 1 2 1 1 2
18 26 15 -9 0 0 0 -9 90 2 0 2 2 2 1 2 93 2 0 2 2 2 2 2 96 2 0 2 2 2 1 2 100 2 0 2 2 2 1 2
24 20 -9 -9 0 0 -9 -9 89 2 0 2 2 2 1 2 93 2 0 2 2 2 1 2 94 2 0 2 2 2 1 2 98 2 0 2 2 1 1 2
27 29 24 -9 0 0 0 -9 90 1 0 2 2 1 1 2 93 1 0 2 2 1 1 2 96 1 0 1 2 1 1 2 101 1 0 1 2 2 1 2
21 27 -9 -9 2 2 -9 -9 90 1 0 2 2 2 1 1 93 1 0 2 2 1 1 1 97 1 0 2 2 1 1 1 99 1 0 2 2 2 1 1
26 30 30 -9 0 0 0 -9 80 2 0 2 2 2 1 1 83 2 0 2 2 2 1 1 86 2 0 2 2 2 1 1 90 2 0 2 2 2 1 1
25 29 -9 -9 0 1 -9 -9 90 1 0 2 2 2 1 1 94 1 0 2 2 1 1 2 96 1 0 2 1 2 1 2 100 1 0 2 1 1 1 2
20 18 -9 -9 0 0 -9 -9 92 1 0 2 2 2 1 1 95 1 0 2 2 2 1 2 100 1 0 2 2 2 1 2 102 1 0 2 2 2 1 2
25 24 26 26 0 0 0 0 94 1 0 2 2 2 1 2 97 1 0 2 2 2 2 2 100 1 0 2 2 2 2 2 104 1 0 2 2 2 2 2
25 18 -9 -9 0 0 -9 -9 90 1 0 2 2 2 1 1 93 1 0 2 1 1 1 2 96 1 0 2 1 2 1 1 100 1 0 2 2 2 1 1
16 16 -9 -9 0 0 -9 -9 92 2 0 2 2 2 1 2 95 2 0 2 2 2 1 2 98 2 0 2 2 2 1 2 102 2 0 2 2 2 1 2
15 4 -9 -9 0 0 -9 -9 94 1 12 2 2 2 1 2 97 1 12 2 2 2 1 2 100 1 12 2 2 2 1 2 104 1 12 2 2 2 1 2
21 24 14 23 0 0 0 0 90 2 0 2 2 2 1 2 93 2 0 2 2 2 1 2 96 2 0 2 2 2 1 2 100 2 0 2 2 2 1 2
17 24 24 -9 0 0 0 -9 89 2 0 2 2 2 1 2 92 2 0 2 2 2 2 2 95 2 0 2 2 2 1 2 98 2 0 2 2 2 2 2
23 3 -9 -9 0 0 -9 -9 90 2 0 2 2 2 1 2 93 2 0 2 2 2 1 2 95 2 0 2 2 2 1 2 99 2 0 2 2 2 1 2
19 26 10 -9 0 2 0 -9 89 1 0 2 2 2 1 1 93 1 0 2 2 2 1 1 95 1 0 2 2 2 2 1 100 1 0 2 2 2 1 1
22 29 22 -9 0 0 0 -9 90 2 0 2 2 2 1 2 93 2 0 2 2 2 1 2 96 2 0 2 2 2 1 2 99 2 0 2 2 2 1 2
18 27 30 27 0 0 0 0 92 1 3 2 2 2 1 2 95 1 3 2 2 2 1 2 98 1 3 2 2 2 2 2 102 1 3 2 2 2 1 2
18 29 -9 -9 0 0 -9 -9 92 2 0 2 2 2 1 1 95 2 0 2 2 2 2 2 101 2 0 2 2 2 1 2 107 2 0 2 2 2 1 2
11 19 -9 -9 0 0 -9 -9 95 2 0 2 2 2 1 2 98 2 0 2 2 2 1 2 101 2 0 2 2 2 1 2 106 2 0 2 2 2 1 2
27 23 -9 -9 0 0 -9 -9 90 1 0 2 2 2 1 2 93 1 0 2 2 2 1 2 94 1 0 2 2 2 2 2 99 1 0 2 2 2 2 2
25 19 -9 0 0 0 -9 0 90 1 0 2 2 2 1 2 93 1 0 2 2 2 1 2 95 1 0 2 2 2 1 2 100 1 0 1 2 2 1 2
22 22 -9 -9 0 0 -9 -9 93 2 0 2 2 2 1 2 97 2 0 2 2 2 1 2 98 2 0 2 2 2 1 2 103 2 0 2 2 2 1 2
19 26 -9 -9 0 0 -9 -9 100 2 0 2 2 2 1 2 103 2 0 2 2 2 1 2 106 2 0 2 2 2 1 2 73 2 0 2 2 2 1 2
17 11 -9 -9 0 0 -9 -9 92 2 0 2 2 2 1 1 95 2 0 2 2 2 1 2 96 2 0 2 2 2 1 2 103 2 0 2 2 2 1 2
26 10 -9 -9 0 0 -9 -9 90 2 0 2 2 2 1 2 93 2 0 2 2 2 1 2 96 2 0 2 2 2 1 2 99 2 0 2 2 2 1 2
11 4 -9 -9 0 0 -9 -9 96 2 0 2 2 2 2 2 99 2 0 2 2 2 1 2 101 2 0 2 2 2 1 2 106 2 0 2 2 2 1 2
23 0 18 -9 0 0 0 -9 94 2 0 2 2 2 1 2 97 2 0 2 2 1 1 2 100 2 0 2 2 1 1 2 104 2 0 2 2 1 1 2
24 4 14 -9 0 0 0 -9 92 2 0 2 2 2 1 2 95 2 0 2 2 2 1 2 98 2 0 2 2 2 1 2 103 2 0 2 2 2 1 2
18 20 17 -9 0 0 0 -9 91 2 0 2 2 2 1 2 94 2 0 2 2 2 1 2 96 2 0 2 2 2 1 2 100 2 0 2 2 2 1 2
29 14 -9 -9 0 0 -9 -9 85 2 0 2 2 2 1 2 88 2 0 2 2 2 1 2 89 2 0 2 2 2 1 2 95 2 0 2 2 2 1 2
25 23 -9 -9 0 0 -9 -9 94 1 0 2 2 1 1 2 97 1 0 2 2 1 1 2 100 1 0 2 2 1 1 2 104 1 0 2 2 2 1 2
27 28 28 -9 0 2 0 -9 80 1 0 2 1 2 1 1 83 1 0 2 1 2 1 1 86 1 0 2 2 2 1 1 90 1 0 2 1 2 1 1
26 20 -9 -9 1 0 -9 -9 91 1 0 2 2 2 1 1 94 1 0 2 2 2 2 1 96 1 0 2 2 2 1 2 100 1 0 2 2 2 1 2
22 0 -9 -9 0 0 -9 -9 100 2 0 2 2 2 1 2 103 2 0 2 2 2 1 2 108 2 0 2 2 2 1 2 110 2 0 2 2 2 2 2
17 0 -9 -9 0 0 -9 -9 101 2 0 2 2 2 1 2 104 2 0 2 2 2 1 2 107 2 0 2 2 2 2 2 111 2 0 2 2 2 1 2
23 24 -9 -9 0 0 -9 -9 91 1 0 2 2 2 1 2 94 1 0 2 2 1 1 2 95 1 0 2 2 2 1 2 101 1 0 2 2 2 1 2
18 16 0 -9 0 0 0 -9 100 2 0 2 2 1 1 2 103 2 0 2 2 1 2 2 106 2 0 2 2 1 1 2 73 2 0 2 2 2 1 2
23 8 0 -9 0 0 0 -9 100 2 0 2 2 2 1 2 103 2 0 2 2 2 1 2 105 2 0 2 2 2 1 2 109 2 0 2 2 2 1 2
19 9 19 -9 0 0 0 -9 100 2 0 2 2 2 1 2 102 2 0 2 2 2 1 2 105 2 0 2 2 2 1 2 109 2 0 2 2 2 1 2
5 10 -9 -9 0 0 -9 -9 100 2 0 2 2 2 1 2 103 2 0 2 2 2 1 2 84 2 0 2 2 2 1 2 108 2 0 2 2 2 1 2
24 27 26 -9 0 0 0 -9 100 1 0 2 2 2 1 1 103 1 0 2 1 2 1 2 106 1 0 2 1 1 1 2 111 1 0 2 1 1 1 2
29 22 -9 -9 0 0 -9 -9 101 2 0 2 2 2 1 2 104 2 0 2 2 2 1 2 107 2 0 2 2 2 2 2 97 2 0 2 2 2 1 2
29 25 -9 -9 0 0 -9 -9 93 1 3 2 2 2 1 2 96 1 3 2 2 2 2 1 98 1 3 2 2 2 1 1 102 1 3 2 2 2 2 2
22 21 -9 -9 1 0 -9 -9 90 2 0 2 2 2 1 2 93 2 0 2 2 2 1 2 95 2 0 2 2 2 1 2 100 2 0 2 2 2 1 2
25 28 27 -9 0 0 0 -9 67 2 0 2 2 2 1 1 70 2 0 2 2 1 1 1 73 2 0 2 2 2 1 1 78 2 0 2 2 1 1 1
18 22 -9 -9 0 0 -9 -9 93 1 0 2 2 2 1 2 96 1 0 1 2 2 1 2 98 1 0 2 2 2 2 2 103 1 0 2 2 2 2 2
15 13 0 -9 0 0 0 -9 92 2 0 2 2 2 1 2 95 2 0 2 2 2 1 2 98 2 0 2 2 2 1 2 101 2 0 1 2 2 1 2
24 26 25 -9 0 0 0 -9 86 1 0 2 2 2 1 1 89 1 0 2 1 2 1 1 92 1 0 2 1 2 1 1 96 1 0 2 2 2 1 1
21 12 -9 -9 0 0 -9 -9 89 1 0 2 2 2 1 2 92 1 0 2 2 2 2 2 94 1 0 2 2 2 1 2 99 1 0 2 2 2 1 2
16 17 -9 -9 0 0 -9 -9 94 1 0 2 2 2 1 1 97 1 0 2 2 2 1 1 99 1 0 2 1 2 1 1 104 1 0 2 1 2 1 1
23 14 10 -9 0 0 0 -9 82 1 0 2 2 2 1 1 85 1 0 2 2 2 1 1 97 1 0 2 2 2 2 1 93 1 0 2 2 2 2 1
21 28 -9 -9 0 0 -9 -9 95 2 0 2 2 2 1 2 98 2 0 2 2 2 1 2 101 2 0 2 2 2 2 2 105 2 0 2 2 2 2 2
20 29 0 -9 1 0 0 -9 96 1 5 2 2 2 1 2 99 1 5 2 1 2 1 2 102 1 5 2 1 2 1 2 105 1 5 2 2 2 1 2
18 22 -9 -9 0 0 -9 -9 90 1 0 2 1 2 1 2 93 1 0 2 1 2 1 2 98 1 0 2 1 2 1 2 99 1 0 2 1 2 2 2
28 0 29 -9 0 0 0 -9 86 1 0 2 2 2 1 2 89 1 0 2 1 1 1 2 92 1 0 2 1 2 1 2 97 1 0 2 1 2 1 2
21 18 15 -9 0 0 0 -9 89 2 0 2 2 2 1 2 92 2 0 2 2 2 1 2 95 2 0 1 2 2 1 2 100 2 0 2 2 2 1 2
20 30 30 -9 1 0 0 -9 84 1 0 2 2 2 1 2 87 1 0 2 1 1 1 2 89 1 0 2 1 1 1 2 94 1 0 2 1 2 1 2
26 30 -9 -9 0 0 -9 -9 88 1 6 2 1 2 1 1 91 1 6 2 2 2 1 1 95 1 6 2 1 2 1 2 98 1 6 2 2 2 1 2
15 26 -9 -9 0 0 -9 -9 93 1 0 1 2 1 1 2 96 1 0 2 2 2 1 2 100 1 0 2 2 2 1 2 104 1 0 1 2 2 1 2
24 17 -9 -9 0 0 -9 -9 88 2 3 2 2 2 1 2 91 2 3 2 2 2 1 2 94 2 3 2 2 2 1 2 98 2 3 2 2 2 1 2
22 27 29 -9 0 1 0 -9 81 1 0 2 2 2 1 2 84 1 0 2 2 1 1 2 87 1 0 2 2 2 1 2 90 1 0 2 2 2 1 2
27 29 -9 -9 0 0 -9 -9 91 1 24 2 2 1 1 2 94 1 24 2 2 1 1 2 95 1 24 2 2 1 1 2 100 1 24 2 2 1 1 2
13 6 -9 -9 0 0 -9 -9 93 2 6 2 1 2 1 1 96 2 6 2 1 2 1 2 99 2 6 2 1 2 2 2 104 2 6 2 1 2 2 2
17 28 30 20 0 0 0 0 80 2 6 1 2 2 1 2 83 2 6 1 2 2 1 2 86 2 6 2 2 2 1 2 91 2 6 2 2 1 1 2
22 25 -9 -9 0 0 -9 -9 91 1 5 2 2 2 1 2 94 1 5 2 2 2 1 2 97 1 5 2 2 2 1 2 95 1 5 2 2 2 2 2
22 30 -9 -9 1 2 -9 -9 81 1 2 2 1 1 1 1 84 1 2 2 1 1 1 1 86 1 2 2 1 2 1 1 89 1 2 2 1 1 1 1
28 27 -9 -9 0 0 -9 -9 88 1 0 2 2 1 1 2 91 1 0 2 2 1 2 2 95 1 0 2 2 1 1 2 98 1 0 2 2 2 1 2
20 23 0 -9 0 0 0 -9 82 1 0 2 1 2 1 1 85 1 0 2 2 2 1 1 88 1 0 2 2 2 1 1 92 1 0 2 1 1 1 1
26 25 -9 -9 0 1 -9 -9 90 1 0 2 1 2 1 1 93 1 0 2 1 2 1 1 94 1 0 2 1 2 1 1 99 1 0 2 1 2 1 2
17 25 28 -9 0 0 0 -9 102 2 0 2 2 2 1 2 105 2 0 2 2 1 1 2 108 2 0 2 2 2 1 2 90 2 0 2 2 1 1 2
21 0 -9 -9 0 0 -9 -9 100 2 0 2 2 2 1 2 103 2 0 2 2 1 1 2 106 2 0 2 2 1 1 2 110 2 0 2 2 1 1 2
22 22 26 -9 0 2 0 -9 101 2 0 2 2 2 1 2 104 2 0 2 2 1 1 2 107 2 0 2 2 2 1 2 110 2 0 2 2 2 1 2
17 23 -9 -9 0 0 -9 -9 89 1 2 2 2 2 1 2 92 1 2 2 2 2 2 2 95 1 2 2 2 2 2 2 98 1 2 2 2 2 2 2
30 28 24 -9 1 0 0 -9 81 1 2 2 2 2 1 2 84 1 2 2 1 1 1 2 87 1 2 2 1 1 1 2 91 1 2 2 2 2 1 2
28 8 -9 -9 1 0 -9 -9 84 1 2 2 2 2 1 2 87 1 2 2 1 1 1 1 88 1 2 2 2 1 1 1 94 1 2 2 1 1 1 2
26 28 30 19 1 0 2 0 80 1 1 2 2 2 1 1 83 1 1 2 1 1 2 1 86 1 1 2 1 1 1 2 90 1 1 2 1 2 1 2
23 24 -9 -9 0 0 -9 -9 80 1 0 2 2 2 1 2 83 1 0 2 2 2 1 2 85 1 0 2 2 2 1 2 91 1 0 2 2 2 1 2
26 28 25 -9 1 0 0 -9 82 1 1 2 2 2 1 2 85 1 1 2 2 2 1 2 88 1 1 2 2 2 1 2 92 1 1 2 2 2 1 2
28 22 -9 -9 1 0 -9 -9 93 1 2 2 2 2 1 1 96 1 2 2 2 2 1 2 98 1 2 2 2 2 1 2 104 1 2 2 2 2 1 2
26 26 -9 -9 1 0 -9 -9 85 1 1 2 2 2 1 1 88 1 1 2 1 2 1 1 89 1 1 2 2 2 1 1 94 1 1 2 2 2 1 1
24 23 29 16 0 0 0 0 89 1 0 2 2 2 1 2 92 1 0 2 1 2 1 2 95 1 0 2 1 2 1 2 100 1 0 2 1 2 1 2
28 28 -9 -9 0 0 -9 -9 90 1 1 2 2 2 1 1 93 1 1 2 2 2 1 1 94 1 1 2 2 2 1 1 100 1 1 2 2 2 1 2
29 26 -9 -9 0 0 -9 -9 84 2 0 2 2 2 1 2 87 2 0 2 1 2 1 2 90 2 0 2 1 1 1 2 93 2 0 2 1 2 2 2
28 26 27 15 0 0 0 0 84 2 0 2 2 2 1 1 87 2 0 2 2 2 1 1 89 2 0 2 2 2 1 2 94 2 0 2 2 2 2 2
25 30 -9 -9 1 2 -9 -9 84 1 1 2 2 2 1 1 87 1 1 2 2 2 1 1 88 1 1 2 2 2 1 1 93 1 1 2 2 2 1 1
22 0 -9 -9 0 0 -9 -9 93 1 0 2 2 2 1 2 96 1 0 2 2 2 1 2 100 1 0 2 2 2 1 2 103 1 0 1 2 2 1 2
30 28 26 13 1 0 1 0 80 1 2 2 2 2 1 1 83 1 2 2 2 1 1 1 86 1 2 2 2 2 1 1 90 1 2 2 2 2 1 2
24 30 -9 -9 1 0 -9 -9 87 1 0 2 2 2 1 1 90 1 0 1 2 1 1 1 96 1 0 1 2 1 1 1 97 1 0 1 2 1 1 1
25 27 8 -9 0 0 0 -9 84 2 0 2 2 2 1 2 87 2 0 2 2 2 1 2 90 2 0 2 2 2 1 2 94 2 0 2 2 2 1 2
23 -9 0 -9 0 -9 0 -9 102 2 0 2 2 2 1 2 81 2 0 2 2 2 1 2 108 2 0 2 2 2 2 2 110 2 0 2 2 2 2 2
28 27 21 -9 0 0 0 -9 83 2 1 2 2 2 1 2 86 2 1 2 2 2 1 2 89 2 1 2 1 2 2 2 93 2 1 1 1 2 1 2
30 29 29 29 1 0 0 0 67 1 0 2 2 2 1 1 70 1 0 2 2 2 1 1 73 1 0 2 2 2 1 1 77 1 0 2 2 2 1 1
21 24 -9 -9 0 0 -9 -9 100 2 0 2 2 2 1 2 103 2 0 2 1 2 1 2 107 2 0 2 2 2 2 2 110 2 0 2 2 2 1 2
20 15 11 -9 0 0 0 -9 93 1 0 2 1 2 1 2 96 1 0 2 2 1 1 1 99 1 0 2 2 2 1 1 103 1 0 2 1 2 1 2
30 30 -9 -9 1 2 -9 -9 65 1 0 2 2 2 1 1 68 1 0 2 2 2 1 1 72 1 0 2 2 2 1 1 75 1 0 2 2 2 1 1
27 4 -9 -9 0 0 -9 -9 88 1 9 2 2 2 1 1 91 1 9 2 2 2 1 1 93 1 9 2 2 2 1 1 97 1 9 1 2 2 1 1
27 27 28 30 0 0 0 0 68 2 0 2 2 2 1 2 70 2 0 2 2 2 1 2 73 2 0 2 2 2 1 2 78 2 0 2 2 2 1 2
22 19 29 -9 0 0 0 -9 100 2 0 2 2 2 1 2 103 2 0 1 2 2 2 2 106 2 0 2 2 2 1 2 110 2 0 2 2 2 1 2
15 20 21 -9 0 0 0 -9 100 2 0 2 2 2 1 2 103 2 0 1 2 2 2 2 105 2 0 2 2 2 1 2 109 2 0 2 2 2 2 2
24 7 28 -9 0 0 0 -9 100 2 0 2 2 2 1 2 103 2 0 2 2 2 1 2 106 2 0 2 2 2 1 2 111 2 0 2 2 2 1 2
20 27 29 30 0 0 0 0 102 1 5 2 1 2 1 1 105 1 5 2 1 2 1 1 107 1 5 2 1 2 1 1 112 1 5 2 1 2 1 1
17 29 0 -9 0 0 0 -9 90 2 0 2 2 2 1 2 93 2 0 2 2 2 1 2 96 2 0 2 2 2 1 2 99 2 0 2 2 2 1 2
13 23 19 19 0 0 0 0 100 2 0 2 2 2 1 1 103 2 0 2 2 2 2 1 106 2 0 2 2 2 1 1 73 2 0 2 2 2 1 1
11 17 9 -9 0 0 0 -9 104 2 5 2 2 2 1 2 107 2 5 2 2 2 1 2 110 2 5 2 2 2 1 2 113 2 5 2 2 2 1 2
28 30 -9 23 1 0 -9 0 102 2 0 2 2 2 1 2 105 2 0 2 2 1 1 2 106 2 0 2 2 1 1 2 111 2 0 2 2 1 1 2
24 21 14 -9 0 0 0 -9 100 2 0 2 2 2 1 2 103 2 0 1 2 2 1 2 106 2 0 2 2 2 1 2 110 2 0 2 2 2 1 1
25 23 23 -9 0 0 0 -9 65 2 2 2 2 2 1 2 68 2 2 2 2 2 1 2 71 2 2 2 2 2 1 2 75 2 2 2 2 2 1 2
25 25 28 30 0 0 0 1 66 1 0 2 1 2 1 1 69 1 0 2 1 2 1 1 72 1 0 2 1 1 1 1 76 1 0 2 1 2 1 1
27 30 30 -9 1 1 1 -9 65 1 6 2 2 2 1 1 68 1 6 2 2 1 1 1 71 1 6 2 2 1 1 1 75 1 6 2 2 1 1 1
28 30 30 -9 2 2 2 -9 67 1 6 2 2 1 1 1 70 1 6 2 1 2 1 1 73 1 6 2 1 2 1 1 77 1 6 2 1 2 1 1
27 28 29 30 0 0 0 0 67 2 0 2 2 2 1 2 70 2 0 2 2 2 1 2 73 2 0 2 2 2 1 2 77 2 0 2 2 2 1 2
27 28 24 -9 0 0 0 -9 67 2 4 2 2 2 1 1 70 2 4 2 2 2 1 1 73 2 4 2 2 2 1 1 77 2 4 2 2 2 1 2
25 27 22 30 0 0 0 0 65 2 0 2 2 2 1 1 68 2 0 2 2 2 1 2 71 2 0 2 2 2 1 2 75 2 0 2 2 2 1 2
15 27 -9 -9 0 0 -9 -9 96 2 7 2 2 2 1 2 99 2 7 2 2 2 1 2 101 2 7 2 2 2 1 2 105 2 7 1 2 2 1 2
24 16 -9 -9 0 0 -9 -9 89 1 2 2 2 2 1 2 92 1 2 2 2 2 1 2 94 1 2 2 2 2 1 2 99 1 2 2 2 2 1 2
29 12 17 11 0 0 0 0 66 2 0 2 2 2 1 2 69 2 0 2 2 2 1 2 72 2 0 2 2 2 1 2 76 2 0 2 2 2 1 2
27 30 29 23 0 0 0 0 67 1 0 2 2 2 1 1 70 1 0 2 2 2 1 1 73 1 0 2 1 1 1 1 78 1 0 2 2 2 1 1
21 26 24 0 0 0 0 0 67 2 0 2 2 2 1 1 70 2 0 2 2 2 1 1 72 2 0 2 2 2 1 1 77 2 0 2 2 2 1 1
6 25 0 -9 0 0 0 -9 80 2 2 2 2 2 1 1 83 2 2 2 2 2 2 1 85 2 2 2 2 2 2 1 88 2 2 1 2 2 2 2
30 30 30 -9 0 0 0 -9 66 1 0 2 2 2 1 1 69 1 0 2 2 2 2 1 72 1 0 2 2 2 1 1 76 1 0 2 2 2 1 1
30 30 30 -9 1 0 0 -9 66 1 0 2 1 2 1 1 69 1 0 2 2 2 1 1 72 1 0 2 2 2 1 1 76 1 0 2 2 2 1 1
30 22 30 17 0 0 0 0 66 2 0 2 2 2 1 1 69 2 0 2 2 2 2 1 71 2 0 2 2 2 1 1 76 2 0 2 2 2 1 1
30 29 -9 -9 1 0 -9 -9 65 1 6 2 1 1 1 1 68 1 6 2 2 2 1 2 72 1 6 2 2 1 1 2 75 1 6 2 2 1 1 2
30 27 30 -9 1 0 0 -9 65 2 0 2 2 2 1 1 68 2 0 2 2 2 1 1 71 2 0 2 2 2 1 1 76 2 0 2 2 2 1 1
30 28 29 -9 1 0 0 -9 66 1 0 2 1 1 1 1 69 1 0 2 2 1 2 1 72 1 0 2 2 2 1 1 76 1 0 2 2 2 1 1
21 27 -9 -9 0 0 -9 -9 100 2 0 2 2 2 1 2 103 2 0 1 2 2 1 2 106 2 0 1 2 2 1 2 111 2 0 1 2 2 1 2
30 26 30 25 1 0 0 0 67 1 0 2 1 1 1 1 70 1 0 2 1 1 1 1 73 1 0 2 2 1 1 1 77 1 0 2 1 1 1 1
29 23 19 15 0 0 0 0 67 1 0 2 2 1 1 1 70 1 0 2 2 1 1 1 73 1 0 2 2 2 1 1 78 1 0 2 2 2 1 1
29 29 30 18 1 0 0 0 67 1 0 2 1 1 1 1 70 1 0 2 1 1 1 1 73 1 0 2 2 2 1 1 77 1 0 2 2 2 1 2
30 30 30 24 1 0 0 0 67 1 0 2 2 1 1 1 70 1 0 2 2 1 1 1 73 1 0 2 2 2 1 1 77 1 0 2 2 2 1 1
29 22 16 -9 1 0 0 -9 67 1 0 2 1 2 1 2 70 1 0 2 1 1 1 2 73 1 0 2 1 2 1 2 78 1 0 2 1 2 1 2
29 27 21 -9 1 0 0 -9 65 1 0 2 1 1 1 1 68 1 0 2 1 1 1 1 71 1 0 2 1 1 1 1 75 1 0 2 1 1 1 1
30 29 30 30 1 0 0 0 67 2 0 2 2 2 1 1 70 2 0 2 2 2 1 1 73 2 0 2 2 2 1 1 77 2 0 2 2 2 1 1
29 26 30 -9 0 0 0 -9 67 1 0 2 2 2 1 1 70 1 0 2 2 2 1 1 73 1 0 2 2 2 1 1 77 1 0 2 2 2 1 1
21 29 -9 -9 0 0 -9 -9 100 2 0 2 2 2 1 2 103 2 0 1 2 2 1 2 107 2 0 2 2 2 2 2 110 2 0 2 2 2 1 2
29 30 29 30 1 0 0 0 67 2 0 2 2 2 1 1 69 2 0 2 2 2 1 1 72 2 0 2 2 2 1 1 77 2 0 2 2 2 1 1
29 28 30 -9 0 0 0 -9 67 1 6 2 2 1 1 1 70 1 6 1 2 1 1 1 73 1 6 2 2 1 1 1 78 1 6 2 2 1 1 1
30 30 28 29 1 0 0 0 68 2 0 2 2 2 1 1 71 2 0 2 2 2 1 1 74 2 0 2 2 2 1 1 78 2 0 1 2 2 1 1
29 24 30 29 1 2 0 0 66 2 0 2 2 2 1 2 68 2 0 2 2 1 2 2 71 2 0 2 2 2 1 2 76 2 0 1 2 2 1 2
27 28 30 -9 1 0 0 -9 67 2 0 2 2 2 1 1 70 2 0 2 2 1 1 1 73 2 0 2 2 1 1 1 77 2 0 2 2 2 1 2
26 28 -9 -9 0 0 -9 -9 89 1 15 1 2 2 1 1 92 1 15 1 2 2 1 2 93 1 15 1 2 2 2 2 98 1 15 1 2 2 2 2
10 10 -9 -9 0 0 -9 -9 90 2 0 2 2 2 1 1 93 2 0 2 2 2 1 2 93 2 0 2 2 2 1 2 99 2 0 2 2 2 1 2
29 -9 30 26 1 -9 2 1 91 2 2 2 2 2 1 2 92 2 2 2 2 2 1 2 96 2 2 2 2 2 1 2 101 2 2 2 2 2 1 2
24 24 -9 -9 0 0 -9 -9 95 1 0 2 2 2 1 1 98 1 0 2 2 2 1 1 101 1 0 2 2 2 1 1 105 1 0 2 2 2 1 2
25 19 -9 -9 0 1 -9 -9 91 1 3 2 1 1 1 2 94 1 3 2 2 1 1 2 96 1 3 2 2 2 2 2 101 1 3 2 2 1 1 2
21 30 30 -9 0 0 0 -9 90 1 6 1 2 2 1 2 93 1 6 2 2 2 1 2 96 1 6 2 2 2 1 2 99 1 6 1 2 2 1 2
16 29 -9 -9 0 0 -9 -9 91 1 4 2 2 2 1 2 94 1 4 2 2 2 1 2 96 1 4 2 2 2 1 2 100 1 4 2 2 2 1 2
18 0 -9 -9 0 0 -9 -9 91 2 0 1 2 2 1 2 94 2 0 2 2 1 1 2 96 2 0 1 2 2 1 2 101 2 0 1 2 2 1 2
22 29 24 -9 0 0 0 -9 91 1 0 2 2 2 1 2 94 1 0 2 2 2 1 2 97 1 0 2 1 2 1 2 101 1 0 2 1 1 2 2
16 30 30 -9 0 0 0 -9 101 2 0 2 2 2 1 2 104 2 0 2 2 2 1 1 106 2 0 2 2 2 1 1 110 2 0 2 2 2 1 2
22 28 7 -9 0 0 0 -9 90 1 3 2 1 2 1 2 93 1 3 2 1 1 1 2 96 1 3 2 1 2 1 2 100 1 3 2 1 2 1 2
22 22 -9 -9 0 0 -9 -9 88 2 1 2 2 2 1 2 91 2 1 2 2 2 1 2 96 2 1 2 2 2 1 2 97 2 1 2 2 2 1 2
22 29 -9 -9 0 0 -9 -9 91 2 0 2 2 2 1 2 95 2 0 2 2 2 1 2 95 2 0 2 2 2 2 2 101 2 0 2 2 2 2 2
22 29 16 -9 0 0 0 -9 98 1 0 2 2 2 1 1 101 1 0 2 1 2 2 1 104 1 0 2 2 2 1 1 109 1 0 2 1 2 1 1
16 16 -9 -9 0 0 -9 -9 88 1 0 2 1 1 1 2 91 1 0 2 1 2 1 2 93 1 0 2 2 2 1 2 98 1 0 2 2 2 1 2
20 21 28 -9 0 0 0 -9 91 2 0 2 2 2 1 2 94 2 0 2 2 2 1 2 97 2 0 2 2 2 1 2 101 2 0 2 2 2 1 2
15 19 -9 -9 0 0 -9 -9 88 1 1 2 2 2 1 2 91 1 1 2 2 2 1 2 95 1 1 2 2 2 1 2 98 1 1 2 2 2 2 2
23 27 26 -9 0 0 0 -9 99 2 4 1 2 2 1 2 102 2 4 1 2 2 1 2 105 2 4 1 2 2 1 2 109 2 4 1 2 2 1 2
19 13 -9 -9 0 0 -9 -9 88 2 6 2 2 2 1 2 91 2 6 2 2 2 1 2 91 2 6 2 2 2 2 2 97 2 6 2 2 2 1 2
26 29 -9 -9 0 0 -9 -9 88 2 4 2 2 2 1 2 91 2 4 2 2 2 1 2 93 2 4 2 2 2 1 2 97 2 4 2 2 2 2 2
7 0 -9 -9 0 0 -9 -9 99 2 0 1 2 2 1 2 102 2 0 1 1 1 1 2 82 2 0 2 1 2 1 2 106 2 0 2 1 1 1 2
22 23 -9 -9 0 0 -9 -9 88 2 0 2 2 2 1 2 91 2 0 2 1 2 1 2 95 2 0 2 1 2 1 2 98 2 0 2 2 2 1 2
20 21 -9 -9 0 0 -9 -9 88 2 0 2 2 2 1 2 91 2 0 2 2 2 1 2 95 2 0 2 2 2 1 2 99 2 0 2 2 2 1 2
30 18 -9 -9 0 0 -9 -9 93 1 3 2 2 2 1 1 96 1 3 2 2 2 1 2 98 1 3 2 2 2 1 2 103 1 3 2 2 2 1 2
29 28 28 28 0 0 0 0 72 2 0 2 2 2 1 2 75 2 0 2 2 2 1 2 78 2 0 2 2 2 1 2 82 2 0 2 2 2 1 2
30 29 -9 -9 0 0 -9 -9 78 1 0 2 2 2 1 1 81 1 0 2 1 2 1 1 84 1 0 1 1 2 1 1 89 1 0 1 1 2 1 1
25 26 30 -9 0 0 0 -9 78 1 0 2 2 2 1 1 81 1 0 2 2 2 1 1 84 1 0 2 2 2 2 1 88 1 0 2 2 2 2 1
21 25 -9 -9 0 0 -9 -9 86 1 0 2 1 1 1 2 89 1 0 2 1 1 1 2 93 1 0 2 1 2 1 2 96 1 0 2 1 2 1 2
22 29 29 -9 0 0 0 -9 78 2 0 2 2 2 1 1 81 2 0 2 2 2 1 2 84 2 0 2 2 2 1 2 88 2 0 2 2 2 1 2
30 30 30 30 1 2 2 0 72 1 16 2 2 2 1 1 75 1 16 2 2 2 1 2 78 1 16 1 2 2 1 2 82 1 16 1 2 2 1 2
24 29 -9 -9 0 0 -9 -9 80 2 0 2 2 2 1 2 83 2 0 2 2 1 1 2 86 2 0 2 2 2 1 2 91 2 0 2 2 1 2 2
29 28 30 24 0 0 0 0 86 1 12 2 2 2 1 2 89 1 12 2 2 2 1 2 92 1 12 1 2 2 1 2 96 1 12 1 2 2 1 2
29 22 26 -9 0 0 0 -9 77 1 0 2 2 2 1 2 80 1 0 2 2 2 2 2 83 1 0 2 2 2 2 2 87 1 0 2 2 2 2 2
25 29 30 30 0 0 0 0 73 2 0 2 2 2 1 2 76 2 0 2 2 2 2 2 78 2 0 2 2 2 1 2 82 2 0 1 2 2 2 2
10 20 -9 -9 0 0 -9 -9 88 2 0 2 2 2 1 2 92 2 0 2 2 2 1 2 96 2 0 2 2 2 1 2 98 2 0 1 2 2 2 2
16 21 -9 -9 0 0 -9 -9 80 2 0 2 2 2 1 2 83 2 0 2 2 2 1 2 87 2 0 2 2 2 1 2 90 2 0 2 2 2 1 2
29 27 24 -9 0 0 0 -9 86 2 7 2 2 1 1 2 90 2 7 2 2 2 1 2 93 2 7 2 2 2 1 2 96 2 7 2 2 2 1 2
28 22 28 -9 0 0 0 -9 80 1 0 2 2 2 1 1 83 1 0 2 2 2 1 1 86 1 0 2 2 2 1 1 89 1 0 2 2 2 1 1
25 24 29 -9 0 0 0 -9 72 2 0 2 2 2 1 2 75 2 0 2 2 2 1 2 78 2 0 2 2 2 1 2 82 2 0 2 2 2 1 2
20 16 -9 -9 0 0 -9 -9 84 2 0 2 2 2 1 2 87 2 0 2 2 1 1 2 89 2 0 2 2 1 2 2 92 2 0 2 1 1 1 2
29 18 -9 -9 0 0 -9 -9 73 1 1 2 2 2 1 1 76 1 1 2 1 1 2 1 78 1 1 2 1 1 1 1 83 1 1 2 1 2 1 1
25 29 29 -9 0 0 2 -9 82 1 0 2 1 2 1 2 86 1 0 2 2 2 1 2 88 1 0 2 2 2 1 2 92 1 0 2 2 2 1 2
24 29 23 -9 0 0 0 -9 79 1 0 2 1 2 1 2 82 1 0 2 2 2 1 2 85 1 0 2 2 2 1 2 89 1 0 2 2 2 1 2
24 28 -9 -9 0 0 -9 -9 78 2 0 2 2 2 1 2 81 2 0 2 2 2 1 2 85 2 0 2 2 2 1 2 87 2 0 2 2 2 1 2
29 15 -9 -9 1 0 -9 -9 75 2 0 2 2 2 1 2 78 2 0 2 2 2 1 2 81 2 0 2 2 2 1 2 85 2 0 2 2 2 1 2
22 30 30 -9 0 0 0 -9 78 2 5 2 2 2 1 1 81 2 5 2 2 2 1 1 84 2 5 2 2 2 1 2 87 2 5 2 2 2 1 2
27 28 30 -9 2 1 1 -9 76 1 3 2 1 1 1 2 79 1 3 2 1 2 1 2 82 1 3 1 1 2 2 2 86 1 3 2 1 2 1 1
19 20 -9 -9 0 0 -9 -9 85 2 0 2 2 2 1 2 89 2 0 2 2 2 2 2 90 2 0 2 2 2 1 2 94 2 0 2 2 2 1 2
23 28 30 -9 0 0 0 -9 74 2 0 2 2 2 1 1 78 2 0 2 2 2 1 1 80 2 0 2 2 2 1 1 84 2 0 2 2 2 1 1
24 29 -9 -9 0 0 -9 -9 80 2 11 2 2 2 1 2 83 2 11 1 2 2 1 2 87 2 11 1 2 2 1 2 90 2 11 1 2 2 1 2
24 28 29 0 0 0 0 0 77 1 0 2 2 1 1 1 80 1 0 2 2 2 1 1 83 1 0 2 2 2 1 1 87 1 0 2 2 2 1 1
22 29 14 -9 0 0 0 -9 78 2 0 2 2 2 1 2 81 2 0 2 2 2 2 2 83 2 0 2 2 2 1 2 87 2 0 2 2 2 1 2
29 28 -9 -9 0 1 -9 -9 79 1 7 2 1 2 1 1 82 1 7 2 1 2 2 1 91 1 7 1 2 2 1 1 88 1 7 2 2 2 1 1
22 30 29 -9 0 0 0 -9 74 2 0 2 2 2 1 2 77 2 0 2 2 2 2 2 79 2 0 2 2 2 1 2 83 2 0 2 2 2 1 2
23 29 27 26 0 0 0 0 71 2 0 2 2 2 1 1 74 2 0 2 2 2 1 2 77 2 0 2 2 2 1 2 81 2 0 2 2 2 1 2
26 24 21 -9 0 0 0 -9 81 2 0 2 2 2 1 1 84 2 0 2 2 2 1 2 87 2 0 2 2 2 2 2 91 2 0 2 2 1 1 2
30 17 -9 -9 0 0 -9 -9 73 2 0 2 2 2 1 1 76 2 0 1 2 2 1 2 80 2 0 1 2 2 1 2 83 2 0 2 2 2 1 2
28 25 -9 -9 0 0 -9 -9 85 1 0 2 2 1 1 1 88 1 0 2 2 1 1 1 91 1 0 2 2 1 2 1 94 1 0 2 2 1 2 1
20 27 -9 -9 0 0 -9 -9 73 1 0 2 2 2 1 2 76 1 0 2 2 1 1 2 80 1 0 2 2 2 1 2 84 1 0 2 2 2 1 2
19 29 29 -9 0 0 1 -9 79 2 0 2 2 2 1 1 82 2 0 2 2 2 1 1 85 2 0 2 2 2 1 1 89 2 0 1 2 2 1 2
20 30 -9 -9 0 0 -9 -9 79 1 3 2 2 2 1 1 82 1 3 2 2 2 1 1 85 1 3 2 2 2 1 1 88 1 3 2 2 2 1 1
30 28 -9 29 0 0 -9 0 71 2 3 2 2 2 1 1 74 2 3 2 2 2 1 1 76 2 3 2 2 2 1 1 81 2 3 2 2 2 1 2
25 28 -9 -9 1 0 -9 -9 79 1 0 2 2 2 1 1 82 1 0 2 2 2 2 2 84 1 0 2 2 2 1 2 89 1 0 2 2 2 1 2
21 25 24 29 0 0 0 0 80 2 0 2 2 2 1 2 83 2 0 2 2 2 1 2 86 2 0 1 2 2 1 2 90 2 0 1 2 2 1 2
20 25 -9 -9 0 0 -9 -9 84 1 0 2 2 2 1 2 87 1 0 2 1 1 1 2 90 1 0 1 2 2 1 2 94 1 0 1 2 2 1 2
8 16 -9 -9 0 0 -9 -9 99 2 0 2 2 2 1 2 102 2 0 2 2 1 1 2 104 2 0 2 2 2 2 2 108 2 0 2 2 2 1 2
10 29 -9 -9 0 0 -9 -9 78 1 0 2 2 2 1 1 81 1 0 2 1 1 1 1 83 1 0 2 2 1 1 1 88 1 0 2 2 2 1 1
19 29 29 -9 0 0 1 -9 73 1 1 2 1 1 1 1 76 1 1 2 1 2 1 2 79 1 1 2 1 2 2 2 84 1 1 2 1 2 1 2
26 29 29 -9 0 0 0 -9 79 1 2 2 2 1 1 1 82 1 2 2 1 1 1 2 84 1 2 2 1 1 1 2 89 1 2 2 1 2 2 2
29 14 -9 -9 0 0 -9 -9 78 2 5 2 2 2 1 1 81 2 5 2 2 2 1 2 85 2 5 2 2 2 2 2 88 2 5 2 2 2 1 2
27 28 27 27 0 0 0 0 73 1 3 2 2 2 1 1 76 1 3 2 2 2 1 1 79 1 3 2 2 2 1 1 83 1 3 2 2 2 1 2
24 26 -9 -9 0 0 -9 -9 77 2 0 2 2 2 1 2 80 2 0 2 2 2 1 2 85 2 0 2 2 2 2 2 87 2 0 2 2 2 1 2
29 29 -9 -9 0 0 -9 -9 83 1 0 2 2 2 1 1 86 1 0 2 2 1 2 1 88 1 0 2 2 1 1 1 93 1 0 2 2 1 1 1
29 29 29 29 0 0 0 0 83 2 0 2 2 2 1 1 85 2 0 2 2 2 1 1 88 2 0 2 2 2 1 2 93 2 0 2 2 2 1 2
28 29 29 -9 0 0 0 -9 73 1 5 2 1 1 1 1 76 1 5 2 1 1 1 1 79 1 5 2 2 2 1 1 84 1 5 2 1 1 1 1
15 19 -9 -9 0 0 -9 -9 84 2 0 2 2 2 1 2 87 2 0 2 2 2 1 2 88 2 0 2 2 2 2 2 93 2 0 2 2 2 2 2
29 26 29 28 0 0 0 0 72 2 1 2 2 2 2 1 75 2 1 2 2 2 1 2 78 2 1 2 2 2 1 2 82 2 1 2 2 2 1 2
28 30 30 30 0 0 0 0 77 1 2 2 2 2 1 1 80 1 2 2 2 2 1 1 83 1 2 2 2 2 1 1 88 1 2 2 2 2 1 1
15 23 26 -9 0 0 0 -9 82 2 0 2 2 2 1 1 85 2 0 2 2 2 1 1 88 2 0 2 2 2 1 2 91 2 0 2 2 2 1 2
8 2 0 -9 0 0 0 -9 87 1 0 2 2 2 1 1 90 1 0 2 2 2 1 1 93 1 0 2 2 2 1 1 97 1 0 1 2 2 2 1
8 27 -9 -9 0 0 -9 -9 84 1 0 2 2 2 1 1 87 1 0 2 2 2 1 2 92 1 0 2 2 2 1 2 94 1 0 2 2 2 1 2
30 28 26 -9 1 0 0 -9 75 2 7 2 2 2 1 2 78 2 7 1 2 2 1 2 81 2 7 1 2 2 1 2 85 2 7 1 2 2 1 2
26 26 30 29 0 0 0 0 84 2 0 2 2 2 2 2 87 2 0 2 2 2 1 2 90 2 0 2 2 2 1 2 94 2 0 2 2 2 1 2
28 26 -9 -9 1 0 -9 -9 77 2 0 2 2 2 1 2 80 2 0 2 2 2 2 2 85 2 0 2 2 2 1 2 86 2 0 2 2 2 1 2
29 29 -9 -9 0 0 -9 -9 80 2 8 1 2 2 1 2 83 2 8 1 2 2 1 2 86 2 8 1 2 2 1 2 90 2 8 1 2 2 2 2
30 29 30 30 1 0 1 0 72 2 6 1 2 2 1 2 75 2 6 1 2 1 1 2 78 2 6 1 2 1 1 2 83 2 6 1 2 2 1 2
18 29 18 24 0 0 0 0 80 2 0 2 2 2 1 2 83 2 0 2 2 2 2 2 86 2 0 2 2 2 2 2 90 2 0 2 2 2 1 2
29 30 30 29 0 2 2 0 72 2 5 2 2 2 1 2 75 2 5 1 2 2 1 2 78 2 5 2 2 2 1 2 82 2 5 2 2 2 1 2
30 4 8 -9 1 0 0 -9 79 1 0 2 2 2 1 2 82 1 0 1 2 2 1 2 85 1 0 2 2 2 1 2 90 1 0 2 2 2 1 2
26 20 18 14 0 0 0 0 76 2 0 2 2 2 1 1 79 2 0 2 2 2 1 1 81 2 0 2 2 2 1 1 86 2 0 2 2 2 1 1
26 25 14 -9 1 0 0 -9 83 1 6 2 2 2 1 1 86 1 6 2 2 1 1 1 88 1 6 2 2 1 1 1 93 1 6 2 2 1 1 2
26 29 28 16 0 0 0 0 75 2 0 2 2 1 1 2 78 2 0 2 2 1 1 2 81 2 0 2 2 1 1 2 85 2 0 2 2 2 1 2
22 28 -9 -9 1 0 -9 -9 81 1 3 2 1 1 1 2 84 1 3 2 1 2 1 2 87 1 3 2 1 1 2 2 90 1 3 2 2 2 1 2
25 27 -9 -9 0 0 -9 -9 83 2 0 2 2 2 1 2 86 2 0 2 2 2 1 2 90 2 0 2 2 2 1 2 93 2 0 2 2 2 1 2
23 29 -9 29 0 0 -9 0 76 1 0 2 2 2 1 1 79 1 0 2 2 2 1 1 82 1 0 2 2 2 2 1 86 1 0 2 2 2 1 2
27 28 28 20 0 0 0 0 83 1 1 2 2 2 1 1 86 1 1 2 1 1 1 2 89 1 1 2 1 1 1 2 93 1 1 2 2 2 1 2
26 29 -9 -9 0 0 -9 -9 73 2 0 2 2 2 1 2 76 2 0 2 2 1 1 2 78 2 0 1 2 2 1 2 83 2 0 2 2 2 1 1
29 22 21 -9 0 0 0 -9 79 2 0 2 2 2 1 2 82 2 0 2 2 1 1 1 85 2 0 2 2 2 2 1 88 2 0 2 2 2 2 1
29 30 24 -9 0 0 0 -9 73 2 1 2 2 2 1 2 76 2 1 2 2 2 1 2 79 2 1 2 2 2 2 2 83 2 1 2 2 2 1 2
29 14 -9 -9 0 0 -9 -9 83 2 0 2 2 2 1 2 86 2 0 2 2 1 1 2 89 2 0 2 2 1 1 2 92 2 0 2 2 2 1 2
27 27 -9 -9 0 0 -9 -9 76 1 2 2 2 2 1 2 79 1 2 2 2 2 2 2 84 1 2 2 2 2 1 2 86 1 2 2 2 2 1 2
30 28 28 -9 0 0 0 -9 80 2 0 2 2 2 1 1 83 2 0 2 1 2 1 2 86 2 0 2 1 2 1 2 90 2 0 2 2 2 1 2
30 27 28 30 0 0 0 0 74 1 2 2 2 1 1 2 77 1 2 2 2 1 1 2 80 1 2 2 2 1 1 2 84 1 2 2 2 1 1 2
20 26 25 -9 0 0 0 -9 78 2 0 2 2 1 1 2 81 2 0 2 2 1 1 2 84 2 0 2 2 1 1 2 87 2 0 2 2 1 1 2
23 29 26 -9 1 2 0 -9 81 1 0 2 1 2 1 2 84 1 0 2 1 1 1 2 87 1 0 2 2 2 1 2 91 1 0 2 2 2 1 2
17 26 -9 -9 0 0 -9 -9 87 1 5 2 1 2 1 1 90 1 5 2 1 2 1 1 92 1 5 2 1 2 1 1 95 1 5 1 2 2 1 1
14 22 24 -9 0 0 0 -9 82 2 0 2 2 2 1 1 85 2 0 2 2 2 2 1 88 2 0 2 2 2 1 2 91 2 0 2 2 2 1 1
19 23 29 28 0 0 0 0 76 2 0 2 2 2 1 1 80 2 0 2 2 2 1 2 82 2 0 2 1 1 1 2 87 2 0 2 1 1 1 2
23 20 20 22 0 0 0 0 87 2 0 2 1 2 1 2 90 2 0 2 2 2 2 2 93 2 0 2 1 2 1 2 97 2 0 2 1 2 1 2
29 28 27 27 0 0 0 0 72 1 10 2 2 2 1 1 75 1 10 2 1 2 1 1 78 1 10 2 1 2 1 1 82 1 10 2 1 2 1 1
29 28 28 -9 2 2 1 -9 87 1 6 2 1 2 1 1 90 1 6 1 1 1 1 1 93 1 6 1 1 2 1 1 97 1 6 1 1 1 1 1
30 28 27 28 0 0 2 0 76 1 8 1 2 1 1 1 80 1 8 1 2 1 1 1 82 1 8 1 2 1 1 2 87 1 8 1 2 2 1 2
23 26 -9 -9 0 0 -9 -9 85 2 0 2 2 2 1 2 88 2 0 1 2 2 1 2 92 2 0 1 2 2 1 2 94 2 0 1 2 2 1 2
27 30 28 30 0 0 0 0 74 2 0 2 2 2 1 2 77 2 0 2 2 2 1 2 80 2 0 2 2 2 1 2 84 2 0 2 2 2 1 2
20 30 26 30 0 0 0 0 74 2 0 2 2 2 1 1 77 2 0 2 2 2 1 1 80 2 0 2 2 2 1 1 84 2 0 2 2 2 1 1
15 23 22 -9 0 0 0 -9 85 1 5 2 2 2 1 2 88 1 5 2 1 2 1 2 91 1 5 2 1 2 1 2 95 1 5 2 2 1 1 2
27 24 -9 27 0 0 -9 1 73 2 0 2 2 2 1 2 76 2 0 2 2 2 1 2 79 2 0 2 2 2 2 2 83 2 0 2 2 2 1 2
28 10 -9 -9 0 0 -9 -9 77 1 6 2 2 2 1 1 80 1 6 1 2 1 1 1 80 1 6 2 2 2 2 2 87 1 6 2 2 2 2 2
27 26 -9 -9 0 1 -9 -9 82 1 7 2 2 2 1 2 85 1 7 2 2 2 1 2 87 1 7 2 2 2 1 2 92 1 7 2 2 2 1 2
26 20 22 15 1 0 0 0 79 2 0 2 2 2 1 1 83 2 0 2 2 2 2 1 85 2 0 2 2 2 2 1 89 2 0 2 2 2 1 1
27 27 30 25 1 0 0 0 77 1 0 2 2 2 1 2 80 1 0 2 1 1 1 1 82 1 0 2 1 1 2 1 87 1 0 2 2 2 1 2
30 27 30 -9 1 0 0 -9 71 1 4 2 2 2 1 2 74 1 4 2 2 2 1 1 83 1 4 2 2 2 1 1 82 1 4 2 2 2 1 1
24 6 -9 -9 0 0 -9 -9 78 2 0 2 2 2 1 1 81 2 0 2 2 2 1 2 83 2 0 2 2 2 1 2 88 2 0 2 2 2 1 2
29 29 27 -9 0 0 1 -9 78 2 0 2 2 2 1 1 81 2 0 2 2 2 1 2 84 2 0 2 2 2 1 2 88 2 0 2 2 2 1 2
30 24 26 24 1 1 0 0 75 1 8 2 2 2 1 1 78 1 8 2 1 1 1 1 81 1 8 2 1 2 1 1 85 1 8 2 2 2 1 1
22 29 28 25 0 0 0 0 86 1 11 2 1 1 1 2 89 1 11 2 1 1 1 2 92 1 11 1 2 2 2 2 96 1 11 1 2 2 1 2
25 30 27 -9 0 1 0 -9 79 1 2 2 1 2 1 2 82 1 2 2 1 2 1 2 85 1 2 1 2 2 1 2 88 1 2 2 2 2 1 2
20 29 30 28 0 1 0 0 83 2 0 2 2 2 1 2 86 2 0 2 2 2 1 2 89 2 0 2 2 2 1 2 93 2 0 2 2 2 1 2
20 22 17 -9 0 0 0 -9 82 2 0 2 2 2 1 2 85 2 0 2 2 2 2 2 88 2 0 2 2 2 1 2 92 2 0 2 2 2 1 2
29 23 -9 -9 0 0 -9 -9 74 2 0 2 2 2 1 2 77 2 0 2 2 2 1 2 80 2 0 2 2 2 1 2 83 2 0 2 1 2 1 2
25 25 24 19 0 0 0 0 94 2 1 2 2 2 1 1 97 2 1 2 2 2 2 2 100 2 1 2 2 2 2 2 104 2 1 2 2 2 1 2
22 20 -9 -9 0 0 -9 -9 92 2 0 2 2 2 1 2 96 2 0 2 2 2 1 2 99 2 0 2 2 2 1 2 101 2 0 2 2 2 2 2
24 0 -9 -9 0 0 -9 -9 85 1 0 2 2 2 1 2 88 1 0 2 2 2 1 2 93 1 0 2 2 2 1 2 95 1 0 1 2 2 1 2
21 19 -9 -9 0 0 -9 -9 86 1 3 2 2 2 1 1 89 1 3 2 2 1 1 1 90 1 3 2 2 1 1 1 96 1 3 2 2 2 1 1
24 29 28 29 0 2 2 1 75 1 12 2 1 2 1 1 78 1 12 2 1 2 1 1 81 1 12 2 1 2 1 1 85 1 12 2 1 2 1 2
29 22 14 -9 0 0 0 -9 70 2 0 2 2 2 1 2 73 2 0 2 2 2 1 2 76 2 0 2 2 2 2 2 80 2 0 2 2 2 2 2
26 23 24 -9 0 0 0 -9 80 2 0 2 2 2 1 2 83 2 0 2 2 2 1 2 86 2 0 2 2 2 1 2 90 2 0 2 2 2 1 2
29 30 -9 -9 0 0 -9 -9 74 1 2 2 1 1 1 1 77 1 2 2 1 1 1 1 78 1 2 2 1 1 1 1 83 1 2 2 1 1 1 1
29 30 30 26 0 0 0 0 71 2 0 2 2 2 1 1 74 2 0 2 2 2 1 1 77 2 0 2 2 2 2 1 81 2 0 2 2 2 1 1
25 30 30 30 0 0 0 0 75 1 6 2 2 2 1 1 78 1 6 2 2 2 1 1 80 1 6 2 2 2 1 1 85 1 6 2 2 2 1 1
22 17 27 28 0 0 0 0 76 2 0 2 2 2 1 2 79 2 0 2 2 2 1 2 82 2 0 2 2 2 1 2 86 2 0 2 2 2 1 2
19 30 30 30 0 0 0 0 84 1 2 2 2 2 1 1 87 1 2 2 2 2 1 1 90 1 2 2 2 2 1 1 94 1 2 2 2 2 1 1
28 30 27 -9 0 2 2 -9 76 1 0 2 2 2 1 1 79 1 0 2 2 1 1 1 82 1 0 2 2 2 1 1 86 1 0 2 2 1 2 1
29 30 29 -9 0 2 2 -9 82 1 7 2 2 2 1 1 85 1 7 2 2 2 1 1 88 1 7 2 2 2 2 1 92 1 7 2 1 1 1 1
29 28 27 -9 0 0 0 -9 75 2 0 2 2 1 1 2 78 2 0 2 2 1 1 2 81 2 0 2 2 1 1 2 85 2 0 2 2 1 1 2
21 29 29 27 0 0 0 0 71 1 4 2 2 2 1 1 74 1 4 2 2 1 2 1 77 1 4 2 2 1 1 1 81 1 4 2 2 1 2 1
23 30 30 -9 0 0 0 -9 84 1 4 2 2 2 1 2 87 1 4 2 1 1 1 2 90 1 4 2 2 1 1 2 95 1 4 2 2 2 1 2
18 29 -9 -9 0 0 -9 -9 88 1 5 2 2 2 1 2 91 1 5 2 2 2 1 2 95 1 5 2 2 2 1 2 98 1 5 2 2 2 1 2
23 26 21 -9 0 0 0 -9 76 1 5 2 1 1 1 1 79 1 5 2 1 1 2 1 82 1 5 2 1 1 2 2 86 1 5 2 2 1 2 1
29 24 26 27 0 0 0 0 72 1 4 2 2 1 1 1 75 1 4 2 2 1 1 1 78 1 4 2 2 1 1 1 82 1 4 2 2 2 1 1
30 30 25 -9 0 0 0 -9 86 2 5 2 2 2 1 2 89 2 5 2 2 1 1 2 92 2 5 2 2 1 1 2 96 2 5 2 2 1 1 2
29 27 27 29 0 1 1 0 73 1 4 2 2 2 1 2 76 1 4 2 2 2 2 2 79 1 4 2 2 2 1 2 83 1 4 2 2 2 1 2
23 27 24 -9 0 1 1 -9 72 1 2 2 2 2 1 2 75 1 2 2 2 2 1 2 78 1 2 2 2 2 1 2 82 1 2 2 2 2 1 2
26 28 -9 -9 1 0 -9 -9 84 2 2 2 2 2 1 2 87 2 2 2 2 2 1 2 90 2 2 2 2 2 2 2 94 2 2 2 2 2 2 2
29 26 25 13 0 2 0 0 80 2 0 2 2 2 1 2 83 2 0 2 2 2 1 2 86 2 0 2 2 2 1 2 90 2 0 2 2 2 1 2
29 23 22 24 0 0 0 0 79 1 8 2 2 1 1 1 82 1 8 2 2 1 1 1 85 1 8 2 2 1 1 1 89 1 8 2 2 1 1 1
30 29 30 30 1 0 0 0 72 1 12 1 2 2 1 1 75 1 12 1 2 2 1 1 78 1 12 1 2 2 1 1 83 1 12 1 2 2 1 1
30 28 -9 -9 0 0 -9 -9 71 2 0 2 2 2 1 1 74 2 0 2 2 2 1 1 78 2 0 2 2 2 2 1 81 2 0 2 2 2 1 2
21 28 -9 -9 0 0 -9 -9 87 1 0 2 2 2 1 2 90 1 0 2 1 1 2 2 93 1 0 2 2 1 1 2 96 1 0 2 2 1 1 2
26 -9 27 28 0 -9 0 0 74 1 18 1 2 2 1 1 71 1 18 1 2 2 1 1 80 1 18 1 2 2 1 1 84 1 18 1 2 2 1 1
17 30 -9 -9 0 0 -9 -9 86 2 0 2 2 2 1 2 90 2 0 2 2 2 1 2 93 2 0 2 2 2 1 2 96 2 0 2 2 2 1 2
27 29 29 -9 1 0 1 -9 85 1 0 2 2 2 1 1 88 1 0 2 1 1 1 1 91 1 0 2 2 1 1 1 96 1 0 1 2 1 1 1
26 25 -9 -9 0 0 -9 -9 86 1 0 2 2 2 1 1 90 1 0 2 2 2 1 2 91 1 0 2 2 2 2 2 95 1 0 2 2 2 1 2
20 28 21 -9 0 0 0 -9 85 2 0 2 2 2 1 2 88 2 0 2 2 2 1 2 91 2 0 2 2 2 1 2 94 2 0 2 2 2 1 2
23 28 28 28 0 0 0 0 82 2 0 2 2 2 1 2 85 2 0 2 2 2 2 2 87 2 0 2 2 2 2 2 92 2 0 2 2 2 1 2
27 28 30 -9 1 0 0 -9 76 1 1 2 2 2 1 1 79 1 1 2 2 2 2 1 82 1 1 2 2 2 2 1 87 1 1 2 2 2 1 2
29 20 27 -9 0 0 0 -9 79 2 0 2 2 2 1 1 81 2 0 2 2 2 2 1 85 2 0 2 2 2 1 2 88 2 0 2 2 2 1 2
28 27 29 29 1 0 0 0 72 2 0 2 2 2 1 1 75 2 0 2 2 2 1 2 78 2 0 2 2 1 1 2 82 2 0 2 2 1 1 2
28 26 -9 -9 0 0 -9 -9 73 2 0 2 2 2 1 1 76 2 0 2 2 2 1 1 77 2 0 2 2 2 1 1 82 2 0 2 2 2 1 2
28 28 28 -9 0 0 0 -9 83 2 0 2 2 2 1 1 86 2 0 2 2 2 2 1 89 2 0 2 2 2 2 1 92 2 0 2 2 2 2 1
29 29 29 -9 0 0 2 -9 74 1 4 2 2 2 1 1 77 1 4 2 1 2 1 1 80 1 4 2 2 2 1 1 83 1 4 2 2 2 1 1
27 22 -9 -9 1 0 -9 -9 81 1 0 2 2 2 1 2 84 1 0 2 1 2 1 2 85 1 0 2 2 2 1 2 91 1 0 2 2 2 1 2
30 30 -9 -9 0 0 -9 -9 71 1 3 1 1 2 1 1 74 1 3 1 2 2 1 1 78 1 3 1 2 2 1 1 81 1 3 1 1 2 1 1
29 29 14 -9 0 0 1 -9 84 1 0 1 2 2 1 1 87 1 0 1 2 2 1 1 90 1 0 1 2 2 1 1 93 1 0 1 2 2 1 2
23 18 -9 -9 0 0 -9 -9 83 2 0 1 2 2 1 1 86 2 0 1 2 2 1 1 89 2 0 1 2 2 1 1 94 2 0 1 2 2 2 1
29 30 30 30 0 1 0 1 72 1 0 2 2 2 1 1 75 1 0 2 2 2 1 1 77 1 0 2 2 2 1 1 82 1 0 2 2 2 1 1
27 24 -9 -9 0 0 -9 -9 80 1 0 2 1 2 1 1 83 1 0 2 2 2 1 1 85 1 0 2 2 2 2 1 89 1 0 2 2 2 1 1
26 18 9 -9 0 0 0 -9 84 1 3 2 2 2 1 1 87 1 3 2 1 2 1 1 90 1 3 2 1 2 1 1 94 1 3 2 2 2 2 1
29 27 25 -9 1 0 0 -9 78 1 0 2 2 2 1 1 81 1 0 2 1 1 1 1 84 1 0 2 2 2 1 1 88 1 0 2 2 1 2 1
25 29 30 23 0 0 0 0 72 1 2 2 1 1 1 1 75 1 2 2 1 1 1 1 78 1 2 2 1 2 2 1 82 1 2 2 1 1 1 1
27 29 -9 -9 0 0 -9 -9 75 2 0 2 2 2 1 1 78 2 0 2 2 2 1 2 82 2 0 2 2 2 1 2 85 2 0 2 2 2 2 2
29 26 8 -9 2 0 0 -9 86 1 5 2 2 1 1 1 89 1 5 2 2 1 1 1 92 1 5 2 2 2 1 1 96 1 5 2 2 2 1 1
26 -9 22 14 0 -9 0 0 81 2 1 2 2 2 1 2 74 2 1 2 2 2 2 2 87 2 1 2 2 2 1 2 91 2 1 2 2 2 1 2
23 7 -9 -9 0 0 -9 -9 81 1 6 2 2 2 1 2 84 1 6 2 2 2 2 2 107 1 6 2 2 2 2 2 93 1 6 2 2 2 1 2
29 24 24 21 0 0 0 0 71 2 0 2 2 2 1 1 74 2 0 2 2 2 1 1 77 2 0 2 2 2 1 1 81 2 0 2 2 2 1 1
22 27 27 23 0 1 0 1 78 2 3 2 2 2 1 2 81 2 3 2 2 1 1 2 84 2 3 2 2 2 1 2 88 2 3 2 2 1 1 2
21 23 -9 -9 0 0 -9 -9 82 1 2 2 2 2 1 2 85 1 2 2 2 2 1 2 89 1 2 2 2 2 1 2 93 1 2 2 2 2 1 2
25 29 29 25 0 0 0 0 74 2 0 2 2 2 1 2 77 2 0 2 2 2 1 2 80 2 0 2 2 2 2 2 84 2 0 2 2 2 1 2
26 25 29 -9 0 2 2 -9 78 1 2 2 2 1 1 1 81 1 2 2 1 1 1 2 84 1 2 2 1 1 1 2 89 1 2 2 1 1 1 1
18 30 30 -9 0 1 1 -9 74 1 5 2 1 1 1 1 77 1 5 2 1 1 1 1 80 1 5 2 1 2 1 2 83 1 5 2 1 2 1 2
26 30 19 17 1 2 0 0 77 1 12 2 2 2 1 1 80 1 12 2 2 2 1 1 83 1 12 2 2 2 1 1 87 1 12 2 2 2 1 1
25 26 25 -9 0 0 0 -9 89 2 0 2 2 2 1 1 92 2 0 2 2 2 2 1 94 2 0 2 2 2 1 1 98 2 0 2 2 2 1 2
19 30 27 -9 0 0 0 -9 81 1 1 2 2 2 1 2 84 1 1 2 2 2 1 2 86 1 1 2 2 2 1 2 92 1 1 2 2 2 1 2
28 25 27 24 1 0 0 0 72 1 0 2 2 2 1 2 75 1 0 2 2 2 1 2 78 1 0 2 2 2 1 2 82 1 0 2 2 2 2 2
18 29 21 30 0 0 0 0 73 2 5 2 2 2 1 2 76 2 5 2 2 2 1 2 79 2 5 2 2 2 1 2 83 2 5 2 2 2 1 2
22 28 30 -9 0 0 0 -9 83 2 0 2 2 1 1 2 86 2 0 2 2 1 1 2 89 2 0 2 2 1 1 2 93 2 0 2 2 1 1 2
29 3 17 -9 0 0 0 -9 78 1 0 2 2 2 1 1 81 1 0 1 2 2 1 1 83 1 0 2 2 2 1 1 87 1 0 2 2 2 1 1
28 24 -9 -9 0 0 -9 -9 85 1 2 2 2 2 1 1 88 1 2 2 1 2 1 2 91 1 2 2 1 2 1 2 95 1 2 2 1 2 1 2
26 19 24 16 0 0 0 0 84 2 0 2 2 2 1 2 87 2 0 2 2 2 1 2 90 2 0 2 2 2 1 2 94 2 0 2 2 2 1 2
20 23 20 -9 0 0 0 -9 86 2 0 2 2 2 1 2 89 2 0 2 2 1 1 2 92 2 0 1 2 2 2 2 95 2 0 1 2 2 1 2
25 13 -9 -9 0 0 -9 -9 77 2 0 2 2 2 1 1 80 2 0 2 2 2 1 1 82 2 0 2 2 2 1 1 86 2 0 2 2 2 1 2
30 28 25 23 0 0 0 0 71 2 0 2 2 2 1 1 74 2 0 2 2 2 1 1 77 2 0 2 2 2 1 1 81 2 0 2 2 2 1 1
29 28 -9 -9 0 0 -9 -9 85 1 1 2 2 2 1 1 88 1 1 2 1 2 1 1 91 1 1 2 1 2 1 1 95 1 1 2 2 2 2 1
21 29 22 -9 0 0 0 -9 82 2 0 2 2 2 1 2 85 2 0 2 2 2 1 2 88 2 0 2 2 2 1 2 92 2 0 2 2 2 1 2
22 29 20 -9 0 0 0 -9 77 1 3 2 2 2 1 2 80 1 3 2 1 2 1 2 83 1 3 2 1 2 2 2 86 1 3 2 1 2 2 2
30 30 30 30 0 0 0 0 72 1 0 2 2 2 1 2 75 1 0 2 2 2 1 2 78 1 0 2 2 2 2 2 82 1 0 2 2 2 1 2
17 17 19 -9 0 0 0 -9 78 2 0 2 2 2 1 2 82 2 0 2 2 2 1 2 84 2 0 2 2 2 1 2 88 2 0 2 2 2 1 2
15 29 28 -9 0 0 2 -9 83 2 8 2 2 2 1 2 86 2 8 1 2 2 1 2 89 2 8 1 2 2 1 2 93 2 8 1 2 2 1 2
24 28 22 -9 0 0 0 -9 76 1 5 2 2 2 1 1 79 1 5 2 2 2 1 1 82 1 5 2 2 2 1 1 86 1 5 2 2 2 2 1
15 23 -9 -9 0 0 -9 -9 106 2 0 2 2 2 1 2 109 2 0 2 2 2 1 2 110 2 0 2 2 2 1 2 115 2 0 2 2 2 1 2
22 29 23 -9 0 0 2 -9 80 1 0 2 2 1 1 2 83 1 0 2 2 1 1 2 86 1 0 1 2 2 1 2 88 1 0 1 2 2 1 2
28 30 29 29 0 1 1 0 72 1 0 2 1 2 1 1 76 1 0 2 1 2 2 1 78 1 0 2 1 2 1 1 82 1 0 2 1 2 1 1
20 0 -9 -9 0 0 -9 -9 84 2 0 2 2 2 1 2 87 2 0 2 2 2 1 2 87 2 0 2 2 2 1 2 93 2 0 2 2 2 1 2
30 25 30 -9 1 0 1 -9 72 1 0 2 2 2 1 1 75 1 0 1 2 2 1 1 78 1 0 1 2 2 1 1 82 1 0 1 2 2 1 1
19 20 -9 -9 0 1 -9 -9 80 1 0 2 1 1 1 2 83 1 0 1 2 2 2 2 87 1 0 1 2 2 1 2 90 1 0 1 2 2 1 2
27 30 30 30 0 0 0 0 72 2 3 2 2 2 1 2 76 2 3 2 2 2 1 2 78 2 3 2 2 2 1 2 82 2 3 2 2 2 1 2
20 28 30 30 0 0 0 0 86 1 0 2 2 2 1 2 89 1 0 2 2 1 1 2 92 1 0 2 2 1 1 2 96 1 0 2 2 2 1 2
29 29 -9 -9 0 2 -9 -9 78 1 0 2 2 2 1 1 81 1 0 2 1 1 2 1 82 1 0 2 2 2 1 1 88 1 0 2 2 2 1 1
28 30 29 -9 0 0 0 -9 79 1 0 2 2 2 1 2 82 1 0 2 2 2 1 2 85 1 0 2 2 2 1 2 90 1 0 1 2 2 1 2
29 28 24 -9 0 0 0 -9 82 1 5 2 1 2 1 2 85 1 5 2 1 2 1 2 87 1 5 2 2 2 1 2 92 1 5 2 1 2 2 2
24 30 26 30 0 1 2 1 74 2 3 2 2 2 1 1 77 2 3 2 2 2 1 1 80 2 3 2 2 2 1 1 84 2 3 2 2 2 1 1
22 30 29 -9 1 2 2 -9 68 1 2 2 2 1 1 2 71 1 2 2 2 1 1 2 74 1 2 2 2 2 2 2 78 1 2 2 2 2 1 2
28 29 29 30 0 0 0 0 71 1 0 2 2 2 1 1 74 1 0 2 1 2 1 1 77 1 0 2 1 2 1 1 81 1 0 2 1 2 1 1
30 28 -9 -9 1 0 -9 -9 72 1 2 2 2 2 1 1 75 1 2 2 2 1 1 1 76 1 2 2 2 2 1 1 82 1 2 2 2 2 1 1
29 29 30 27 1 0 1 0 71 1 0 2 2 2 1 1 74 1 0 2 2 1 2 2 77 1 0 2 2 2 1 2 82 1 0 2 2 2 1 2
25 29 -9 -9 0 0 -9 -9 87 2 0 2 2 2 1 2 90 2 0 2 2 2 1 2 92 2 0 2 2 2 2 2 96 2 0 2 2 2 1 2
28 30 30 29 2 2 0 0 71 2 0 2 2 1 1 2 74 2 0 2 2 1 1 2 77 2 0 2 2 1 1 2 81 2 0 2 2 1 1 2
28 29 28 29 0 0 0 0 76 2 0 2 2 2 1 2 79 2 0 1 2 2 1 2 82 2 0 1 2 1 1 2 86 2 0 2 2 1 1 2
21 27 19 -9 0 0 0 -9 73 2 0 2 2 2 1 2 76 2 0 2 2 1 1 2 79 2 0 1 2 2 1 2 84 2 0 2 2 1 1 2
30 28 29 28 0 1 1 0 76 1 3 1 2 2 1 2 79 1 3 1 2 1 1 2 82 1 3 1 2 1 1 2 86 1 3 1 1 2 1 2
30 26 -9 -9 0 0 -9 -9 88 1 4 2 1 2 1 2 91 1 4 2 2 2 1 2 93 1 4 2 2 2 1 2 97 1 4 2 1 2 1 2
18 27 -9 -9 0 0 -9 -9 100 1 0 2 2 2 1 2 103 1 0 2 1 2 1 2 103 1 0 2 2 2 1 2 110 1 0 2 2 2 2 2
27 30 -9 -9 0 1 -9 -9 105 1 0 2 2 2 1 1 108 1 0 2 2 2 1 1 108 1 0 2 2 1 1 2 87 1 0 2 2 1 2 2
26 14 -9 -9 0 0 -9 -9 90 1 0 2 2 2 1 2 93 1 0 1 2 2 1 2 96 1 0 1 2 2 1 2 101 1 0 1 2 2 1 2
20 21 14 -9 0 0 0 -9 93 2 0 2 2 2 1 2 97 2 0 2 2 2 1 2 99 2 0 2 2 2 1 2 103 2 0 2 2 2 1 2
13 21 -9 -9 0 0 -9 -9 91 2 0 2 2 2 1 2 94 2 0 2 2 2 1 2 107 2 0 2 2 1 1 2 103 2 0 2 2 2 1 2
12 19 -9 -9 0 0 -9 -9 93 2 0 2 1 2 1 2 96 2 0 2 1 2 1 2 100 2 0 2 1 2 1 2 103 2 0 2 2 2 1 2
12 11 -9 -9 0 0 -9 -9 94 2 0 2 2 2 1 2 97 2 0 2 2 2 1 2 97 2 0 2 2 2 1 2 104 2 0 2 2 2 1 2
12 8 -9 -9 0 0 -9 -9 89 2 0 2 2 2 1 2 92 2 0 2 2 2 1 2 94 2 0 2 2 1 1 2 98 2 0 2 2 2 1 2
25 10 16 -9 0 0 0 -9 89 2 0 2 2 2 1 2 92 2 0 2 2 2 1 2 95 2 0 2 2 2 1 2 99 2 0 2 2 2 1 2
19 29 -9 -9 0 0 -9 -9 95 2 0 2 2 2 1 2 98 2 0 2 2 1 1 2 101 2 0 2 2 2 1 2 106 2 0 2 1 1 1 2
27 26 -9 -9 1 0 -9 -9 89 1 0 2 2 2 1 1 92 1 0 2 2 2 1 1 93 1 0 2 2 2 1 1 99 1 0 2 2 2 1 2
11 27 29 -9 0 0 0 -9 94 2 0 2 2 2 1 2 97 2 0 2 2 2 1 2 100 2 0 2 2 2 1 1 104 2 0 2 2 2 1 1
24 29 22 -9 0 0 0 -9 95 1 0 2 1 2 1 2 98 1 0 2 1 2 1 2 100 1 0 2 1 2 1 2 105 1 0 2 1 1 1 2
29 -9 30 -9 0 -9 0 -9 88 1 0 2 2 2 1 1 91 1 0 2 2 2 1 1 94 1 0 2 2 2 1 1 97 1 0 2 2 2 1 1
8 28 19 -9 0 0 0 -9 92 2 0 2 2 2 1 2 95 2 0 2 2 2 1 2 98 2 0 2 2 2 1 2 101 2 0 2 2 2 1 2
23 7 -9 -9 0 0 -9 -9 95 2 0 2 2 2 1 2 98 2 0 2 2 2 1 2 101 2 0 2 2 2 1 2 105 2 0 2 2 2 1 2
30 28 29 -9 0 0 0 -9 98 2 0 2 2 2 1 1 101 2 0 2 2 2 1 1 104 2 0 2 2 2 1 1 106 2 0 1 2 2 1 1
25 0 -9 -9 0 0 -9 -9 98 2 0 2 2 2 1 2 101 2 0 2 2 1 1 2 103 2 0 2 2 2 1 2 108 2 0 2 2 1 2 2
23 28 -9 -9 0 0 -9 -9 93 1 1 2 2 2 1 2 96 1 1 2 2 2 1 2 100 1 1 2 2 2 1 2 104 1 1 2 2 2 1 2
23 0 -9 -9 0 0 -9 -9 93 2 0 2 2 2 1 2 96 2 0 2 2 2 1 2 98 2 0 2 2 2 1 2 102 2 0 2 2 2 1 2
19 17 -9 -9 0 0 -9 -9 91 2 0 2 2 2 1 2 93 2 0 2 2 2 2 2 94 2 0 2 2 2 2 2 100 2 0 2 2 2 1 2
27 1 -9 -9 0 0 -9 -9 91 1 5 2 2 2 1 2 94 1 5 1 2 2 1 2 101 1 5 2 2 2 1 2 101 1 5 1 2 2 2 2
28 28 29 -9 0 0 0 -9 89 2 0 2 2 2 1 2 92 2 0 2 2 2 1 2 94 2 0 2 2 2 1 2 99 2 0 1 2 1 1 2
22 25 -9 -9 0 0 -9 -9 83 1 0 2 2 2 1 2 86 1 0 2 1 2 1 2 89 1 0 1 1 2 1 2 93 1 0 2 1 1 1 2
14 19 -9 -9 0 0 -9 -9 89 2 0 2 2 2 1 2 92 2 0 2 2 2 1 2 95 2 0 2 2 2 1 2 99 2 0 2 2 2 1 2
25 0 -9 -9 0 0 -9 -9 93 1 0 2 2 2 1 2 96 1 0 2 2 2 1 1 102 1 0 2 2 2 1 1 104 1 0 1 2 2 1 1
19 21 -9 -9 0 0 -9 -9 92 1 1 2 2 2 1 1 95 1 1 2 2 2 2 1 96 1 1 2 2 2 1 2 101 1 1 2 2 2 1 2
8 12 -9 -9 0 0 -9 -9 94 2 0 2 2 2 1 2 97 2 0 2 2 2 1 2 100 2 0 2 2 2 1 2 104 2 0 2 2 2 1 2
30 30 -9 -9 2 1 -9 -9 92 1 4 1 1 2 1 2 95 1 4 2 1 2 1 2 98 1 4 2 1 2 1 2 102 1 4 2 1 2 1 2
21 30 -9 -9 0 0 -9 -9 89 1 0 2 2 1 1 2 92 1 0 1 1 1 2 2 91 1 0 2 2 1 1 2 98 1 0 2 1 1 1 2
17 27 -9 -9 0 0 -9 -9 100 1 0 2 2 2 1 2 103 1 0 2 2 2 1 2 106 1 0 2 2 2 2 2 110 1 0 2 2 2 1 2
26 21 -9 -9 0 0 -9 -9 94 2 0 2 2 2 1 2 97 2 0 1 2 2 1 2 99 2 0 1 2 2 1 2 104 2 0 1 2 2 1 2
17 -9 0 -9 0 -9 0 -9 101 2 0 2 2 2 1 2 74 2 0 2 2 2 2 2 107 2 0 2 2 2 2 2 111 2 0 2 2 2 2 2
29 0 -9 -9 0 0 -9 -9 95 1 0 2 2 1 1 2 98 1 0 1 2 2 1 1 100 1 0 1 2 2 1 1 106 1 0 1 2 2 1 1
25 26 -9 -9 0 0 -9 -9 91 2 1 2 2 2 1 2 94 2 1 2 2 1 1 2 98 2 1 2 2 2 1 2 101 2 1 2 2 2 1 2
16 25 27 29 0 0 0 0 89 2 0 2 2 2 1 2 92 2 0 2 2 2 1 2 95 2 0 2 2 2 1 2 99 2 0 2 2 2 1 2
16 27 -9 -9 0 0 -9 -9 89 1 2 2 2 2 1 1 92 1 2 1 2 2 1 1 92 1 2 1 2 2 1 1 98 1 2 1 2 2 2 1
28 28 -9 -9 0 0 -9 -9 89 1 2 2 2 2 1 1 92 1 2 1 2 2 1 1 92 1 2 1 2 2 1 1 99 1 2 1 1 2 1 2
26 0 11 -9 0 0 0 -9 89 1 0 2 2 2 1 1 92 1 0 2 1 2 1 1 95 1 0 2 1 1 1 2 99 1 0 2 2 2 1 2
29 30 30 -9 0 0 0 -9 91 1 4 2 2 2 1 2 94 1 4 2 2 2 1 2 97 1 4 2 2 2 1 2 101 1 4 2 2 2 1 2
15 0 -9 -9 0 0 -9 -9 90 1 0 2 2 2 1 1 93 1 0 2 2 2 1 1 94 1 0 2 2 2 1 1 100 1 0 2 2 2 1 1
28 26 -9 -9 0 0 -9 -9 90 1 1 2 1 2 1 1 93 1 1 2 2 2 1 2 95 1 1 2 2 2 1 2 100 1 1 2 2 2 1 2
15 0 -9 -9 0 1 -9 -9 95 2 0 2 2 2 1 2 98 2 0 2 2 2 1 2 103 2 0 2 2 2 1 2 105 2 0 2 2 2 1 2
16 3 -9 -9 0 0 -9 -9 98 2 0 2 2 2 1 2 101 2 0 2 2 2 1 2 103 2 0 2 2 2 1 2 108 2 0 2 2 2 1 2
21 25 -9 -9 0 1 -9 -9 89 2 0 2 2 2 1 1 92 2 0 2 2 2 1 2 94 2 0 2 2 2 1 2 99 2 0 2 2 2 1 2
10 0 -9 -9 0 0 -9 -9 90 2 0 2 2 2 1 2 93 2 0 2 2 2 1 2 95 2 0 2 2 2 1 2 100 2 0 2 2 2 1 2
16 13 -9 -9 0 0 -9 -9 88 2 0 2 2 2 1 2 91 2 0 2 2 2 1 2 95 2 0 2 2 2 1 2 99 2 0 2 2 2 2 2
15 29 12 -9 0 0 0 -9 95 1 6 2 2 2 1 2 98 1 6 1 2 2 1 2 101 1 6 1 2 2 1 2 105 1 6 1 2 2 1 2
30 26 0 -9 0 0 0 -9 93 2 0 2 2 1 1 2 96 2 0 1 2 1 1 2 99 2 0 1 2 1 1 2 103 2 0 1 2 2 1 2
15 28 -9 -9 0 0 -9 -9 93 1 0 2 2 2 1 2 96 1 0 2 2 2 1 2 99 1 0 2 2 2 1 2 104 1 0 2 2 2 1 2
21 0 14 -9 0 0 0 -9 92 2 0 2 2 2 1 2 95 2 0 2 2 2 1 2 97 2 0 2 2 2 1 2 102 2 0 2 2 2 1 2
24 0 -9 -9 0 0 -9 -9 91 1 8 2 2 2 1 1 94 1 8 2 2 2 2 2 96 1 8 2 2 1 1 2 100 1 8 2 2 2 1 2
18 21 -9 -9 0 0 -9 -9 88 1 0 2 2 1 1 1 91 1 0 2 2 1 2 1 94 1 0 2 2 1 1 2 97 1 0 2 2 1 1 2
15 29 -9 -9 0 0 -9 -9 88 2 0 2 2 2 1 2 91 2 0 2 2 2 1 1 93 2 0 2 2 2 1 1 99 2 0 2 2 2 1 1
22 23 -9 -9 0 0 -9 -9 93 2 0 2 2 2 1 2 95 2 0 2 2 2 2 2 100 2 0 2 2 2 1 2 103 2 0 2 2 2 1 2
29 19 -9 -9 0 1 -9 -9 97 1 0 2 2 1 1 1 99 1 0 2 2 2 1 1 101 1 0 2 2 2 1 1 108 1 0 2 2 1 1 1
24 29 -9 -9 1 0 -9 -9 93 1 0 2 2 2 1 2 96 1 0 2 2 2 1 2 100 1 0 2 2 2 1 2 102 1 0 2 2 2 1 2
29 25 -9 -9 0 0 -9 -9 91 2 0 2 2 2 1 1 94 2 0 1 2 2 1 1 95 2 0 1 2 2 1 2 100 2 0 1 2 2 1 2
29 20 -9 -9 0 0 -9 -9 93 1 0 2 2 2 1 2 96 1 0 2 2 1 1 2 100 1 0 2 2 2 1 2 104 1 0 2 2 2 1 2
27 27 -9 -9 1 0 -9 -9 88 1 0 2 2 2 1 2 91 1 0 2 1 2 1 2 94 1 0 2 2 1 1 2 98 1 0 2 1 2 1 2
29 25 27 -9 1 2 0 -9 75 1 0 2 1 1 1 1 78 1 0 2 1 1 1 1 81 1 0 2 1 1 1 2 86 1 0 2 1 1 1 2
28 18 30 -9 0 0 0 -9 82 2 0 2 2 2 1 2 84 2 0 2 2 2 2 2 87 2 0 2 2 2 1 2 92 2 0 2 2 2 1 2
28 27 -9 -9 0 0 -9 -9 77 2 3 2 2 2 1 1 79 2 3 2 2 1 2 1 82 2 3 2 2 2 1 1 86 2 3 1 2 2 1 2
27 29 -9 -9 0 0 -9 -9 71 2 0 2 2 2 1 1 74 2 0 2 2 1 2 1 76 2 0 2 2 2 2 1 80 2 0 2 2 2 1 1
30 30 30 -9 0 0 1 -9 68 1 0 2 1 2 1 1 70 1 0 2 1 2 1 1 73 1 0 2 2 1 2 1 78 1 0 2 1 1 2 2
30 24 30 -9 0 0 0 -9 74 2 0 2 2 2 1 2 76 2 0 2 2 2 2 2 79 2 0 2 2 2 1 2 85 2 0 2 2 2 1 2
18 16 -9 -9 0 0 -9 -9 83 2 0 2 2 2 1 2 85 2 0 2 2 2 2 2 90 2 0 2 2 2 1 2 93 2 0 2 2 2 1 2
29 30 -9 0 0 0 -9 0 72 2 0 2 2 2 1 2 75 2 0 2 2 1 2 1 79 2 0 2 2 2 1 1 82 2 0 2 2 2 1 1
29 29 27 -9 1 0 0 -9 78 1 5 2 2 2 1 1 81 1 5 2 1 1 1 1 84 1 5 1 2 2 1 1 89 1 5 2 2 2 1 2
29 30 30 -9 1 2 2 -9 82 1 5 2 2 1 1 1 85 1 5 2 2 1 1 1 88 1 5 2 2 2 1 1 92 1 5 2 2 1 1 1
27 12 -9 -9 2 0 -9 -9 83 1 0 2 1 2 1 2 85 1 0 2 1 2 2 2 90 1 0 2 1 2 2 2 93 1 0 2 1 2 2 2
28 30 30 29 0 1 2 1 81 1 0 2 2 2 1 2 83 1 0 2 2 1 2 2 86 1 0 2 2 2 1 2 90 1 0 2 2 2 1 2
29 29 30 -9 0 0 1 -9 75 2 0 2 2 2 1 2 77 2 0 2 2 1 2 2 80 2 0 2 2 2 1 2 85 2 0 2 2 2 1 2
29 0 -9 -9 0 0 -9 -9 82 2 0 2 2 2 1 2 84 2 0 2 2 2 2 2 87 2 0 2 2 2 1 2 92 2 0 2 2 2 1 2
25 15 -9 -9 0 0 -9 -9 75 2 0 2 2 1 2 1 77 2 0 2 2 1 2 1 81 2 0 2 2 1 1 2 85 2 0 2 2 1 2 2
28 30 29 -9 0 0 0 -9 72 1 4 2 2 1 1 1 76 1 4 2 2 1 1 1 78 1 4 2 2 1 1 1 83 1 4 2 2 1 1 1
29 30 27 -9 0 2 0 -9 82 1 3 2 2 2 1 1 85 1 3 2 2 2 1 1 88 1 3 2 2 2 1 1 92 1 3 2 2 2 1 2
26 29 29 2 1 1 0 0 79 2 0 2 2 2 1 2 82 2 0 2 2 2 1 2 85 2 0 2 2 2 1 2 89 2 0 1 2 2 1 2
30 27 -9 -9 2 2 -9 -9 74 1 0 2 1 2 1 2 77 1 0 2 2 2 1 2 80 1 0 2 2 2 1 2 84 1 0 2 2 2 1 2
30 30 28 30 0 0 0 0 78 1 3 2 2 1 1 1 81 1 3 2 2 1 1 1 84 1 3 2 2 1 1 1 88 1 3 2 2 1 1 2
22 26 25 27 0 0 0 0 77 1 0 2 2 2 1 1 80 1 0 2 1 2 1 1 83 1 0 2 1 2 1 1 87 1 0 2 2 2 1 1
29 23 25 23 0 0 0 0 77 2 0 2 2 2 1 2 80 2 0 2 2 2 1 2 83 2 0 2 2 2 1 2 87 2 0 2 2 2 1 2
29 25 -9 -9 0 0 -9 -9 70 2 0 2 2 2 1 2 73 2 0 2 2 2 1 1 76 2 0 2 2 2 1 2 80 2 0 2 2 2 2 2
27 29 29 -9 0 0 0 -9 81 2 0 2 2 2 1 1 84 2 0 2 2 2 1 1 86 2 0 2 2 2 1 1 91 2 0 2 2 2 1 1
26 30 29 -9 0 0 0 -9 72 2 3 2 2 2 1 1 76 2 3 2 2 1 1 1 78 2 3 2 2 2 1 1 81 2 3 2 2 2 1 1
29 30 -9 -9 0 0 -9 -9 81 1 2 2 2 2 1 2 84 1 2 2 2 1 1 2 89 1 2 2 2 2 1 2 92 1 2 2 2 2 1 2
28 26 29 28 0 0 0 0 71 2 0 2 2 2 1 1 74 2 0 2 2 2 1 1 77 2 0 2 2 2 1 1 81 2 0 2 2 2 2 1
15 15 28 24 0 0 0 0 82 2 0 2 2 2 1 1 85 2 0 2 2 2 1 1 88 2 0 2 2 2 1 1 92 2 0 2 2 2 1 2
24 25 25 0 0 0 0 0 82 1 1 2 2 2 1 1 85 1 1 2 2 2 1 1 88 1 1 2 2 2 1 1 92 1 1 2 2 2 1 1
29 28 29 -9 0 0 0 -9 79 2 0 2 1 2 1 2 82 2 0 2 1 2 1 2 85 2 0 2 1 2 1 2 89 2 0 2 1 2 1 2
25 29 29 -9 0 1 0 -9 77 2 0 2 2 2 1 2 80 2 0 2 2 2 1 2 83 2 0 2 2 2 1 2 87 2 0 2 2 2 1 2
29 28 29 -9 0 0 0 -9 71 1 6 2 2 2 1 1 74 1 6 2 2 2 1 1 77 1 6 2 2 2 1 1 81 1 6 2 2 2 1 1
19 0 -9 -9 0 0 -9 -9 78 1 6 2 1 2 1 1 81 1 6 2 2 2 2 1 82 1 6 2 1 2 1 1 87 1 6 2 1 2 1 2
27 24 29 -9 2 0 0 -9 70 2 0 2 2 2 1 1 73 2 0 2 2 2 2 1 76 2 0 2 2 2 1 1 80 2 0 2 2 1 1 1
30 30 30 29 1 2 1 2 71 1 11 2 2 1 1 1 74 1 11 2 2 1 1 1 77 1 11 2 2 1 1 1 81 1 11 2 2 2 1 1
27 30 29 28 0 0 0 0 69 2 8 2 2 2 1 1 72 2 8 2 2 2 1 1 75 2 8 2 2 2 2 1 79 2 8 2 2 2 2 1
21 29 28 -9 0 0 0 -9 80 1 5 2 1 1 1 1 83 1 5 2 1 2 1 2 86 1 5 2 2 2 1 2 89 1 5 2 2 2 1 2
30 29 29 25 0 0 0 0 69 1 0 2 2 2 1 1 73 1 0 2 2 2 1 1 75 1 0 2 2 2 1 1 80 1 0 2 2 2 1 1
20 25 -9 -9 0 0 -9 -9 75 2 0 2 2 2 1 2 78 2 0 2 2 2 1 2 81 2 0 2 2 2 1 2 85 2 0 2 2 2 1 2
17 27 30 26 0 0 0 0 73 2 0 2 2 2 1 2 76 2 0 2 2 2 1 2 79 2 0 2 2 2 1 2 83 2 0 2 2 2 1 2
28 23 29 27 2 0 0 0 69 2 0 2 2 2 1 1 72 2 0 2 2 2 1 1 75 2 0 2 2 2 1 1 79 2 0 2 2 2 1 1
27 -9 29 30 0 -9 0 1 72 1 0 2 1 2 1 1 72 1 0 2 1 2 1 1 77 1 0 2 2 2 1 1 82 1 0 2 2 2 1 1
23 28 27 24 0 0 0 0 73 2 0 2 2 2 1 2 77 2 0 2 2 2 1 2 79 2 0 2 2 2 1 2 83 2 0 2 2 2 1 2
22 0 -9 -9 0 0 -9 -9 68 1 0 2 2 2 1 2 71 1 0 2 1 2 1 2 74 1 0 2 2 2 1 2 78 1 0 2 1 2 1 2
29 29 29 -9 0 0 0 -9 69 2 0 2 2 2 1 1 73 2 0 2 2 2 1 2 76 2 0 2 2 2 1 2 79 2 0 2 2 2 1 2
29 30 29 -9 0 0 0 -9 76 2 7 2 2 2 1 2 79 2 7 2 2 2 1 2 82 2 7 2 2 2 1 2 85 2 7 2 2 2 1 2
29 28 30 -9 0 0 0 -9 68 2 0 2 1 2 1 1 71 2 0 2 1 2 2 1 73 2 0 2 1 2 1 1 76 2 0 2 1 2 2 2
29 28 -9 -9 1 0 -9 -9 72 1 12 2 1 1 1 1 76 1 12 2 1 1 1 1 78 1 12 2 1 2 1 1 81 1 12 1 1 2 1 1
29 29 -9 -9 0 0 -9 -9 70 1 0 2 2 2 1 2 73 1 0 2 1 1 1 1 76 1 0 2 2 2 1 2 80 1 0 2 2 2 2 2
30 29 -9 29 0 0 -9 0 71 2 0 2 2 2 1 2 74 2 0 2 2 2 2 2 76 2 0 2 2 2 1 2 81 2 0 2 2 2 1 2
30 30 30 -9 0 0 0 -9 75 1 6 2 1 1 1 1 77 1 6 2 1 2 1 1 80 1 6 2 2 2 1 1 85 1 6 2 2 2 1 2
30 30 29 -9 0 0 0 -9 69 2 3 2 2 2 1 1 72 2 3 2 2 2 1 2 75 2 3 2 2 2 1 2 79 2 3 2 2 2 1 2
30 30 -9 -9 0 1 -9 -9 69 2 5 2 2 2 1 1 72 2 5 1 2 2 1 1 74 2 5 1 2 2 1 1 77 2 5 1 2 2 2 1
22 29 29 23 1 0 1 0 71 1 0 2 2 2 1 1 74 1 0 2 2 2 1 1 76 1 0 2 2 2 1 1 81 1 0 2 2 2 1 1
29 29 30 30 0 1 2 2 69 2 3 2 2 2 1 1 72 2 3 2 2 1 1 1 75 2 3 2 2 2 1 1 79 2 3 2 2 2 1 1
23 29 27 29 0 0 0 0 70 2 1 2 2 2 1 1 73 2 1 2 2 2 1 1 76 2 1 2 2 2 1 1 80 2 1 2 2 2 1 1
25 30 28 -9 0 2 2 -9 78 1 4 2 2 2 1 1 81 1 4 2 2 2 1 1 84 1 4 2 2 2 1 1 89 1 4 2 2 2 2 1
28 29 30 -9 0 0 1 -9 70 1 0 2 2 1 1 1 73 1 0 2 1 1 1 1 76 1 0 1 1 1 1 1 80 1 0 2 2 2 1 1
18 26 29 29 0 0 0 0 70 2 0 2 2 2 1 1 73 2 0 2 1 2 2 2 76 2 0 2 2 2 2 2 80 2 0 2 2 2 2 2
23 27 19 -9 1 0 0 -9 85 1 2 2 2 2 1 2 88 1 2 2 2 2 1 1 91 1 2 2 2 2 1 2 94 1 2 2 2 2 2 1
29 28 28 3 0 0 0 0 85 1 0 2 2 2 1 1 88 1 0 2 2 1 1 1 91 1 0 2 2 2 1 1 95 1 0 2 2 2 1 1
29 30 30 18 2 0 0 0 69 1 6 2 2 2 1 2 72 1 6 2 2 2 1 2 75 1 6 2 2 2 1 2 79 1 6 2 2 2 1 2
19 30 30 23 0 0 0 0 68 2 5 2 2 2 1 1 71 2 5 2 1 1 1 1 74 2 5 2 1 1 1 1 78 2 5 2 1 2 1 1
21 29 29 23 0 0 0 0 68 2 0 2 2 2 1 2 71 2 0 2 2 2 1 1 74 2 0 2 2 2 1 1 78 2 0 2 2 2 1 2
19 25 -9 -9 0 0 -9 -9 84 1 0 2 2 2 1 2 87 1 0 2 2 1 2 2 90 1 0 2 2 2 2 2 94 1 0 2 2 1 1 2
22 25 30 30 0 0 0 0 83 1 0 2 2 2 1 2 87 1 0 2 2 2 1 2 89 1 0 2 2 2 1 2 94 1 0 2 2 2 1 2
24 27 25 -9 0 2 2 -9 88 1 0 2 2 2 1 1 91 1 0 2 2 2 1 1 93 1 0 2 2 2 2 1 99 1 0 2 2 2 1 1
20 30 27 -9 0 0 0 -9 69 2 0 2 2 2 1 1 72 2 0 2 2 2 1 1 74 2 0 2 2 2 1 1 80 2 0 2 2 1 1 1
29 28 30 -9 1 0 0 -9 68 1 4 2 2 2 1 1 71 1 4 2 2 1 1 1 73 1 4 2 2 1 1 1 78 1 4 2 2 1 1 2
19 22 29 -9 0 0 0 -9 83 1 1 2 2 1 1 2 86 1 1 2 2 2 1 2 89 1 1 2 2 2 1 2 94 1 1 2 2 2 1 2
26 29 29 -9 0 0 1 -9 68 2 0 2 2 2 1 2 71 2 0 2 2 1 2 1 74 2 0 2 2 1 1 2 78 2 0 2 2 1 1 2
29 0 -9 -9 0 0 -9 -9 93 1 0 2 2 2 1 1 96 1 0 2 2 2 1 1 97 1 0 2 2 2 2 2 103 1 0 2 2 2 2 2
30 30 29 -9 0 0 0 -9 69 2 0 2 2 2 1 1 72 2 0 2 2 2 1 1 75 2 0 2 2 2 1 2 79 2 0 2 2 2 1 2
22 30 -9 -9 0 1 -9 -9 85 1 7 2 2 2 1 2 88 1 7 2 2 2 1 1 88 1 7 2 2 2 2 1 94 1 7 2 2 2 2 1
28 24 27 12 0 0 0 0 69 2 0 2 2 2 1 1 72 2 0 2 2 1 2 1 75 2 0 2 2 2 1 1 79 2 0 2 2 2 1 2
26 29 29 -9 0 0 0 -9 68 2 0 2 2 2 1 1 71 2 0 2 2 2 1 1 74 2 0 2 2 2 1 1 78 2 0 2 2 2 1 1
28 29 30 30 0 2 2 2 69 1 6 2 1 2 1 1 72 1 6 2 2 2 1 1 75 1 6 2 2 1 1 1 79 1 6 2 2 1 1 1
29 29 -9 27 0 0 -9 0 68 2 7 1 2 2 1 1 71 2 7 1 2 2 1 1 74 2 7 1 2 2 1 1 78 2 7 2 2 2 1 1
24 28 25 27 0 0 0 0 70 2 0 2 2 2 1 1 73 2 0 2 2 2 1 1 76 2 0 2 2 2 1 1 80 2 0 2 2 2 1 1
23 28 11 -9 0 0 0 -9 83 1 0 2 2 2 1 1 86 1 0 2 2 2 1 1 89 1 0 2 2 2 1 1 93 1 0 2 2 2 1 1
26 26 29 30 0 1 1 1 68 1 0 2 2 2 1 1 71 1 0 2 2 1 1 1 74 1 0 2 2 1 1 1 78 1 0 2 2 2 1 1
22 10 -9 -9 1 0 -9 -9 93 2 0 2 2 2 1 2 96 2 0 2 2 2 1 2 98 2 0 2 2 2 1 2 103 2 0 2 2 2 1 2
25 28 -9 -9 1 1 -9 -9 89 1 0 2 2 2 1 2 92 1 0 2 2 2 1 2 94 1 0 2 2 2 1 2 99 1 0 2 2 2 1 2
17 27 -9 -9 0 0 -9 -9 83 2 0 2 2 2 1 2 86 2 0 2 1 2 2 2 89 2 0 2 1 2 1 2 93 2 0 2 1 2 1 2
15 29 29 -9 0 0 0 -9 92 1 6 2 2 2 1 2 95 1 6 1 1 1 1 2 98 1 6 1 1 2 1 2 107 1 6 1 1 2 1 1
30 30 29 -9 0 1 0 -9 69 1 1 2 2 2 1 2 72 1 1 2 1 1 1 2 75 1 1 2 2 2 1 2 80 1 1 2 2 2 1 2
25 23 -9 -9 1 0 -9 -9 92 2 0 2 2 2 1 2 95 2 0 2 2 2 1 2 98 2 0 2 2 2 1 2 102 2 0 2 2 2 1 2
29 28 29 28 1 2 2 0 69 1 1 2 1 1 1 1 72 1 1 2 1 2 1 1 75 1 1 2 1 2 1 1 79 1 1 2 1 2 1 1
26 25 28 30 0 0 0 0 70 1 0 2 2 1 1 1 73 1 0 2 2 1 1 1 76 1 0 2 2 2 1 1 80 1 0 2 2 2 1 1
29 30 30 30 0 1 1 1 68 2 4 2 2 2 1 1 71 2 4 2 2 1 1 2 74 2 4 2 2 2 1 2 78 2 4 2 2 2 1 2
20 27 -9 -9 0 0 -9 -9 84 2 0 2 2 2 1 2 88 2 0 2 2 2 1 2 90 2 0 2 2 2 1 2 94 2 0 2 2 2 1 2
29 25 -9 -9 0 0 -9 -9 83 1 9 2 2 2 1 2 86 1 9 2 2 1 1 2 90 1 9 2 2 2 2 2 94 1 9 2 2 2 1 2
25 23 28 28 0 0 0 0 69 2 0 2 2 2 1 1 71 2 0 2 2 2 1 1 74 2 0 2 1 2 2 1 79 2 0 2 2 2 1 2
30 30 -9 -9 2 1 -9 -9 84 1 0 2 1 1 2 1 86 1 0 2 2 1 2 1 91 1 0 2 2 1 1 2 94 1 0 2 2 1 1 2
29 30 29 22 0 0 0 0 69 2 0 2 2 2 1 1 72 2 0 2 2 2 1 1 75 2 0 2 2 2 1 1 79 2 0 2 2 2 1 1
28 28 -9 -9 0 0 -9 -9 82 2 0 2 2 2 1 1 85 2 0 2 2 1 2 2 89 2 0 2 2 2 2 2 92 2 0 2 2 2 1 2
27 26 30 29 0 2 2 2 72 1 0 2 2 2 1 1 74 1 0 2 1 1 1 1 77 1 0 2 1 1 1 1 82 1 0 2 1 1 1 1
26 30 30 -9 0 0 0 -9 76 1 11 2 2 2 1 1 79 1 11 2 2 1 1 1 82 1 11 2 2 1 1 1 86 1 11 2 2 1 1 1
29 23 -9 -9 1 0 -9 -9 78 1 0 2 2 2 1 2 80 1 0 2 2 2 2 2 83 1 0 2 2 2 1 2 88 1 0 2 2 2 1 2
28 27 30 -9 1 1 1 -9 76 1 0 2 1 1 1 1 78 1 0 2 1 1 2 1 81 1 0 2 2 2 1 1 86 1 0 2 2 1 1 2
30 29 30 -9 0 0 1 -9 74 1 0 2 2 2 2 1 76 1 0 2 2 2 2 1 79 1 0 2 2 2 1 1 82 1 0 2 2 2 2 1
30 30 30 30 0 0 0 0 78 2 0 2 2 1 1 1 81 2 0 2 2 1 2 2 83 2 0 2 2 1 1 2 88 2 0 2 2 1 1 2
30 29 30 29 1 2 1 2 72 1 3 2 2 2 1 1 74 1 3 2 2 1 1 1 77 1 3 2 2 2 1 1 82 1 3 2 2 1 1 1
29 30 30 -9 1 2 1 -9 74 1 0 2 1 2 1 1 76 1 0 2 1 1 2 1 79 1 0 2 2 2 1 1 84 1 0 2 2 2 1 2
27 29 -9 29 0 0 -9 0 74 2 0 2 2 2 1 2 76 2 0 2 2 1 2 2 80 2 0 2 2 2 1 2 84 2 0 2 2 2 1 2
30 30 -9 -9 0 1 -9 -9 82 1 0 2 2 2 1 1 84 1 0 2 1 1 2 1 85 1 0 2 2 1 1 1 91 1 0 2 2 2 1 2
30 30 -9 -9 1 0 -9 -9 70 2 3 2 2 2 1 1 72 2 3 2 2 2 1 1 75 2 3 2 2 2 1 1 79 2 3 2 2 2 1 1
28 20 30 0 0 0 0 0 75 2 0 2 2 2 1 2 77 2 0 2 2 2 2 2 80 2 0 2 2 2 1 2 84 2 0 2 2 2 2 2
29 26 -9 29 0 2 -9 1 69 1 0 2 1 2 1 1 71 1 0 2 1 2 2 1 74 1 0 2 1 2 1 1 78 1 0 2 2 2 1 1
29 30 29 -9 0 0 0 -9 70 2 0 2 2 2 1 2 74 2 0 2 2 2 1 2 76 2 0 2 2 2 1 2 81 2 0 2 2 1 1 2
24 27 29 -9 1 0 0 -9 81 2 0 2 2 2 1 2 84 2 0 2 2 2 1 2 87 2 0 2 2 2 1 2 91 2 0 1 2 2 2 2
29 23 22 -9 1 0 0 -9 81 2 0 2 2 2 1 2 84 2 0 2 2 2 1 2 87 2 0 2 2 2 1 2 91 2 0 2 2 2 1 2
29 19 -9 -9 0 0 -9 -9 103 2 0 2 2 2 2 2 106 2 0 2 2 2 1 2 106 2 0 2 2 2 2 2 111 2 0 2 2 2 1 2
24 28 -9 -9 0 0 -9 -9 91 2 0 2 2 2 2 2 94 2 0 2 2 2 2 2 93 2 0 2 2 2 2 2 100 2 0 2 2 2 1 2
29 27 24 -9 0 0 0 -9 84 1 0 2 2 2 2 1 87 1 0 2 2 1 2 1 90 1 0 2 2 2 2 1 94 1 0 2 2 1 1 1
20 18 -9 -9 0 0 -9 -9 81 2 0 2 2 2 2 2 84 2 0 2 2 2 2 2 89 2 0 2 2 2 1 2 90 2 0 2 2 2 1 2
12 29 -9 -9 0 2 -9 -9 90 2 0 2 2 2 1 2 94 2 0 2 2 2 1 2 95 2 0 2 2 2 2 2 99 2 0 2 2 2 1 2
30 27 25 -9 0 0 0 -9 66 2 0 2 2 2 2 1 69 2 0 2 2 1 1 2 72 2 0 2 2 1 1 2 76 2 0 2 2 2 1 2
29 29 28 -9 0 1 0 -9 67 1 0 2 1 1 2 2 70 1 0 2 1 2 2 2 73 1 0 2 1 2 2 2 77 1 0 2 1 2 2 1
29 14 3 -9 0 0 0 -9 93 2 0 2 2 2 1 2 96 2 0 2 2 1 1 2 99 2 0 2 2 2 2 2 103 2 0 2 2 2 1 2
29 23 26 29 0 0 0 0 66 2 0 2 2 2 1 1 69 2 0 2 2 1 1 1 72 2 0 2 2 2 1 1 77 2 0 2 2 2 1 2
16 19 -9 -9 0 0 -9 -9 90 2 0 2 2 2 2 2 93 2 0 2 2 2 2 2 97 2 0 2 2 2 2 2 100 2 0 2 2 2 2 2
2 9 0 -9 0 0 0 -9 86 2 0 2 2 2 2 2 90 2 0 2 2 2 2 2 92 2 0 2 2 2 1 2 95 2 0 2 2 2 2 2
29 27 27 -9 0 0 0 -9 81 1 8 2 1 1 1 1 84 1 8 2 1 1 1 2 87 1 8 2 1 1 1 2 91 1 8 2 1 2 1 2
22 21 17 -9 0 0 0 -9 87 2 0 2 2 2 2 1 90 2 0 2 2 2 2 2 93 2 0 2 2 2 1 2 99 2 0 2 2 2 1 2
15 16 -9 -9 0 0 -9 -9 100 2 0 2 2 2 2 2 103 2 0 2 2 2 2 2 107 2 0 2 2 2 1 2 110 2 0 2 2 2 1 2
29 4 -9 -9 0 0 -9 -9 95 2 0 2 2 2 1 2 98 2 0 2 2 2 1 2 101 2 0 2 2 2 1 2 105 2 0 1 2 2 1 2
29 22 29 -9 0 0 0 -9 80 2 0 2 2 2 1 2 83 2 0 2 2 2 1 2 86 2 0 2 2 2 1 2 89 2 0 2 2 2 1 2
29 29 -9 -9 0 0 -9 -9 93 1 0 2 2 2 1 2 96 1 0 2 2 2 1 2 100 1 0 2 2 2 2 2 104 1 0 2 2 2 1 2
30 27 24 -9 1 0 0 -9 65 1 4 2 1 1 1 1 68 1 4 2 1 1 1 1 71 1 4 2 1 2 1 1 75 1 4 2 1 2 1 1
30 30 29 -9 1 0 0 -9 67 2 10 2 2 2 1 2 70 2 10 2 2 2 1 2 73 2 10 2 2 2 1 2 78 2 10 2 2 2 1 2
30 25 30 -9 0 0 0 -9 67 1 4 2 1 1 1 1 71 1 4 2 1 1 1 1 73 1 4 2 2 2 2 1 77 1 4 2 1 1 1 1
30 30 28 26 2 1 2 1 66 2 0 2 2 1 1 2 69 2 0 2 2 1 1 2 72 2 0 2 2 1 1 2 76 2 0 2 2 2 1 2
29 24 -9 -9 2 0 -9 -9 84 2 0 2 1 2 1 1 87 2 0 2 2 2 2 1 87 2 0 2 1 2 1 1 93 2 0 2 2 2 1 2
24 17 -9 -9 0 0 -9 -9 99 2 0 2 2 2 1 2 102 2 0 2 2 2 1 2 104 2 0 2 2 2 1 2 108 2 0 1 2 2 1 2
29 24 -9 -9 0 0 -9 -9 67 2 0 2 2 2 1 1 70 2 0 2 2 2 2 2 74 2 0 2 2 2 2 2 77 2 0 2 2 2 1 2
29 29 27 8 0 0 0 0 84 1 0 2 1 1 1 2 87 1 0 2 1 1 1 2 90 1 0 2 2 2 1 2 95 1 0 2 2 2 1 2
29 2 -9 -9 0 0 -9 -9 96 1 6 2 2 1 1 2 99 1 6 2 2 2 1 2 101 1 6 2 2 2 1 2 105 1 6 2 2 2 1 2
30 30 26 -9 1 1 2 -9 65 1 0 2 1 1 1 1 69 1 0 2 1 1 2 2 71 1 0 2 1 1 1 2 74 1 0 2 1 1 1 2
29 24 24 -9 0 0 0 -9 84 1 6 2 1 2 1 1 87 1 6 2 1 2 2 1 90 1 6 2 1 2 2 1 93 1 6 2 1 1 1 1
29 17 -9 -9 0 0 -9 -9 91 1 0 2 2 2 1 2 94 1 0 2 2 2 1 2 97 1 0 1 2 2 1 2 102 1 0 1 2 1 1 2
29 28 -9 -9 0 0 -9 -9 80 1 0 2 1 1 2 2 83 1 0 2 1 2 1 2 102 1 0 2 1 2 1 1 93 1 0 2 1 2 1 1
29 25 24 -9 0 0 0 -9 82 1 0 2 2 2 2 1 85 1 0 2 2 2 2 1 88 1 0 2 2 2 1 2 93 1 0 2 2 2 2 2
29 12 -9 -9 0 1 -9 -9 88 1 5 2 2 2 1 2 91 1 5 2 2 2 2 1 94 1 5 2 2 2 1 2 97 1 5 2 2 2 1 2
30 18 -9 -9 0 0 -9 -9 87 2 0 2 2 2 1 2 90 2 0 2 2 2 1 2 94 2 0 2 2 2 1 2 97 2 0 2 2 2 1 2
29 27 -9 -9 1 0 -9 -9 87 1 0 2 1 2 1 2 90 1 0 2 2 2 1 2 93 1 0 2 2 2 1 2 97 1 0 2 1 2 1 2
29 22 0 -9 0 0 0 -9 91 2 0 2 2 2 2 2 94 2 0 2 2 2 1 2 97 2 0 2 2 2 1 2 101 2 0 2 2 2 2 2
30 29 30 -9 0 0 0 -9 84 1 12 2 2 1 1 1 87 1 12 2 2 2 1 1 90 1 12 2 2 2 1 2 94 1 12 2 2 2 1 2
24 29 -9 -9 0 0 -9 -9 100 2 0 2 2 2 1 2 103 2 0 1 2 2 1 2 106 2 0 1 2 2 1 2 111 2 0 1 2 2 1 2
26 17 -9 -9 0 0 -9 -9 87 1 0 2 2 2 1 2 90 1 0 1 2 2 1 2 92 1 0 2 2 2 1 2 96 1 0 2 2 2 1 2
28 10 -9 -9 2 2 -9 -9 97 1 0 2 1 1 1 2 100 1 0 2 1 1 1 2 101 1 0 2 1 2 1 2 106 1 0 2 1 2 1 2
30 28 24 -9 0 0 0 -9 91 1 5 1 2 2 1 2 94 1 5 1 2 2 1 2 97 1 5 1 2 2 1 2 101 1 5 1 2 2 1 1
27 0 -9 -9 0 0 -9 -9 96 1 5 2 2 2 1 2 99 1 5 2 2 2 2 2 101 1 5 2 2 2 1 2 107 1 5 2 2 2 2 2
28 14 5 -9 0 0 0 -9 95 2 0 2 2 2 1 2 98 2 0 2 2 2 1 2 101 2 0 2 2 2 2 2 105 2 0 2 1 2 1 2
29 28 18 -9 0 0 0 -9 81 2 0 2 2 2 1 2 84 2 0 2 2 2 1 2 87 2 0 2 2 2 2 2 91 2 0 2 2 2 1 2
29 29 -9 -9 0 0 -9 -9 89 2 0 2 2 2 1 2 92 2 0 2 2 2 1 2 94 2 0 2 2 2 1 2 99 2 0 2 2 2 1 2
29 19 -9 -9 0 0 -9 -9 85 1 0 2 1 2 1 1 88 1 0 2 2 2 2 1 91 1 0 2 1 2 1 1 94 1 0 2 2 2 1 1
27 26 -9 -9 0 0 -9 -9 100 2 0 2 2 2 1 2 103 2 0 2 2 1 1 2 106 2 0 1 2 1 2 2 110 2 0 2 2 2 1 2
13 17 2 -9 0 0 0 -9 100 2 0 2 1 2 2 2 103 2 0 2 1 2 1 2 106 2 0 2 1 2 1 2 109 2 0 2 2 2 1 2
21 12 -9 -9 0 0 -9 -9 94 2 2 2 2 2 2 2 98 2 2 2 2 2 2 2 100 2 2 2 2 2 1 2 104 2 2 2 2 2 1 2
14 14 -9 -9 0 0 -9 -9 100 1 0 2 2 2 2 2 103 1 0 2 2 2 1 2 69 1 0 2 2 2 1 2 105 1 0 2 2 1 1 2
25 27 -9 -9 0 0 -9 -9 88 1 5 2 1 2 1 1 91 1 5 2 1 2 1 1 95 1 5 2 2 2 2 1 97 1 5 2 1 2 1 2
25 17 23 -9 0 0 0 -9 91 2 0 2 2 2 2 2 94 2 0 2 2 2 1 2 97 2 0 2 2 2 1 2 95 2 0 2 2 2 1 2
30 30 28 -9 1 0 0 -9 90 1 10 2 2 1 1 1 93 1 10 1 2 2 1 2 96 1 10 1 1 1 1 2 99 1 10 1 1 1 1 2
27 13 -9 -9 0 0 -9 -9 90 1 0 2 1 1 1 1 93 1 0 2 1 1 1 1 86 1 0 2 2 1 1 2 99 1 0 1 2 2 1 2
29 8 -9 -9 0 0 -9 -9 90 2 0 2 2 2 1 2 94 2 0 2 2 2 1 2 94 2 0 2 2 2 1 2 100 2 0 2 2 2 1 2
29 16 0 -9 1 0 0 -9 85 1 0 2 2 2 1 2 88 1 0 2 1 1 1 2 91 1 0 2 2 2 1 2 95 1 0 2 2 2 1 2
29 29 28 -9 0 0 0 -9 85 1 3 2 1 2 1 2 88 1 3 2 1 2 1 2 91 1 3 2 1 2 1 2 96 1 3 2 2 2 1 2
28 2 -9 -9 0 0 -9 -9 101 2 0 2 2 2 1 2 104 2 0 2 2 2 1 2 107 2 0 2 2 2 1 2 97 2 0 2 2 2 1 2
27 15 -9 -9 0 0 -9 -9 96 2 0 2 2 2 1 2 99 2 0 2 2 2 1 2 103 2 0 2 2 2 1 2 105 2 0 2 2 2 1 2
27 15 -9 -9 2 0 -9 -9 90 2 0 2 2 2 1 2 93 2 0 2 2 2 1 2 96 2 0 2 2 2 1 2 100 2 0 2 2 2 1 2
28 29 30 -9 1 2 1 -9 84 1 0 2 2 2 1 2 87 1 0 2 1 2 1 2 90 1 0 2 1 1 1 2 94 1 0 2 1 1 1 2
26 0 -9 -9 0 0 -9 -9 92 2 3 2 2 2 2 2 95 2 3 2 2 2 1 2 97 2 3 2 2 2 1 2 101 2 3 2 2 2 1 2
29 25 -9 -9 1 0 -9 -9 85 1 0 2 2 2 1 1 88 1 0 2 2 2 1 1 89 1 0 2 2 2 1 1 94 1 0 2 2 2 1 1
22 -9 18 -9 0 -9 0 -9 83 1 0 2 1 1 2 1 91 1 0 2 1 1 2 1 89 1 0 2 1 1 2 2 93 1 0 2 1 2 2 2
30 28 29 -9 1 0 0 -9 83 1 0 2 2 2 1 1 86 1 0 2 2 2 1 1 89 1 0 2 2 2 1 1 93 1 0 1 2 2 1 1
12 0 -9 -9 0 0 -9 -9 92 2 0 2 2 2 1 2 95 2 0 2 2 2 1 2 98 2 0 2 2 2 1 2 102 2 0 2 2 2 1 2
25 12 -9 -9 0 0 -9 -9 102 2 0 2 2 1 1 2 104 2 0 2 2 2 1 2 108 2 0 2 2 2 1 1 112 2 0 2 2 2 1 2
30 30 30 29 1 2 2 2 65 1 6 2 1 1 1 2 68 1 6 2 1 1 2 2 71 1 6 2 1 2 1 2 75 1 6 2 2 2 1 2
7 11 -9 -9 0 0 -9 -9 106 2 0 1 2 2 1 2 109 2 0 2 2 2 1 2 110 2 0 2 2 2 2 2 115 2 0 2 2 2 1 2
26 4 2 -9 0 0 0 -9 95 2 0 2 2 2 1 2 99 2 0 2 2 2 2 2 101 2 0 2 2 2 1 2 105 2 0 2 2 2 1 2
29 27 24 -9 1 1 2 -9 83 1 1 2 2 2 1 1 86 1 1 2 1 2 1 1 89 1 1 2 1 2 2 1 92 1 1 2 1 2 1 1
16 0 -9 -9 0 0 -9 -9 100 2 0 2 2 2 2 2 103 2 0 1 2 2 1 2 102 2 0 2 2 2 1 2 109 2 0 2 2 2 1 2
30 27 21 -9 0 2 0 -9 100 1 0 2 2 1 1 2 103 1 0 2 2 1 1 2 106 1 0 2 2 1 1 2 111 1 0 2 2 1 1 2
30 24 30 -9 0 0 0 -9 65 2 8 2 2 2 1 1 68 2 8 2 2 2 1 1 71 2 8 2 2 2 1 1 74 2 8 2 2 2 1 1
26 -9 24 -9 0 -9 0 -9 67 2 0 2 2 2 1 1 92 2 0 2 1 2 1 1 73 2 0 2 1 2 2 2 78 2 0 2 2 2 1 1
24 24 3 -9 1 0 0 -9 94 2 0 2 2 2 1 2 97 2 0 2 1 2 1 2 100 2 0 2 2 2 2 2 104 2 0 2 2 2 1 2
29 19 4 -9 0 0 0 -9 92 1 11 2 2 1 1 2 95 1 11 2 2 2 1 2 98 1 11 2 2 2 2 2 102 1 11 2 2 2 1 1
27 22 17 -9 2 0 0 -9 96 2 0 2 1 2 1 2 99 2 0 2 1 2 1 2 102 2 0 2 1 2 1 2 105 2 0 2 1 2 1 2
10 5 11 -9 0 0 0 -9 99 2 0 2 2 2 2 2 102 2 0 2 2 2 1 2 105 2 0 2 2 2 2 2 109 2 0 2 2 2 1 2
25 26 -9 -9 0 0 -9 -9 94 1 0 2 1 1 1 2 97 1 0 2 1 1 2 2 100 1 0 2 1 1 1 2 104 1 0 2 1 1 2 2
28 16 -9 -9 0 0 -9 -9 94 2 0 2 2 2 1 2 98 2 0 2 2 2 1 2 100 2 0 2 2 2 1 2 104 2 0 2 2 2 1 2
30 29 28 -9 0 0 0 -9 88 2 0 2 2 2 1 2 91 2 0 2 2 2 1 2 94 2 0 2 2 2 2 2 97 2 0 2 2 2 1 2
4 17 -9 -9 0 0 -9 -9 100 2 0 2 2 2 1 2 102 2 0 2 2 2 2 2 104 2 0 2 2 2 1 2 109 2 0 1 2 2 1 2
29 29 28 -9 0 0 0 -9 67 2 0 2 2 2 1 1 70 2 0 2 2 2 1 1 72 2 0 2 2 1 1 1 78 2 0 2 2 1 1 1
15 24 27 -9 0 0 0 -9 87 2 0 2 2 2 2 1 90 2 0 2 2 2 1 2 93 2 0 2 2 2 1 2 99 2 0 2 2 2 1 2
25 17 9 -9 0 0 0 -9 92 2 0 2 2 2 1 2 95 2 0 2 2 2 1 2 98 2 0 2 2 2 1 2 102 2 0 2 2 2 1 2
18 21 20 -9 0 0 0 -9 92 2 0 2 2 2 1 2 95 2 0 2 2 2 1 2 98 2 0 2 2 2 1 2 101 2 0 2 2 1 1 2
25 30 29 27 0 0 1 0 65 1 0 2 2 2 1 1 69 1 0 2 2 2 1 1 71 1 0 2 2 2 1 1 76 1 0 2 2 2 1 1
29 25 26 27 0 0 0 0 67 1 0 2 2 2 2 2 70 1 0 2 2 2 1 2 73 1 0 2 2 2 1 2 78 1 0 2 2 2 1 2
28 21 -9 -9 0 0 -9 -9 92 1 0 2 1 1 1 2 95 1 0 2 1 2 1 2 99 1 0 2 1 1 1 2 102 1 0 2 1 2 1 2
25 25 -9 -9 0 0 -9 -9 66 2 0 2 2 2 1 2 69 2 0 2 2 2 1 2 73 2 0 2 2 2 1 2 76 2 0 2 2 2 1 2
29 27 24 -9 0 0 0 -9 66 2 0 2 2 2 1 2 69 2 0 2 2 2 1 2 72 2 0 2 2 2 2 2 77 2 0 2 2 2 2 2
29 27 28 -9 0 0 0 -9 67 1 0 2 1 2 2 1 70 1 0 2 1 2 1 1 73 1 0 2 1 2 1 2 77 1 0 2 1 1 2 2
21 0 10 -9 0 0 0 -9 85 2 0 1 2 2 2 2 88 2 0 1 2 2 1 2 91 2 0 1 2 2 1 2 94 2 0 1 2 2 1 2
29 23 30 -9 2 2 2 -9 66 1 12 2 2 1 1 1 70 1 12 2 2 2 1 1 72 1 12 2 2 1 1 2 76 1 12 2 2 2 1 2
19 9 -9 -9 0 0 -9 -9 86 2 0 2 2 2 2 1 89 2 0 2 2 2 2 1 91 2 0 2 2 2 1 1 94 2 0 2 2 2 2 1
20 20 22 -9 0 0 0 -9 89 2 0 2 2 2 1 2 92 2 0 2 2 2 2 2 95 2 0 2 2 2 2 2 98 2 0 2 2 2 1 2
30 26 28 -9 0 0 0 -9 65 2 5 2 2 2 1 1 68 2 5 2 2 2 2 1 71 2 5 2 2 2 2 1 74 2 5 2 2 2 2 1
20 10 -9 -9 0 0 -9 -9 94 2 0 2 1 2 1 2 97 2 0 2 1 2 2 2 100 2 0 2 1 2 2 2 104 2 0 2 1 2 1 2
27 10 -9 -9 0 0 -9 -9 91 1 3 2 2 2 1 2 94 1 3 2 2 2 2 2 98 1 3 2 2 2 2 2 101 1 3 2 2 2 2 2
26 26 28 -9 1 0 1 -9 66 1 3 2 2 2 1 2 69 1 3 2 2 2 1 2 72 1 3 2 2 2 2 2 77 1 3 2 2 2 1 2
29 25 27 -9 2 0 0 -9 80 1 1 2 2 2 1 1 83 1 1 2 2 2 1 1 86 1 1 2 2 2 2 1 90 1 1 2 1 2 1 1
26 28 24 -9 0 0 0 -9 65 2 0 2 2 2 1 1 68 2 0 2 2 2 1 1 71 2 0 2 2 2 1 1 76 2 0 2 2 2 1 1
27 26 23 -9 0 0 0 -9 97 2 0 2 2 2 1 2 100 2 0 2 2 2 1 2 103 2 0 2 2 2 2 2 108 2 0 2 2 2 2 2
28 19 23 -9 0 1 0 -9 80 2 0 2 2 1 2 2 83 2 0 2 2 2 1 2 86 2 0 2 2 2 1 2 91 2 0 2 2 2 1 2
25 12 -9 -9 0 0 -9 -9 100 2 0 2 2 2 2 2 103 2 0 2 2 2 1 2 107 2 0 2 2 2 1 2 111 2 0 2 2 2 1 2
14 15 -9 -9 0 0 -9 -9 101 2 0 2 2 2 1 2 104 2 0 2 2 2 1 2 71 2 0 2 1 2 1 2 107 2 0 2 1 2 1 2
27 14 -9 -9 0 0 -9 -9 92 2 0 2 2 2 1 2 96 2 0 2 2 2 1 2 97 2 0 2 2 2 1 2 102 2 0 2 2 2 1 2
24 14 -9 -9 0 0 -9 -9 104 1 4 2 2 1 1 2 107 1 4 1 2 1 1 2 108 1 4 1 2 1 1 2 115 1 4 1 2 1 1 2
21 28 -9 -9 0 0 -9 -9 100 2 0 2 2 2 1 2 103 2 0 2 2 2 1 2 108 2 0 2 2 2 1 2 110 2 0 2 2 2 1 2
19 8 -9 -9 0 0 -9 -9 91 2 0 2 2 2 1 2 94 2 0 2 2 2 1 2 95 2 0 1 2 2 1 2 95 2 0 1 2 2 1 2
29 30 30 -9 0 0 0 -9 66 1 0 2 2 2 1 1 69 1 0 2 2 2 1 1 72 1 0 2 1 2 1 1 76 1 0 2 2 2 1 1
22 23 -9 -9 0 0 -9 -9 91 1 0 2 2 1 1 1 95 1 0 2 2 2 1 2 96 1 0 2 2 2 2 2 101 1 0 2 2 1 1 2
30 30 30 -9 1 1 0 -9 66 1 8 2 1 1 1 1 69 1 8 2 1 1 1 1 72 1 8 2 1 2 2 1 76 1 8 2 1 1 1 1
29 26 22 -9 0 0 0 -9 65 2 0 2 2 2 2 1 68 2 0 2 2 2 1 1 71 2 0 2 2 2 1 1 76 2 0 2 2 2 1 2
22 28 22 -9 1 0 0 -9 90 2 0 2 2 2 1 1 93 2 0 2 2 2 1 1 96 2 0 2 2 2 2 2 100 2 0 2 2 2 2 1
28 19 -9 -9 0 0 -9 -9 95 2 0 2 2 1 1 2 98 2 0 2 2 1 2 2 101 2 0 2 2 1 1 2 105 2 0 2 2 1 1 2
29 30 22 -9 0 1 0 -9 87 1 9 2 1 1 1 1 90 1 9 2 1 2 1 1 93 1 9 2 1 2 1 2 97 1 9 2 1 2 1 2
29 24 29 -9 2 0 0 -9 96 1 0 2 2 1 1 2 99 1 0 2 2 1 1 2 102 1 0 2 2 2 1 2 105 1 0 2 2 2 2 2
14 0 -9 -9 0 0 -9 -9 94 2 0 2 2 2 1 2 97 2 0 2 2 2 1 2 100 2 0 2 2 1 1 2 102 2 0 2 2 2 1 2
21 3 3 -9 0 0 0 -9 96 2 0 2 2 2 1 2 99 2 0 2 2 2 2 2 102 2 0 2 2 2 2 2 106 2 0 2 2 2 2 2
29 27 -9 -9 0 0 -9 -9 90 2 0 2 2 1 1 1 93 2 0 2 2 1 1 1 95 2 0 2 2 1 1 1 100 2 0 2 2 1 1 2
29 0 -9 -9 0 0 -9 -9 94 2 0 2 2 2 2 2 97 2 0 2 2 2 2 2 100 2 0 1 2 2 2 2 104 2 0 2 2 2 1 2
25 22 -9 -9 0 0 -9 -9 95 2 0 2 2 2 1 2 99 2 0 2 2 2 1 2 101 2 0 2 2 2 1 2 106 2 0 2 2 2 2 2
29 27 29 -9 1 1 0 -9 91 1 6 2 1 1 1 1 94 1 6 2 1 1 1 1 97 1 6 2 2 2 1 2 101 1 6 1 2 2 1 2
28 30 -9 -9 1 2 -9 -9 90 1 10 2 2 1 1 2 94 1 10 2 2 1 1 2 95 1 10 2 2 2 1 2 99 1 10 2 2 1 1 2
30 25 24 -9 2 2 0 -9 94 2 0 2 2 2 1 2 97 2 0 2 2 2 1 2 100 2 0 2 2 2 2 2 104 2 0 2 2 2 1 2
28 22 22 -9 0 0 0 -9 90 2 0 2 2 2 1 2 93 2 0 2 2 2 1 2 96 2 0 2 2 2 1 2 99 2 0 2 2 2 1 2
19 20 -9 -9 0 0 -9 -9 91 2 0 1 1 2 1 2 94 2 0 2 1 2 1 2 96 2 0 1 1 2 1 2 101 2 0 1 1 2 1 2
26 25 18 -9 0 0 0 -9 88 2 0 2 2 2 2 1 91 2 0 2 2 2 1 1 94 2 0 2 2 2 1 1 99 2 0 2 2 2 1 1
19 22 3 -9 0 0 0 -9 81 1 0 1 2 1 2 2 84 1 0 1 2 2 1 2 87 1 0 1 2 2 1 2 93 1 0 1 2 2 1 2
12 14 -9 -9 0 1 -9 -9 95 2 0 2 2 1 1 2 98 2 0 2 1 1 1 2 98 2 0 2 2 1 1 2 104 2 0 2 2 1 2 2
30 26 29 0 0 0 0 0 88 1 3 1 2 2 1 1 91 1 3 1 2 2 1 2 94 1 3 1 2 2 1 2 98 1 3 1 2 2 1 2
19 26 23 13 0 0 0 0 96 2 0 2 2 2 1 1 99 2 0 2 2 1 1 2 102 2 0 2 2 2 1 2 107 2 0 2 2 2 1 2
29 21 5 -9 0 0 0 -9 91 2 0 2 2 2 1 2 94 2 0 1 2 2 1 2 97 2 0 1 2 2 1 2 101 2 0 1 2 2 1 2
27 15 -9 -9 0 0 -9 -9 99 1 1 2 2 2 1 2 102 1 1 2 2 2 1 2 103 1 1 2 2 2 1 2 110 1 1 2 2 2 1 2
7 26 -9 -9 0 0 -9 -9 98 2 0 2 2 2 1 2 101 2 0 2 2 2 2 2 105 2 0 2 2 2 2 2 106 2 0 2 2 2 1 2
30 29 30 -9 0 0 0 -9 88 1 16 1 2 2 1 2 92 1 16 1 2 2 1 2 95 1 16 1 2 2 1 2 98 1 16 1 2 2 1 2
29 26 27 -9 0 0 0 -9 90 1 16 2 2 2 1 2 93 1 16 2 2 2 1 2 96 1 16 2 2 2 1 2 100 1 16 2 2 2 1 2
28 29 23 -9 0 0 0 -9 88 1 4 2 2 1 2 1 91 1 4 2 2 2 1 1 94 1 4 2 1 2 1 2 97 1 4 2 1 1 1 2
19 22 12 -9 0 0 0 -9 99 2 0 2 2 2 1 2 102 2 0 2 2 2 2 2 105 2 0 2 2 2 1 2 110 2 0 2 2 2 1 2
11 22 19 -9 0 0 0 -9 88 2 0 2 2 2 1 2 91 2 0 2 2 2 2 2 94 2 0 2 2 2 2 2 98 2 0 1 2 2 2 2
29 8 -9 -9 0 0 -9 -9 94 2 0 2 2 2 1 2 97 2 0 1 2 2 1 2 99 2 0 2 2 2 1 2 104 2 0 2 2 2 2 2
27 20 -9 -9 0 0 -9 -9 89 2 0 1 2 2 1 2 92 2 0 1 2 2 1 2 95 2 0 1 2 2 1 2 99 2 0 1 2 2 1 2
15 8 8 -9 1 0 0 -9 97 2 0 2 2 2 2 2 100 2 0 2 2 2 2 2 103 2 0 2 2 2 2 2 107 2 0 2 2 2 2 2
30 26 -9 -9 1 0 -9 -9 88 2 0 2 1 1 1 2 91 2 0 2 1 1 1 2 96 2 0 2 1 1 1 2 97 2 0 2 2 1 1 2
17 19 -9 -9 0 0 -9 -9 91 2 0 2 2 2 1 2 94 2 0 2 2 2 1 2 96 2 0 2 2 1 1 2 99 2 0 2 1 2 1 2
29 15 9 -9 0 1 0 -9 90 2 0 2 2 2 1 2 93 2 0 2 2 2 2 2 96 2 0 2 2 2 1 2 100 2 0 2 2 2 1 2
28 13 0 -9 0 0 0 -9 88 2 0 2 2 2 1 2 91 2 0 2 2 2 1 2 94 2 0 2 2 2 1 2 99 2 0 2 2 2 1 2
29 29 -9 -9 0 0 -9 -9 74 2 0 2 2 1 1 1 77 2 0 2 2 2 2 1 78 2 0 2 2 2 1 1 84 2 0 2 2 2 1 1
29 30 19 -9 0 0 0 -9 79 1 6 2 2 1 1 2 82 1 6 2 2 1 1 2 85 1 6 2 2 2 1 2 88 1 6 2 2 2 1 2
28 26 -9 -9 1 0 -9 -9 73 1 2 2 1 1 1 2 76 1 2 2 1 1 1 2 80 1 2 2 1 1 1 2 83 1 2 2 1 2 1 2
29 28 30 -9 0 0 0 -9 71 2 0 2 2 2 2 2 74 2 0 1 2 1 1 2 77 2 0 1 2 2 2 2 82 2 0 1 2 2 1 2
27 27 -9 -9 0 0 -9 -9 80 2 0 2 2 2 1 2 83 2 0 1 2 2 2 2 88 2 0 1 2 2 2 2 90 2 0 2 2 2 1 2
29 29 28 -9 0 0 0 -9 75 2 3 2 2 2 1 2 78 2 3 2 2 2 1 2 81 2 3 2 2 2 1 2 85 2 3 2 2 2 1 2
28 29 -9 -9 1 1 -9 -9 73 1 0 2 1 1 2 1 76 1 0 2 1 2 1 1 79 1 0 2 2 2 1 2 83 1 0 2 2 2 1 2
26 25 9 -9 0 0 0 -9 80 2 0 2 2 2 1 2 83 2 0 2 2 2 1 2 86 2 0 2 2 2 1 2 91 2 0 2 2 2 1 2
29 14 -9 -9 0 0 -9 -9 85 2 0 2 2 2 1 2 88 2 0 2 2 2 1 2 91 2 0 2 2 2 1 2 95 2 0 2 2 2 1 2
29 29 -9 -9 1 1 -9 -9 75 1 11 2 2 2 1 2 78 1 11 1 2 2 1 1 80 1 11 1 2 2 1 1 89 1 11 1 2 2 1 2
29 28 30 24 0 2 0 0 86 1 0 2 2 2 1 1 89 1 0 1 2 2 1 2 92 1 0 1 2 2 2 2 96 1 0 2 2 2 1 2
29 29 29 -9 2 1 1 -9 73 2 6 2 1 2 1 2 76 2 6 2 1 2 1 2 79 2 6 2 1 2 1 2 82 2 6 2 1 2 1 2
27 22 22 -9 0 1 2 -9 86 1 0 2 2 1 1 2 89 1 0 2 2 2 1 2 92 1 0 1 2 2 1 2 95 1 0 1 2 2 1 2
29 29 27 -9 0 1 1 -9 76 2 0 2 2 2 1 2 79 2 0 2 2 2 1 2 82 2 0 2 2 2 1 2 86 2 0 2 2 2 1 2
29 27 -9 -9 0 0 -9 -9 84 2 0 2 2 2 1 2 87 2 0 2 2 2 1 2 89 2 0 2 2 2 1 2 94 2 0 2 2 2 1 2
28 -9 27 -9 0 -9 0 -9 87 2 0 2 2 2 2 2 92 2 0 2 2 2 1 2 94 2 0 2 2 2 1 2 99 2 0 2 2 2 1 2
29 14 19 0 0 0 0 0 85 1 4 2 1 2 2 2 88 1 4 2 2 2 1 2 91 1 4 2 2 2 2 2 95 1 4 2 2 2 1 2
27 15 27 -9 0 0 0 -9 77 2 0 2 2 2 2 2 80 2 0 2 2 2 1 2 83 2 0 2 2 2 1 2 87 2 0 2 2 2 1 2
30 26 25 -9 1 0 0 -9 91 1 5 1 2 2 1 2 94 1 5 1 2 2 1 2 97 1 5 1 2 2 1 2 101 1 5 1 2 2 1 2
29 29 26 -9 0 0 0 -9 73 2 0 2 2 2 1 2 76 2 0 2 2 2 1 2 79 2 0 2 2 2 1 2 84 2 0 2 2 2 1 2
29 29 -9 -9 0 0 -9 -9 77 1 4 2 2 2 2 1 80 1 4 2 2 2 1 2 82 1 4 2 2 2 1 2 87 1 4 2 2 2 1 2
28 13 -9 -9 0 0 -9 -9 84 2 0 2 2 2 1 2 87 2 0 2 2 2 1 2 90 2 0 2 2 2 2 2 94 2 0 2 2 2 1 2
30 29 30 24 0 0 0 0 71 1 6 2 1 1 1 1 74 1 6 1 1 1 1 1 77 1 6 1 1 2 1 1 81 1 6 2 1 2 1 1
26 15 -9 -9 0 0 -9 -9 101 1 0 2 2 2 1 2 104 1 0 2 2 2 1 2 106 1 0 2 2 2 1 2 111 1 0 2 2 2 1 2
25 24 25 -9 0 0 0 -9 100 2 0 2 2 2 1 2 103 2 0 2 2 2 1 2 106 2 0 2 1 2 1 2 110 2 0 2 1 2 2 2
29 30 -9 -9 0 0 -9 -9 73 2 0 2 2 2 1 2 76 2 0 2 2 2 1 2 78 2 0 2 2 2 1 2 82 2 0 2 2 2 1 2
19 0 -9 -9 0 0 -9 -9 100 2 0 2 2 2 2 1 102 2 0 2 2 2 1 1 103 2 0 2 2 2 1 2 109 2 0 1 2 2 1 2
29 26 20 -9 1 0 0 -9 65 2 0 2 2 2 2 1 68 2 0 2 2 2 2 2 71 2 0 2 2 2 2 2 75 2 0 2 2 2 1 2
16 28 25 -9 1 0 0 -9 101 2 0 2 2 2 2 2 103 2 0 2 2 2 1 2 106 2 0 2 2 2 2 2 97 2 0 2 2 2 1 2
29 28 29 -9 0 0 0 -9 74 1 0 2 1 2 1 1 77 1 0 2 1 2 1 1 80 1 0 2 2 2 1 1 85 1 0 2 2 2 1 1
30 30 28 29 0 0 0 0 76 1 5 2 2 2 1 2 79 1 5 2 2 2 1 2 82 1 5 2 2 1 1 2 86 1 5 2 2 2 1 2
29 9 26 10 0 0 0 0 76 1 1 2 1 1 2 1 79 1 1 2 1 1 2 1 82 1 1 2 1 1 2 1 86 1 1 2 1 1 1 1
17 16 29 -9 0 0 0 -9 100 2 0 2 2 2 1 2 102 2 0 2 2 2 1 2 105 2 0 2 2 2 1 2 73 2 0 2 2 2 1 2
28 26 -9 -9 0 0 -9 -9 78 2 4 2 1 1 2 2 81 2 4 2 1 1 1 2 83 2 4 2 1 1 1 2 86 2 4 2 1 2 2 2
22 0 -9 -9 0 0 -9 -9 100 2 0 1 2 2 1 2 103 2 0 1 2 2 1 2 107 2 0 1 1 1 2 2 111 2 0 1 1 2 1 2
30 30 30 -9 1 1 2 -9 67 1 5 2 2 2 1 1 70 1 5 2 2 2 1 1 72 1 5 2 2 1 1 1 76 1 5 2 2 2 1 2
27 23 -9 -9 0 0 -9 -9 77 1 1 2 1 2 2 2 80 1 1 2 1 1 1 2 82 1 1 2 1 1 2 2 88 1 1 2 1 1 1 2
29 29 26 22 0 0 0 0 76 1 0 2 1 1 1 2 79 1 0 2 1 1 1 2 82 1 0 2 1 2 1 2 86 1 0 2 1 2 1 2
28 30 29 -9 0 0 0 -9 77 2 6 2 1 2 1 1 80 2 6 2 1 2 1 1 83 2 6 2 2 2 1 1 86 2 6 2 1 2 1 2
28 16 2 -9 0 0 0 -9 100 2 0 2 2 2 1 1 103 2 0 2 2 1 1 2 106 2 0 2 2 1 1 2 111 2 0 2 2 1 1 2
29 26 29 -9 0 0 0 -9 71 2 0 2 1 2 1 1 74 2 0 2 1 2 1 1 77 2 0 2 1 2 1 1 81 2 0 2 1 2 1 1
22 29 -9 -9 0 1 -9 -9 75 2 0 2 2 2 2 1 78 2 0 2 2 2 1 1 80 2 0 2 2 2 1 1 84 2 0 2 2 2 1 1
26 30 29 -9 0 1 0 -9 79 1 0 2 2 2 2 1 82 1 0 2 2 2 1 1 85 1 0 2 2 2 2 1 88 1 0 2 2 2 1 1
28 29 -9 -9 0 0 -9 -9 76 1 3 2 2 2 2 1 79 1 3 2 2 2 1 1 81 1 3 2 2 2 2 1 86 1 3 2 2 2 1 1
26 29 29 -9 0 0 0 -9 75 1 6 2 2 2 1 1 78 1 6 2 2 2 1 1 81 1 6 2 2 2 1 1 86 1 6 2 2 2 1 1
26 0 -9 -9 2 0 -9 -9 100 2 0 2 2 1 1 2 103 2 0 2 2 2 1 2 71 2 0 2 1 1 1 2 105 2 0 2 1 1 2 2
29 29 26 -9 0 0 0 -9 74 2 0 2 2 2 1 2 78 2 0 2 2 2 1 2 80 2 0 2 2 2 1 2 83 2 0 2 1 2 1 2
29 28 19 -9 0 0 0 -9 72 2 0 2 2 2 2 2 75 2 0 2 2 2 1 2 78 2 0 2 2 2 1 2 82 2 0 2 2 2 1 2
26 22 25 -9 0 0 0 -9 72 2 0 2 2 2 1 2 76 2 0 2 2 2 2 2 78 2 0 2 2 2 2 2 82 2 0 2 2 2 2 2
29 15 21 21 0 0 0 0 71 2 0 2 2 2 2 1 74 2 0 2 2 2 1 1 77 2 0 2 2 2 1 1 81 2 0 2 2 2 1 2
30 28 29 -9 0 0 0 -9 74 1 6 2 1 2 2 1 77 1 6 2 2 2 1 1 80 1 6 2 1 2 2 1 84 1 6 2 2 2 1 1
25 15 23 -9 0 0 0 -9 75 2 0 2 1 2 2 2 78 2 0 2 1 2 1 2 81 2 0 2 1 2 1 2 85 2 0 2 1 2 1 2
30 29 24 25 1 0 0 0 73 2 0 2 2 2 1 2 76 2 0 2 2 2 1 2 79 2 0 2 2 2 1 2 84 2 0 2 2 2 1 2
29 22 -9 -9 0 0 -9 -9 82 1 2 2 2 2 1 1 85 1 2 2 2 2 1 1 86 1 2 2 2 2 1 1 92 1 2 2 2 2 1 2
28 0 -9 -9 0 0 -9 -9 85 1 0 2 1 2 2 2 88 1 0 2 1 2 1 2 90 1 0 2 1 2 1 2 95 1 0 2 1 2 2 2
29 28 -9 -9 0 0 -9 -9 85 1 0 2 2 2 1 2 88 1 0 2 2 2 2 2 91 1 0 2 2 2 1 2 94 1 0 2 2 2 2 2
29 18 19 20 0 0 0 0 75 2 0 2 1 2 1 1 78 2 0 2 2 2 2 1 81 2 0 2 2 2 2 1 85 2 0 2 1 1 2 2
29 -9 29 27 0 -9 0 0 74 2 8 2 2 2 1 2 77 2 8 2 2 2 1 2 79 2 8 2 2 2 1 2 84 2 8 2 2 2 1 2
26 21 18 -9 0 0 0 -9 81 2 0 2 2 2 1 2 84 2 0 2 2 2 1 2 87 2 0 2 2 2 1 2 91 2 0 2 2 2 1 2
29 26 25 -9 0 0 1 -9 87 2 0 2 2 2 1 2 91 2 0 1 2 2 2 2 93 2 0 1 2 2 2 2 96 2 0 2 2 2 1 2
28 27 24 -9 0 0 0 -9 77 2 0 2 2 2 1 2 80 2 0 2 2 2 1 2 83 2 0 2 2 2 2 2 87 2 0 2 2 2 1 2
13 13 -9 -9 0 0 -9 -9 87 2 0 2 2 2 1 2 90 2 0 2 2 2 1 2 93 2 0 2 2 2 1 2 98 2 0 2 2 2 1 2
17 24 -9 -9 0 0 -9 -9 82 2 0 2 2 2 1 1 85 2 0 2 2 2 1 1 85 2 0 2 2 2 1 1 92 2 0 2 2 2 1 1
29 27 26 -9 0 2 0 -9 72 1 3 2 2 2 1 1 75 1 3 2 2 2 1 1 78 1 3 2 2 2 1 1 82 1 3 2 2 2 1 1
28 28 29 -9 0 0 0 -9 73 2 0 2 2 2 1 2 77 2 0 2 2 2 1 2 79 2 0 2 2 2 1 2 83 2 0 2 2 2 1 2
30 30 29 -9 0 0 0 -9 73 1 0 2 2 2 1 2 76 1 0 2 1 2 1 1 79 1 0 2 1 2 2 1 82 1 0 2 2 2 1 1
29 30 29 -9 0 0 0 -9 71 2 0 2 2 2 1 1 74 2 0 2 2 2 1 1 77 2 0 2 2 2 1 1 81 2 0 2 2 2 1 1
29 29 -9 -9 0 0 -9 -9 82 1 2 2 2 2 1 2 85 1 2 2 1 2 1 2 89 1 2 2 2 2 1 2 93 1 2 2 2 2 1 2
30 22 28 -9 0 0 0 -9 80 2 0 2 2 2 1 1 83 2 0 2 2 2 1 1 86 2 0 2 2 2 1 1 90 2 0 2 2 2 1 2
29 25 -9 -9 0 0 -9 -9 71 1 0 2 1 2 1 1 74 1 0 2 1 2 1 1 77 1 0 2 1 2 1 1 81 1 0 2 1 2 1 2
30 26 23 -9 0 0 0 -9 88 1 3 2 1 1 1 2 91 1 3 1 1 1 1 2 94 1 3 1 1 2 2 2 98 1 3 1 1 2 1 2
27 30 29 -9 0 0 0 -9 78 2 0 2 2 2 2 1 82 2 0 2 2 2 1 2 84 2 0 2 2 2 1 2 87 2 0 2 2 1 1 2
28 27 23 -9 0 0 0 -9 73 2 0 2 2 2 1 1 77 2 0 2 2 2 1 1 79 2 0 2 2 2 2 2 83 2 0 2 2 2 2 2
28 28 29 20 0 0 0 0 86 1 0 2 1 1 1 2 89 1 0 2 1 1 2 2 92 1 0 2 1 1 1 2 96 1 0 2 1 1 1 2
30 -9 29 -9 0 -9 0 -9 86 1 0 2 1 2 2 2 87 1 0 2 1 2 1 2 92 1 0 2 1 2 2 2 96 1 0 2 1 2 1 2
30 15 30 -9 0 0 1 -9 74 1 6 2 1 2 1 1 77 1 6 2 2 2 1 2 80 1 6 2 1 1 1 1 85 1 6 2 1 1 1 2
29 29 -9 -9 0 0 -9 -9 78 1 0 2 1 2 2 1 81 1 0 2 1 2 2 1 81 1 0 2 1 2 2 1 88 1 0 2 1 1 1 2
28 29 29 -9 0 0 0 -9 84 1 0 2 1 1 2 1 87 1 0 2 1 1 2 1 90 1 0 2 1 1 1 1 93 1 0 2 1 1 1 1
29 29 -9 -9 0 0 -9 -9 72 1 6 2 2 2 1 1 75 1 6 2 2 2 1 1 79 1 6 2 2 2 1 1 82 1 6 2 2 2 1 1
20 21 28 -9 0 0 0 -9 80 1 0 2 2 1 2 1 83 1 0 2 2 2 2 1 86 1 0 2 1 2 1 1 90 1 0 1 2 2 1 1
21 19 -9 -9 0 1 -9 -9 90 1 0 2 2 1 1 1 93 1 0 2 1 2 2 1 95 1 0 2 2 1 2 1 99 1 0 2 2 1 1 1
28 24 -9 25 0 0 -9 0 71 2 0 2 2 2 2 1 74 2 0 2 2 2 1 1 76 2 0 2 2 2 2 2 81 2 0 2 2 2 1 2
26 29 -9 0 0 0 -9 0 78 1 0 2 1 1 2 1 81 1 0 2 1 1 1 2 82 1 0 2 1 1 2 2 88 1 0 2 2 1 1 2
24 17 -9 -9 0 0 -9 -9 95 2 0 2 2 2 1 2 98 2 0 2 2 2 1 2 101 2 0 2 2 2 1 2 104 2 0 2 2 2 1 2
28 27 -9 -9 0 0 -9 -9 83 1 6 2 1 1 1 2 86 1 6 2 1 1 2 2 88 1 6 2 1 1 1 2 92 1 6 2 1 2 1 2
30 30 26 -9 0 0 0 -9 85 1 6 2 1 1 1 1 88 1 6 2 1 1 1 2 91 1 6 2 2 2 1 2 95 1 6 2 1 2 1 2
29 29 27 -9 0 0 0 -9 80 2 0 2 2 2 1 2 83 2 0 2 2 2 1 2 86 2 0 2 2 1 1 2 90 2 0 2 2 2 1 2
27 28 25 -9 0 0 0 -9 72 2 0 2 1 1 1 1 75 2 0 2 1 2 1 1 78 2 0 2 1 1 1 1 83 2 0 2 1 1 1 1
28 25 24 -9 0 0 0 -9 79 2 0 2 2 2 1 2 82 2 0 2 2 2 2 2 85 2 0 2 2 2 1 2 89 2 0 2 2 2 1 2
30 30 27 -9 0 0 0 -9 82 1 0 2 2 1 1 1 85 1 0 2 2 2 1 2 88 1 0 2 2 2 1 2 93 1 0 2 2 2 1 2
14 0 16 -9 0 0 0 -9 108 2 0 2 2 2 1 2 111 2 0 2 2 2 1 2 114 2 0 2 2 2 2 2 114 2 0 2 2 2 1 2
29 29 24 -9 0 0 0 -9 77 2 0 2 2 1 2 2 80 2 0 2 2 1 1 2 83 2 0 2 2 1 1 2 87 2 0 2 2 2 1 2
24 27 26 -9 0 0 0 -9 71 2 0 2 2 2 2 2 74 2 0 2 2 2 2 2 77 2 0 2 2 2 1 2 82 2 0 2 2 2 1 2
22 3 -9 -9 0 0 -9 -9 92 2 0 2 2 2 1 2 95 2 0 2 2 2 1 2 98 2 0 1 2 2 1 2 102 2 0 2 2 2 1 2
29 5 -9 -9 0 0 -9 -9 102 1 3 2 2 2 1 2 105 1 3 2 2 2 1 2 106 1 3 2 2 2 1 2 90 1 3 2 2 2 1 2
29 17 18 -9 0 0 2 -9 93 1 0 2 1 1 2 1 96 1 0 2 1 2 1 2 99 1 0 2 1 1 1 2 104 1 0 2 1 2 1 2
21 25 26 -9 0 0 0 -9 89 2 0 2 2 2 1 1 92 2 0 2 2 1 1 2 94 2 0 2 2 2 1 2 99 2 0 2 2 2 1 2
12 0 -9 -9 0 0 -9 -9 91 1 0 2 2 2 1 2 94 1 0 2 2 2 1 2 96 1 0 2 2 2 1 2 101 1 0 2 2 2 1 2
29 19 -9 -9 0 1 -9 -9 93 2 0 2 2 2 1 2 96 2 0 2 2 2 1 2 98 2 0 2 2 2 1 2 103 2 0 2 2 2 1 2
30 8 30 -9 1 0 0 -9 93 1 7 2 1 1 1 2 96 1 7 2 1 1 1 2 99 1 7 1 1 1 1 2 104 1 7 2 1 1 1 2
21 2 0 -9 0 0 0 -9 102 2 0 2 2 2 2 2 105 2 0 2 2 2 1 2 108 2 0 2 2 2 1 2 90 2 0 2 2 2 2 2
27 26 18 -9 0 0 0 -9 90 2 0 1 2 2 1 2 93 2 0 1 2 2 2 2 96 2 0 1 2 2 1 2 101 2 0 1 2 2 2 2
20 24 20 -9 0 0 0 -9 101 2 0 2 2 1 1 2 104 2 0 2 2 1 1 2 107 2 0 2 2 1 1 2 111 2 0 2 2 2 1 2
25 18 -9 -9 0 0 -9 -9 101 1 0 2 2 2 1 2 104 1 0 2 2 2 1 2 93 1 0 2 2 2 1 2 109 1 0 2 2 2 2 2
26 28 -9 -9 0 0 -9 -9 102 2 0 2 2 2 1 2 105 2 0 2 2 2 1 2 108 2 0 2 2 2 1 2 90 2 0 2 2 2 1 2
22 0 -9 -9 0 0 -9 -9 106 2 0 2 2 2 1 2 109 2 0 2 2 2 1 2 108 2 0 2 2 2 1 2 114 2 0 2 2 2 1 2
13 24 -9 -9 0 0 -9 -9 100 1 0 2 2 1 2 2 103 1 0 2 2 1 1 2 104 1 0 2 2 2 1 2 111 1 0 2 2 2 1 2
29 26 28 -9 2 0 0 -9 94 1 0 1 2 2 1 2 97 1 0 1 2 1 1 2 100 1 0 1 2 1 2 2 104 1 0 1 2 1 1 2
29 28 -9 -9 0 0 -9 -9 94 2 0 2 2 2 1 2 97 2 0 2 2 2 1 2 100 2 0 1 2 2 1 2 104 2 0 1 2 2 1 2
29 28 -9 -9 0 2 -9 -9 94 1 0 2 1 1 2 2 97 1 0 2 1 1 1 2 99 1 0 2 1 1 2 2 104 1 0 2 2 2 1 2
19 28 -9 -9 0 0 -9 -9 100 1 0 2 1 2 2 2 103 1 0 2 1 2 1 2 105 1 0 2 2 2 1 2 110 1 0 2 1 2 1 2
12 20 -9 -9 0 0 -9 -9 104 2 0 2 2 2 1 2 107 2 0 2 2 2 1 2 109 2 0 2 2 2 1 2 114 2 0 2 2 2 1 2
28 27 26 -9 0 0 0 -9 89 2 0 1 1 1 1 2 92 2 0 1 2 2 1 2 94 2 0 1 2 2 1 2 99 2 0 1 2 2 2 2
29 19 -9 -9 0 0 -9 -9 89 2 0 2 2 1 2 2 93 2 0 2 2 1 1 2 95 2 0 2 2 1 1 2 99 2 0 2 2 1 1 2
20 8 -9 -9 0 0 -9 -9 92 2 0 2 2 2 1 2 95 2 0 2 2 2 1 2 101 2 0 2 2 2 1 2 102 2 0 2 2 2 1 2
23 25 10 -9 0 0 0 -9 94 2 0 2 2 2 2 2 97 2 0 2 2 2 1 2 100 2 0 2 2 2 2 2 104 2 0 2 2 2 1 2
29 27 -9 -9 0 0 -9 -9 102 1 0 1 2 2 2 2 104 1 0 1 2 2 1 2 104 1 0 1 2 2 1 2 112 1 0 1 2 2 1 2
18 0 -9 -9 0 0 -9 -9 102 2 0 1 2 2 1 2 105 2 0 1 2 2 2 2 94 2 0 1 2 2 1 2 110 2 0 1 2 2 1 2
28 23 28 -9 1 0 0 -9 88 1 2 2 1 1 2 1 91 1 2 2 1 1 1 1 94 1 2 2 1 2 2 1 98 1 2 2 1 1 1 1
6 8 20 -9 0 0 0 -9 102 2 0 2 2 2 1 1 105 2 0 2 2 2 1 2 108 2 0 2 2 2 1 2 112 2 0 2 2 2 1 2
25 18 17 -9 0 0 0 -9 101 1 0 2 1 2 1 1 104 1 0 2 2 2 1 1 107 1 0 2 1 2 1 2 111 1 0 2 1 2 1 2
1 29 -9 -9 0 2 -9 -9 103 1 0 2 2 2 1 2 106 1 0 1 2 1 2 2 108 1 0 1 2 1 2 2 115 1 0 1 2 1 2 2
26 14 -9 -9 2 0 -9 -9 103 2 0 2 2 2 1 2 106 2 0 2 2 2 1 2 112 2 0 2 2 2 1 2 115 2 0 2 2 2 1 2
18 24 29 -9 0 0 0 -9 103 2 0 2 2 1 2 2 106 2 0 2 2 1 1 2 109 2 0 2 2 1 1 2 111 2 0 2 2 1 1 2
19 0 -9 -9 0 0 -9 -9 98 2 2 2 2 1 1 2 101 2 2 2 2 2 1 2 103 2 2 2 2 2 1 2 106 2 2 2 2 2 1 2
29 28 29 -9 0 0 0 -9 93 2 0 2 2 2 1 2 96 2 0 2 2 2 1 2 99 2 0 2 2 2 1 2 103 2 0 2 2 2 1 2
20 14 -9 -9 0 0 -9 -9 92 2 0 2 2 2 1 2 95 2 0 2 2 2 1 2 98 2 0 2 2 2 1 2 101 2 0 2 2 2 1 2
29 25 22 -9 0 0 0 -9 89 1 9 2 1 1 1 2 92 1 9 2 2 1 1 2 95 1 9 2 1 1 1 2 98 1 9 2 1 1 1 2
17 6 -9 -9 1 0 -9 -9 101 2 0 2 2 2 1 2 104 2 0 1 2 2 1 2 96 2 0 1 2 2 1 2 109 2 0 1 2 2 1 2
28 29 28 -9 1 0 0 -9 69 1 0 2 2 2 1 1 72 1 0 2 2 1 1 1 75 1 0 2 2 1 1 1 78 1 0 2 2 1 1 1
29 29 30 -9 1 0 0 -9 69 1 8 2 2 2 2 2 72 1 8 2 2 1 2 1 75 1 8 2 2 2 1 1 79 1 8 2 2 1 1 1
21 20 7 -9 0 0 0 -9 88 2 0 2 2 2 1 2 91 2 0 1 2 2 1 2 94 2 0 2 2 2 1 2 98 2 0 2 2 2 2 2
29 28 -9 -9 0 0 -9 -9 70 1 0 2 1 2 2 2 73 1 0 2 2 2 1 2 76 1 0 2 2 2 1 2 80 1 0 2 2 2 1 2
29 27 29 -9 0 0 0 -9 69 2 0 2 2 2 2 2 72 2 0 2 2 1 2 2 75 2 0 2 2 1 1 2 79 2 0 2 2 1 1 2
22 20 17 -9 0 0 0 -9 70 2 0 2 1 2 2 1 73 2 0 2 2 2 1 1 76 2 0 2 2 2 1 1 80 2 0 2 2 2 2 1
28 28 29 -9 1 1 2 -9 68 2 0 2 2 2 2 1 71 2 0 2 2 2 2 2 74 2 0 2 1 2 2 2 78 2 0 2 2 2 1 2
29 27 23 -9 0 0 0 -9 71 2 4 2 1 2 2 1 74 2 4 2 1 2 2 1 77 2 4 2 1 2 2 1 80 2 4 2 1 2 2 1
29 26 30 -9 1 0 0 -9 69 1 0 2 2 2 2 1 72 1 0 2 2 2 2 1 75 1 0 2 2 2 2 1 79 1 0 2 2 2 2 1
30 30 0 -9 2 2 0 -9 69 1 8 2 1 2 1 1 72 1 8 2 1 2 1 1 75 1 8 2 2 2 2 1 79 1 8 2 1 2 1 1
29 29 28 -9 0 0 0 -9 69 2 0 2 1 2 1 2 72 2 0 2 1 2 2 2 75 2 0 2 1 2 2 2 80 2 0 2 2 2 1 2
30 27 30 -9 1 1 1 -9 68 1 15 2 1 1 1 2 71 1 15 2 1 1 1 2 74 1 15 2 1 2 1 2 78 1 15 2 1 2 1 2
29 29 29 -9 0 0 0 -9 69 1 6 2 1 2 2 1 72 1 6 2 1 2 1 1 75 1 6 2 1 2 1 1 79 1 6 2 2 2 1 1
29 29 30 29 0 0 0 0 68 2 15 2 2 2 2 2 71 2 15 2 2 2 1 2 74 2 15 2 2 2 2 2 78 2 15 2 2 2 1 2
27 28 28 -9 0 2 2 -9 70 1 1 2 1 1 1 2 73 1 1 2 2 1 1 2 76 1 1 2 2 1 1 2 81 1 1 2 2 1 1 2
27 27 27 22 0 0 0 0 70 1 0 2 2 2 2 1 73 1 0 2 2 1 1 1 76 1 0 2 2 2 1 1 80 1 0 2 2 1 1 1
25 26 -9 -9 0 0 -9 -9 70 1 4 2 1 2 1 2 73 1 4 2 1 2 2 2 76 1 4 2 1 2 1 1 80 1 4 2 1 2 1 2
29 28 30 19 0 0 0 0 68 1 0 2 2 2 1 1 71 1 0 2 2 2 1 1 74 1 0 2 2 2 1 1 78 1 0 2 2 2 1 1
29 30 29 28 2 1 1 1 68 2 0 2 2 2 1 2 71 2 0 2 2 2 1 1 74 2 0 2 2 2 1 1 78 2 0 2 2 2 1 1
29 26 -9 -9 0 0 -9 -9 69 2 0 2 2 2 1 2 72 2 0 2 2 2 2 2 76 2 0 2 2 2 1 2 79 2 0 2 2 2 1 2
30 27 28 -9 0 0 0 -9 68 2 0 2 2 1 1 2 71 2 0 2 2 1 2 2 74 2 0 2 2 2 2 2 79 2 0 2 2 2 1 2
30 29 -9 -9 1 1 -9 -9 85 1 0 2 2 1 1 1 88 1 0 2 2 2 1 1 90 1 0 2 2 1 1 2 95 1 0 2 2 1 1 2
29 21 24 -9 0 0 0 -9 72 2 0 2 2 2 2 2 75 2 0 2 2 2 2 2 78 2 0 2 2 2 2 2 83 2 0 2 2 2 1 2
29 27 -9 -9 0 0 -9 -9 68 1 0 2 2 2 2 2 71 1 0 2 2 2 1 2 74 1 0 2 2 2 2 1 79 1 0 2 2 2 1 1
25 27 21 -9 0 0 0 -9 69 1 0 2 2 2 1 1 72 1 0 2 2 2 1 1 75 1 0 2 2 2 1 1 79 1 0 1 1 2 1 1
29 7 -9 -9 2 0 -9 -9 93 2 0 2 2 1 1 2 96 2 0 2 2 1 2 2 98 2 0 2 2 1 1 2 102 2 0 2 2 1 1 2
28 22 11 -9 1 0 0 -9 69 1 0 2 2 2 1 1 73 1 0 2 2 2 2 1 75 1 0 2 2 2 2 1 79 1 0 2 2 2 1 1
21 8 -9 -9 0 0 -9 -9 86 1 0 2 2 2 2 1 89 1 0 2 2 2 2 2 92 1 0 2 2 2 2 2 97 1 0 2 2 2 2 2
29 0 -9 -9 0 0 -9 -9 78 1 5 2 2 2 1 1 81 1 5 2 2 2 1 1 83 1 5 2 2 2 1 1 88 1 5 2 2 2 1 1
26 16 -9 -9 0 0 -9 -9 73 2 0 2 2 2 1 2 76 2 0 2 2 2 2 2 77 2 0 2 2 2 1 2 83 2 0 2 2 2 1 2
25 21 -9 -9 1 0 -9 -9 78 2 0 2 2 1 1 2 81 2 0 2 2 2 2 2 84 2 0 2 2 2 1 2 88 2 0 2 2 2 1 2
29 29 29 -9 1 2 0 -9 72 1 4 2 2 1 1 1 75 1 4 2 2 1 1 1 78 1 4 2 2 2 1 1 82 1 4 2 2 2 1 1
26 25 30 -9 0 0 0 -9 76 2 0 2 2 2 1 2 79 2 0 2 2 1 1 1 82 2 0 2 2 2 1 1 86 2 0 2 2 2 1 2
30 18 -9 -9 0 0 -9 -9 79 2 0 2 2 2 1 1 82 2 0 2 2 2 2 2 85 2 0 2 2 2 2 2 88 2 0 2 2 2 2 2
26 27 26 -9 0 0 0 -9 82 1 2 2 1 1 1 2 85 1 2 2 1 1 2 2 88 1 2 2 1 2 1 2 92 1 2 2 1 1 1 2
29 22 -9 -9 0 0 -9 -9 81 2 0 2 2 2 2 2 84 2 0 2 2 2 2 2 96 2 0 1 2 2 2 2 92 2 0 1 2 2 1 2
27 26 21 -9 0 0 0 -9 72 2 0 2 2 2 2 1 76 2 0 2 2 2 2 1 79 2 0 2 2 2 1 1 81 2 0 2 2 2 2 1
26 26 30 -9 0 0 0 -9 71 1 4 2 2 2 2 1 74 1 4 2 1 1 1 1 77 1 4 2 1 1 1 1 81 1 4 2 1 1 1 2
29 19 17 -9 0 0 0 -9 69 2 0 2 2 2 1 2 72 2 0 2 2 2 1 2 75 2 0 2 2 2 1 2 79 2 0 2 2 2 2 2
19 6 -9 -9 1 0 -9 -9 103 2 0 2 2 2 1 2 106 2 0 2 2 2 2 2 109 2 0 2 2 2 2 2 111 2 0 2 2 2 2 2
14 18 -9 -9 0 0 -9 -9 100 2 0 2 2 2 1 2 103 2 0 2 2 2 1 2 106 2 0 2 2 2 1 2 73 2 0 2 2 2 1 2
26 18 -9 -9 0 0 -9 -9 104 2 0 2 2 2 1 2 107 2 0 2 2 2 1 2 111 2 0 2 2 2 1 2 114 2 0 2 2 2 2 2
23 25 -9 -9 1 0 -9 -9 93 2 0 1 2 2 1 2 96 2 0 1 2 2 1 2 98 2 0 1 2 2 1 2 103 2 0 1 2 2 1 2
24 0 0 -9 2 0 0 -9 91 2 0 2 2 2 1 2 94 2 0 2 2 2 1 2 97 2 0 2 2 2 1 2 100 2 0 2 2 2 1 2
21 25 -9 -9 0 0 -9 -9 93 1 0 2 1 2 1 1 96 1 0 2 1 2 1 1 98 1 0 2 1 1 1 1 102 1 0 2 1 2 1 1
18 27 -9 -9 2 1 -9 -9 91 2 0 2 2 2 1 2 94 2 0 2 2 2 1 2 97 2 0 2 2 2 2 2 101 2 0 2 1 2 1 2
30 30 29 29 0 1 0 0 65 1 0 2 2 1 1 2 68 1 0 1 2 1 1 2 71 1 0 1 2 2 1 2 75 1 0 1 2 2 2 1
13 22 -9 -9 0 0 -9 -9 94 2 0 1 2 2 1 2 97 2 0 1 2 2 1 2 98 2 0 1 2 2 1 2 104 2 0 1 2 2 1 2
30 30 29 30 2 1 1 0 65 1 12 1 2 2 1 1 68 1 12 1 2 2 1 2 71 1 12 1 2 2 1 1 75 1 12 1 2 2 1 1
25 23 25 1 0 0 0 0 91 2 0 1 2 2 1 2 94 2 0 1 2 2 1 2 96 2 0 1 2 2 1 2 101 2 0 1 2 2 2 2
25 9 -9 -9 1 0 -9 -9 91 1 0 1 2 1 1 2 94 1 0 1 2 2 1 2 97 1 0 1 2 2 1 2 101 1 0 1 2 2 1 2
30 30 25 23 1 1 2 2 66 1 0 2 2 1 1 1 69 1 0 2 1 1 1 1 71 1 0 2 2 1 1 1 76 1 0 2 1 2 1 1
27 27 19 -9 0 0 0 -9 88 2 0 2 2 2 1 2 91 2 0 2 2 2 1 2 94 2 0 2 2 2 1 2 99 2 0 2 2 2 1 2
29 25 29 -9 0 0 0 -9 86 2 0 2 2 2 1 2 89 2 0 2 2 2 1 2 92 2 0 2 2 2 1 2 95 2 0 2 2 2 1 2
24 24 18 -9 1 0 0 -9 86 2 0 2 2 2 1 1 89 2 0 2 2 2 1 2 91 2 0 2 2 2 1 2 96 2 0 2 2 2 1 2
29 24 18 -9 0 0 0 -9 83 2 0 2 2 2 1 2 86 2 0 2 2 2 2 2 88 2 0 2 2 2 1 2 92 2 0 2 2 2 1 2
29 27 0 -9 0 0 0 -9 97 2 0 2 2 2 1 1 100 2 0 2 2 2 2 2 103 2 0 2 2 2 1 2 107 2 0 2 2 2 1 2
29 24 14 21 0 0 0 0 82 2 0 2 2 2 1 2 85 2 0 2 2 2 1 2 87 2 0 2 2 2 1 2 92 2 0 2 2 2 1 2
28 28 28 -9 1 0 0 -9 82 1 0 2 2 2 2 2 85 1 0 2 2 2 1 2 88 1 0 2 2 1 1 2 92 1 0 2 2 2 1 2
30 30 30 30 2 2 1 2 65 1 12 2 1 1 1 1 68 1 12 2 2 1 1 1 71 1 12 2 1 1 1 1 75 1 12 2 2 1 1 1
30 30 28 30 0 1 2 2 66 1 12 2 1 1 1 1 69 1 12 2 1 1 1 1 72 1 12 1 1 2 1 1 76 1 12 2 1 1 1 2
28 22 -9 -9 0 0 -9 -9 97 2 4 2 2 2 1 2 100 2 4 1 2 2 2 2 102 2 4 1 2 2 1 2 107 2 4 2 2 2 1 2
22 25 -9 -9 0 0 -9 -9 91 1 8 2 2 2 1 1 94 1 8 1 2 2 2 1 96 1 8 1 2 2 2 2 101 1 8 1 1 2 1 2
19 28 0 -9 0 0 0 -9 92 1 0 2 2 2 1 2 95 1 0 2 1 2 1 2 98 1 0 2 2 2 1 2 102 1 0 2 2 2 1 2
22 20 0 -9 0 0 0 -9 86 2 0 2 2 2 1 2 89 2 0 2 2 2 1 2 92 2 0 2 2 2 1 2 96 2 0 2 2 2 1 2
18 0 0 -9 0 0 0 -9 91 2 0 2 2 2 1 2 95 2 0 2 2 2 1 2 97 2 0 2 2 2 1 2 100 2 0 2 2 2 1 2
30 29 30 -9 1 0 0 -9 66 1 12 1 2 2 1 1 69 1 12 2 1 2 1 1 71 1 12 2 2 2 2 1 76 1 12 1 2 2 2 1
30 30 -9 -9 0 0 -9 -9 65 1 9 2 2 2 1 1 69 1 9 1 1 2 1 1 71 1 9 2 2 1 1 1 75 1 9 2 2 2 2 1
29 0 -9 -9 0 0 -9 -9 90 2 0 2 2 2 1 2 93 2 0 2 2 2 1 2 96 2 0 2 2 2 1 2 100 2 0 2 2 2 1 2
29 28 25 -9 0 0 0 -9 88 1 0 2 2 2 1 1 91 1 0 1 2 2 1 1 94 1 0 1 2 2 1 1 97 1 0 2 2 2 1 2
27 23 -9 -9 0 1 -9 -9 89 2 0 2 2 2 1 2 92 2 0 2 2 2 1 2 92 2 0 2 2 2 1 2 98 2 0 2 2 2 1 2
27 27 21 -9 0 0 0 -9 90 2 0 2 2 2 1 2 93 2 0 2 2 2 1 2 96 2 0 2 2 2 1 2 100 2 0 2 2 2 1 2
10 17 -9 -9 0 0 -9 -9 92 2 0 2 2 1 2 2 96 2 0 2 2 2 1 2 98 2 0 2 2 2 2 2 103 2 0 2 2 2 1 2
30 30 29 26 0 0 0 0 73 1 6 2 2 2 1 1 76 1 6 2 2 2 1 1 79 1 6 2 2 2 1 1 83 1 6 2 2 2 1 1
30 29 29 26 1 0 2 0 75 1 12 2 1 2 1 2 78 1 12 2 1 1 1 2 81 1 12 2 1 2 1 2 85 1 12 2 2 2 1 2
28 29 30 17 0 0 0 0 76 2 0 2 2 2 1 1 79 2 0 2 2 2 1 2 82 2 0 2 2 2 1 2 86 2 0 2 2 2 1 2
30 30 30 30 0 0 1 0 78 1 11 1 2 2 1 1 81 1 11 1 2 1 1 2 84 1 11 1 2 2 1 2 88 1 11 1 2 2 1 2
30 25 16 -9 0 0 0 -9 82 2 0 1 2 2 1 2 85 2 0 1 2 2 1 2 87 2 0 1 2 2 1 2 93 2 0 1 2 2 1 2
30 30 30 -9 1 0 1 -9 74 1 4 2 2 2 1 1 77 1 4 2 2 2 1 1 79 1 4 2 2 2 1 1 82 1 4 2 2 2 1 1
30 21 -9 -9 0 0 -9 -9 75 2 0 2 2 2 2 2 79 2 0 2 2 2 1 2 81 2 0 2 2 2 1 2 86 2 0 2 2 2 1 2
29 22 -9 -9 2 0 -9 -9 83 2 0 2 2 2 1 1 87 2 0 2 2 2 1 2 88 2 0 2 2 2 1 2 93 2 0 2 2 2 1 2
29 -9 29 30 0 -9 0 0 80 1 5 2 2 2 2 2 87 1 5 2 2 2 1 2 86 1 5 2 2 2 1 2 90 1 5 2 2 2 1 2
30 29 29 28 0 0 0 0 74 2 0 2 2 2 1 2 77 2 0 2 2 2 1 2 80 2 0 2 2 2 1 2 84 2 0 2 2 2 1 2
22 26 29 28 0 0 0 0 80 2 0 2 2 2 1 2 83 2 0 2 2 2 2 2 86 2 0 2 2 2 2 2 90 2 0 2 2 2 1 2
30 30 26 25 0 0 0 0 66 1 0 2 1 2 1 2 69 1 0 2 1 2 1 1 72 1 0 2 1 2 1 1 76 1 0 2 1 2 1 2
26 -9 29 29 0 -9 0 0 73 2 0 2 2 2 1 2 74 2 0 2 2 2 1 2 79 2 0 2 2 2 1 2 83 2 0 2 2 2 1 2
29 26 23 -9 1 0 0 -9 78 1 6 2 2 2 1 1 81 1 6 2 2 2 2 1 84 1 6 2 2 2 1 1 88 1 6 2 2 2 2 1
30 30 -9 -9 1 1 -9 -9 86 2 9 2 2 2 1 2 88 2 9 1 2 2 1 1 92 2 9 2 2 2 1 2 95 2 9 2 2 2 2 2
29 19 21 27 1 0 0 0 78 2 0 2 1 2 1 2 81 2 0 2 2 2 1 2 84 2 0 2 2 2 1 2 88 2 0 2 2 2 1 2
16 29 29 29 1 0 0 0 78 2 0 2 2 2 1 2 81 2 0 2 2 2 2 2 84 2 0 2 2 2 2 2 88 2 0 2 2 2 1 2
9 28 28 28 0 0 1 0 80 2 0 2 2 2 1 2 83 2 0 2 2 2 1 2 85 2 0 2 2 2 1 2 90 2 0 2 2 2 1 2
29 14 -9 -9 1 0 -9 -9 78 1 3 2 2 2 1 1 81 1 3 2 1 2 1 2 82 1 3 2 1 2 2 2 88 1 3 2 1 2 1 2
29 23 22 -9 0 0 0 -9 72 2 0 2 1 2 1 2 75 2 0 2 2 2 1 2 78 2 0 2 2 2 2 2 81 2 0 2 2 2 1 2
30 30 30 -9 1 0 0 -9 77 1 6 2 2 2 1 1 80 1 6 1 2 2 1 2 83 1 6 1 2 2 1 2 86 1 6 1 2 2 1 2
29 30 26 -9 1 0 0 -9 76 1 3 2 2 2 1 1 79 1 3 2 1 1 2 1 82 1 3 2 1 1 1 1 86 1 3 2 1 1 2 1
29 30 25 -9 0 0 0 -9 77 2 0 2 2 2 1 1 80 2 0 2 2 2 1 2 83 2 0 2 2 2 1 2 88 2 0 2 2 2 1 2
30 30 28 -9 0 0 0 -9 75 1 0 2 2 2 1 1 78 1 0 2 2 1 2 1 81 1 0 2 2 2 2 1 86 1 0 2 2 2 1 1
30 30 27 29 1 0 0 0 75 1 6 1 2 2 1 1 78 1 6 2 2 2 1 1 81 1 6 2 2 2 1 1 85 1 6 2 2 2 1 1
29 20 -9 -9 0 0 -9 -9 82 1 0 2 1 2 1 2 84 1 0 2 2 2 2 2 87 1 0 2 2 2 1 2 92 1 0 2 2 2 1 2
28 10 9 -9 0 0 0 -9 90 1 0 2 2 2 1 1 93 1 0 2 2 2 1 2 96 1 0 2 2 2 1 2 100 1 0 2 2 2 1 2
29 26 -9 -9 0 0 -9 -9 95 2 8 1 2 2 1 2 98 2 8 1 2 2 2 2 103 2 8 1 2 2 2 2 105 2 8 1 2 1 1 2
19 20 -9 -9 0 0 -9 -9 90 2 0 1 2 2 1 2 93 2 0 1 2 2 1 2 97 2 0 1 2 2 1 2 99 2 0 1 2 2 1 2
23 26 -9 -9 0 0 -9 -9 89 2 0 1 2 2 1 2 92 2 0 1 1 2 1 2 94 2 0 1 2 2 2 2 99 2 0 1 1 2 1 2
11 0 -9 -9 0 0 -9 -9 96 2 0 2 2 2 1 2 100 2 0 2 2 2 1 2 101 2 0 2 2 2 1 2 107 2 0 2 2 2 1 2
28 27 26 -9 1 0 0 -9 98 1 5 1 2 2 1 2 101 1 5 1 2 2 1 2 104 1 5 1 2 2 1 2 109 1 5 1 2 2 1 2
25 30 -9 -9 1 0 -9 -9 79 1 7 1 2 2 1 2 82 1 7 1 2 2 1 1 86 1 7 1 2 2 1 1 89 1 7 1 2 2 1 1
25 29 -9 -9 2 0 -9 -9 93 2 0 2 2 2 1 2 96 2 0 2 2 2 1 2 103 2 0 2 2 1 1 2 103 2 0 2 2 2 1 2
29 30 27 15 2 1 0 0 76 2 0 2 2 2 1 2 79 2 0 2 2 2 1 1 82 2 0 2 2 2 1 2 86 2 0 2 2 2 1 2
30 30 30 29 1 0 2 1 74 1 0 2 2 1 1 1 77 1 0 2 1 2 1 1 80 1 0 2 1 2 1 1 84 1 0 2 1 2 1 1
28 28 28 27 0 0 0 1 70 1 0 2 2 1 1 1 73 1 0 2 2 1 1 2 76 1 0 2 2 2 2 2 80 1 0 2 1 2 1 2
25 30 29 -9 1 1 2 -9 77 1 5 2 1 1 1 1 80 1 5 2 1 1 1 1 83 1 5 2 1 2 1 1 89 1 5 2 1 2 1 1
10 27 -9 -9 0 0 -9 -9 90 1 3 2 2 2 1 2 93 1 3 2 2 2 1 2 96 1 3 2 2 2 1 2 101 1 3 1 2 2 2 2
30 30 29 28 0 0 0 0 71 1 0 2 2 1 1 1 74 1 0 2 2 1 2 1 76 1 0 2 2 1 1 1 81 1 0 2 2 1 1 1
21 -9 24 -9 0 -9 0 -9 78 2 0 2 2 2 1 2 106 2 0 2 2 1 2 2 84 2 0 2 2 2 1 2 87 2 0 2 2 2 1 2
30 30 30 30 1 1 0 1 69 1 3 2 1 2 1 1 72 1 3 2 2 2 1 1 75 1 3 2 1 2 1 1 79 1 3 2 1 2 1 2
29 28 28 0 2 0 0 0 90 2 0 2 2 2 2 2 93 2 0 2 2 2 1 2 96 2 0 2 2 2 1 2 100 2 0 2 2 2 1 2
29 29 27 25 1 0 0 0 67 2 0 2 2 2 1 1 71 2 0 2 2 2 1 1 73 2 0 2 2 2 1 1 78 2 0 2 2 2 1 2
30 30 30 30 0 1 0 1 67 1 6 2 1 2 1 1 71 1 6 2 1 2 1 1 73 1 6 2 1 2 2 1 78 1 6 2 1 2 1 1
18 29 27 -9 0 0 0 -9 82 2 0 1 2 2 1 2 85 2 0 1 2 2 1 2 88 2 0 1 2 2 1 2 92 2 0 1 2 2 1 2
27 26 23 -9 1 0 1 -9 89 2 0 2 2 2 1 2 92 2 0 2 2 2 2 2 95 2 0 2 2 2 1 2 99 2 0 2 2 2 1 2
29 28 -9 -9 1 0 -9 -9 70 2 0 2 2 2 1 2 73 2 0 2 2 2 2 2 75 2 0 2 2 2 1 2 81 2 0 2 2 2 1 2
29 30 29 -9 0 0 1 -9 72 1 0 2 1 2 1 1 75 1 0 2 1 2 2 1 78 1 0 2 1 2 2 1 82 1 0 2 1 2 1 1
26 22 -9 -9 1 0 -9 -9 88 2 0 1 2 2 1 2 91 2 0 1 2 2 1 2 94 2 0 1 2 2 1 1 98 2 0 1 2 2 1 1
27 30 26 24 1 0 0 0 88 1 0 2 2 2 1 2 91 1 0 2 2 2 1 1 94 1 0 2 2 2 1 1 98 1 0 1 2 2 1 1
30 30 29 -9 1 1 0 -9 69 1 0 2 1 2 1 1 72 1 0 2 1 1 1 1 75 1 0 2 1 1 1 1 79 1 0 2 1 1 1 1
16 18 2 -9 0 0 0 -9 90 2 0 2 2 2 1 2 92 2 0 1 2 2 2 2 95 2 0 1 2 2 2 2 100 2 0 2 1 2 1 2
28 30 29 26 0 0 0 0 83 2 0 2 2 2 1 1 86 2 0 2 2 2 2 1 89 2 0 2 2 2 1 1 93 2 0 2 2 2 1 1
29 29 29 26 0 0 0 0 103 2 15 1 2 2 1 2 106 2 15 1 2 2 1 2 109 2 15 1 2 2 1 2 113 2 15 1 2 2 1 2
28 30 30 30 1 0 1 0 69 1 6 2 2 2 1 2 72 1 6 2 2 2 1 1 74 1 6 2 2 2 1 1 79 1 6 2 2 2 2 1
30 29 -9 -9 1 0 -9 -9 85 1 12 2 2 2 1 2 88 1 12 2 2 2 1 1 90 1 12 2 2 2 1 2 94 1 12 2 2 2 2 2
24 29 21 -9 0 0 0 -9 86 2 0 1 2 2 1 2 88 2 0 2 2 2 1 2 91 2 0 2 2 2 1 2 96 2 0 1 2 2 1 2
17 24 -9 -9 0 0 -9 -9 88 2 0 2 2 2 2 2 91 2 0 2 2 2 2 2 94 2 0 2 2 2 1 2 98 2 0 2 2 2 1 2
17 24 7 -9 0 0 0 -9 90 2 0 2 2 1 1 2 93 2 0 2 2 2 1 2 96 2 0 2 2 2 2 2 99 2 0 2 2 2 1 2
18 16 -9 -9 0 0 -9 -9 85 2 0 1 2 2 1 2 88 2 0 2 2 2 1 2 88 2 0 2 2 2 1 2 94 2 0 1 2 2 1 2
27 29 15 -9 0 0 0 -9 87 2 0 1 2 1 1 2 90 2 0 1 2 1 1 2 93 2 0 1 2 1 1 2 96 2 0 1 2 1 1 2
18 29 25 -9 2 0 0 -9 89 1 2 1 2 1 1 2 92 1 2 1 1 1 1 2 95 1 2 1 1 2 1 2 100 1 2 1 1 2 1 1
26 20 24 29 0 0 0 0 65 2 0 2 2 2 2 1 68 2 0 2 2 2 1 1 71 2 0 2 2 2 1 1 75 2 0 2 2 2 1 1
28 28 23 21 0 0 0 0 80 2 0 1 2 2 2 2 83 2 0 1 2 2 2 2 86 2 0 1 2 2 2 2 90 2 0 1 2 2 2 2
30 26 -9 -9 0 0 -9 -9 65 1 1 2 2 1 2 1 68 1 1 2 2 1 1 1 71 1 1 2 2 1 1 2 75 1 1 2 2 1 1 2
28 29 -9 -9 0 0 -9 -9 67 1 3 2 2 2 2 1 70 1 3 2 2 2 1 1 73 1 3 2 1 1 1 1 78 1 3 2 2 1 1 1
28 24 21 27 0 0 0 0 65 2 0 2 2 2 2 1 68 2 0 2 2 2 1 1 71 2 0 2 2 2 1 1 75 2 0 2 2 2 1 1
15 0 -9 -9 0 0 -9 -9 96 2 0 2 1 1 2 1 99 2 0 2 1 2 1 2 101 2 0 2 2 1 1 2 106 2 0 2 1 2 1 2
19 -9 25 -9 0 -9 0 -9 91 2 0 2 2 2 2 2 77 2 0 2 2 2 1 2 97 2 0 2 2 2 1 2 101 2 0 2 2 2 1 2
22 29 22 23 0 0 0 0 81 2 0 1 2 2 2 2 84 2 0 1 2 2 2 2 87 2 0 1 2 2 2 2 91 2 0 1 2 2 2 2
27 23 28 -9 0 0 0 -9 85 1 0 2 2 2 2 1 88 1 0 2 1 1 2 1 91 1 0 2 1 2 2 1 95 1 0 2 2 2 2 1
30 30 30 27 0 0 0 0 65 1 5 1 1 2 1 2 68 1 5 1 1 2 2 2 71 1 5 1 1 2 1 2 75 1 5 1 2 2 1 2
30 30 30 30 1 2 2 1 65 2 5 1 2 2 2 1 68 2 5 1 2 2 1 1 71 2 5 1 2 1 1 1 75 2 5 1 2 2 1 1
18 21 16 -9 0 0 0 -9 67 1 6 1 1 2 2 1 70 1 6 1 2 2 2 1 73 1 6 2 2 2 1 1 77 1 6 2 2 2 1 1
29 25 3 -9 0 0 0 -9 100 2 0 1 2 2 1 2 103 2 0 1 2 2 1 2 106 2 0 2 2 2 1 2 110 2 0 2 2 2 1 2
30 28 -9 -9 1 0 -9 -9 85 1 0 1 2 2 1 1 88 1 0 1 2 2 1 1 89 1 0 1 2 2 1 1 95 1 0 1 2 2 1 1
26 0 -9 -9 0 0 -9 -9 97 2 0 1 2 2 2 2 100 2 0 1 2 2 2 2 103 2 0 1 2 2 1 2 105 2 0 1 2 1 1 1
30 27 -9 -9 0 0 -9 -9 86 1 3 1 2 1 2 1 89 1 3 1 2 1 1 2 92 1 3 1 2 1 1 1 97 1 3 1 2 1 1 2
27 16 21 -9 0 0 0 -9 87 2 0 1 2 2 2 2 90 2 0 1 2 2 2 2 93 2 0 1 2 2 1 2 98 2 0 1 2 2 2 2
30 30 30 -9 0 1 2 -9 65 1 9 2 1 2 2 1 68 1 9 2 1 1 1 1 71 1 9 2 1 2 2 1 75 1 9 2 1 2 1 1
27 29 29 29 0 0 0 0 65 2 0 2 2 2 2 1 68 2 0 2 2 2 1 1 71 2 0 2 2 2 2 1 75 2 0 2 2 2 1 1
24 17 30 29 0 0 0 0 85 2 0 2 2 2 2 2 88 2 0 2 2 2 2 2 91 2 0 2 2 2 1 2 95 2 0 1 2 2 1 2
29 29 30 -9 0 0 0 -9 92 2 0 2 2 2 2 2 95 2 0 2 2 2 1 2 98 2 0 2 2 2 2 2 102 2 0 2 2 2 1 2
29 26 24 -9 0 0 0 -9 90 2 0 2 2 2 1 2 93 2 0 2 2 2 1 2 96 2 0 2 2 2 1 2 100 2 0 2 2 2 1 2
27 17 -9 -9 0 0 -9 -9 93 2 0 2 2 2 1 2 96 2 0 2 2 2 1 2 99 2 0 2 2 2 1 2 103 2 0 2 2 2 1 2
24 0 -9 -9 0 0 -9 -9 97 2 0 2 2 2 1 2 100 2 0 2 2 2 1 2 103 2 0 2 2 2 1 2 107 2 0 2 2 2 1 2
18 18 9 -9 0 0 0 -9 92 2 0 2 2 1 2 2 95 2 0 2 2 1 1 2 98 2 0 2 2 2 1 2 107 2 0 2 2 2 2 2
29 26 -9 -9 0 0 -9 -9 91 1 0 2 1 2 1 1 94 1 0 2 1 2 2 1 97 1 0 2 1 2 1 1 100 1 0 2 2 2 2 1
27 24 -9 -9 0 0 -9 -9 84 2 0 2 2 2 2 2 87 2 0 2 2 2 1 2 91 2 0 2 2 2 2 2 94 2 0 2 2 2 1 2
13 19 -9 -9 0 0 -9 -9 90 1 0 2 2 2 2 2 93 1 0 2 2 2 1 2 95 1 0 2 2 2 1 2 99 1 0 1 2 2 1 2
18 17 28 21 0 0 0 0 81 2 0 1 2 2 1 2 84 2 0 1 2 2 2 2 87 2 0 1 2 2 1 2 91 2 0 1 2 2 2 2
29 22 -9 -9 2 0 -9 -9 97 2 0 1 2 2 1 2 100 2 0 1 2 2 1 2 99 2 0 1 2 2 1 2 108 2 0 1 2 2 1 2
30 18 29 -9 1 0 0 -9 85 2 2 2 2 2 1 2 88 2 2 2 2 2 2 2 90 2 2 2 2 2 2 2 94 2 2 2 2 2 1 2
28 20 -9 -9 0 0 -9 -9 96 2 0 2 2 2 2 2 99 2 0 1 2 2 1 2 103 2 0 1 2 2 2 2 105 2 0 1 2 2 1 2
29 25 29 4 0 1 0 0 89 1 2 2 1 2 1 2 92 1 2 2 1 2 1 2 95 1 2 2 1 2 2 2 99 1 2 2 1 2 1 2
29 30 30 -9 1 1 1 -9 87 1 3 2 2 2 1 2 90 1 3 2 2 2 1 2 92 1 3 2 2 2 2 2 97 1 3 2 2 2 1 2
28 27 -9 -9 1 0 -9 -9 89 2 0 2 2 2 1 2 92 2 0 2 2 2 1 2 96 2 0 2 2 2 1 2 99 2 0 2 2 2 2 2
28 22 29 -9 0 0 0 -9 91 2 1 2 2 2 2 1 94 2 1 2 2 2 1 1 96 2 1 2 2 2 2 2 101 2 1 2 2 2 1 2
27 28 27 10 0 0 0 0 83 2 0 2 2 2 1 2 86 2 0 2 2 2 2 2 89 2 0 2 2 2 1 2 93 2 0 2 2 2 1 2
25 24 -9 -9 0 0 -9 -9 95 1 20 2 2 2 1 1 98 1 20 1 2 2 1 1 99 1 20 1 2 2 1 1 104 1 20 2 2 2 1 1
27 26 28 -9 2 0 0 -9 89 2 3 2 2 2 2 1 92 2 3 2 2 2 1 1 95 2 3 2 2 2 1 1 98 2 3 2 2 2 1 2
28 25 30 0 0 0 0 0 80 1 0 2 1 2 1 1 83 1 0 2 1 2 1 1 85 1 0 2 1 2 2 1 90 1 0 2 1 2 1 1
24 28 30 -9 0 0 0 -9 86 1 9 2 2 2 1 1 89 1 9 2 2 2 1 1 91 1 9 2 2 2 2 1 95 1 9 2 2 2 1 1
20 17 -9 -9 0 0 -9 -9 100 2 0 2 2 2 2 2 103 2 0 2 1 2 2 1 98 2 0 2 1 1 1 2 109 2 0 2 1 1 1 2
28 21 -9 -9 0 0 -9 -9 86 1 8 1 2 2 1 1 89 1 8 1 2 2 1 1 90 1 8 1 2 2 1 2 96 1 8 1 2 2 1 2
28 29 29 -9 0 0 0 -9 80 1 0 2 2 2 2 2 83 1 0 2 2 2 1 2 86 1 0 2 2 2 1 2 90 1 0 1 2 2 2 2
28 29 30 29 0 0 0 0 82 2 0 1 2 2 1 1 85 2 0 1 2 2 1 2 88 2 0 1 2 2 1 2 92 2 0 1 2 2 1 2
16 26 -9 -9 0 0 -9 -9 89 1 0 1 2 2 1 2 92 1 0 1 2 2 1 2 94 1 0 1 2 2 1 2 99 1 0 1 2 2 1 2
29 28 -9 -9 0 0 -9 -9 88 1 3 1 2 2 1 2 92 1 3 1 2 2 1 2 96 1 3 1 2 2 1 2 99 1 3 1 2 2 1 2
17 9 -9 -9 0 0 -9 -9 98 2 0 2 2 1 2 2 101 2 0 2 2 1 1 2 105 2 0 2 2 2 2 2 110 2 0 1 2 2 1 2
29 26 28 -9 0 0 0 -9 86 2 0 1 2 2 1 2 89 2 0 2 2 2 1 2 91 2 0 2 2 2 2 2 96 2 0 2 2 2 1 2
28 29 -9 -9 0 0 -9 -9 90 1 10 1 2 2 1 1 93 1 10 1 2 2 1 1 83 1 10 2 2 2 1 2 98 1 10 1 2 2 1 2
27 29 -9 -9 0 0 -9 -9 89 2 0 1 1 1 1 2 92 2 0 1 2 2 1 2 95 2 0 1 2 2 1 2 99 2 0 1 2 2 1 2
29 27 26 -9 0 0 0 -9 90 1 1 1 2 2 1 2 93 1 1 1 2 2 1 2 96 1 1 1 2 2 1 2 100 1 1 1 2 2 1 2
25 14 -9 -9 0 0 -9 -9 93 1 0 2 2 1 1 1 96 1 0 2 2 1 2 2 98 1 0 2 2 1 1 2 104 1 0 2 2 1 1 2
27 28 24 -9 0 0 0 -9 88 1 0 1 1 1 1 1 91 1 0 1 1 1 1 1 94 1 0 1 2 1 1 1 97 1 0 1 1 1 1 1
23 27 24 -9 0 0 0 -9 91 1 2 2 1 1 1 1 94 1 2 1 2 1 1 2 97 1 2 1 2 2 1 2 101 1 2 1 2 2 1 2
29 0 -9 -9 0 0 -9 -9 86 1 0 1 2 1 1 2 89 1 0 1 2 2 1 2 91 1 0 1 2 2 1 2 96 1 0 1 2 2 1 2
18 6 -9 -9 0 0 -9 -9 91 1 0 2 1 1 1 1 94 1 0 1 2 2 1 2 98 1 0 2 2 2 1 1 101 1 0 1 2 2 1 2
14 12 29 5 0 0 0 0 82 1 0 2 1 2 2 1 85 1 0 2 2 2 2 1 88 1 0 2 2 2 2 1 92 1 0 2 1 2 2 1
15 30 22 -9 0 1 0 -9 89 1 0 2 2 2 1 2 92 1 0 2 2 2 1 2 95 1 0 2 2 2 2 2 99 1 0 2 2 1 1 2
28 24 29 -9 2 0 0 -9 89 2 0 1 2 2 1 2 92 2 0 1 2 2 1 2 95 2 0 1 2 2 1 2 99 2 0 1 2 2 1 2
17 0 -9 -9 0 0 -9 -9 89 2 0 2 2 2 2 2 92 2 0 2 2 2 1 2 95 2 0 2 2 2 1 2 100 2 0 2 2 2 1 2
9 30 29 10 2 2 2 1 88 1 6 2 2 2 2 2 91 1 6 2 1 2 1 2 94 1 6 2 1 2 1 2 98 1 6 2 1 2 1 2
20 3 -9 -9 0 0 -9 -9 88 2 0 2 2 2 2 2 91 2 0 2 2 2 1 2 103 2 0 1 2 2 1 2 100 2 0 1 2 2 1 2
29 29 29 -9 1 1 1 -9 77 1 3 2 1 2 1 1 81 1 3 2 1 2 2 1 83 1 3 2 1 2 1 1 87 1 3 2 2 2 1 1
29 19 22 23 0 0 0 0 76 2 0 2 2 2 2 2 79 2 0 2 2 2 2 2 82 2 0 2 2 2 1 2 86 2 0 2 2 2 1 2
27 27 -9 -9 0 0 -9 -9 76 2 0 2 2 2 2 2 79 2 0 2 2 2 1 2 81 2 0 2 2 2 1 2 86 2 0 2 2 2 1 2
28 29 8 -9 0 0 0 -9 80 1 2 2 2 2 1 2 83 1 2 2 2 2 1 2 85 1 2 2 2 2 1 2 89 1 2 2 2 2 1 2
29 28 29 -9 0 0 0 -9 77 2 0 2 2 2 2 2 80 2 0 2 2 2 2 2 83 2 0 2 1 2 1 2 88 2 0 2 2 2 1 2
28 24 28 29 0 1 0 0 71 2 2 2 2 2 1 1 74 2 2 2 2 2 1 2 77 2 2 2 2 2 1 2 81 2 2 2 2 2 1 2
25 28 30 28 2 2 2 2 81 1 4 2 2 2 2 1 84 1 4 2 2 2 1 1 87 1 4 2 2 2 2 1 91 1 4 2 2 2 2 2
27 26 30 -9 0 0 0 -9 73 2 0 2 2 2 2 2 76 2 0 2 2 2 1 2 79 2 0 2 2 2 1 2 83 2 0 1 2 2 1 2
28 28 30 -9 2 0 0 -9 78 1 4 2 2 2 1 2 81 1 4 2 2 2 1 2 84 1 4 2 2 2 1 2 89 1 4 1 2 2 2 2
25 23 29 28 0 0 0 0 85 2 0 2 2 1 2 1 88 2 0 2 2 2 1 2 91 2 0 2 2 2 1 2 95 2 0 2 2 2 1 2
25 23 26 -9 0 0 0 -9 78 1 2 2 2 1 2 2 81 1 2 2 2 1 2 2 84 1 2 2 2 1 1 2 88 1 2 2 1 1 1 2
20 23 21 -9 2 0 0 -9 81 2 0 2 2 2 1 2 84 2 0 2 1 2 1 2 87 2 0 2 1 2 1 2 91 2 0 1 2 2 1 2
24 18 -9 27 2 2 -9 2 73 1 0 2 1 1 2 1 76 1 0 2 1 1 2 1 78 1 0 2 1 1 1 1 83 1 0 2 1 1 1 1
28 26 24 -9 0 0 0 -9 72 2 0 2 1 2 2 1 75 2 0 2 1 2 1 1 78 2 0 2 1 2 2 1 81 2 0 2 1 2 1 2
25 27 27 -9 0 0 0 -9 82 1 8 2 2 2 2 1 85 1 8 2 2 2 1 1 88 1 8 2 2 2 1 1 84 1 8 2 2 2 1 1
28 23 -9 -9 1 0 -9 -9 74 1 3 2 2 2 2 1 77 1 3 2 2 2 1 1 77 1 3 2 2 2 2 2 83 1 3 2 2 2 1 2
27 26 22 23 0 0 0 0 74 2 0 2 2 2 2 1 77 2 0 2 2 2 1 1 80 2 0 2 2 2 1 1 84 2 0 2 2 2 1 2
17 12 -9 -9 0 0 -9 -9 83 2 0 2 2 2 2 2 86 2 0 2 2 2 2 2 89 2 0 2 2 2 2 2 92 2 0 2 2 2 1 2
26 23 24 23 0 0 0 0 73 2 0 2 1 2 2 2 76 2 0 2 1 2 1 1 79 2 0 2 1 2 1 2 83 2 0 2 1 2 1 2
22 10 -9 -9 0 0 -9 -9 81 2 0 2 2 2 2 2 85 2 0 2 2 2 2 2 86 2 0 2 2 2 2 2 92 2 0 2 2 2 2 2
29 24 26 29 2 0 1 1 74 1 0 2 1 1 2 1 77 1 0 2 1 2 1 1 80 1 0 2 1 1 1 1 84 1 0 2 2 1 1 1
27 21 -9 -9 0 0 -9 -9 84 2 0 2 1 2 2 2 87 2 0 2 1 2 1 2 90 2 0 2 1 2 1 2 93 2 0 2 2 1 2 2
30 30 30 -9 2 1 1 -9 71 1 4 1 2 2 1 1 74 1 4 1 1 2 1 1 77 1 4 1 2 2 1 1 83 1 4 1 2 2 1 1
28 30 27 -9 0 0 0 -9 85 2 16 1 2 1 1 2 88 2 16 1 2 1 1 2 91 2 16 1 2 1 1 2 96 2 16 1 2 1 1 2
26 27 25 30 0 0 0 0 71 1 5 2 1 1 1 1 74 1 5 2 1 1 1 1 77 1 5 2 1 2 1 1 81 1 5 2 1 2 1 1
30 26 23 -9 2 2 0 -9 74 1 5 2 2 1 1 1 78 1 5 2 2 2 1 1 80 1 5 2 2 2 1 1 84 1 5 2 2 2 1 1
21 28 -9 -9 2 0 -9 -9 82 2 0 2 2 2 1 2 85 2 0 2 2 2 1 2 86 2 0 2 2 2 1 2 92 2 0 2 2 2 1 2
26 27 21 4 0 0 0 0 78 2 0 2 2 2 1 2 81 2 0 2 2 2 1 2 84 2 0 2 2 2 1 2 88 2 0 2 2 2 1 2
27 30 30 -9 0 0 0 -9 73 2 2 2 2 2 2 2 76 2 2 2 2 2 1 2 79 2 2 2 2 2 1 2 82 2 2 2 2 2 1 2
28 28 29 -9 1 0 0 -9 79 1 3 2 2 2 2 2 82 1 3 2 2 2 2 2 85 1 3 2 1 2 2 2 90 1 3 2 2 2 2 2
27 24 -9 -9 0 0 -9 -9 78 1 0 2 1 1 1 1 81 1 0 2 2 2 1 1 83 1 0 2 1 1 1 1 87 1 0 2 2 2 2 1
28 28 25 -9 0 0 0 -9 72 2 0 2 2 2 2 1 75 2 0 2 2 2 2 1 78 2 0 2 2 2 1 2 82 2 0 2 2 2 1 2
27 30 30 27 0 0 0 0 72 2 0 2 2 2 1 2 75 2 0 2 2 2 1 2 78 2 0 2 2 2 1 2 82 2 0 2 2 2 1 2
27 29 -9 -9 0 0 -9 -9 80 1 0 2 1 2 1 1 83 1 0 2 2 2 1 1 86 1 0 2 1 2 1 1 90 1 0 2 2 2 1 1
22 14 -9 -9 0 0 -9 -9 77 2 0 2 2 2 1 2 80 2 0 2 2 2 2 2 85 2 0 1 1 2 2 2 88 2 0 2 2 2 1 2
30 30 29 29 0 0 0 0 73 2 1 1 2 2 1 2 76 2 1 1 2 2 1 2 79 2 1 1 2 2 1 2 83 2 1 1 2 2 1 2
30 30 30 -9 1 1 2 -9 75 1 12 1 1 1 1 1 78 1 12 2 2 2 1 1 81 1 12 1 2 2 1 1 86 1 12 1 2 2 1 1
27 27 24 26 0 0 0 0 82 2 0 2 2 2 2 2 85 2 0 2 2 2 2 2 88 2 0 2 2 2 2 2 92 2 0 2 2 2 1 2
29 26 26 22 0 0 0 0 74 2 0 1 2 2 1 2 77 2 0 2 2 2 1 2 80 2 0 2 2 2 1 2 84 2 0 2 2 2 1 2
30 28 29 -9 0 0 1 -9 71 2 1 1 2 2 1 1 74 2 1 1 2 2 2 1 77 2 1 1 2 2 1 1 81 2 1 1 2 2 1 2
27 29 29 -9 0 0 0 -9 74 2 0 2 2 2 1 1 78 2 0 2 2 2 1 1 80 2 0 2 2 2 1 1 83 2 0 2 2 2 1 1
27 25 28 -9 0 0 0 -9 81 1 0 2 1 1 1 1 84 1 0 2 1 1 1 1 87 1 0 2 1 1 1 1 91 1 0 2 1 1 1 1
20 20 22 -9 0 0 0 -9 88 2 0 2 2 2 1 2 91 2 0 2 2 2 1 2 94 2 0 2 2 2 1 2 98 2 0 2 2 2 1 2
25 20 -9 -9 0 0 -9 -9 95 1 2 1 2 2 1 2 98 1 2 1 2 2 1 2 101 1 2 1 2 2 1 2 105 1 2 1 2 2 1 2
7 17 -9 -9 0 0 -9 -9 97 2 0 2 2 2 2 2 100 2 0 2 2 2 2 2 104 2 0 1 2 2 2 2 108 2 0 1 2 2 2 2
23 24 -9 -9 0 2 -9 -9 88 2 0 1 2 2 1 2 91 2 0 2 2 2 1 2 96 2 0 2 2 2 1 2 98 2 0 2 2 2 1 2
26 20 -9 -9 2 0 -9 -9 99 1 2 2 2 1 2 1 102 1 2 2 2 2 1 1 103 1 2 2 2 2 1 1 109 1 2 2 2 1 2 1
22 26 26 -9 1 0 0 -9 91 1 3 2 1 2 1 2 94 1 3 2 1 2 1 2 97 1 3 2 1 2 1 2 100 1 3 2 2 2 1 2
28 28 28 -9 0 0 0 -9 71 1 2 2 1 1 2 1 74 1 2 2 1 1 2 1 77 1 2 2 1 1 1 1 81 1 2 2 2 1 1 2
21 25 30 -9 0 0 0 -9 69 1 4 2 1 1 2 1 72 1 4 2 1 1 2 1 75 1 4 2 2 1 1 1 79 1 4 2 2 2 1 1
24 23 22 29 0 0 0 0 75 2 0 2 2 2 2 2 78 2 0 2 2 2 1 2 81 2 0 2 2 2 2 2 86 2 0 2 2 2 1 2
30 30 30 30 0 0 0 0 81 1 11 1 2 2 1 1 84 1 11 1 2 2 1 1 87 1 11 1 2 2 1 1 91 1 11 1 2 2 1 1
28 30 30 -9 1 1 0 -9 71 1 5 2 2 1 1 1 75 1 5 2 2 1 1 1 77 1 5 2 2 2 1 1 81 1 5 2 2 2 1 1
27 29 29 29 0 0 0 0 70 2 4 2 2 2 1 2 74 2 4 1 2 2 1 2 76 2 4 1 2 2 1 2 80 2 4 2 2 2 1 2
27 7 -9 -9 0 0 -9 -9 74 2 0 1 2 2 2 2 77 2 0 1 2 2 1 2 80 2 0 1 2 2 2 2 85 2 0 1 2 2 2 2
29 30 25 -9 2 1 0 -9 67 1 2 2 1 2 1 2 70 1 2 1 1 2 1 2 73 1 2 1 1 2 1 2 77 1 2 1 1 2 1 2
28 28 -9 -9 0 0 -9 -9 77 1 0 2 2 2 1 1 80 1 0 2 2 2 1 1 82 1 0 2 2 2 2 1 88 1 0 2 2 2 2 1
24 23 23 29 0 0 0 0 77 2 0 2 2 2 2 2 80 2 0 2 2 2 2 2 83 2 0 2 2 2 1 2 87 2 0 2 1 1 1 1
27 29 27 30 0 0 0 0 70 2 0 1 2 2 2 2 74 2 0 1 2 2 1 2 76 2 0 1 2 2 1 2 80 2 0 1 2 2 1 2
28 29 29 -9 0 0 0 -9 88 2 0 2 2 2 1 2 91 2 0 1 2 2 1 2 94 2 0 1 2 2 1 2 98 2 0 1 2 2 1 2
5 8 -9 -9 0 0 -9 -9 91 2 0 2 1 2 1 2 94 2 0 2 2 2 1 2 97 2 0 2 2 2 1 2 101 2 0 2 1 2 1 2
29 29 -9 -9 2 2 -9 -9 96 2 0 2 2 1 1 2 100 2 0 1 2 2 1 2 102 2 0 1 2 2 1 2 105 2 0 1 2 2 1 2
29 26 24 30 0 0 0 0 71 2 0 2 1 2 1 2 74 2 0 2 1 2 2 2 77 2 0 2 1 2 1 2 81 2 0 2 2 2 2 2
22 24 -9 -9 0 0 -9 -9 90 2 0 1 2 2 2 2 93 2 0 1 2 2 1 2 97 2 0 1 2 2 1 2 101 2 0 1 2 2 1 2
25 30 27 20 0 0 0 0 70 2 0 2 2 2 2 1 74 2 0 2 2 2 1 1 76 2 0 2 2 2 1 1 80 2 0 2 2 2 1 2
27 30 30 24 2 2 2 2 69 2 0 2 2 2 2 2 73 2 0 2 2 2 1 2 75 2 0 2 2 2 1 2 79 2 0 2 2 2 1 2
23 28 -9 -9 0 0 -9 -9 103 1 6 2 2 2 2 2 106 1 6 1 2 2 2 2 106 1 6 2 2 2 2 2 110 1 6 2 2 2 2 2
24 27 28 -9 0 0 0 -9 83 1 0 2 2 2 1 1 86 1 0 2 1 2 2 1 89 1 0 2 1 2 1 1 93 1 0 2 1 2 2 1
4 9 -9 -9 0 0 -9 -9 106 2 0 1 2 2 2 2 110 2 0 1 2 2 1 2 108 2 0 1 2 2 1 2 87 2 0 1 2 1 2 2
28 28 29 -9 0 0 0 -9 69 2 0 1 2 2 1 1 72 2 0 2 2 2 2 1 75 2 0 2 2 2 1 2 79 2 0 2 2 2 1 2
30 30 27 -9 0 0 0 -9 71 1 4 2 2 2 1 1 74 1 4 2 2 2 2 1 76 1 4 2 2 2 2 1 81 1 4 2 2 1 2 1
29 26 28 26 1 0 0 0 84 1 0 2 2 2 2 2 87 1 0 2 2 2 2 2 90 1 0 2 2 2 1 2 94 1 0 2 2 2 1 2
30 24 22 -9 1 0 0 -9 90 1 0 2 2 2 1 2 93 1 0 2 2 2 1 2 96 1 0 2 2 2 2 2 100 1 0 2 2 1 1 2
30 30 29 -9 2 1 2 -9 69 1 7 2 2 2 1 1 72 1 7 2 2 2 1 1 75 1 7 2 2 2 1 1 79 1 7 2 2 2 1 1
29 29 -9 -9 0 0 -9 -9 69 2 0 2 2 2 2 1 72 2 0 2 2 2 1 1 75 2 0 2 2 2 1 1 79 2 0 2 2 2 1 1
24 12 -9 -9 0 0 -9 -9 103 2 0 2 2 1 2 2 106 2 0 2 2 2 1 2 111 2 0 2 2 2 1 1 111 2 0 2 2 2 1 2
30 30 30 27 1 2 2 0 68 1 18 1 2 2 1 1 71 1 18 2 2 2 1 1 74 1 18 2 2 2 1 1 78 1 18 2 2 2 1 1
23 29 29 29 0 0 0 0 69 2 6 2 2 2 2 1 72 2 6 2 2 2 2 1 75 2 6 2 2 2 1 1 79 2 6 2 2 2 1 1
28 26 29 26 0 0 0 0 83 2 0 2 2 2 1 2 86 2 0 2 2 2 1 2 89 2 0 2 2 2 1 2 93 2 0 2 2 2 1 2
25 25 27 29 0 0 0 0 68 1 5 2 1 2 1 1 71 1 5 1 1 2 1 1 74 1 5 1 2 2 1 1 78 1 5 2 2 2 2 1
24 29 23 29 0 0 0 0 84 2 0 1 2 2 1 2 87 2 0 1 2 2 1 2 90 2 0 1 2 2 2 2 94 2 0 1 2 2 2 2
27 0 -9 -9 0 0 -9 -9 88 2 0 2 2 2 1 2 91 2 0 1 2 2 1 2 95 2 0 2 2 2 1 2 98 2 0 2 2 2 1 2
27 28 26 28 0 0 0 0 70 1 2 2 2 2 2 1 73 1 2 2 2 2 2 1 76 1 2 2 1 2 1 1 80 1 2 2 2 2 2 1
29 30 29 20 0 0 0 0 83 1 5 2 2 2 2 1 86 1 5 2 2 2 2 1 89 1 5 2 2 1 1 2 93 1 5 2 2 2 1 2
28 26 -9 -9 2 0 -9 -9 89 2 1 1 2 2 1 1 92 2 1 2 2 2 1 1 95 2 1 1 2 2 1 1 99 2 1 1 2 2 1 1
24 19 30 -9 0 0 0 -9 83 2 0 2 2 2 1 2 86 2 0 2 2 2 2 2 89 2 0 2 2 2 2 2 93 2 0 2 2 2 2 2
30 23 23 0 2 0 0 0 68 2 0 2 2 2 2 1 71 2 0 2 2 1 1 1 74 2 0 2 2 2 1 1 78 2 0 2 2 2 1 1
27 0 -9 -9 0 0 -9 -9 84 1 3 2 2 2 2 1 87 1 3 2 2 2 2 1 90 1 3 2 2 2 1 1 94 1 3 2 2 2 1 1
29 16 -9 -9 0 0 -9 -9 82 1 0 2 2 2 1 1 85 1 0 2 1 2 1 1 88 1 0 2 1 1 2 1 91 1 0 2 2 2 2 1
23 18 -9 -9 0 0 -9 -9 81 2 0 2 2 2 2 2 84 2 0 2 2 2 2 2 88 2 0 2 2 1 2 2 92 2 0 2 2 1 1 2
16 29 14 -9 0 0 0 -9 91 2 0 2 2 2 1 2 94 2 0 2 2 2 1 2 96 2 0 2 2 2 1 2 101 2 0 2 2 1 1 2
23 29 -9 -9 0 0 -9 -9 91 2 0 2 2 2 2 2 94 2 0 2 2 2 1 2 93 2 0 2 2 2 1 2 99 2 0 2 2 2 1 2
30 29 -9 -9 0 0 -9 -9 81 1 0 2 2 2 2 2 85 1 0 2 2 2 1 2 89 1 0 2 2 2 1 2 92 1 0 2 2 2 1 2
21 29 20 -9 0 0 0 -9 92 1 2 2 1 1 1 1 96 1 2 2 1 1 1 1 97 1 2 2 1 1 1 1 101 1 2 2 1 1 1 1
30 30 30 30 0 0 1 0 66 1 6 2 1 1 2 2 69 1 6 2 1 1 2 2 72 1 6 2 1 1 1 2 76 1 6 2 1 1 1 2
21 11 -9 -9 0 0 -9 -9 89 2 0 2 1 2 1 2 92 2 0 2 2 2 1 2 96 2 0 2 1 1 1 2 99 2 0 2 2 1 1 2
20 11 0 -9 0 0 0 -9 92 2 0 2 2 2 2 2 95 2 0 2 2 2 1 2 98 2 0 2 2 2 1 2 101 2 0 2 2 1 1 2
20 27 12 -9 0 0 0 -9 93 2 0 2 1 1 2 2 96 2 0 2 1 1 1 2 98 2 0 2 1 2 1 2 103 2 0 2 1 2 1 2
15 27 25 -9 0 0 0 -9 81 1 0 2 2 1 2 2 84 1 0 2 2 1 1 2 87 1 0 2 2 1 2 2 91 1 0 2 2 2 2 2
17 17 11 -9 0 0 0 -9 96 1 0 2 1 1 1 2 99 1 0 2 2 1 1 2 102 1 0 2 2 2 1 2 105 1 0 2 2 2 1 2
29 0 -9 -9 1 0 -9 -9 81 2 0 1 1 2 1 2 85 2 0 2 2 2 1 2 86 2 0 2 2 2 1 2 91 2 0 1 2 1 1 2
25 27 -9 20 2 0 -9 0 80 2 0 2 2 2 1 2 84 2 0 2 2 2 1 2 87 2 0 2 2 2 1 2 91 2 0 2 2 2 1 2
29 22 -9 -9 0 0 -9 -9 81 2 0 2 2 2 1 1 84 2 0 2 2 2 1 2 87 2 0 2 2 2 1 2 91 2 0 2 2 2 1 2
23 7 -9 -9 0 0 -9 -9 96 2 0 2 2 2 1 2 99 2 0 2 2 2 1 2 103 2 0 2 2 2 1 2 105 2 0 2 2 2 1 2
25 18 -9 -9 0 0 -9 -9 87 2 0 2 2 2 1 2 90 2 0 2 2 2 1 2 91 2 0 2 2 2 1 2 97 2 0 2 2 2 1 2
23 27 28 -9 0 0 0 -9 84 1 0 2 1 2 2 1 87 1 0 2 2 2 1 2 90 1 0 2 2 2 2 2 93 1 0 2 2 2 2 2
25 25 -9 -9 0 0 -9 -9 82 1 0 2 1 1 1 2 85 1 0 2 2 2 2 2 88 1 0 2 2 2 2 2 92 1 0 2 2 2 2 2
16 3 -9 -9 0 0 -9 -9 85 1 0 2 1 2 2 1 88 1 0 2 1 2 1 1 91 1 0 2 1 2 2 1 94 1 0 2 1 2 1 1
24 -9 0 -9 0 -9 0 -9 91 1 6 2 2 1 1 2 72 1 6 2 2 2 1 2 97 1 6 2 2 2 1 2 101 1 6 2 2 2 1 2
21 18 13 10 1 0 0 0 89 1 0 2 1 2 2 1 92 1 0 2 1 2 2 1 95 1 0 2 1 2 2 1 99 1 0 2 2 2 1 1
26 29 27 23 0 1 0 0 87 1 2 2 2 2 1 1 90 1 2 2 2 2 1 1 93 1 2 2 2 2 1 1 98 1 2 1 2 2 1 2
23 29 -9 -9 2 0 -9 -9 82 1 5 2 2 1 1 2 85 1 5 2 2 2 1 2 88 1 5 2 2 1 1 2 93 1 5 2 2 1 1 2
15 30 24 -9 0 1 1 -9 85 1 0 2 2 2 1 1 88 1 0 2 2 2 1 1 91 1 0 2 1 2 2 1 95 1 0 2 1 2 1 1
12 19 -9 -9 0 0 -9 -9 91 2 0 2 2 2 2 2 95 2 0 2 2 2 1 2 91 2 0 2 2 2 1 2 99 2 0 2 2 2 1 1
11 17 -9 -9 0 0 -9 -9 96 2 0 2 2 2 1 2 99 2 0 2 2 2 1 2 100 2 0 2 2 2 1 2 105 2 0 2 2 2 1 2
13 0 -9 -9 0 0 -9 -9 98 2 0 2 2 2 1 2 101 2 0 2 2 1 1 2 103 2 0 1 2 2 1 2 109 2 0 2 2 2 1 2
26 20 29 -9 0 0 0 -9 82 1 0 2 2 2 1 2 85 1 0 2 2 2 2 2 87 1 0 2 2 2 1 2 92 1 0 2 2 2 2 2
4 1 -9 -9 0 0 -9 -9 102 2 0 2 2 2 1 2 105 2 0 2 2 2 2 2 107 2 0 2 2 2 1 2 111 2 0 2 2 2 1 2
26 15 -9 -9 1 0 -9 -9 101 2 0 2 2 2 1 2 105 2 0 2 2 2 1 2 109 2 0 2 2 2 2 2 97 2 0 1 2 2 1 2
26 0 -9 -9 0 0 -9 -9 103 2 0 2 2 2 1 2 106 2 0 2 2 2 1 2 107 2 0 2 2 2 1 2 111 2 0 1 2 2 1 2
19 17 -9 -9 0 0 -9 -9 89 2 0 1 2 2 1 2 92 2 0 2 2 2 1 2 94 2 0 2 2 2 1 2 99 2 0 2 2 2 1 2
26 21 -9 -9 1 2 -9 -9 102 2 0 2 2 2 1 2 105 2 0 2 2 2 2 2 107 2 0 2 1 2 1 2 112 2 0 2 1 2 1 2
9 11 -9 -9 0 0 -9 -9 103 2 0 2 2 2 1 2 106 2 0 2 2 2 2 2 111 2 0 2 2 2 1 2 111 2 0 2 2 2 1 2
27 0 -9 -9 0 0 -9 -9 102 2 0 2 2 2 2 2 105 2 0 2 2 2 1 2 109 2 0 2 2 2 1 2 111 2 0 2 2 2 1 2
15 29 8 -9 0 0 0 -9 100 2 0 2 2 2 1 2 103 2 0 2 2 2 1 2 106 2 0 2 2 2 1 2 110 2 0 2 2 2 1 2
27 0 -9 -9 0 0 -9 -9 105 2 0 2 2 2 1 2 108 2 0 2 2 2 1 2 107 2 0 2 2 2 1 2 111 2 0 2 2 2 1 2
24 26 24 -9 0 0 0 -9 91 1 5 2 1 1 1 1 93 1 5 2 1 2 1 1 95 1 5 2 1 2 1 2 99 1 5 2 1 2 2 2
29 29 29 -9 0 0 0 -9 85 2 0 2 2 2 1 2 87 2 0 2 2 2 1 2 90 2 0 2 2 2 1 2 94 2 0 2 2 2 1 2
24 27 18 -9 0 2 0 -9 103 2 0 2 2 2 1 2 106 2 0 2 1 2 1 2 109 2 0 2 2 2 1 2 111 2 0 2 2 2 1 2
14 11 6 -9 0 0 0 -9 101 2 0 2 2 1 2 2 104 2 0 2 2 2 1 2 106 2 0 2 2 1 1 2 111 2 0 2 2 1 1 2
27 19 -9 -9 0 0 -9 -9 92 2 0 2 2 2 1 2 95 2 0 2 2 2 1 2 97 2 0 1 2 2 1 2 103 2 0 2 2 2 1 2
5 23 -9 -9 0 0 -9 -9 104 2 0 2 2 2 2 2 107 2 0 2 2 2 1 2 114 2 0 2 2 2 1 2 111 2 0 2 2 2 1 2
10 16 -9 -9 0 0 -9 -9 102 2 0 2 2 2 1 2 106 2 0 2 2 2 1 2 107 2 0 2 2 2 1 2 111 2 0 2 2 2 1 2
8 11 -9 -9 0 0 -9 -9 101 2 0 2 2 2 1 2 105 2 0 2 2 2 1 2 106 2 0 2 2 2 1 2 110 2 0 2 2 2 1 2
21 20 17 -9 0 0 0 -9 101 2 0 2 2 2 1 2 104 2 0 2 2 2 1 2 107 2 0 2 2 2 1 2 111 2 0 2 2 2 2 2
5 26 -9 -9 0 0 -9 -9 101 2 0 2 2 2 2 2 104 2 0 2 2 2 1 2 106 2 0 2 2 2 1 2 111 2 0 2 2 2 2 1
24 23 9 -9 0 0 0 -9 100 2 0 2 2 2 1 2 103 2 0 2 2 2 1 2 106 2 0 2 2 2 1 2 111 2 0 2 2 2 1 2
26 20 -9 -9 0 0 -9 -9 89 1 0 2 2 1 1 2 92 1 0 2 2 2 1 2 94 1 0 2 2 2 1 2 99 1 0 2 2 2 1 1
26 28 27 27 1 2 1 2 81 2 0 2 1 1 1 1 84 2 0 2 2 1 1 1 87 2 0 2 1 1 1 2 91 2 0 2 1 2 1 2
22 30 26 -9 0 0 0 -9 90 1 0 2 2 2 1 2 93 1 0 1 2 2 1 2 96 1 0 2 2 2 1 2 101 1 0 2 2 2 1 2
2 27 -9 -9 0 0 -9 -9 102 2 0 2 2 2 1 2 106 2 0 2 2 2 1 2 107 2 0 2 2 2 2 2 112 2 0 2 2 2 1 2
23 5 -9 -9 0 0 -9 -9 93 2 0 2 2 2 1 2 96 2 0 1 2 2 1 2 100 2 0 1 2 2 1 2 104 2 0 1 2 2 2 2
12 14 11 -9 1 0 0 -9 102 2 0 2 2 2 1 2 105 2 0 2 2 2 1 2 108 2 0 2 2 2 1 2 111 2 0 2 2 2 1 2
29 -9 -9 28 0 -9 -9 1 65 2 0 1 2 2 1 1 106 2 0 1 2 2 1 1 72 2 0 1 2 2 1 1 76 2 0 1 2 2 1 1
30 30 -9 -9 1 2 -9 -9 66 1 9 1 1 2 1 1 69 1 9 1 1 2 1 1 72 1 9 1 1 2 1 1 77 1 9 1 1 2 1 2
30 -9 30 -9 0 -9 0 -9 65 1 10 1 1 2 1 1 71 1 10 1 1 2 1 1 71 1 10 1 1 2 1 1 75 1 10 1 1 2 1 2
30 30 30 -9 1 1 1 -9 65 2 12 1 2 2 1 1 69 2 12 1 2 2 1 1 71 2 12 1 2 2 1 1 76 2 12 1 2 2 1 1
28 30 30 30 0 0 1 0 66 2 3 1 1 1 1 1 69 2 3 1 2 2 1 2 72 2 3 1 1 1 1 1 77 2 3 1 2 1 2 1
30 30 -9 -9 0 1 -9 -9 67 2 6 1 2 2 1 2 70 2 6 1 2 2 1 1 72 2 6 1 2 2 1 1 76 2 6 1 2 2 1 1
19 25 -9 -9 0 0 -9 -9 93 2 0 2 2 2 1 2 96 2 0 2 2 2 1 2 99 2 0 2 2 2 1 2 103 2 0 1 2 2 1 2
29 27 29 -9 0 0 0 -9 81 1 0 2 1 2 1 1 84 1 0 2 2 2 1 2 87 1 0 2 2 2 1 2 90 1 0 2 2 2 1 2
29 20 27 -9 0 0 0 -9 66 2 0 2 1 2 2 1 69 2 0 2 1 2 1 1 71 2 0 2 1 2 1 1 75 2 0 2 1 2 2 1
29 -9 29 27 0 -9 0 0 68 1 0 2 1 2 1 1 87 1 0 2 1 1 1 1 73 1 0 2 1 1 1 1 78 1 0 2 1 2 1 1
29 29 28 28 0 0 0 0 65 2 0 2 2 2 1 1 69 2 0 2 2 2 1 1 71 2 0 2 2 2 1 1 76 2 0 2 2 2 1 2
29 26 30 -9 0 0 0 -9 67 2 0 2 2 2 1 1 70 2 0 2 2 2 1 1 73 2 0 2 2 2 1 2 77 2 0 2 2 2 2 2
30 29 29 28 0 0 0 0 66 2 0 2 2 2 2 1 69 2 0 2 2 2 1 1 71 2 0 2 2 2 1 1 77 2 0 2 2 2 1 1
28 30 27 30 0 0 0 0 67 2 6 2 2 2 1 2 70 2 6 2 2 2 1 2 73 2 6 2 2 2 1 2 78 2 6 2 2 2 1 2
29 30 30 -9 0 0 0 -9 67 1 4 2 1 1 2 2 70 1 4 2 1 1 1 2 73 1 4 2 2 2 1 2 77 1 4 2 2 2 1 2
21 -9 23 -9 0 -9 0 -9 81 2 0 2 2 2 1 2 74 2 0 2 2 1 1 2 86 2 0 2 2 2 1 2 91 2 0 2 2 2 1 2
30 28 29 -9 2 2 2 -9 65 1 2 1 1 1 1 1 68 1 2 1 1 2 1 1 71 1 2 1 1 1 1 1 75 1 2 1 1 1 1 1
14 29 0 -9 0 0 0 -9 82 1 3 2 2 1 2 1 85 1 3 2 2 1 1 1 88 1 3 2 2 1 1 1 91 1 3 2 2 1 1 2
24 20 -9 -9 0 0 -9 -9 92 1 3 2 2 1 2 2 95 1 3 2 2 1 1 2 98 1 3 2 2 2 2 2 102 1 3 2 2 1 1 2
26 24 -9 -9 0 0 -9 -9 82 1 3 2 2 2 1 2 85 1 3 2 2 1 1 2 89 1 3 2 2 2 2 2 92 1 3 2 2 2 1 2
29 12 -9 -9 1 0 -9 -9 92 2 0 2 2 2 1 2 95 2 0 2 2 2 2 2 98 2 0 2 2 2 1 2 101 2 0 2 2 2 2 2
26 16 -9 -9 0 0 -9 -9 86 2 0 2 2 2 1 2 89 2 0 2 2 2 1 2 91 2 0 2 2 2 1 2 96 2 0 2 2 2 1 2
5 25 -9 -9 0 0 -9 -9 86 1 0 2 1 2 2 2 89 1 0 2 2 2 1 2 92 1 0 2 1 2 1 2 96 1 0 2 1 2 1 2
20 27 28 -9 0 0 0 -9 82 1 0 2 2 1 2 1 86 1 0 2 2 2 1 1 88 1 0 2 2 2 1 2 92 1 0 2 2 2 2 2
19 29 14 -9 0 0 0 -9 82 1 0 2 2 2 1 1 86 1 0 2 2 1 1 1 88 1 0 2 2 2 1 2 92 1 0 2 2 2 1 2
15 25 -9 -9 0 0 -9 -9 90 1 0 2 2 1 1 2 93 1 0 2 2 1 2 2 96 1 0 2 2 1 1 2 99 1 0 2 2 2 1 2
18 -9 28 13 0 -9 0 0 90 1 3 2 2 2 1 1 72 1 3 2 2 2 1 1 96 1 3 2 2 2 1 2 100 1 3 2 2 2 1 2
21 28 -9 -9 0 0 -9 -9 89 2 0 2 2 2 2 2 93 2 0 2 2 2 1 2 95 2 0 2 2 2 1 2 98 2 0 1 2 2 1 2
21 10 -9 -9 0 0 -9 -9 89 2 0 1 2 2 1 2 92 2 0 2 2 2 1 2 92 2 0 2 2 2 1 2 98 2 0 2 2 2 1 2
29 30 -9 -9 0 0 -9 -9 66 1 11 2 1 1 1 1 70 1 11 2 1 2 1 1 71 1 11 2 2 2 1 1 75 1 11 2 1 2 1 1
26 23 29 30 0 0 0 0 66 1 2 2 2 2 2 1 70 1 2 2 2 2 2 1 72 1 2 2 2 2 2 1 77 1 2 2 2 2 1 1
30 30 30 30 1 0 0 0 66 1 11 2 2 2 2 1 69 1 11 2 2 2 1 1 71 1 11 2 2 2 1 1 76 1 11 2 2 2 2 1
30 30 30 -9 2 1 2 -9 65 1 5 2 1 2 1 1 68 1 5 2 1 2 1 2 71 1 5 2 1 2 1 2 75 1 5 1 1 2 1 2
29 29 -9 -9 0 0 -9 -9 82 1 0 2 1 1 1 2 85 1 0 2 2 2 2 2 89 1 0 2 1 2 1 2 92 1 0 2 2 2 1 2
21 9 -9 -9 0 0 -9 -9 94 1 0 2 2 1 2 2 97 1 0 2 2 1 1 2 99 1 0 2 2 1 2 2 104 1 0 2 2 1 1 2
22 29 27 -9 0 0 0 -9 84 2 0 2 2 2 2 2 87 2 0 2 2 2 1 2 90 2 0 2 2 2 1 2 94 2 0 2 2 2 1 2
29 -9 30 -9 0 -9 0 -9 90 2 0 2 2 2 1 2 74 2 0 2 2 2 1 2 96 2 0 2 2 2 1 2 100 2 0 2 2 2 1 2
21 27 14 -9 0 0 0 -9 91 2 0 2 2 2 2 1 94 2 0 2 2 2 1 2 97 2 0 2 2 2 1 2 101 2 0 2 2 2 1 2
27 28 16 -9 1 0 0 -9 91 2 0 2 2 2 1 2 95 2 0 2 2 2 1 2 97 2 0 2 2 2 1 2 100 2 0 2 2 2 1 2
28 18 29 -9 0 0 0 -9 87 1 0 2 2 2 1 2 90 1 0 2 2 2 1 2 93 1 0 2 2 2 1 2 97 1 0 2 2 2 1 2
26 30 27 -9 0 0 0 -9 85 1 0 2 1 2 1 2 88 1 0 2 1 1 1 2 91 1 0 2 2 2 1 2 95 1 0 2 1 2 1 2
21 24 8 -9 0 0 0 -9 91 1 3 2 2 2 1 1 94 1 3 1 2 2 1 2 97 1 3 2 2 2 1 2 101 1 3 2 2 2 1 2
18 23 14 -9 0 0 0 -9 102 2 0 2 2 2 1 1 105 2 0 2 2 2 2 2 108 2 0 2 2 2 1 2 111 2 0 2 2 2 1 2
29 21 -9 -9 0 0 -9 -9 98 1 0 2 2 1 1 2 101 1 0 2 2 2 1 2 105 1 0 2 1 1 2 2 108 1 0 2 1 1 2 2
22 26 30 -9 1 0 2 -9 84 2 0 2 2 2 1 2 87 2 0 2 2 2 1 2 90 2 0 2 2 2 1 2 94 2 0 2 2 2 1 2
27 29 20 -9 0 0 0 -9 82 1 0 2 2 2 1 2 85 1 0 2 2 2 1 1 87 1 0 2 2 2 2 2 92 1 0 2 2 2 1 2
29 27 -9 -9 0 0 -9 -9 86 2 0 2 2 2 1 2 89 2 0 2 2 2 1 2 93 2 0 2 2 2 2 2 96 2 0 2 2 2 1 2
29 30 -9 -9 0 0 -9 -9 67 1 3 1 1 1 1 1 70 1 3 1 1 1 1 1 71 1 3 1 2 2 1 1 79 1 3 1 2 2 1 1
26 19 19 -9 0 0 0 -9 90 2 0 2 2 2 2 2 94 2 0 1 2 2 1 2 96 2 0 1 2 2 1 2 100 2 0 2 2 2 1 2
3 6 -9 -9 0 0 -9 -9 89 1 0 2 1 1 1 1 92 1 0 2 2 2 2 1 95 1 0 2 2 2 1 1 99 1 0 2 2 2 1 1
24 18 30 -9 1 1 0 -9 90 2 0 2 2 2 1 2 93 2 0 2 2 2 1 2 96 2 0 2 2 2 1 2 100 2 0 2 2 2 1 2
29 27 -9 -9 0 0 -9 -9 80 2 0 2 2 2 1 1 84 2 0 2 2 2 1 1 87 2 0 2 2 2 1 1 90 2 0 2 2 2 1 2
28 28 29 -9 0 2 1 -9 75 1 2 2 1 2 1 1 79 1 2 1 1 1 1 1 81 1 2 2 1 1 1 1 84 1 2 2 2 2 1 1
30 25 -9 -9 0 2 -9 -9 74 1 0 2 1 1 1 1 77 1 0 2 1 2 1 1 79 1 0 2 1 2 2 1 84 1 0 2 1 2 1 1
21 23 -9 -9 0 0 -9 -9 87 2 0 2 2 2 2 1 90 2 0 2 2 2 1 1 92 2 0 2 2 2 1 1 96 2 0 2 2 2 1 1
29 26 -9 29 0 0 -9 0 76 2 0 2 2 2 1 2 80 2 0 2 2 2 1 2 84 2 0 2 2 2 1 2 87 2 0 1 2 2 1 2
26 -9 23 29 0 -9 0 0 72 1 0 2 2 1 2 1 87 1 0 2 2 2 1 1 78 1 0 2 2 2 1 1 83 1 0 1 2 2 1 1
24 -9 23 22 0 -9 0 0 72 2 0 2 1 1 1 2 92 2 0 2 2 1 1 2 78 2 0 2 2 2 1 2 83 2 0 2 2 2 1 2
30 28 -9 -9 0 0 -9 -9 73 1 5 2 2 1 1 1 76 1 5 1 2 1 1 1 79 1 5 2 2 1 1 1 83 1 5 2 2 1 1 1
29 29 28 -9 1 0 1 -9 73 1 0 2 1 1 1 2 76 1 0 2 1 1 1 2 78 1 0 2 1 2 2 2 83 1 0 1 1 2 1 2
28 25 24 14 1 0 0 0 75 2 0 2 2 2 2 2 78 2 0 2 2 2 2 1 80 2 0 2 2 2 1 1 85 2 0 2 2 2 2 1
27 29 30 -9 0 0 0 -9 76 1 0 2 2 2 1 1 79 1 0 2 2 2 1 1 81 1 0 2 2 2 1 1 87 1 0 2 2 2 1 1
13 -9 22 -9 0 -9 0 -9 81 2 0 2 2 2 1 1 92 2 0 2 2 2 1 1 86 2 0 2 2 2 1 2 89 2 0 2 2 2 2 1
29 -9 29 -9 0 -9 0 -9 75 1 6 2 2 2 1 1 72 1 6 2 2 2 1 1 80 1 6 2 2 2 1 2 84 1 6 2 2 2 1 2
30 30 30 -9 1 2 0 -9 77 1 8 2 2 2 1 1 79 1 8 2 2 2 1 1 82 1 8 2 2 2 1 1 87 1 8 2 2 2 1 1
24 27 2 -9 0 1 0 -9 83 2 0 2 2 2 1 1 85 2 0 2 2 2 1 1 88 2 0 2 2 2 1 2 93 2 0 2 2 2 1 2
29 24 25 -9 0 0 0 -9 86 2 0 2 2 2 1 2 89 2 0 2 2 2 1 2 92 2 0 2 2 2 1 2 96 2 0 2 2 2 1 2
29 26 27 29 0 0 0 0 77 1 2 2 1 2 2 1 80 1 2 2 2 1 1 1 83 1 2 2 2 2 1 1 100 1 2 2 2 1 1 1
29 4 -9 -9 0 0 -9 -9 75 2 0 2 2 2 1 2 78 2 0 2 2 2 1 2 81 2 0 2 2 2 2 2 85 2 0 2 2 2 1 2
28 16 -9 -9 0 0 -9 -9 86 2 0 2 2 2 1 2 90 2 0 2 2 2 1 2 92 2 0 2 2 2 1 2 96 2 0 2 2 2 1 2
29 29 -9 -9 0 0 -9 -9 83 1 0 2 2 2 1 2 86 1 0 2 1 2 1 2 89 1 0 2 1 2 1 2 93 1 0 2 2 2 1 2
29 29 29 -9 0 0 0 -9 72 1 0 2 1 1 1 2 75 1 0 2 1 1 1 1 78 1 0 2 1 1 1 1 82 1 0 2 1 2 1 1
24 0 -9 -9 0 0 -9 -9 84 1 3 2 2 2 2 1 88 1 3 2 2 2 1 1 89 1 3 2 2 2 1 1 94 1 3 2 2 2 1 1
14 29 -9 -9 0 0 -9 -9 76 1 0 2 2 2 2 2 80 1 0 2 1 2 1 2 82 1 0 2 1 2 1 2 86 1 0 2 1 2 1 2
29 30 30 -9 2 1 0 -9 76 1 0 2 2 1 1 1 79 1 0 2 2 2 1 1 81 1 0 2 2 1 1 1 85 1 0 2 2 2 2 2
27 30 23 20 0 1 1 0 73 2 0 2 2 2 1 1 77 2 0 2 2 2 1 1 79 2 0 2 2 2 2 1 84 2 0 2 2 2 1 2
29 28 -9 -9 0 0 -9 -9 82 1 0 2 1 2 1 1 85 1 0 2 2 2 1 1 86 1 0 2 2 2 2 1 92 1 0 2 2 2 1 1
27 26 29 -9 0 0 0 -9 76 2 0 2 2 2 1 2 80 2 0 2 2 2 1 2 82 2 0 2 2 2 1 2 87 2 0 2 2 2 1 2
30 14 19 -9 2 1 1 -9 78 2 0 2 2 1 1 1 82 2 0 2 2 2 1 1 84 2 0 2 2 2 1 1 88 2 0 2 2 2 1 1
28 28 25 26 0 0 0 0 74 1 2 2 1 1 2 1 77 1 2 2 1 2 2 1 80 1 2 2 2 2 2 1 84 1 2 2 1 2 1 2
27 19 28 11 0 1 0 0 79 1 0 2 2 1 1 1 82 1 0 2 2 2 1 1 85 1 0 2 2 2 1 1 89 1 0 2 2 2 1 1
25 27 24 25 0 0 0 0 72 2 0 2 2 2 1 1 75 2 0 2 2 2 1 1 78 2 0 2 2 2 2 1 83 2 0 2 2 2 1 1
13 13 -9 -9 0 0 -9 -9 77 2 0 2 2 2 1 2 81 2 0 2 2 2 1 2 82 2 0 2 2 2 1 2 87 2 0 2 2 2 1 2
29 24 -9 -9 1 0 -9 -9 83 1 0 2 2 2 1 1 86 1 0 2 2 1 1 2 88 1 0 2 1 1 1 2 94 1 0 2 1 1 1 2
29 21 29 -9 0 0 1 -9 74 2 0 2 2 2 1 2 77 2 0 2 2 2 2 2 80 2 0 2 2 2 1 2 85 2 0 2 2 2 1 2
29 26 29 -9 0 0 0 -9 72 2 1 2 1 1 1 1 75 2 1 2 1 1 1 1 78 2 1 2 2 2 1 1 82 2 1 2 1 2 1 1
30 27 30 -9 0 0 0 -9 73 1 5 2 1 1 1 1 77 1 5 2 2 1 1 1 79 1 5 2 2 1 2 1 83 1 5 2 2 2 2 2
20 17 -9 -9 0 0 -9 -9 85 2 0 2 2 2 2 1 88 2 0 2 2 2 1 2 88 2 0 2 2 2 1 2 95 2 0 2 2 2 2 2
30 -9 29 30 0 -9 0 1 76 1 12 1 2 1 1 2 91 1 12 1 2 2 1 1 82 1 12 1 2 2 1 1 87 1 12 1 2 2 1 2
29 29 29 -9 0 0 0 -9 78 1 3 2 2 2 1 1 81 1 3 2 2 2 1 1 84 1 3 2 2 2 1 1 88 1 3 1 2 2 2 1
27 -9 30 29 0 -9 0 0 71 2 0 2 2 2 1 1 92 2 0 2 2 2 1 1 77 2 0 2 2 2 1 1 81 2 0 2 2 2 1 2
29 29 27 30 0 0 0 0 73 1 4 2 2 1 1 1 76 1 4 2 2 1 1 1 79 1 4 2 2 1 1 1 83 1 4 2 2 1 1 1
29 27 29 -9 0 0 0 -9 72 2 0 2 1 1 1 1 75 2 0 2 1 1 1 1 78 2 0 2 2 2 1 1 83 2 0 2 2 2 2 1
24 16 0 -9 0 1 0 -9 78 2 2 1 2 2 1 2 82 2 2 1 2 2 1 2 84 2 2 1 2 2 1 2 89 2 2 1 2 2 1 2
30 30 30 -9 1 0 0 -9 77 1 10 1 1 1 1 1 80 1 10 1 1 2 1 2 83 1 10 1 1 2 1 2 87 1 10 1 2 2 1 2
28 29 29 -9 0 0 0 -9 72 1 4 2 2 1 2 1 75 1 4 2 2 1 1 1 78 1 4 2 2 1 1 2 82 1 4 2 2 2 1 2
29 28 30 -9 2 2 1 -9 77 1 4 2 2 2 1 2 80 1 4 2 2 2 1 2 83 1 4 2 1 2 1 2 86 1 4 2 1 2 1 2
26 30 29 -9 0 0 1 -9 72 2 0 2 2 2 1 1 75 2 0 2 2 2 1 1 78 2 0 2 2 2 1 1 81 2 0 2 2 2 1 1
27 27 29 -9 0 0 0 -9 81 1 4 2 1 2 1 2 84 1 4 2 2 2 2 2 87 1 4 2 2 2 2 2 88 1 4 2 2 2 2 2
29 30 30 -9 2 0 0 -9 80 1 3 1 1 2 1 1 84 1 3 1 2 2 1 1 86 1 3 1 2 2 1 1 90 1 3 1 1 2 1 1
26 20 -9 -9 0 0 -9 -9 80 2 0 1 2 2 1 2 84 2 0 1 2 2 2 2 87 2 0 1 2 2 2 2 90 2 0 1 2 2 2 2
26 30 30 -9 0 0 0 -9 73 2 3 1 2 2 1 1 77 2 3 1 2 2 1 1 79 2 3 1 2 2 1 1 83 2 3 1 2 2 1 1
29 30 30 26 0 0 0 0 71 1 6 1 1 1 1 1 74 1 6 1 2 1 1 1 76 1 6 1 1 1 1 1 82 1 6 1 2 1 1 2
26 29 -9 24 0 0 -9 0 71 2 0 2 2 2 1 1 74 2 0 2 2 2 1 1 76 2 0 2 2 2 1 1 81 2 0 2 2 2 1 1
28 26 26 -9 0 0 0 -9 79 2 0 2 2 2 1 2 82 2 0 2 2 2 1 2 84 2 0 2 2 2 1 2 88 2 0 2 2 2 1 2
23 25 25 -9 0 0 0 -9 74 2 0 2 2 2 2 1 77 2 0 2 2 2 1 1 80 2 0 2 2 2 1 1 84 2 0 2 2 2 1 1
29 26 0 -9 0 0 0 -9 77 1 0 2 1 2 2 1 80 1 0 2 1 2 1 1 83 1 0 2 2 2 1 1 88 1 0 2 2 2 1 1
27 30 -9 -9 0 0 -9 -9 73 2 16 1 2 2 1 1 76 2 16 1 2 2 1 1 77 2 16 1 2 2 1 2 83 2 16 1 2 2 1 2
24 23 24 -9 0 0 0 -9 72 2 0 2 2 2 1 1 76 2 0 2 2 2 1 2 78 2 0 2 2 2 1 2 82 2 0 2 2 2 1 2
29 30 20 -9 0 0 0 -9 82 1 0 2 1 2 2 2 84 1 0 2 1 2 1 2 87 1 0 2 2 2 2 2 92 1 0 2 2 2 1 2
30 30 30 -9 2 1 0 -9 87 1 15 1 2 2 1 2 90 1 15 1 2 2 1 2 92 1 15 1 2 2 1 2 97 1 15 1 2 2 1 2
29 28 29 -9 0 0 0 -9 78 1 6 2 2 2 2 1 81 1 6 2 2 2 1 1 84 1 6 2 2 2 1 1 88 1 6 2 2 2 1 2
24 24 24 17 0 0 0 0 73 2 0 2 2 2 2 1 76 2 0 2 2 2 1 1 79 2 0 2 2 2 1 1 84 2 0 2 2 2 1 1
29 19 21 -9 0 0 0 -9 77 2 0 2 2 2 2 1 81 2 0 2 2 2 1 2 83 2 0 2 2 2 1 1 87 2 0 2 2 2 1 1
24 30 29 25 2 0 0 2 79 1 0 2 1 2 1 2 82 1 0 2 1 2 1 2 85 1 0 2 1 2 1 2 89 1 0 2 1 2 1 2
29 25 28 19 0 1 0 0 83 1 0 2 1 2 1 2 86 1 0 2 1 2 1 2 89 1 0 2 1 2 1 2 93 1 0 2 1 2 1 2
22 29 26 -9 0 0 0 -9 82 2 0 2 2 2 1 1 84 2 0 2 2 2 1 1 87 2 0 2 2 2 1 2 92 2 0 2 2 2 1 2
28 26 29 -9 0 0 1 -9 80 2 0 2 2 2 1 2 84 2 0 2 2 2 1 2 86 2 0 2 2 2 1 2 90 2 0 2 2 2 1 2
29 27 -9 -9 0 0 -9 -9 84 2 0 2 2 2 1 2 87 2 0 2 2 2 1 2 89 2 0 2 2 2 1 2 93 2 0 2 2 2 1 2
29 30 28 -9 0 0 0 -9 71 2 0 2 2 2 1 1 75 2 0 2 2 2 1 2 77 2 0 2 2 2 1 2 81 2 0 2 2 2 1 2
30 -9 25 28 0 -9 0 2 75 2 0 2 2 2 1 2 106 2 0 2 2 2 1 2 81 2 0 2 2 2 1 2 85 2 0 2 2 2 1 2
29 30 30 -9 0 0 0 -9 71 2 12 1 2 2 1 2 74 2 12 1 2 2 1 2 77 2 12 1 2 2 1 2 80 2 12 1 2 2 1 2
30 -9 30 -9 0 -9 0 -9 83 1 6 1 2 1 1 1 71 1 6 1 2 1 1 1 89 1 6 1 2 2 1 1 93 1 6 1 2 1 1 1
25 30 30 -9 1 0 1 -9 77 2 4 1 2 2 1 1 80 2 4 1 2 2 2 2 83 2 4 1 2 2 2 2 87 2 4 1 2 2 1 2
26 30 -9 -9 0 0 -9 -9 76 2 0 2 2 2 1 1 79 2 0 2 2 2 1 1 79 2 0 2 2 2 1 1 85 2 0 2 2 2 1 1
28 29 -9 -9 0 0 -9 -9 87 1 5 2 2 2 1 2 91 1 5 1 2 2 1 2 92 1 5 1 2 2 1 2 97 1 5 1 2 2 1 2
20 20 27 0 0 0 0 0 80 1 2 2 2 1 1 2 83 1 2 2 2 2 1 2 86 1 2 2 2 2 1 2 90 1 2 2 2 2 1 2
30 29 29 -9 0 0 0 -9 73 1 10 2 1 2 1 2 76 1 10 1 1 2 1 1 79 1 10 1 1 2 1 1 82 1 10 1 1 2 1 1
30 29 -9 -9 1 1 -9 -9 82 1 0 2 1 1 1 2 85 1 0 2 1 1 2 2 89 1 0 2 1 2 2 2 92 1 0 2 1 1 1 2
30 29 -9 -9 0 0 -9 -9 82 1 2 2 1 1 1 2 86 1 2 2 1 1 2 2 87 1 2 2 1 1 1 2 91 1 2 1 1 1 1 2
2 0 -9 -9 0 0 -9 -9 86 2 0 2 2 2 1 1 89 2 0 2 2 2 1 2 92 2 0 2 2 2 1 2 96 2 0 2 2 2 1 2
29 29 22 -9 0 1 0 -9 82 1 3 2 2 1 1 1 85 1 3 2 2 1 1 1 87 1 3 2 2 1 1 1 92 1 3 2 2 1 1 2
30 29 27 18 0 0 0 0 84 2 0 2 2 2 1 1 87 2 0 2 2 2 1 2 90 2 0 2 2 2 1 2 95 2 0 2 2 2 1 2
29 29 26 -9 0 0 0 -9 81 2 0 2 2 2 1 1 84 2 0 2 2 2 1 2 87 2 0 2 2 2 1 2 91 2 0 2 2 2 1 2
29 2 -9 -9 0 0 -9 -9 83 1 0 2 2 2 1 1 86 1 0 2 2 2 1 2 90 1 0 2 1 2 1 2 95 1 0 2 2 2 1 2
23 28 0 9 0 1 0 0 75 2 0 2 2 2 2 1 79 2 0 2 2 2 1 2 81 2 0 2 2 2 2 2 86 2 0 2 2 2 1 2
26 27 27 -9 0 0 0 -9 76 2 0 2 2 2 1 2 80 2 0 2 2 2 1 2 82 2 0 2 2 2 1 2 86 2 0 2 2 2 1 2
30 30 30 30 0 0 0 1 72 1 0 2 2 1 1 1 75 1 0 2 2 2 1 1 78 1 0 2 2 2 1 1 82 1 0 2 2 2 1 2
29 29 17 -9 1 0 1 -9 75 2 0 2 2 2 1 1 78 2 0 2 2 2 2 1 80 2 0 2 2 2 1 1 85 2 0 2 2 2 1 2
29 28 -9 -9 0 1 -9 -9 76 1 5 2 1 2 1 1 79 1 5 2 2 2 1 2 81 1 5 2 2 2 1 2 86 1 5 2 1 2 1 2
24 27 -9 -9 0 0 -9 -9 75 1 0 2 2 2 1 1 78 1 0 2 2 2 1 1 81 1 0 2 2 2 1 1 85 1 0 2 2 2 1 1
26 -9 10 -9 0 -9 0 -9 75 1 0 2 1 1 1 1 72 1 0 2 2 2 1 2 81 1 0 2 2 2 1 2 85 1 0 2 2 1 1 2
17 18 -9 -9 0 0 -9 -9 88 2 0 2 2 2 1 2 91 2 0 1 2 2 1 2 93 2 0 1 2 2 1 2 97 2 0 2 2 2 1 2
29 30 26 27 0 0 0 0 79 2 0 2 2 2 1 2 83 2 0 2 2 2 1 2 85 2 0 2 2 2 1 2 90 2 0 2 2 2 1 2
29 27 -9 -9 0 0 -9 -9 86 2 0 2 2 2 1 1 88 2 0 2 2 2 1 1 93 2 0 2 2 2 1 2 95 2 0 2 2 2 1 2
29 30 28 -9 1 1 0 -9 72 1 0 2 1 2 1 1 74 1 0 2 2 2 1 1 76 1 0 2 2 2 1 1 82 1 0 2 2 2 2 1
29 28 26 29 0 0 0 0 70 2 0 2 2 2 1 1 74 2 0 2 2 2 1 1 76 2 0 2 2 2 1 1 81 2 0 1 2 2 1 2
24 17 -9 -9 0 0 -9 -9 96 1 1 2 2 2 2 1 100 1 1 2 2 2 1 1 101 1 1 2 2 2 1 1 106 1 1 2 2 2 1 2
24 18 -9 -9 0 0 -9 -9 91 2 0 2 1 2 1 2 95 2 0 1 1 2 1 2 95 2 0 1 2 2 1 2 100 2 0 1 2 2 1 2
30 25 19 -9 0 0 0 -9 92 1 2 2 2 2 1 2 96 1 2 2 2 1 1 2 98 1 2 2 2 2 1 2 103 1 2 2 2 2 1 2
22 26 1 -9 0 0 0 -9 97 1 5 1 1 1 1 2 100 1 5 1 1 1 1 2 102 1 5 1 2 1 1 2 108 1 5 1 1 2 1 2
22 14 19 -9 0 0 0 -9 97 1 6 1 1 2 1 2 100 1 6 1 1 1 2 2 102 1 6 1 2 2 1 2 106 1 6 1 2 2 1 1
17 7 0 -9 0 0 0 -9 99 2 0 2 2 2 1 2 102 2 0 2 2 2 1 2 104 2 0 2 2 2 1 2 110 2 0 2 2 2 1 2
26 24 -9 -9 0 0 -9 -9 96 2 1 2 2 2 1 2 99 2 1 2 2 2 1 2 99 2 1 2 2 2 1 2 105 2 1 2 2 2 1 2
24 29 -9 -9 1 0 -9 -9 91 2 0 2 2 2 1 2 94 2 0 2 2 2 1 2 97 2 0 2 2 2 1 2 101 2 0 2 2 2 1 2
22 24 -9 -9 0 0 -9 -9 96 1 0 2 2 1 1 2 99 1 0 2 2 1 1 2 100 1 0 2 2 1 1 2 106 1 0 2 2 2 1 2
17 19 -9 -9 0 0 -9 -9 94 1 2 2 2 2 2 1 97 1 2 2 2 2 1 2 99 1 2 2 2 2 2 2 104 1 2 2 2 2 1 2
29 -9 28 30 0 -9 0 0 69 1 0 2 2 2 1 1 95 1 0 2 2 2 1 1 75 1 0 2 2 2 1 1 80 1 0 1 2 2 1 1
24 29 27 21 0 0 0 0 69 2 0 2 2 2 2 2 73 2 0 2 2 2 1 2 75 2 0 2 2 2 2 2 80 2 0 2 2 2 1 2
30 23 -9 28 0 0 -9 0 69 2 0 2 2 2 1 1 72 2 0 2 2 2 1 1 76 2 0 2 2 2 2 1 80 2 0 2 2 2 1 1
29 29 27 24 0 0 0 0 70 2 2 2 2 2 2 2 73 2 2 2 2 2 1 2 76 2 2 2 2 2 2 2 80 2 2 2 2 2 2 1
29 28 -9 -9 0 0 -9 -9 68 2 6 2 2 2 1 2 72 2 6 2 2 2 1 2 74 2 6 2 2 2 1 2 78 2 6 2 2 2 1 2
30 27 29 -9 0 0 0 -9 71 1 4 2 1 2 1 1 75 1 4 2 1 1 1 2 77 1 4 2 1 2 2 2 82 1 4 2 1 1 1 2
27 30 28 -9 1 1 0 -9 70 2 0 2 2 2 1 1 74 2 0 2 2 2 1 1 76 2 0 2 2 2 1 2 80 2 0 1 2 2 1 2
30 26 28 -9 2 2 1 -9 68 1 14 2 2 1 1 2 71 1 14 2 2 2 1 2 74 1 14 2 2 2 1 2 78 1 14 2 1 2 1 2
27 30 -9 29 1 2 -9 0 68 2 0 2 2 2 1 1 71 2 0 2 2 2 1 1 76 2 0 2 2 2 1 1 79 2 0 2 2 2 1 1
28 24 30 -9 1 2 1 -9 70 2 4 2 2 2 1 1 73 2 4 2 2 2 1 1 75 2 4 2 2 2 1 2 79 2 4 2 2 2 1 2
28 23 23 -9 0 0 0 -9 70 2 0 2 2 2 2 1 73 2 0 2 2 2 1 1 76 2 0 2 2 2 1 1 80 2 0 2 2 2 2 2
29 29 29 30 0 0 0 0 70 1 2 2 2 1 1 1 73 1 2 2 1 2 1 1 76 1 2 2 2 1 1 1 80 1 2 1 2 1 1 1
26 30 18 23 0 0 0 0 69 2 0 2 2 2 2 1 72 2 0 2 2 2 1 1 75 2 0 2 2 2 1 1 79 2 0 2 2 2 1 1
26 26 2 -9 0 0 0 -9 69 2 4 1 1 2 1 1 72 2 4 2 2 2 1 1 75 2 4 2 2 2 1 1 79 2 4 2 2 2 1 2
26 17 -9 -9 0 0 -9 -9 87 1 0 2 2 1 1 2 91 1 0 2 2 2 1 2 95 1 0 2 2 2 2 2 98 1 0 2 2 2 1 2
29 30 29 22 0 1 0 0 69 1 3 2 2 2 1 1 73 1 3 2 2 2 1 1 75 1 3 2 2 2 1 2 80 1 3 2 2 2 2 2
14 8 -9 -9 0 0 -9 -9 92 2 0 1 2 2 1 2 95 2 0 2 2 2 1 2 99 2 0 2 2 2 1 2 102 2 0 2 2 2 1 2
29 29 29 -9 0 0 0 -9 70 1 5 2 2 2 2 1 73 1 5 2 2 2 2 1 76 1 5 2 2 2 2 1 80 1 5 2 2 2 2 1
28 29 27 19 0 0 0 0 77 2 0 2 2 2 1 2 80 2 0 2 2 2 1 2 83 2 0 2 2 2 1 2 88 2 0 1 2 2 2 2
30 2 28 -9 2 0 0 -9 79 2 0 2 2 2 1 2 83 2 0 2 2 2 1 2 85 2 0 2 2 2 1 2 89 2 0 2 2 2 1 2
29 28 -9 -9 0 0 -9 -9 81 2 0 1 2 2 1 2 84 2 0 2 2 2 1 2 86 2 0 2 2 2 1 2 91 2 0 1 2 2 1 2
30 23 22 -9 0 0 0 -9 76 2 0 1 2 1 1 2 79 2 0 2 2 2 1 2 82 2 0 2 2 2 1 1 86 2 0 2 2 2 1 1
28 29 23 5 0 0 0 0 77 2 0 2 2 2 1 2 81 2 0 2 2 2 1 2 83 2 0 2 2 2 1 2 88 2 0 2 2 2 1 2
25 29 27 11 0 0 0 0 77 2 0 2 2 2 2 1 81 2 0 2 2 2 1 1 83 2 0 2 2 2 1 1 88 2 0 2 2 2 1 1
22 29 -9 -9 0 0 -9 -9 77 2 0 2 2 2 2 1 80 2 0 2 2 2 1 1 82 2 0 2 2 2 1 2 88 2 0 2 2 2 1 1
30 29 -9 27 0 0 -9 0 68 2 0 2 2 2 1 1 71 2 0 2 2 2 1 1 74 2 0 2 2 2 1 2 78 2 0 2 2 2 2 2
30 -9 -9 29 0 -9 -9 0 69 2 0 2 2 2 1 2 92 2 0 1 2 2 1 2 73 2 0 2 2 2 2 2 78 2 0 2 2 2 1 2
29 30 -9 30 0 0 -9 0 70 1 5 2 2 2 1 1 73 1 5 2 2 2 1 1 75 1 5 2 2 2 1 1 79 1 5 2 2 2 1 1
29 30 30 29 0 0 0 0 69 1 5 2 2 1 1 1 72 1 5 2 2 1 1 1 75 1 5 2 2 2 2 1 79 1 5 2 2 1 1 1
30 -9 -9 30 1 -9 -9 0 69 1 3 2 1 1 1 1 71 1 3 2 1 1 1 1 74 1 3 2 2 1 1 1 79 1 3 2 2 2 1 1
28 30 19 -9 1 1 1 -9 79 2 12 1 2 2 1 2 82 2 12 1 2 2 2 1 84 2 12 1 2 2 1 2 88 2 12 1 2 2 1 2
21 29 -9 -9 0 0 -9 -9 77 2 0 2 2 2 1 1 80 2 0 2 2 2 1 2 83 2 0 2 2 2 1 2 87 2 0 2 2 2 1 2
27 0 0 -9 0 0 0 -9 79 2 0 2 2 2 1 1 83 2 0 2 2 2 1 1 85 2 0 2 2 2 1 2 89 2 0 2 2 2 1 2
28 29 29 -9 0 0 0 -9 80 1 5 2 1 2 1 2 83 1 5 2 1 2 1 2 86 1 5 2 2 2 1 2 90 1 5 2 1 2 1 2
30 28 -9 -9 0 0 -9 -9 74 1 5 2 1 1 1 1 78 1 5 2 1 1 2 1 81 1 5 2 1 1 2 1 84 1 5 2 1 1 1 1
29 24 28 10 0 0 2 0 75 1 0 2 1 2 2 1 78 1 0 2 2 2 1 1 81 1 0 2 1 2 1 1 85 1 0 2 1 2 1 1
30 29 29 -9 0 0 0 -9 75 2 0 2 2 2 1 1 78 2 0 2 2 2 2 1 81 2 0 2 2 2 1 2 84 2 0 2 2 2 1 2
29 25 29 -9 0 0 0 -9 75 2 0 2 2 2 1 1 79 2 0 2 2 2 1 2 81 2 0 2 2 2 1 2 85 2 0 2 2 2 1 2
29 24 29 -9 0 0 0 -9 76 2 0 2 1 2 1 2 80 2 0 2 1 2 1 2 82 2 0 2 2 2 1 2 85 2 0 2 1 1 1 2
27 21 22 -9 0 0 0 -9 76 1 0 2 2 2 1 1 79 1 0 2 2 2 1 1 82 1 0 2 2 2 1 1 86 1 0 2 2 2 1 1
28 30 24 -9 0 1 0 -9 72 2 0 2 2 2 2 1 75 2 0 2 2 2 1 1 77 2 0 2 2 2 2 1 81 2 0 2 2 2 2 1
27 30 21 -9 0 0 0 -9 71 1 0 2 2 2 2 1 74 1 0 2 2 1 1 1 77 1 0 2 2 2 1 2 82 1 0 2 2 1 1 2
28 30 27 -9 0 0 0 -9 71 1 0 2 1 1 2 2 74 1 0 2 1 1 1 2 77 1 0 2 1 2 2 2 82 1 0 2 1 1 1 2
26 30 23 -9 0 0 0 -9 74 2 0 2 1 2 2 2 77 2 0 2 2 2 1 2 79 2 0 2 2 2 1 2 83 2 0 2 2 2 1 2
26 30 18 23 0 0 0 0 73 1 0 2 2 2 2 1 76 1 0 2 2 1 1 2 79 1 0 2 1 1 1 2 84 1 0 2 2 2 1 2
25 30 21 -9 0 0 0 -9 72 2 0 2 2 2 1 1 75 2 0 2 2 2 1 2 78 2 0 2 2 2 2 2 82 2 0 2 2 2 1 2
10 0 0 -9 0 0 0 -9 79 2 5 2 2 2 1 2 83 2 5 2 2 2 1 2 85 2 5 2 2 2 1 2 89 2 5 2 2 2 1 2
30 29 -9 -9 0 0 -9 -9 79 1 5 2 2 1 1 1 83 1 5 2 2 2 1 1 84 1 5 2 2 1 1 1 89 1 5 2 2 2 1 1
29 15 -9 -9 1 0 -9 -9 81 1 8 1 2 2 1 1 85 1 8 2 2 2 1 1 85 1 8 1 2 2 1 2 92 1 8 1 2 2 1 2
22 21 -9 -9 0 0 -9 -9 104 2 0 2 2 2 1 2 107 2 0 2 2 2 1 2 105 2 0 2 2 2 1 2 115 2 0 2 2 2 1 2
15 11 -9 -9 0 0 -9 -9 104 2 0 2 2 2 1 2 107 2 0 2 2 2 1 2 110 2 0 2 2 2 1 2 113 2 0 2 2 2 1 2
29 28 -9 -9 0 0 -9 -9 74 2 0 1 2 2 1 1 78 2 0 2 2 2 1 1 80 2 0 2 2 2 1 1 84 2 0 2 2 2 1 2
30 27 -9 -9 0 0 -9 -9 77 1 14 1 2 1 1 1 81 1 14 2 2 2 1 1 80 1 14 2 2 1 1 1 86 1 14 1 2 2 1 1
28 27 -9 -9 0 0 -9 -9 65 2 0 2 2 2 2 1 68 2 0 2 2 2 1 1 71 2 0 2 2 2 2 1 74 2 0 2 2 2 1 1
29 25 29 -9 0 0 0 -9 76 2 0 2 2 2 1 1 79 2 0 2 2 2 2 1 81 2 0 2 2 2 2 2 85 2 0 2 2 2 1 2
19 26 26 -9 0 0 0 -9 80 1 12 2 1 2 1 2 83 1 12 2 1 2 1 2 85 1 12 2 1 2 1 2 89 1 12 2 1 2 1 2
15 27 5 -9 0 0 0 -9 100 2 0 2 2 2 1 2 103 2 0 2 2 2 1 2 105 2 0 2 2 2 2 2 111 2 0 2 2 2 1 2
22 -9 18 13 0 -9 0 0 71 1 0 2 1 1 2 1 87 1 0 2 1 1 2 1 76 1 0 2 1 1 2 1 81 1 0 2 1 1 1 1
22 30 27 27 0 0 0 0 73 2 0 2 2 2 1 1 76 2 0 2 2 2 1 1 78 2 0 2 2 2 1 1 83 2 0 2 2 2 1 1
23 27 -9 -9 0 0 -9 -9 83 1 2 2 2 2 1 2 86 1 2 2 2 2 1 2 88 1 2 2 2 2 2 2 95 1 2 2 2 2 1 2
15 19 5 -9 0 0 0 -9 85 2 0 2 2 2 1 2 88 2 0 2 2 2 1 2 90 2 0 2 2 2 1 2 94 2 0 2 2 2 1 2
28 29 -9 27 0 0 -9 0 78 1 2 2 1 1 1 1 81 1 2 2 1 1 1 1 84 1 2 2 1 2 1 1 88 1 2 2 2 2 1 1
29 -9 29 30 0 -9 0 0 69 1 8 2 2 1 1 1 95 1 8 2 2 2 1 1 74 1 8 2 2 2 1 1 79 1 8 2 2 1 1 1
7 27 -9 -9 0 0 -9 -9 85 1 0 2 1 1 2 2 88 1 0 2 2 1 1 2 91 1 0 2 1 2 1 2 94 1 0 2 1 1 1 2
28 29 24 27 0 0 0 0 68 2 0 2 2 2 1 1 71 2 0 2 2 2 1 1 74 2 0 2 2 2 1 1 78 2 0 2 2 2 1 2
19 30 22 14 0 0 0 0 81 2 0 2 2 2 2 1 84 2 0 2 2 2 1 1 86 2 0 2 2 2 2 1 91 2 0 2 2 2 1 1
28 27 -9 -9 0 0 -9 -9 70 1 12 2 1 2 1 1 73 1 12 2 1 2 1 1 75 1 12 2 2 2 1 1 79 1 12 2 2 2 1 1
15 2 -9 -9 0 0 -9 -9 102 2 0 2 2 1 1 2 105 2 0 2 2 2 1 2 111 2 0 2 2 2 1 2 90 2 0 2 2 2 1 2
25 30 30 30 0 0 0 0 87 1 9 2 1 2 1 2 90 1 9 2 1 2 1 2 93 1 9 2 1 2 1 2 97 1 9 2 2 2 1 2
23 30 -9 2 0 0 -9 0 99 1 2 2 2 2 1 1 102 1 2 2 2 2 1 1 105 1 2 2 2 2 2 2 109 1 2 2 2 2 2 2
14 25 28 30 0 0 0 2 83 2 0 2 2 1 1 2 86 2 0 2 2 2 1 2 88 2 0 2 1 1 1 1 93 2 0 2 1 1 1 1
21 29 28 -9 0 0 0 -9 76 2 0 2 2 2 1 1 79 2 0 2 2 2 1 2 82 2 0 2 2 2 1 2 86 2 0 2 2 2 1 2
28 29 -9 -9 0 0 -9 -9 83 1 0 2 1 1 1 1 86 1 0 2 1 1 1 1 88 1 0 2 1 1 1 1 93 1 0 2 1 1 1 2
28 29 28 -9 0 0 0 -9 75 2 0 2 2 2 1 2 78 2 0 2 2 2 1 1 80 2 0 2 2 2 1 2 85 2 0 2 2 2 2 2
28 29 29 -9 0 0 0 -9 84 2 0 2 2 2 1 1 87 2 0 2 2 2 1 2 90 2 0 2 2 2 1 2 94 2 0 2 2 2 1 2
29 30 -9 -9 0 0 -9 -9 76 1 5 2 1 2 2 1 79 1 5 2 2 2 1 1 81 1 5 2 2 2 1 1 86 1 5 1 2 2 1 1
30 30 29 -9 0 0 0 -9 70 2 1 2 1 2 1 2 73 2 1 2 2 2 1 2 76 2 1 2 1 2 1 2 80 2 1 2 1 1 2 2
30 29 29 -9 0 0 0 -9 83 2 0 2 2 2 1 2 86 2 0 2 2 2 1 2 88 2 0 2 2 2 1 2 93 2 0 2 2 2 1 2
23 30 28 14 0 0 0 0 73 2 0 2 2 2 1 2 76 2 0 2 2 2 2 2 79 2 0 2 2 2 2 2 83 2 0 2 2 2 1 2
29 20 23 28 0 0 0 2 77 2 0 2 2 2 1 2 80 2 0 2 2 2 1 2 83 2 0 2 2 2 2 2 87 2 0 2 2 2 2 2
15 14 -9 -9 0 0 -9 -9 83 1 2 2 2 1 1 1 86 1 2 2 1 1 1 1 91 1 2 2 1 1 1 1 95 1 2 2 2 2 1 1
27 30 -9 -9 0 0 -9 -9 67 2 0 2 2 2 1 1 70 2 0 2 2 2 1 2 74 2 0 2 2 2 1 2 78 2 0 2 2 2 1 2
21 29 15 -9 0 0 0 -9 84 1 0 2 1 1 1 1 87 1 0 2 1 1 1 1 89 1 0 2 1 1 1 1 94 1 0 2 1 1 1 1
25 28 -9 -9 0 0 -9 -9 92 1 5 2 1 2 1 1 95 1 5 2 1 2 1 1 98 1 5 2 1 2 2 1 101 1 5 2 1 2 1 1
18 30 28 -9 0 0 0 -9 87 1 0 2 1 1 1 1 90 1 0 2 2 2 2 1 93 1 0 2 2 2 2 2 98 1 0 2 2 2 1 2
27 30 26 -9 0 0 0 -9 65 1 6 2 2 2 2 2 68 1 6 2 2 2 1 2 70 1 6 2 2 2 2 2 75 1 6 1 2 2 1 2
26 19 10 -9 0 0 0 -9 85 1 0 2 1 2 1 1 88 1 0 2 2 2 1 1 91 1 0 2 2 2 1 1 94 1 0 2 2 2 1 2
29 29 30 28 0 0 0 0 70 1 8 2 2 1 1 1 73 1 8 2 1 1 1 1 76 1 8 2 2 1 1 1 80 1 8 2 2 1 2 1
27 29 30 20 0 0 0 0 80 2 0 2 2 2 1 2 83 2 0 2 2 2 1 2 85 2 0 2 2 2 1 2 89 2 0 2 2 2 1 2
18 29 30 28 0 0 0 0 72 2 0 2 2 2 1 1 74 2 0 2 2 2 1 1 77 2 0 2 2 2 1 1 81 2 0 2 2 2 2 1
30 -9 29 27 0 -9 0 0 76 1 6 2 2 1 1 1 95 1 6 2 2 1 1 1 81 1 6 2 2 2 1 1 85 1 6 2 2 1 1 1
27 -9 30 30 0 -9 0 0 77 2 6 2 2 2 1 1 106 2 6 2 2 2 1 1 82 2 6 1 2 2 1 1 86 2 6 1 2 2 1 1
25 28 26 26 0 0 0 0 71 1 0 2 2 2 1 1 73 1 0 2 2 2 1 1 76 1 0 2 2 2 1 1 80 1 0 2 2 2 1 1
21 -9 24 -9 0 -9 0 -9 90 2 0 2 2 2 1 1 74 2 0 2 2 2 1 2 95 2 0 2 2 2 1 2 100 2 0 2 2 2 1 2
27 -9 29 -9 2 -9 1 -9 66 1 5 2 1 2 1 2 72 1 5 2 1 2 1 2 72 1 5 2 1 1 2 2 75 1 5 2 1 2 1 2
23 30 29 29 0 0 0 0 75 1 8 2 2 2 1 2 78 1 8 2 2 2 1 2 81 1 8 2 2 2 1 2 85 1 8 2 2 2 1 2
19 30 -9 30 0 0 -9 0 80 1 2 2 2 1 1 1 83 1 2 2 2 1 1 1 85 1 2 2 2 1 2 1 90 1 2 2 2 2 2 1
26 28 -9 -9 0 1 -9 -9 79 1 0 2 2 2 1 2 82 1 0 2 2 2 1 2 84 1 0 2 2 2 1 2 89 1 0 2 2 2 1 2
20 16 26 29 0 0 0 0 97 2 0 2 1 2 1 2 100 2 0 2 1 2 2 2 103 2 0 2 2 2 1 1 107 2 0 2 2 2 1 1
30 19 -9 -9 0 0 -9 -9 92 1 8 2 1 2 1 1 95 1 8 2 2 2 1 1 98 1 8 2 2 2 1 1 101 1 8 2 2 2 1 2
27 19 -9 -9 0 0 -9 -9 102 2 0 2 2 2 1 2 105 2 0 2 2 2 1 2 95 2 0 2 2 2 1 2 110 2 0 2 2 2 2 2
21 29 13 -9 0 0 0 -9 67 2 0 2 2 2 1 1 70 2 0 2 2 2 1 1 73 2 0 2 2 2 1 1 78 2 0 2 2 2 1 1
24 -9 30 -9 0 -9 0 -9 91 1 0 2 2 2 1 2 87 1 0 2 2 2 2 2 96 1 0 2 2 2 2 2 100 1 0 2 2 2 1 2
27 16 -9 -9 0 0 -9 -9 85 1 7 2 2 2 2 2 88 1 7 2 2 2 2 2 91 1 7 2 2 2 1 2 95 1 7 1 2 2 1 2
29 30 30 30 0 0 0 0 75 1 0 2 2 1 1 1 78 1 0 2 2 1 2 1 80 1 0 2 2 2 1 2 84 1 0 2 2 2 1 2
24 29 -9 -9 0 0 -9 -9 80 2 0 2 2 2 1 2 83 2 0 2 2 2 1 2 86 2 0 2 2 2 1 2 90 2 0 2 2 2 1 2
29 29 28 -9 0 0 0 -9 74 2 0 2 2 2 1 1 77 2 0 2 2 2 1 1 80 2 0 2 2 2 1 1 84 2 0 2 2 2 1 1
25 29 30 26 0 0 0 0 79 1 0 2 1 1 1 1 82 1 0 2 2 2 1 1 84 1 0 2 2 1 1 1 88 1 0 2 2 2 1 1
25 30 -9 -9 0 0 -9 -9 84 2 0 2 2 2 2 1 87 2 0 2 2 2 1 1 89 2 0 2 2 2 2 1 93 2 0 2 2 2 1 1
28 19 -9 -9 0 0 -9 -9 86 2 0 2 2 2 1 2 89 2 0 2 2 2 1 2 91 2 0 2 2 2 1 2 96 2 0 2 2 2 1 2
26 25 -9 24 0 0 -9 0 79 1 5 2 2 2 1 1 82 1 5 2 2 2 2 1 84 1 5 2 2 2 1 1 88 1 5 2 2 2 1 1
27 30 -9 -9 0 1 -9 -9 80 1 0 2 2 2 2 2 83 1 0 2 2 2 1 2 87 1 0 2 2 2 1 2 90 1 0 2 2 2 1 2
24 -9 -9 29 0 -9 -9 0 79 2 3 2 2 1 1 2 106 2 3 2 2 1 1 1 85 2 3 2 2 1 1 1 89 2 3 2 2 1 1 1
28 29 30 29 0 0 0 0 67 2 9 2 2 2 2 1 70 2 9 2 2 2 2 2 72 2 9 2 2 1 2 2 76 2 9 2 2 2 1 2
21 22 24 -9 0 0 0 -9 81 2 0 2 2 2 1 1 83 2 0 1 2 2 1 1 86 2 0 2 2 2 1 2 91 2 0 2 2 2 1 2
28 -9 23 28 0 -9 2 2 73 1 0 2 2 2 2 1 71 1 0 2 2 2 1 2 78 1 0 2 2 2 1 2 82 1 0 2 2 2 1 2
28 25 -9 28 0 0 -9 0 72 2 2 2 2 2 1 1 75 2 2 2 2 2 1 1 78 2 2 2 2 2 1 1 82 2 2 2 2 2 1 1
7 18 -9 18 0 0 -9 0 104 2 0 2 2 2 2 2 107 2 0 2 2 2 2 2 114 2 0 2 2 2 1 2 114 2 0 2 2 2 1 2
20 19 -9 -9 0 0 -9 -9 94 1 0 2 2 1 1 2 97 1 0 2 2 2 1 2 99 1 0 2 2 2 1 2 104 1 0 2 2 2 1 2
29 29 -9 -9 0 0 -9 -9 88 1 0 2 2 1 1 1 90 1 0 2 2 1 2 1 92 1 0 2 2 1 2 1 97 1 0 2 1 1 1 2
27 30 30 30 0 0 0 0 70 1 6 2 2 2 1 1 73 1 6 2 2 2 1 1 75 1 6 2 2 2 1 1 80 1 6 2 2 2 1 1
25 30 -9 30 0 0 -9 0 70 1 6 2 1 2 2 1 73 1 6 2 1 1 1 1 75 1 6 2 1 2 1 2 80 1 6 2 2 2 2 1
29 30 30 -9 1 1 0 -9 72 1 2 2 2 2 1 2 75 1 2 2 2 2 2 2 78 1 2 2 1 2 2 2 83 1 2 2 1 2 2 2
29 26 -9 -9 0 0 -9 -9 86 1 5 2 2 2 1 1 89 1 5 1 2 2 1 1 92 1 5 1 2 2 1 1 96 1 5 1 2 2 2 1
26 12 -9 -9 0 0 -9 -9 94 2 0 2 2 2 1 2 97 2 0 2 2 2 1 2 99 2 0 2 2 2 1 2 104 2 0 2 2 2 1 2
29 -9 -9 29 0 -9 -9 0 68 1 6 2 2 2 1 2 71 1 6 2 2 2 2 1 74 1 6 2 2 2 1 1 78 1 6 2 2 2 1 1
30 -9 30 30 0 -9 1 1 66 1 6 2 1 1 1 1 95 1 6 2 2 1 1 1 72 1 6 2 1 1 1 1 76 1 6 2 1 1 1 1
29 30 30 29 1 0 0 1 67 2 6 2 2 2 2 1 70 2 6 2 2 2 1 2 72 2 6 2 2 2 1 2 77 2 6 2 2 2 1 2
29 30 30 -9 2 2 0 -9 69 1 5 2 1 2 1 1 72 1 5 2 1 2 1 1 74 1 5 2 1 2 1 1 79 1 5 2 1 2 1 2
11 10 -9 -9 0 0 -9 -9 102 2 0 2 2 2 1 2 105 2 0 2 2 2 1 2 94 2 0 2 2 2 1 2 110 2 0 2 2 2 2 2
27 26 -9 -9 0 0 -9 -9 87 1 5 2 1 1 1 2 89 1 5 2 1 1 1 2 94 1 5 2 2 2 1 2 99 1 5 2 1 2 1 2
25 28 17 -9 0 0 0 -9 75 2 0 2 2 2 2 1 78 2 0 2 2 2 1 2 80 2 0 2 2 2 2 2 86 2 0 2 2 2 2 2
25 18 -9 -9 0 0 -9 -9 86 2 0 2 2 1 1 2 89 2 0 2 2 2 1 2 92 2 0 2 2 2 1 2 95 2 0 2 2 2 1 2
12 2 0 -9 0 0 0 -9 104 2 0 2 1 2 1 2 107 2 0 2 2 2 2 2 109 2 0 2 2 2 1 2 111 2 0 2 2 2 1 2
24 -9 30 29 0 -9 0 0 70 2 0 2 2 2 1 1 77 2 0 2 2 2 2 1 75 2 0 2 2 2 1 1 80 2 0 2 2 2 2 1
25 29 30 30 1 0 0 0 67 1 5 2 1 1 1 1 69 1 5 2 1 1 1 1 72 1 5 2 1 1 1 1 76 1 5 2 1 1 2 1
16 29 -9 -9 0 0 -9 -9 95 1 0 2 2 2 1 2 98 1 0 2 2 2 1 2 101 1 0 2 2 2 1 2 105 1 0 2 2 2 1 2
28 -9 22 -9 0 -9 0 -9 81 2 0 2 1 1 1 1 92 2 0 2 1 1 1 1 87 2 0 2 1 1 2 2 89 2 0 2 1 1 2 2
26 22 -9 -9 0 0 -9 -9 90 2 0 2 2 2 1 1 92 2 0 2 2 2 2 1 94 2 0 2 2 2 1 1 99 2 0 2 2 2 2 1
27 -9 30 28 2 -9 0 2 70 2 0 2 2 2 1 1 77 2 0 2 2 2 2 1 75 2 0 2 2 2 1 1 79 2 0 2 2 2 1 1
29 30 28 28 0 0 0 0 75 1 3 2 2 2 1 2 77 1 3 2 2 2 1 2 80 1 3 2 2 2 1 2 84 1 3 1 2 2 1 2
29 30 29 24 0 0 0 0 69 2 5 2 2 2 1 1 72 2 5 1 2 2 1 1 74 2 5 2 2 2 2 1 79 2 5 2 2 2 1 2
27 19 15 -9 0 0 0 -9 89 1 0 2 1 1 1 2 92 1 0 2 1 1 1 2 94 1 0 2 2 2 1 2 99 1 0 2 2 2 1 2
28 24 26 -9 0 0 0 -9 87 2 0 2 2 2 1 2 90 2 0 2 2 2 1 2 93 2 0 2 2 2 1 2 97 2 0 2 2 2 1 2
30 30 30 30 0 0 0 0 66 2 11 2 2 2 1 1 69 2 11 2 2 2 1 1 72 2 11 2 2 2 1 1 76 2 11 2 2 2 1 1
30 30 30 30 0 1 0 0 67 1 6 2 1 1 1 1 70 1 6 2 1 1 2 1 73 1 6 2 1 1 2 1 77 1 6 2 1 2 1 1
15 25 25 -9 0 0 0 -9 73 1 0 2 2 2 1 1 76 1 0 2 2 2 1 1 78 1 0 2 2 2 1 1 83 1 0 2 2 2 1 1
30 29 -9 28 0 0 -9 0 80 1 6 2 2 2 1 1 83 1 6 1 2 2 1 1 85 1 6 2 2 2 1 1 90 1 6 2 2 2 1 1
25 29 30 30 0 0 0 0 73 2 0 2 2 2 1 1 75 2 0 2 2 2 1 1 78 2 0 2 2 2 1 2 82 2 0 2 2 2 2 1
27 30 29 22 0 0 0 0 90 2 0 2 2 2 1 1 93 2 0 2 2 2 1 2 96 2 0 2 2 2 1 2 100 2 0 2 2 2 1 2
21 26 29 11 0 0 0 0 83 2 0 2 2 2 1 2 86 2 0 2 2 2 1 2 89 2 0 2 2 2 1 2 93 2 0 2 2 2 1 2
25 30 -9 -9 0 0 -9 -9 70 1 1 2 2 2 1 1 73 1 1 2 2 2 1 2 75 1 1 2 2 2 1 2 79 1 1 2 2 2 1 2
29 -9 30 29 0 -9 0 0 72 1 0 2 2 2 1 2 71 1 0 2 2 2 1 2 77 1 0 2 2 2 1 2 81 1 0 2 2 2 1 2
28 15 -9 -9 0 0 -9 -9 91 2 0 2 2 2 1 2 94 2 0 2 2 2 1 2 96 2 0 2 2 2 1 2 101 2 0 1 2 2 1 2
23 27 21 -9 0 0 1 -9 87 2 0 1 2 2 1 1 89 2 0 2 2 2 1 1 92 2 0 2 2 2 1 2 96 2 0 2 2 2 1 2
30 -9 24 28 0 -9 0 0 67 1 7 2 2 1 1 2 72 1 7 2 2 1 2 2 73 1 7 2 2 1 2 1 77 1 7 2 2 1 2 2
27 6 -9 -9 0 0 -9 -9 86 1 0 2 1 1 1 1 89 1 0 2 1 1 2 1 91 1 0 2 1 1 1 2 95 1 0 2 1 1 2 2
29 30 30 30 0 0 0 0 67 1 0 2 1 2 1 1 69 1 0 2 1 1 1 1 72 1 0 2 1 1 1 1 76 1 0 2 1 1 1 1
17 18 19 -9 0 0 0 -9 83 2 0 2 2 2 2 2 86 2 0 2 2 2 1 2 89 2 0 2 2 2 1 2 93 2 0 2 2 2 1 2
29 30 -9 -9 0 0 -9 -9 78 2 5 1 2 2 1 1 81 2 5 1 2 2 1 1 83 2 5 1 2 2 1 1 88 2 5 1 2 2 1 2
29 18 18 0 0 0 0 0 69 2 0 2 2 2 1 1 71 2 0 2 2 2 2 2 74 2 0 2 2 2 2 2 78 2 0 2 2 2 1 2
23 25 26 26 0 0 0 0 65 1 0 2 2 1 1 1 68 1 0 2 1 1 1 1 71 1 0 2 2 2 1 2 75 1 0 2 2 2 1 2
27 27 26 29 0 0 0 0 80 1 0 2 1 2 1 1 82 1 0 2 2 2 1 1 85 1 0 2 1 2 1 1 89 1 0 2 2 2 1 2
10 18 30 -9 0 0 0 -9 87 2 0 2 2 1 1 2 91 2 0 2 2 2 1 1 93 2 0 2 2 2 1 2 97 2 0 2 2 2 1 2
29 30 -9 30 0 0 -9 1 67 1 0 2 2 2 1 1 70 1 0 2 2 2 1 2 72 1 0 2 2 2 1 2 76 1 0 2 2 2 1 1
5 3 -9 -9 0 0 -9 -9 102 2 0 2 2 1 1 2 105 2 0 2 2 1 1 2 107 2 0 2 2 2 1 2 111 2 0 2 2 2 1 2
24 15 -9 -9 0 0 -9 -9 93 2 0 2 2 2 2 1 95 2 0 2 2 2 2 2 98 2 0 2 2 2 1 2 103 2 0 2 2 2 1 2
22 23 -9 -9 0 0 -9 -9 86 2 0 2 2 2 2 2 89 2 0 2 2 2 2 2 93 2 0 2 2 2 1 2 96 2 0 2 2 2 1 2
29 29 26 27 2 1 1 2 67 1 5 2 1 1 1 2 70 1 5 2 1 1 1 2 72 1 5 2 2 1 1 2 76 1 5 2 1 1 1 2
29 30 -9 30 0 0 -9 0 82 1 5 2 1 1 1 2 84 1 5 2 1 1 1 2 88 1 5 2 2 2 1 2 92 1 5 2 2 2 1 2
24 29 13 -9 0 0 0 -9 87 2 0 2 2 2 2 2 90 2 0 2 2 2 1 2 92 2 0 2 2 2 1 2 96 2 0 2 2 2 1 2
29 -9 22 -9 0 -9 0 -9 68 2 8 2 1 2 1 1 92 2 8 2 2 2 1 2 74 2 8 2 2 2 1 2 77 2 8 2 2 2 1 2
24 -9 28 27 0 -9 0 0 83 1 4 2 1 2 2 2 87 1 4 2 1 2 1 2 88 1 4 2 1 2 1 2 93 1 4 2 1 1 1 2
25 30 27 28 0 0 0 0 73 1 0 2 1 2 1 1 76 1 0 2 1 1 1 1 78 1 0 2 1 1 1 1 83 1 0 2 1 1 1 1
30 -9 25 0 0 -9 0 0 79 1 2 2 1 1 1 1 87 1 2 2 1 1 1 1 85 1 2 2 1 1 1 1 89 1 2 2 1 1 1 1
29 29 -9 -9 0 0 -9 -9 74 1 4 2 1 2 1 2 77 1 4 2 2 2 1 2 80 1 4 2 1 2 1 2 83 1 4 2 1 1 1 2
14 29 -9 -9 0 0 -9 -9 91 2 0 2 2 2 1 2 94 2 0 2 2 2 1 2 95 2 0 2 2 2 2 2 100 2 0 2 2 2 2 2
20 21 28 -9 0 0 0 -9 82 2 0 2 2 2 1 2 85 2 0 2 2 2 1 2 88 2 0 2 2 2 1 2 92 2 0 2 2 2 1 2
26 20 22 9 0 0 0 0 66 1 0 2 1 1 1 1 68 1 0 2 1 2 2 1 71 1 0 2 2 2 1 1 75 1 0 2 2 2 2 1
29 30 30 30 0 0 0 0 81 1 5 2 2 2 1 2 83 1 5 2 2 1 1 2 86 1 5 2 2 1 1 2 90 1 5 2 2 1 1 2
16 22 -9 -9 0 0 -9 -9 100 2 0 2 2 2 1 2 103 2 0 2 2 2 1 2 103 2 0 2 2 2 1 2 110 2 0 2 2 2 1 2
29 30 30 19 0 0 0 0 80 1 3 2 2 2 1 1 83 1 3 2 2 2 1 1 86 1 3 2 2 2 1 1 90 1 3 2 2 2 1 1
29 30 30 30 0 0 0 0 84 1 0 2 2 2 1 1 87 1 0 2 2 2 1 1 89 1 0 2 2 1 1 1 93 1 0 2 2 2 1 1
13 30 -9 -9 0 0 -9 -9 91 1 11 2 2 2 1 2 94 1 11 2 2 2 1 2 97 1 11 2 2 2 1 1 100 1 11 2 2 2 1 1
22 0 -9 -9 0 0 -9 -9 87 1 10 2 2 1 1 1 90 1 10 2 2 2 1 2 93 1 10 2 2 1 1 2 97 1 10 2 2 1 1 2
23 29 -9 -9 0 0 -9 -9 81 2 0 2 2 2 1 1 84 2 0 2 2 2 1 1 85 2 0 2 2 2 1 1 90 2 0 2 2 2 1 1
30 29 30 -9 0 0 0 -9 77 1 5 2 1 1 1 1 80 1 5 2 1 1 1 1 82 1 5 2 2 1 1 1 86 1 5 2 1 1 1 1
25 0 -9 -9 0 0 -9 -9 91 2 0 2 2 2 1 2 94 2 0 2 2 2 1 2 96 2 0 2 2 2 1 2 101 2 0 2 2 2 1 2
21 29 23 28 0 0 0 1 84 2 0 2 2 2 1 2 87 2 0 2 2 2 1 2 89 2 0 2 2 2 1 2 93 2 0 2 2 2 1 2
19 26 -9 -9 0 0 -9 -9 79 1 2 2 1 1 1 2 82 1 2 2 1 2 1 2 86 1 2 2 2 2 1 2 89 1 2 2 2 2 1 2
22 28 27 23 0 0 0 0 84 2 0 2 1 1 1 2 88 2 0 2 2 2 1 1 91 2 0 2 1 1 1 2 95 2 0 2 2 1 1 2
29 30 -9 30 0 1 -9 0 72 1 3 2 2 1 1 1 75 1 3 2 2 1 1 2 77 1 3 2 2 1 1 2 82 1 3 2 2 1 1 2
29 28 24 24 1 1 1 0 75 2 0 2 2 2 1 1 78 2 0 2 2 2 1 1 81 2 0 2 2 2 1 1 85 2 0 2 2 2 1 1
3 0 -9 -9 0 0 -9 -9 101 2 0 2 2 2 1 2 104 2 0 2 2 2 2 2 107 2 0 2 2 2 1 2 97 2 0 2 2 2 1 2
29 29 29 -9 0 0 0 -9 70 2 0 2 2 2 1 1 73 2 0 2 2 2 1 1 75 2 0 2 2 2 1 1 80 2 0 2 2 2 1 2
17 28 25 -9 0 0 0 -9 84 1 6 2 1 1 1 1 87 1 6 2 2 2 1 2 90 1 6 2 2 2 1 2 94 1 6 2 2 1 1 2
30 29 30 30 0 0 1 0 67 1 5 2 1 1 1 1 70 1 5 2 1 1 1 1 73 1 5 2 1 1 1 1 77 1 5 2 1 2 2 1
29 25 0 -9 0 0 0 -9 92 2 0 2 2 2 1 2 95 2 0 2 2 2 1 2 97 2 0 2 2 2 1 2 103 2 0 2 2 2 1 2
10 22 26 -9 0 0 0 -9 84 1 6 2 2 1 1 2 87 1 6 2 2 1 1 2 90 1 6 2 2 2 1 2 93 1 6 2 2 2 1 2
30 20 -9 -9 2 0 -9 -9 73 1 5 2 1 2 2 1 76 1 5 2 1 1 2 1 78 1 5 2 1 2 1 1 83 1 5 2 2 2 1 1
29 30 29 -9 1 0 2 -9 65 2 6 2 2 2 2 1 68 2 6 2 2 2 1 1 70 2 6 2 2 2 1 2 76 2 6 2 2 2 1 2
26 -9 2 -9 0 -9 0 -9 88 2 0 2 2 2 1 2 74 2 0 2 2 2 1 2 93 2 0 2 2 2 1 2 97 2 0 2 2 2 1 2
30 30 27 28 0 0 1 0 67 1 8 2 1 1 1 1 70 1 8 2 1 1 1 1 73 1 8 2 1 1 1 1 77 1 8 2 1 2 2 1
25 26 -9 22 0 1 -9 0 81 2 0 2 2 2 1 1 84 2 0 2 2 2 1 2 87 2 0 2 2 2 1 2 91 2 0 2 2 2 1 2
26 30 -9 -9 0 0 -9 -9 78 1 4 2 2 2 1 1 81 1 4 2 2 2 1 1 83 1 4 2 2 1 1 1 87 1 4 2 2 2 1 2
26 29 -9 -9 0 0 -9 -9 101 2 0 2 2 2 1 2 104 2 0 2 2 2 1 2 106 2 0 2 2 2 1 2 110 2 0 2 2 2 1 2
30 -9 28 28 0 -9 1 0 80 2 6 2 1 2 1 1 74 2 6 2 1 2 1 1 86 2 6 2 1 2 1 2 90 2 6 2 2 2 1 2
17 23 -9 -9 0 0 -9 -9 95 2 0 2 2 1 1 2 98 2 0 2 2 2 1 2 102 2 0 2 2 2 1 2 105 2 0 2 2 2 1 2
27 28 0 -9 0 0 0 -9 79 1 5 2 1 1 1 1 82 1 5 2 2 2 1 1 84 1 5 2 2 2 2 1 89 1 5 2 2 2 1 2
28 29 30 30 0 1 0 0 66 1 2 2 1 1 1 1 69 1 2 2 2 1 2 1 72 1 2 2 1 1 1 1 76 1 2 1 1 1 1 1
27 28 30 -9 1 0 1 -9 70 1 6 2 2 1 1 1 73 1 6 2 1 1 1 1 75 1 6 2 2 2 1 1 80 1 6 2 1 2 1 1
28 30 -9 -9 0 0 -9 -9 67 1 5 2 1 1 1 1 70 1 5 2 1 2 1 1 72 1 5 2 1 1 1 1 76 1 5 2 1 1 1 1
21 20 -9 -9 0 0 -9 -9 94 1 7 2 2 1 1 2 97 1 7 2 2 2 1 2 100 1 7 2 2 2 1 2 104 1 7 2 2 2 2 2
20 -9 30 27 0 -9 0 0 81 1 0 2 2 1 1 2 87 1 0 2 2 1 2 1 86 1 0 2 2 2 1 2 90 1 0 2 2 2 1 2
28 30 28 -9 0 0 0 -9 75 1 0 2 1 1 2 1 78 1 0 2 2 1 1 1 81 1 0 2 1 1 1 1 85 1 0 2 1 1 1 1
20 28 -9 -9 0 0 -9 -9 86 1 3 2 1 2 1 2 89 1 3 2 1 2 1 2 100 1 3 2 1 2 1 2 96 1 3 2 1 2 1 2
22 30 -9 -9 0 0 -9 -9 86 2 0 2 2 2 1 2 89 2 0 2 2 2 1 1 93 2 0 2 2 2 2 2 96 2 0 2 2 2 1 2
30 30 30 30 2 1 1 1 65 1 15 2 1 1 1 1 68 1 15 2 2 2 1 1 70 1 15 2 1 2 1 1 75 1 15 2 2 1 1 1
28 27 -9 30 0 0 -9 0 69 1 6 2 1 1 1 1 72 1 6 2 1 1 1 1 75 1 6 2 2 2 1 1 79 1 6 2 1 1 1 1
5 1 -9 -9 0 0 -9 -9 93 2 0 2 2 2 1 2 96 2 0 2 2 2 1 2 98 2 0 2 2 1 1 2 102 2 0 2 2 2 1 2
18 29 -9 -9 0 0 -9 -9 92 1 0 2 2 1 1 2 95 1 0 2 2 2 1 1 98 1 0 2 2 1 1 1 102 1 0 2 2 2 1 1
14 27 -9 -9 2 0 -9 -9 88 2 0 2 2 2 2 2 91 2 0 2 2 2 1 2 95 2 0 2 2 2 1 2 97 2 0 2 2 2 1 2
29 30 29 30 0 0 0 0 70 2 0 2 2 2 1 1 73 2 0 2 2 2 2 1 75 2 0 2 2 2 1 1 80 2 0 2 2 2 1 2
20 26 8 -9 0 0 0 -9 84 1 3 2 1 1 2 1 87 1 3 2 1 2 1 1 90 1 3 2 1 1 2 2 93 1 3 2 1 2 1 2
23 29 -9 -9 0 0 -9 -9 100 1 0 2 1 1 1 2 102 1 0 2 1 2 1 2 106 1 0 2 1 2 1 2 73 1 0 2 1 2 1 2
26 30 25 -9 0 1 0 -9 69 2 0 2 2 2 1 1 72 2 0 2 2 2 1 1 75 2 0 1 2 2 1 1 79 2 0 1 2 2 1 1
26 23 15 -9 0 0 0 -9 91 1 2 2 1 1 1 1 94 1 2 2 1 1 1 1 96 1 2 2 2 2 1 1 101 1 2 2 1 1 2 1
29 29 19 -9 0 1 0 -9 73 1 6 2 2 2 1 2 76 1 6 2 2 2 1 2 78 1 6 2 2 2 1 2 82 1 6 2 2 2 1 2
27 27 26 -9 0 0 1 -9 82 2 0 2 2 2 1 2 85 2 0 2 2 2 2 2 87 2 0 2 2 2 1 2 92 2 0 2 2 2 1 2
28 0 -9 -9 0 0 -9 -9 73 2 0 2 2 2 1 1 76 2 0 2 2 2 1 2 77 2 0 2 2 2 1 2 82 2 0 2 2 2 2 2
24 28 29 -9 0 0 0 -9 83 2 0 2 2 2 1 1 86 2 0 2 2 2 1 1 89 2 0 2 2 2 1 1 93 2 0 2 2 2 1 2
29 -9 27 21 0 -9 1 0 70 1 0 2 1 1 1 2 91 1 0 2 1 1 2 2 75 1 0 2 1 1 1 2 80 1 0 2 1 1 2 2
22 26 22 -9 0 0 1 -9 92 2 0 2 2 1 1 2 95 2 0 2 2 2 1 2 98 2 0 2 2 1 1 2 101 2 0 2 2 2 1 2
30 28 29 27 0 1 0 0 84 1 12 2 2 2 1 1 87 1 12 2 2 2 1 1 89 1 12 2 1 2 1 1 94 1 12 2 2 2 1 2
29 29 29 21 0 0 0 0 80 2 0 2 1 2 1 1 83 2 0 2 1 2 1 1 85 2 0 1 2 2 1 1 90 2 0 1 2 2 1 2
29 8 -9 -9 0 0 -9 -9 87 1 0 2 1 1 1 1 90 1 0 2 2 2 1 1 93 1 0 2 1 2 1 1 97 1 0 2 2 2 2 1
15 28 -9 -9 0 0 -9 -9 76 2 0 2 2 2 2 1 79 2 0 2 2 2 1 2 82 2 0 2 2 2 2 2 86 2 0 2 2 2 1 2
30 28 -9 -9 0 0 -9 -9 70 1 9 2 1 1 1 1 73 1 9 2 1 1 1 1 78 1 9 2 1 1 1 1 80 1 9 2 1 2 1 1
30 27 29 -9 0 0 0 -9 79 1 6 2 1 1 1 2 82 1 6 2 2 2 1 2 84 1 6 2 2 1 1 2 88 1 6 2 2 2 1 2
21 30 -9 -9 0 0 -9 -9 83 2 0 2 2 2 1 1 86 2 0 2 2 2 2 1 89 2 0 2 2 2 1 1 92 2 0 2 2 2 1 2
25 -9 -9 28 1 -9 -9 0 83 1 1 2 1 1 1 2 71 1 1 2 1 2 1 2 89 1 1 2 2 2 1 2 93 1 1 2 2 2 1 2
28 29 28 23 0 0 0 0 67 1 0 2 2 2 1 2 70 1 0 2 1 2 1 2 73 1 0 2 1 1 1 2 77 1 0 2 1 2 2 2
22 26 30 -9 0 0 0 -9 93 2 0 2 2 2 1 2 96 2 0 2 2 2 1 2 98 2 0 2 2 2 1 2 103 2 0 2 2 2 1 2
10 15 -9 -9 0 0 -9 -9 100 2 0 2 2 2 2 2 103 2 0 2 2 2 1 2 105 2 0 2 2 2 1 2 73 2 0 1 2 2 1 2
25 30 -9 -9 0 0 -9 -9 66 1 3 2 2 2 2 1 69 1 3 2 2 2 1 2 72 1 3 2 2 2 1 2 78 1 3 2 2 2 2 2
29 -9 29 28 0 -9 0 0 72 2 4 2 2 2 1 1 106 2 4 2 2 2 1 1 78 2 4 2 2 2 2 1 82 2 4 2 2 2 1 1
24 -9 29 -9 0 -9 0 -9 88 2 0 2 2 2 1 2 81 2 0 2 2 2 1 2 94 2 0 2 2 2 1 1 99 2 0 2 1 2 1 1
29 21 -9 -9 0 0 -9 -9 94 1 0 2 2 2 1 2 97 1 0 2 2 2 1 2 99 1 0 2 2 2 1 2 104 1 0 2 2 2 1 2
22 -9 10 26 0 -9 0 0 87 2 0 2 2 2 1 2 106 2 0 2 2 2 1 2 93 2 0 2 2 2 1 2 97 2 0 2 2 2 1 2
25 29 28 -9 1 1 1 -9 67 1 0 2 1 1 1 1 70 1 0 2 1 2 1 1 73 1 0 2 1 1 1 1 76 1 0 2 2 2 1 1
13 2 -9 -9 0 0 -9 -9 87 2 0 2 2 2 1 2 90 2 0 2 2 2 1 2 92 2 0 2 2 2 1 2 95 2 0 2 2 2 1 2
17 29 24 -9 0 0 0 -9 88 2 0 2 1 1 1 2 90 2 0 2 1 2 1 2 93 2 0 2 2 1 1 2 99 2 0 2 2 2 1 2
27 29 -9 -9 0 1 -9 -9 70 1 0 2 1 1 2 1 73 1 0 2 1 1 1 1 76 1 0 2 1 2 2 1 80 1 0 2 1 1 1 1
25 29 -9 -9 0 0 -9 -9 84 1 0 2 1 1 1 2 87 1 0 2 2 2 2 2 92 1 0 2 2 2 2 2 94 1 0 2 2 2 2 2
6 14 26 -9 0 0 0 -9 91 2 0 2 2 2 2 2 94 2 0 2 2 1 1 2 97 2 0 2 2 2 1 2 101 2 0 2 2 2 1 2
21 23 -9 -9 0 0 -9 -9 85 1 5 2 2 2 1 1 88 1 5 2 2 2 2 1 89 1 5 2 2 2 2 1 94 1 5 2 2 2 1 1
29 28 30 -9 0 0 0 -9 77 1 0 2 1 1 1 1 80 1 0 2 1 1 1 1 83 1 0 2 1 1 1 1 87 1 0 2 2 2 1 1
29 30 28 -9 0 0 0 -9 72 1 5 2 1 1 1 1 75 1 5 2 2 2 1 1 78 1 5 2 2 2 1 1 82 1 5 2 2 2 1 2
30 30 29 -9 0 0 1 -9 71 2 0 2 2 2 1 1 74 2 0 2 2 2 1 1 76 2 0 2 2 2 1 1 82 2 0 2 2 2 1 2
28 25 25 -9 0 0 0 -9 82 1 6 2 2 2 1 2 85 1 6 2 1 2 1 1 87 1 6 2 2 2 1 2 90 1 6 2 2 1 1 2
30 30 30 30 0 0 0 0 77 1 5 2 2 1 1 1 80 1 5 2 2 1 2 1 83 1 5 2 2 1 1 1 87 1 5 2 2 2 1 1
14 25 21 -9 0 0 0 -9 91 2 0 2 2 2 1 1 94 2 0 2 2 2 1 2 97 2 0 2 2 2 1 2 95 2 0 2 2 2 1 2
27 26 29 29 0 0 0 0 78 2 4 2 2 2 1 1 81 2 4 2 2 2 1 1 83 2 4 1 2 2 1 1 87 2 4 2 2 2 1 2
29 30 -9 -9 2 2 -9 -9 80 1 1 2 2 1 1 1 83 1 1 2 2 1 1 1 86 1 1 2 2 2 1 1 90 1 1 2 2 2 1 2
26 26 26 17 0 0 0 0 77 1 0 2 2 1 1 2 80 1 0 2 1 1 1 2 82 1 0 2 1 2 1 2 87 1 0 1 2 2 2 2
4 7 -9 -9 0 0 -9 -9 101 2 0 2 2 2 2 2 104 2 0 2 2 2 1 2 106 2 0 2 2 2 1 2 111 2 0 2 2 2 1 2
25 30 -9 -9 0 0 -9 -9 85 1 0 2 2 2 1 2 88 1 0 2 2 1 1 2 91 1 0 2 2 2 1 2 95 1 0 2 2 2 1 2
30 30 30 30 0 2 1 2 68 1 6 2 1 2 1 1 70 1 6 2 1 2 1 1 73 1 6 2 1 2 1 1 77 1 6 2 2 2 1 1
30 30 30 30 0 0 0 0 71 1 1 2 1 2 1 1 74 1 1 2 1 2 1 1 77 1 1 2 1 2 1 1 81 1 1 2 1 2 1 1
30 28 -9 -9 0 0 -9 -9 86 1 3 2 2 2 1 1 89 1 3 2 2 2 2 1 91 1 3 2 1 2 2 2 96 1 3 2 2 2 1 2
19 29 28 -9 0 0 0 -9 78 1 0 2 2 2 1 1 81 1 0 2 1 1 1 1 83 1 0 2 1 2 1 1 88 1 0 2 1 1 2 1
25 30 -9 -9 0 0 -9 -9 80 1 8 2 2 2 1 2 83 1 8 2 2 1 1 2 85 1 8 2 2 1 1 2 90 1 8 2 2 2 1 2
19 30 15 28 0 0 0 0 100 2 0 2 2 2 1 2 103 2 0 2 2 2 1 2 106 2 0 2 2 2 1 2 110 2 0 2 2 2 1 2
23 27 25 23 0 0 0 0 83 2 0 2 2 2 1 1 86 2 0 2 2 2 1 1 89 2 0 2 2 2 1 1 93 2 0 2 2 2 1 1
29 30 -9 29 2 0 -9 0 71 1 0 2 1 1 1 1 74 1 0 2 1 1 1 1 77 1 0 2 1 2 1 1 80 1 0 2 1 2 1 1
24 28 -9 30 0 0 -9 0 75 2 2 2 2 2 1 1 78 2 2 2 2 2 1 1 80 2 2 2 2 2 1 2 85 2 2 2 2 2 1 2
20 24 -9 -9 0 0 -9 -9 83 2 0 2 2 2 1 2 86 2 0 2 2 2 1 2 89 2 0 2 2 2 1 2 93 2 0 2 2 2 1 2
22 29 -9 -9 0 0 -9 -9 77 2 2 2 2 2 1 1 80 2 2 2 2 2 1 1 82 2 2 2 2 2 1 1 86 2 2 2 2 2 1 1
24 29 -9 -9 0 0 -9 -9 95 1 0 2 2 2 1 2 98 1 0 2 2 2 1 2 101 1 0 2 2 2 1 2 106 1 0 2 2 2 1 2
21 -9 24 -9 0 -9 0 -9 90 2 0 2 2 2 2 2 81 2 0 2 2 2 1 2 96 2 0 2 2 2 1 2 99 2 0 1 2 2 1 2
21 17 -9 0 0 1 -9 0 85 2 0 2 2 2 1 1 88 2 0 2 2 2 1 1 92 2 0 2 2 2 1 2 95 2 0 2 2 2 1 2
29 24 30 -9 1 0 0 -9 69 2 0 2 2 2 1 1 72 2 0 2 2 2 2 1 75 2 0 2 2 2 2 2 78 2 0 2 2 1 1 1
26 28 -9 -9 0 0 -9 -9 81 2 0 2 2 2 1 2 84 2 0 2 2 2 1 2 86 2 0 2 2 2 1 2 89 2 0 2 2 2 1 2
22 29 -9 30 0 0 -9 0 90 2 0 2 2 2 1 2 93 2 0 2 2 2 1 1 96 2 0 2 2 2 1 2 100 2 0 2 2 2 1 2
22 29 -9 -9 0 0 -9 -9 88 1 3 2 1 1 1 1 91 1 3 2 1 1 1 2 94 1 3 2 1 1 2 2 98 1 3 2 1 1 1 2
26 30 -9 -9 0 0 -9 -9 66 1 0 2 1 1 1 1 69 1 0 2 1 1 2 1 71 1 0 2 2 1 1 1 75 1 0 2 2 1 2 1
25 0 -9 -9 0 0 -9 -9 87 2 0 2 2 2 1 2 90 2 0 2 2 2 1 2 93 2 0 2 2 2 2 2 97 2 0 1 2 2 2 2
25 29 -9 -9 0 0 -9 -9 91 1 2 2 1 1 1 1 93 1 2 2 2 2 1 1 96 1 2 2 2 2 1 2 101 1 2 2 2 2 2 2
24 25 27 -9 0 0 1 -9 71 2 0 2 2 2 1 1 74 2 0 2 2 2 1 2 76 2 0 2 2 2 1 2 81 2 0 2 2 2 1 2
2 13 -9 -9 0 0 -9 -9 91 1 0 1 1 2 1 2 94 1 0 2 1 2 2 2 95 1 0 2 1 2 2 2 100 1 0 2 1 2 1 2
29 30 30 29 0 0 0 0 66 1 5 2 2 1 1 1 69 1 5 2 2 1 1 1 71 1 5 2 2 1 1 1 76 1 5 2 2 1 1 2
10 6 -9 -9 0 0 -9 -9 100 2 0 2 2 2 1 2 103 2 0 2 2 2 1 2 108 2 0 2 2 2 2 2 110 2 0 2 2 2 2 2
19 30 -9 -9 0 0 -9 -9 89 2 0 2 2 2 1 2 92 2 0 2 2 2 1 2 94 2 0 2 2 2 1 2 99 2 0 1 2 2 1 2
29 30 28 25 0 0 0 0 65 1 12 2 1 1 1 1 68 1 12 2 1 1 1 1 71 1 12 2 1 1 1 2 75 1 12 2 1 1 1 1
20 26 -9 -9 0 0 -9 -9 102 1 11 2 1 1 2 2 105 1 11 2 2 2 1 2 107 1 11 2 1 1 1 2 112 1 11 2 1 1 1 2
12 19 -9 -9 0 0 -9 -9 85 2 0 2 2 2 2 2 88 2 0 2 2 2 1 2 89 2 0 2 2 1 1 2 94 2 0 2 1 2 1 2
29 30 30 -9 0 0 0 -9 71 1 6 2 2 1 1 1 74 1 6 2 2 1 1 1 77 1 6 2 2 1 2 1 81 1 6 2 2 1 2 1
29 30 -9 -9 2 1 -9 -9 84 1 10 2 1 2 2 1 87 1 10 2 2 2 1 1 88 1 10 2 2 2 2 1 94 1 10 2 1 2 1 2
27 24 29 -9 1 0 1 -9 77 1 0 1 1 2 2 2 80 1 0 2 1 2 2 2 83 1 0 2 2 2 2 2 87 1 0 2 2 2 1 2
30 30 30 30 0 0 0 0 65 1 6 2 1 2 1 1 68 1 6 2 1 2 1 1 71 1 6 2 2 2 1 1 75 1 6 2 2 2 1 1
19 28 12 -9 0 0 0 -9 91 2 0 2 2 2 1 2 94 2 0 2 2 2 1 2 96 2 0 2 2 2 1 2 101 2 0 2 2 2 1 2
29 30 28 -9 0 0 0 -9 68 1 0 2 1 1 1 1 71 1 0 2 1 1 2 1 74 1 0 2 2 1 1 1 78 1 0 2 1 1 1 1
28 29 30 27 0 0 0 0 74 1 0 2 2 2 1 2 77 1 0 2 2 2 2 2 80 1 0 2 2 2 1 2 84 1 0 2 2 2 1 2
29 29 -9 -9 0 0 -9 -9 75 2 0 2 2 2 2 2 78 2 0 2 2 2 2 2 80 2 0 2 2 2 2 2 85 2 0 2 2 2 2 2
9 0 -9 -9 0 0 -9 -9 100 2 0 2 2 2 1 2 103 2 0 2 2 2 1 2 105 2 0 2 2 2 2 2 109 2 0 2 2 1 1 2
28 30 28 28 0 0 0 0 72 1 3 2 1 1 1 1 75 1 3 2 1 1 1 1 77 1 3 2 1 1 1 1 81 1 3 2 1 1 1 1
29 28 28 22 0 0 0 0 79 2 0 2 2 2 1 2 82 2 0 2 2 2 1 2 84 2 0 2 2 2 1 2 88 2 0 2 2 2 1 2
29 26 28 -9 1 2 0 -9 80 1 0 2 2 2 1 2 83 1 0 2 2 2 1 2 86 1 0 2 2 2 1 2 90 1 0 2 2 2 1 2
21 24 -9 -9 0 0 -9 -9 86 2 0 2 2 2 2 2 89 2 0 2 2 2 1 2 89 2 0 2 2 2 1 2 95 2 0 2 2 2 2 2
8 26 -9 -9 0 1 -9 -9 101 1 0 2 2 2 1 2 104 1 0 2 2 2 1 2 106 1 0 2 2 2 1 2 111 1 0 2 2 2 1 2
29 30 25 27 0 0 2 0 65 1 6 2 1 1 1 1 68 1 6 2 1 1 1 1 71 1 6 2 2 2 1 1 75 1 6 2 1 1 1 1
30 29 30 -9 0 0 1 -9 74 1 5 2 2 2 1 1 77 1 5 2 2 1 2 1 80 1 5 2 2 1 1 1 84 1 5 2 2 1 2 1
24 30 -9 -9 0 0 -9 -9 83 1 8 2 2 1 1 1 86 1 8 2 2 2 1 1 89 1 8 2 2 2 2 1 92 1 8 2 2 2 1 1
28 29 30 28 1 0 1 1 66 2 0 2 2 2 1 2 69 2 0 2 2 2 2 2 72 2 0 2 2 2 1 2 76 2 0 2 2 1 1 2
30 30 29 29 0 0 0 0 70 1 2 2 2 1 2 2 73 1 2 2 2 1 1 2 75 1 2 2 2 1 2 2 79 1 2 2 2 2 1 2
12 23 24 -9 0 0 0 -9 101 2 0 2 2 2 1 2 103 2 0 2 2 2 1 2 106 2 0 2 2 2 1 2 111 2 0 2 2 2 1 2
25 28 -9 -9 0 0 -9 -9 70 1 4 2 2 1 1 1 72 1 4 1 2 2 2 1 77 1 4 2 2 2 2 1 80 1 4 2 2 2 2 1
29 29 -9 -9 0 0 -9 -9 82 1 5 2 2 1 2 1 85 1 5 2 2 2 2 1 87 1 5 2 2 2 1 1 92 1 5 2 2 1 2 1
29 28 -9 -9 0 0 -9 -9 65 1 4 2 1 1 1 1 68 1 4 2 1 1 1 1 69 1 4 2 1 2 1 1 75 1 4 2 2 1 1 1
29 30 -9 -9 0 0 -9 -9 68 1 3 2 1 2 2 1 71 1 3 2 1 2 1 1 73 1 3 2 1 1 1 2 78 1 3 2 1 2 1 1
22 22 17 21 0 0 0 0 85 2 0 2 2 2 1 2 88 2 0 2 2 2 1 2 90 2 0 2 2 2 1 2 94 2 0 2 2 2 1 2
27 27 29 -9 0 0 0 -9 86 1 6 2 1 1 1 2 89 1 6 2 2 2 1 2 91 1 6 2 1 1 1 2 95 1 6 2 1 2 1 2
28 30 5 -9 0 0 0 -9 92 2 0 2 2 2 1 2 94 2 0 2 2 2 1 2 97 2 0 2 2 2 1 2 102 2 0 2 2 2 1 2
27 -9 -9 30 1 -9 -9 2 65 2 0 2 2 2 1 1 92 2 0 2 2 2 2 1 71 2 0 2 2 2 1 1 74 2 0 2 2 2 1 1
27 28 27 30 0 0 0 0 65 2 0 2 2 2 1 1 68 2 0 2 2 2 2 1 70 2 0 2 2 2 1 1 75 2 0 2 2 2 2 2
30 30 26 29 1 0 1 2 70 1 4 2 2 2 1 1 73 1 4 2 2 2 1 1 75 1 4 2 2 2 1 1 80 1 4 2 2 2 1 1
29 30 -9 -9 0 1 -9 -9 72 2 0 2 2 2 1 1 75 2 0 2 2 2 1 1 78 2 0 2 2 2 1 1 82 2 0 2 2 2 1 1
28 27 27 -9 0 0 1 -9 84 1 3 2 1 1 1 1 87 1 3 2 2 2 1 1 90 1 3 2 2 2 1 2 94 1 3 2 2 2 2 2
29 21 25 1 0 0 0 0 92 2 0 2 2 2 1 2 95 2 0 2 2 2 1 2 97 2 0 2 2 2 1 2 102 2 0 2 2 2 1 2
29 30 30 30 0 0 0 0 74 1 9 2 1 1 1 1 77 1 9 2 2 2 1 1 80 1 9 2 2 1 1 1 84 1 9 2 2 2 1 2
22 -9 25 20 0 -9 0 0 74 1 0 2 1 2 1 1 72 1 0 2 1 1 1 1 80 1 0 2 2 2 1 1 84 1 0 2 2 2 1 2
25 28 -9 -9 0 0 -9 -9 84 2 0 2 2 1 1 2 87 2 0 2 2 1 1 2 90 2 0 2 2 1 1 2 94 2 0 2 2 1 2 2
27 0 -9 -9 0 0 -9 -9 91 2 0 2 2 1 1 2 94 2 0 2 2 2 1 2 97 2 0 2 2 2 1 2 95 2 0 2 2 2 1 2
19 27 17 22 0 0 0 0 69 1 0 2 1 1 2 1 72 1 0 2 1 1 1 2 74 1 0 2 1 1 1 1 79 1 0 2 1 1 2 1
29 29 25 -9 0 0 0 -9 83 2 0 2 2 2 1 2 86 2 0 2 2 2 2 2 88 2 0 2 2 2 1 2 93 2 0 2 2 2 2 2
30 30 22 -9 1 1 1 -9 75 1 5 2 2 1 1 1 78 1 5 2 2 2 1 1 80 1 5 2 2 1 1 1 85 1 5 2 2 2 1 1
29 29 27 -9 0 0 0 -9 80 2 0 2 2 2 1 2 82 2 0 2 2 2 1 2 85 2 0 2 2 2 1 2 90 2 0 2 2 2 1 2
30 30 26 25 0 1 1 0 70 1 5 2 2 2 2 1 73 1 5 2 2 2 1 2 75 1 5 2 2 2 1 1 80 1 5 2 2 2 1 1
16 24 -9 -9 0 0 -9 -9 101 2 0 2 2 2 1 2 104 2 0 2 2 2 1 2 98 2 0 2 2 2 1 2 73 2 0 1 2 2 1 2
29 29 27 28 1 1 1 0 71 1 10 2 2 2 1 1 74 1 10 2 2 2 1 1 77 1 10 2 2 1 1 1 81 1 10 2 2 2 1 1
24 27 17 -9 0 0 1 -9 82 2 0 2 1 2 1 1 85 2 0 2 2 2 1 1 88 2 0 2 2 2 1 2 92 2 0 2 2 2 1 2
29 29 29 23 0 0 1 0 73 2 0 2 2 2 1 2 76 2 0 2 2 2 1 2 78 2 0 2 2 2 1 2 83 2 0 2 2 2 1 2
27 26 12 -9 0 1 0 -9 89 2 0 2 2 2 1 2 92 2 0 2 2 2 1 2 94 2 0 2 2 2 1 2 98 2 0 2 2 2 1 2
12 11 -9 -9 0 0 -9 -9 102 2 0 2 2 1 1 2 105 2 0 2 2 2 1 2 106 2 0 2 2 2 1 2 111 2 0 2 2 2 2 2
30 30 28 28 0 0 0 0 69 1 6 2 1 1 1 1 72 1 6 2 1 1 1 1 75 1 6 2 1 1 1 1 80 1 6 2 1 1 1 1
29 29 30 -9 0 0 0 -9 70 2 0 2 2 2 1 1 73 2 0 2 2 2 1 1 76 2 0 2 2 2 1 1 80 2 0 2 2 2 1 1
20 -9 27 -9 0 -9 0 -9 84 2 0 2 2 2 1 2 74 2 0 2 2 2 1 2 90 2 0 2 2 2 2 2 94 2 0 2 1 2 1 2
29 23 17 -9 0 0 0 -9 96 2 0 2 2 2 1 2 99 2 0 2 2 2 1 2 102 2 0 2 2 2 1 2 106 2 0 2 2 2 1 2
16 24 -9 -9 0 0 -9 -9 83 1 4 2 1 2 1 1 86 1 4 2 2 2 1 1 89 1 4 2 1 2 1 1 93 1 4 1 2 2 1 1
30 30 -9 -9 0 0 -9 -9 73 1 12 2 2 2 1 1 76 1 12 1 2 2 1 1 80 1 12 1 2 2 1 1 83 1 12 1 2 2 1 1
24 28 -9 -9 0 0 -9 -9 78 1 6 2 2 2 1 1 81 1 6 2 2 2 2 1 82 1 6 2 2 2 1 2 88 1 6 2 2 2 2 1
29 29 -9 -9 0 0 -9 -9 76 2 0 2 2 2 1 2 79 2 0 2 2 2 1 2 81 2 0 2 2 2 2 2 87 2 0 2 2 2 2 2
12 0 -9 -9 0 0 -9 -9 96 1 0 2 1 2 1 2 99 1 0 2 1 2 1 2 99 1 0 2 2 2 1 2 105 1 0 2 2 2 1 2
30 30 7 -9 0 0 0 -9 81 2 0 2 2 2 1 2 84 2 0 1 2 2 1 2 87 2 0 1 2 2 1 2 92 2 0 2 2 2 1 2
30 26 -9 -9 0 0 -9 -9 78 1 15 1 2 2 1 1 81 1 15 1 2 2 1 1 82 1 15 1 2 2 2 1 88 1 15 1 2 2 2 1
30 27 29 29 0 0 0 0 80 1 4 1 2 2 1 2 83 1 4 1 2 2 1 2 86 1 4 1 2 2 1 2 90 1 4 1 2 2 1 2
30 30 30 30 0 1 1 0 67 2 6 1 2 2 2 1 70 2 6 1 2 2 2 1 72 2 6 1 2 2 1 1 77 2 6 1 2 2 1 2
29 28 28 -9 0 0 0 -9 86 1 9 2 2 1 1 1 89 1 9 2 2 1 2 1 91 1 9 2 2 2 1 1 96 1 9 2 2 2 1 1
30 -9 28 30 0 -9 1 0 92 1 17 1 2 2 1 1 91 1 17 1 2 2 1 1 97 1 17 1 2 2 1 2 102 1 17 1 2 2 1 1
14 22 -9 -9 0 0 -9 -9 99 1 0 2 2 1 1 2 102 1 0 1 2 2 2 2 106 1 0 2 2 1 1 2 109 1 0 2 2 1 1 2
29 29 30 -9 0 1 0 -9 68 1 8 2 2 1 1 1 71 1 8 1 2 2 1 2 73 1 8 1 2 1 1 1 78 1 8 1 2 2 1 1
30 30 29 30 0 0 0 0 66 1 8 2 1 1 1 1 69 1 8 2 1 2 2 1 71 1 8 2 1 1 1 1 75 1 8 2 1 1 2 1
27 29 -9 -9 0 0 -9 -9 87 2 1 2 2 2 1 2 90 2 1 1 2 2 1 2 93 2 1 1 2 2 1 2 97 2 1 2 2 2 1 2
15 26 -9 -9 0 0 -9 -9 94 2 0 2 2 2 2 2 97 2 0 2 2 2 1 2 99 2 0 2 2 2 1 2 104 2 0 1 2 2 1 2
29 29 -9 -9 0 0 -9 -9 68 1 0 2 2 2 1 1 71 1 0 2 2 2 1 1 75 1 0 2 2 2 1 1 77 1 0 2 2 1 2 1
29 27 -9 -9 0 0 -9 -9 77 1 4 1 2 1 1 1 80 1 4 1 2 2 1 1 84 1 4 1 2 1 1 1 88 1 4 1 2 2 1 1
27 27 14 -9 0 0 0 -9 81 1 0 1 2 2 1 1 84 1 0 2 2 2 1 1 87 1 0 1 2 2 1 1 90 1 0 1 2 2 2 1
17 24 19 -9 2 0 0 -9 106 2 0 2 2 2 1 2 108 2 0 2 2 2 1 2 111 2 0 2 2 2 1 2 114 2 0 2 2 2 1 2
29 29 27 -9 0 0 1 -9 68 1 6 2 1 1 1 1 71 1 6 2 1 1 1 1 74 1 6 2 1 1 1 1 79 1 6 2 1 1 1 1
29 29 29 -9 0 0 1 -9 70 2 0 1 2 2 1 1 73 2 0 2 2 2 1 1 75 2 0 2 2 2 1 2 80 2 0 2 2 2 1 2
29 29 -9 -9 0 0 -9 -9 80 2 0 2 2 2 1 1 83 2 0 2 2 2 1 1 83 2 0 2 2 2 1 1 90 2 0 1 2 2 1 2
24 -9 21 -9 1 -9 2 -9 83 2 0 2 1 2 1 2 81 2 0 2 2 1 1 2 88 2 0 2 1 1 1 2 92 2 0 2 2 1 1 2
18 28 14 -9 0 0 0 -9 102 1 3 2 2 2 1 2 105 1 3 2 2 2 1 2 108 1 3 2 2 2 1 2 90 1 3 2 2 2 1 2
18 27 22 -9 0 0 1 -9 89 2 0 2 2 2 1 2 91 2 0 2 2 2 1 2 94 2 0 2 2 2 1 2 98 2 0 2 2 1 2 2
25 21 -9 -9 0 0 -9 -9 83 2 0 2 2 2 1 1 86 2 0 2 2 2 1 1 88 2 0 2 1 2 1 1 92 2 0 2 2 2 1 2
30 30 24 5 0 0 0 0 74 1 0 2 2 2 1 1 77 1 0 2 2 2 1 1 80 1 0 2 2 2 1 1 84 1 0 2 2 2 2 1
20 20 -9 -9 0 0 -9 -9 100 2 0 2 2 2 2 2 103 2 0 2 2 2 2 2 104 2 0 2 2 2 2 2 110 2 0 1 2 2 1 2
29 29 25 -9 0 1 1 -9 82 1 10 2 2 1 1 1 84 1 10 2 2 2 1 1 87 1 10 2 2 1 1 1 92 1 10 1 2 2 1 1
23 29 25 27 0 0 1 0 79 2 0 2 2 1 1 1 82 2 0 2 2 2 1 1 84 2 0 2 2 2 1 1 89 2 0 2 1 2 1 1
29 25 -9 -9 0 0 -9 -9 81 1 11 2 2 2 1 1 84 1 11 2 2 2 1 1 85 1 11 2 2 2 1 1 89 1 11 2 2 2 1 1
29 29 30 22 0 1 1 0 69 2 2 2 2 2 1 2 72 2 2 2 2 2 1 2 75 2 2 2 2 2 1 2 79 2 2 2 2 2 1 2
17 27 -9 -9 0 0 -9 -9 87 2 0 2 2 2 1 1 89 2 0 2 2 2 1 1 92 2 0 2 2 2 1 2 97 2 0 2 2 2 1 2
28 25 -9 -9 0 0 -9 -9 91 1 6 2 2 2 2 1 94 1 6 2 2 2 2 1 95 1 6 2 2 2 2 1 101 1 6 2 2 2 2 1
27 28 -9 -9 0 0 -9 -9 85 1 6 2 1 1 1 2 88 1 6 2 1 2 1 2 92 1 6 2 1 1 1 2 94 1 6 2 2 2 1 2
23 30 26 29 0 0 0 0 80 2 0 2 2 2 1 2 83 2 0 2 2 1 1 2 86 2 0 2 2 1 1 2 90 2 0 2 2 2 1 2
14 23 -9 -9 0 0 -9 -9 93 2 0 2 2 2 1 2 96 2 0 2 2 2 1 2 97 2 0 2 2 2 1 2 104 2 0 2 2 2 1 2
29 29 27 30 0 0 1 0 79 1 9 2 2 2 1 1 82 1 9 2 2 2 1 1 84 1 9 2 2 2 1 1 89 1 9 2 2 2 1 1
24 29 24 -9 0 0 1 -9 78 2 0 2 1 2 1 1 81 2 0 2 2 2 1 1 84 2 0 2 2 2 1 2 87 2 0 2 2 2 1 2
24 29 -9 -9 0 0 -9 -9 82 1 10 2 1 1 1 1 85 1 10 2 2 2 1 1 86 1 10 2 2 1 1 1 91 1 10 2 2 2 1 1
21 27 30 28 0 0 0 0 73 1 0 2 2 1 1 1 76 1 0 2 2 2 1 2 78 1 0 2 1 2 1 1 82 1 0 2 2 2 2 1
29 -9 30 30 0 -9 0 0 84 1 6 2 2 2 1 1 71 1 6 2 2 2 1 1 89 1 6 2 2 2 1 1 93 1 6 2 2 2 1 1
29 29 30 -9 0 1 1 -9 66 1 6 2 1 2 1 1 69 1 6 2 1 1 1 1 72 1 6 2 1 1 1 1 75 1 6 2 2 1 1 1
29 25 25 -9 0 1 1 -9 86 2 0 2 2 2 1 1 89 2 0 2 2 2 1 1 91 2 0 2 2 2 1 2 96 2 0 2 2 2 1 1
3 20 -9 -9 0 0 -9 -9 102 2 0 2 2 1 1 2 105 2 0 2 2 1 1 2 107 2 0 2 2 1 1 2 110 2 0 2 2 2 1 2
26 27 30 -9 0 0 0 -9 79 1 0 1 1 1 2 1 82 1 0 2 1 1 2 1 84 1 0 2 1 1 2 1 89 1 0 2 1 1 1 1
17 23 -9 -9 0 0 -9 -9 95 2 0 2 2 2 2 2 98 2 0 2 2 2 1 2 102 2 0 2 2 2 1 2 105 2 0 2 2 2 1 2
28 30 30 -9 0 0 0 -9 76 1 2 2 1 2 1 1 79 1 2 2 2 1 1 1 82 1 2 2 2 1 1 1 86 1 2 1 2 2 1 1
26 28 -9 -9 1 0 -9 -9 84 1 0 1 2 2 1 1 87 1 0 1 1 1 1 1 89 1 0 1 1 2 1 1 94 1 0 1 2 2 2 1
29 28 29 20 0 0 0 0 73 1 0 1 1 1 2 2 76 1 0 2 1 2 2 2 79 1 0 2 2 2 1 2 84 1 0 2 2 2 1 2
24 15 -9 -9 0 0 -9 -9 94 1 0 1 1 1 2 2 97 1 0 2 2 2 2 2 100 1 0 1 2 2 2 2 104 1 0 1 2 2 1 2
29 23 30 -9 0 0 0 -9 80 1 0 1 1 2 2 2 83 1 0 2 2 2 2 2 85 1 0 2 1 2 1 2 90 1 0 2 2 2 2 2
29 27 30 -9 0 0 2 -9 69 2 6 1 2 2 2 1 72 2 6 1 2 1 1 1 75 2 6 1 2 1 1 1 80 2 6 1 2 2 1 1
30 16 -9 -9 0 0 -9 -9 80 2 8 1 2 2 1 1 82 2 8 1 2 2 2 2 86 2 8 1 1 2 1 2 90 2 8 1 2 2 1 2
29 29 30 -9 2 0 1 -9 70 1 0 2 1 2 1 1 73 1 0 2 1 2 1 1 76 1 0 2 1 2 1 1 79 1 0 2 2 1 1 1
30 -9 -9 30 0 -9 -9 0 66 2 12 1 2 2 1 1 77 2 12 1 1 1 1 1 71 2 12 1 2 2 1 1 76 2 12 1 2 2 1 2
3 27 24 -9 0 0 0 -9 101 2 0 1 2 2 1 2 104 2 0 1 2 2 1 1 106 2 0 1 2 2 1 1 111 2 0 1 2 2 1 2
30 24 25 29 0 0 1 1 66 1 6 2 2 2 1 1 70 1 6 2 1 1 1 2 73 1 6 2 2 1 2 1 77 1 6 2 2 2 1 1
13 30 29 -9 0 0 0 -9 90 2 0 1 2 2 1 2 93 2 0 2 2 2 1 2 95 2 0 2 1 1 1 2 100 2 0 1 2 2 2 2
10 4 -9 -9 0 0 -9 -9 85 1 0 2 1 2 2 1 88 1 0 2 1 1 2 2 90 1 0 2 1 1 1 1 95 1 0 2 1 1 2 2
29 24 -9 -9 2 0 -9 -9 80 1 11 1 1 2 1 1 83 1 11 1 2 2 1 1 91 1 11 1 2 2 1 1 90 1 11 1 2 2 1 1
20 21 -9 15 0 0 -9 0 85 1 0 2 2 2 1 1 87 1 0 2 1 2 2 1 89 1 0 2 2 2 1 1 94 1 0 2 2 2 2 2
21 24 30 20 0 0 0 0 67 1 0 2 1 1 1 2 71 1 0 2 1 1 1 2 73 1 0 2 2 2 1 2 78 1 0 2 1 2 2 2
30 30 -9 -9 0 0 -9 -9 72 1 14 1 1 2 1 1 75 1 14 1 2 1 1 2 79 1 14 1 2 2 1 2 83 1 14 1 2 2 1 2
16 27 21 30 0 1 1 0 102 2 5 1 2 2 1 2 104 2 5 1 2 2 2 1 107 2 5 1 2 2 1 1 90 2 5 1 2 2 1 2
12 1 -9 -9 0 0 -9 -9 90 2 0 1 2 2 2 2 93 2 0 2 2 2 1 2 97 2 0 2 2 2 1 2 100 2 0 2 2 2 1 2
29 29 26 -9 0 0 0 -9 88 2 0 2 2 2 1 2 91 2 0 2 2 2 1 2 94 2 0 2 2 2 1 2 98 2 0 2 2 2 1 2
26 30 29 -9 0 0 1 -9 67 1 6 2 2 2 1 1 70 1 6 2 2 2 2 1 72 1 6 2 2 1 1 1 78 1 6 2 2 1 2 1
28 24 -9 -9 0 0 -9 -9 79 2 6 1 2 2 1 1 82 2 6 1 2 2 1 1 86 2 6 1 2 2 1 1 89 2 6 1 2 2 1 2
5 14 -9 -9 0 0 -9 -9 77 1 0 2 2 2 2 2 80 1 0 2 2 2 1 2 81 1 0 1 2 2 1 2 87 1 0 1 2 2 1 2
29 16 29 0 0 0 1 0 87 1 0 1 2 1 1 2 90 1 0 2 2 2 1 2 93 1 0 2 2 2 2 2 98 1 0 2 2 2 1 2
27 27 25 -9 0 1 1 -9 77 1 2 2 2 2 1 1 80 1 2 2 2 2 1 1 83 1 2 2 2 2 1 1 88 1 2 2 2 2 2 1
28 25 15 -9 0 1 0 -9 90 2 0 2 2 2 2 2 93 2 0 2 1 2 2 2 96 2 0 2 2 2 1 2 100 2 0 2 1 1 1 2
20 15 27 7 0 0 0 0 80 1 0 2 1 1 1 1 83 1 0 2 1 1 2 1 85 1 0 2 1 1 1 1 90 1 0 2 1 1 1 2
23 29 29 3 0 0 0 0 83 1 0 2 2 2 1 2 86 1 0 2 2 2 1 2 89 1 0 2 2 2 1 2 94 1 0 2 2 2 1 2
25 29 24 -9 0 0 0 -9 80 2 0 1 2 2 1 2 83 2 0 2 2 2 2 2 86 2 0 2 2 2 1 2 89 2 0 1 2 2 1 2
29 28 25 -9 0 0 0 -9 67 1 6 1 1 2 1 1 69 1 6 2 1 2 1 1 72 1 6 2 1 2 1 1 76 1 6 2 1 2 1 1
25 21 28 -9 0 0 0 -9 83 1 0 2 2 1 2 2 86 1 0 2 2 2 2 2 89 1 0 2 2 2 2 2 93 1 0 2 2 2 1 2
29 30 20 -9 0 0 0 -9 75 1 3 2 1 1 1 1 78 1 3 2 1 1 1 1 81 1 3 2 1 2 1 1 85 1 3 2 1 1 2 1
21 26 23 -9 0 0 0 -9 91 2 0 1 2 1 1 2 94 2 0 2 2 2 1 1 97 2 0 2 2 2 1 1 100 2 0 2 2 2 2 2
9 7 0 -9 0 0 0 -9 89 1 0 1 2 1 1 1 92 1 0 2 2 1 1 1 94 1 0 2 2 1 1 1 99 1 0 2 2 1 1 1
17 15 -9 -9 0 0 -9 -9 91 2 0 1 2 2 1 2 94 2 0 2 2 2 2 2 98 2 0 2 2 2 2 2 101 2 0 1 2 2 1 2
26 30 26 -9 2 2 0 -9 80 1 0 2 1 1 2 1 83 1 0 2 1 2 2 1 85 1 0 2 1 2 1 1 91 1 0 2 2 2 1 1
16 -9 17 -9 0 -9 0 -9 80 2 0 2 2 2 1 1 106 2 0 2 2 2 1 1 85 2 0 2 2 2 1 2 90 2 0 2 2 2 1 2
22 29 29 -9 0 0 0 -9 73 2 0 2 2 2 1 2 76 2 0 2 2 2 1 2 78 2 0 2 2 2 1 2 83 2 0 2 2 2 2 2
18 2 -9 -9 0 0 -9 -9 97 2 0 1 2 2 2 2 100 2 0 2 2 2 2 2 98 2 0 2 2 2 1 2 107 2 0 2 2 2 2 2
13 6 -9 -9 2 0 -9 -9 101 1 0 2 2 2 1 2 104 1 0 2 1 2 1 2 105 1 0 2 1 2 1 2 111 1 0 2 1 1 1 2
26 26 27 -9 0 0 2 -9 73 2 0 2 2 2 2 1 76 2 0 2 2 2 1 2 79 2 0 2 2 2 1 1 83 2 0 2 2 2 1 1
28 27 29 -9 0 0 0 -9 68 1 6 2 2 2 1 1 71 1 6 2 2 2 1 2 74 1 6 2 2 2 1 1 79 1 6 2 2 2 1 1
11 21 27 7 0 0 0 0 80 2 0 1 2 2 2 1 83 2 0 2 1 2 2 2 85 2 0 2 2 2 1 2 90 2 0 2 1 2 1 2
29 30 -9 -9 0 0 -9 -9 67 1 0 2 1 1 2 2 70 1 0 2 1 2 2 2 73 1 0 2 2 2 2 2 77 1 0 2 2 2 2 2
27 30 -9 -9 2 0 -9 -9 95 2 0 2 2 2 2 2 97 2 0 2 2 2 1 2 103 2 0 2 2 2 1 2 105 2 0 2 2 2 1 2
30 30 29 -9 0 0 0 -9 70 1 3 2 2 2 1 1 73 1 3 2 2 2 1 1 75 1 3 2 2 2 2 1 80 1 3 2 2 2 1 1
27 27 -9 -9 0 0 -9 -9 82 1 0 2 1 2 2 1 85 1 0 2 1 2 2 1 88 1 0 2 2 2 2 2 92 1 0 2 2 2 1 2
2 18 6 -9 0 0 0 -9 86 2 0 2 2 2 1 2 89 2 0 2 2 2 2 2 91 2 0 2 2 2 1 2 94 2 0 2 2 2 1 2
28 30 26 29 0 0 0 0 76 2 0 1 1 2 1 2 79 2 0 2 1 2 2 2 81 2 0 2 1 2 1 2 86 2 0 2 1 2 1 2
3 13 -9 -9 0 0 -9 -9 100 2 0 1 2 2 1 2 103 2 0 2 2 1 1 2 107 2 0 2 2 2 1 2 111 2 0 1 2 2 1 2
22 21 -9 -9 0 1 -9 -9 98 2 0 1 2 1 1 2 101 2 0 2 2 2 1 2 102 2 0 2 2 2 1 2 109 2 0 2 2 2 1 2
25 29 23 -9 0 0 0 -9 82 2 0 1 2 2 1 2 85 2 0 2 2 2 1 2 87 2 0 2 2 2 1 2 92 2 0 2 2 2 1 2
29 30 27 -9 0 0 0 -9 76 1 5 1 1 1 1 2 79 1 5 2 1 1 1 2 82 1 5 2 1 2 1 2 86 1 5 1 2 2 1 2
23 30 27 -9 0 0 0 -9 76 2 0 1 2 2 1 2 79 2 0 2 2 2 1 2 81 2 0 2 2 2 1 2 86 2 0 1 2 2 1 2
18 26 -9 -9 0 0 -9 -9 88 1 3 1 1 2 2 2 91 1 3 2 1 1 2 2 95 1 3 2 1 1 1 2 98 1 3 2 1 1 1 2
15 18 17 -9 0 0 0 -9 82 2 0 1 2 2 1 1 85 2 0 2 2 2 1 1 88 2 0 2 2 2 1 2 92 2 0 1 2 2 1 2
19 27 22 -9 0 0 0 -9 72 2 0 1 2 2 2 1 75 2 0 2 2 2 1 1 77 2 0 2 2 2 1 1 79 2 0 2 2 2 1 1
20 14 21 -9 0 0 0 -9 95 1 0 1 2 2 1 2 98 1 0 2 2 2 1 2 101 1 0 2 2 2 1 2 106 1 0 2 2 2 1 2
20 27 28 -9 0 0 0 -9 80 2 0 1 2 2 1 2 83 2 0 2 2 1 1 2 86 2 0 2 2 2 1 2 90 2 0 2 2 2 1 2
26 23 29 24 0 0 0 0 77 2 0 1 2 2 2 2 79 2 0 2 2 2 1 2 82 2 0 2 2 2 2 2 87 2 0 2 2 2 2 2
27 -9 28 -9 0 -9 0 -9 69 2 6 1 2 2 1 1 74 2 6 1 2 2 1 1 74 2 6 1 2 2 1 1 80 2 6 1 2 2 1 1
21 29 29 -9 0 0 0 -9 82 1 0 1 1 2 2 1 85 1 0 2 2 2 1 1 87 1 0 2 1 2 2 1 92 1 0 1 1 2 1 2
26 29 29 -9 0 0 0 -9 76 1 2 1 2 1 1 1 79 1 2 2 2 2 1 1 82 1 2 2 2 2 1 1 87 1 2 2 2 2 1 1
29 30 29 -9 1 0 0 -9 67 1 0 1 1 1 1 1 70 1 0 2 1 1 1 1 72 1 0 2 1 2 2 1 77 1 0 2 1 1 1 1
29 30 30 -9 0 0 0 -9 66 1 9 2 1 1 1 1 69 1 9 2 1 2 1 1 72 1 9 2 1 1 1 1 75 1 9 2 1 1 1 1
24 30 29 -9 1 0 0 -9 79 1 0 2 1 2 1 1 82 1 0 2 1 2 1 1 85 1 0 2 1 2 1 1 88 1 0 2 1 2 1 1
22 29 27 -9 0 0 0 -9 75 2 0 2 2 2 1 1 78 2 0 2 2 2 1 2 81 2 0 2 2 2 1 2 85 2 0 2 2 2 1 2
29 30 -9 -9 0 0 -9 -9 82 1 7 1 1 2 1 1 85 1 7 1 1 1 1 1 86 1 7 1 1 2 1 1 92 1 7 1 1 2 1 1
30 29 -9 -9 0 0 -9 -9 67 1 9 1 2 2 1 1 70 1 9 1 2 2 1 1 73 1 9 1 2 2 2 1 78 1 9 1 2 2 2 1
20 23 29 -9 0 0 0 -9 87 1 6 1 1 2 2 2 90 1 6 2 1 2 1 2 92 1 6 2 1 2 1 2 98 1 6 1 2 2 1 2
18 13 0 -9 0 0 0 -9 103 2 0 1 2 2 1 2 106 2 0 1 2 2 2 2 108 2 0 1 2 2 1 2 113 2 0 1 1 2 1 2
29 30 30 28 1 1 2 1 67 1 6 1 2 2 1 1 70 1 6 1 2 2 1 1 73 1 6 1 2 1 1 1 78 1 6 1 2 1 1 1
22 6 -9 -9 0 0 -9 -9 85 2 0 2 2 2 1 2 88 2 0 2 2 2 1 2 81 2 0 2 2 2 1 2 92 2 0 2 2 2 1 2
28 27 17 -9 0 0 1 -9 87 2 0 1 2 2 1 2 90 2 0 1 2 2 2 1 93 2 0 1 2 2 1 2 97 2 0 1 2 2 1 2
29 24 24 30 0 0 0 0 94 1 0 1 2 2 1 2 97 1 0 1 2 2 2 1 99 1 0 2 1 2 2 2 104 1 0 1 2 2 1 1
16 1 -9 -9 0 0 -9 -9 88 1 6 2 1 1 1 2 91 1 6 2 2 2 1 2 92 1 6 2 1 2 1 2 98 1 6 2 2 2 1 2
30 30 30 -9 1 0 0 -9 66 1 8 2 1 2 1 1 69 1 8 1 1 2 1 1 72 1 8 1 1 2 1 1 76 1 8 1 2 2 2 1
10 30 30 -9 0 0 1 -9 83 1 0 2 2 1 1 1 86 1 0 2 2 2 1 1 88 1 0 2 1 2 1 1 93 1 0 2 2 2 1 1
18 11 27 -9 0 0 0 -9 92 2 0 1 2 2 2 2 95 2 0 2 2 2 2 2 98 2 0 2 2 2 1 2 107 2 0 1 2 2 1 2
27 28 -9 -9 0 0 -9 -9 75 1 3 2 1 1 1 2 78 1 3 2 1 1 1 2 82 1 3 2 1 1 2 2 86 1 3 2 1 1 2 2
28 26 -9 -9 1 0 -9 -9 73 1 0 2 2 1 1 1 77 1 0 2 2 1 1 2 78 1 0 2 2 1 1 1 83 1 0 2 2 2 1 1
27 26 24 26 0 0 1 0 81 1 6 2 2 2 1 1 84 1 6 2 2 2 2 1 86 1 6 2 2 2 1 2 91 1 6 2 2 2 1 2
29 -9 27 -9 0 -9 0 -9 72 2 12 1 2 2 1 2 106 2 12 1 2 2 1 2 77 2 12 1 2 2 1 2 83 2 12 1 2 2 1 2
30 -9 30 -9 1 -9 0 -9 67 2 8 1 2 2 2 1 74 2 8 1 2 2 1 1 73 2 8 1 2 2 1 1 77 2 8 1 2 2 1 1
20 21 -9 -9 0 1 -9 -9 90 1 0 1 2 1 2 1 93 1 0 2 1 1 2 2 96 1 0 2 2 1 2 2 101 1 0 2 2 2 1 2
29 -9 27 -9 0 -9 0 -9 78 2 0 2 2 2 1 2 92 2 0 2 2 2 1 2 84 2 0 1 2 2 1 2 89 2 0 2 2 2 1 2
29 29 24 -9 0 0 0 -9 80 2 0 2 2 2 1 1 83 2 0 2 2 2 1 1 86 2 0 2 2 2 1 2 91 2 0 1 2 2 1 2
26 30 29 -9 0 0 0 -9 89 1 6 2 1 1 1 2 92 1 6 2 1 1 1 2 94 1 6 2 1 1 1 2 98 1 6 2 1 1 1 2
30 25 22 30 0 0 1 0 79 2 11 1 2 2 1 1 82 2 11 1 2 2 1 1 84 2 11 1 2 2 1 2 89 2 11 1 2 2 1 2
29 26 -9 -9 0 0 -9 -9 90 2 0 1 2 2 1 2 92 2 0 2 2 2 1 2 97 2 0 2 2 2 1 2 99 2 0 2 2 2 1 2
29 30 8 -9 0 0 0 -9 66 1 6 2 1 1 1 1 69 1 6 2 1 1 1 1 72 1 6 2 2 2 1 1 75 1 6 2 2 2 1 1
30 29 -9 -9 2 0 -9 -9 71 1 13 1 1 1 1 1 74 1 13 1 1 2 1 1 77 1 13 1 1 2 1 1 81 1 13 1 2 1 1 1
24 30 -9 -9 0 0 -9 -9 68 1 6 1 1 1 2 1 71 1 6 2 1 1 1 1 75 1 6 2 1 2 1 1 80 1 6 2 1 1 1 1
23 25 14 -9 0 0 0 -9 85 2 2 2 2 2 1 2 88 2 2 2 2 2 1 2 90 2 2 2 2 2 1 2 94 2 2 2 2 2 1 2
29 29 23 -9 0 0 0 -9 78 2 0 2 2 2 1 2 81 2 0 2 2 2 1 2 84 2 0 2 2 2 1 2 88 2 0 2 2 2 1 2
29 11 7 -9 0 0 0 -9 83 2 0 1 2 2 1 2 85 2 0 2 2 2 2 2 88 2 0 2 2 2 1 2 93 2 0 1 2 2 1 2
29 28 29 -9 0 0 0 -9 66 1 0 2 2 1 1 1 69 1 0 2 2 1 1 1 71 1 0 2 2 1 1 1 75 1 0 2 2 2 1 1
21 25 30 30 1 1 1 0 82 2 0 2 1 2 2 2 86 2 0 2 2 2 1 1 88 2 0 2 2 2 2 2 92 2 0 2 2 2 2 2
24 29 27 -9 0 0 0 -9 85 2 1 2 2 2 1 1 87 2 1 2 2 2 1 1 90 2 1 2 2 2 1 1 94 2 1 2 2 2 1 1
29 30 30 -9 1 2 0 -9 67 1 2 2 1 1 1 1 70 1 2 2 2 1 1 1 72 1 2 2 2 2 1 1 77 1 2 2 2 2 1 1
17 27 -9 -9 0 0 -9 -9 100 2 0 1 2 2 1 2 103 2 0 2 2 2 1 2 106 2 0 2 2 2 1 2 110 2 0 2 2 2 1 2
29 29 29 -9 0 1 0 -9 90 1 0 2 2 1 1 2 93 1 0 2 2 2 1 2 95 1 0 2 2 2 1 2 100 1 0 2 2 2 1 2
9 22 -9 -9 0 0 -9 -9 90 2 0 2 2 2 1 2 94 2 0 2 2 2 1 2 94 2 0 2 2 2 1 2 100 2 0 2 2 2 1 2
24 14 -9 -9 0 0 -9 -9 91 1 7 2 1 2 1 2 94 1 7 2 1 2 2 2 98 1 7 2 1 2 1 2 101 1 7 2 1 2 1 2
29 30 30 -9 0 0 0 -9 73 2 0 2 2 2 1 1 76 2 0 2 2 2 1 1 79 2 0 2 2 2 1 1 83 2 0 2 2 2 1 1
12 29 28 -9 0 0 1 -9 70 1 2 2 1 1 2 2 73 1 2 2 1 1 1 2 75 1 2 2 1 1 1 2 80 1 2 2 1 1 1 2
29 19 -9 -9 0 0 -9 -9 90 1 0 2 1 1 1 1 93 1 0 2 2 2 1 1 94 1 0 2 1 2 2 1 100 1 0 2 1 2 1 2
30 30 -9 -9 0 0 -9 -9 79 1 5 2 1 2 1 1 82 1 5 2 2 2 1 2 91 1 5 2 2 2 1 1 90 1 5 2 2 2 1 1
27 30 29 -9 0 0 0 -9 66 2 0 2 2 2 1 1 69 2 0 1 2 2 1 1 71 2 0 1 2 2 1 1 77 2 0 2 2 2 1 1
25 30 29 -9 0 0 0 -9 70 1 9 2 1 1 2 1 73 1 9 2 1 1 2 1 75 1 9 2 1 1 2 1 79 1 9 2 1 2 1 2
28 28 29 29 0 0 0 0 67 2 3 2 2 2 1 1 70 2 3 2 2 2 1 1 72 2 3 2 2 2 1 1 77 2 3 2 2 2 2 1
24 29 20 -9 0 0 0 -9 79 1 0 1 2 2 1 1 82 1 0 2 2 2 1 1 85 1 0 2 2 2 1 1 88 1 0 2 2 2 1 2
22 26 -9 -9 0 0 -9 -9 87 1 0 2 2 2 1 1 90 1 0 2 2 2 1 1 92 1 0 2 2 2 1 1 98 1 0 2 2 2 1 1
30 30 30 -9 0 1 1 -9 65 1 6 2 2 1 1 1 68 1 6 2 2 2 1 1 70 1 6 1 2 2 1 1 74 1 6 1 2 2 2 2
25 29 28 -9 0 1 0 -9 68 2 0 2 2 2 1 1 71 2 0 2 2 2 2 1 74 2 0 1 2 2 1 2 78 2 0 2 2 2 1 2
27 29 -9 -9 0 1 -9 -9 86 1 6 2 2 2 1 1 88 1 6 2 2 2 1 2 91 1 6 2 2 2 1 2 96 1 6 2 2 2 1 2
28 28 29 -9 0 0 0 -9 100 1 0 2 2 2 1 2 103 1 0 2 2 2 1 2 105 1 0 2 2 2 1 2 110 1 0 2 2 2 1 2
30 30 30 -9 0 0 0 -9 72 1 6 2 2 2 1 1 75 1 6 2 2 2 1 1 77 1 6 2 2 1 1 1 82 1 6 2 2 2 1 2
24 30 -9 -9 0 0 -9 -9 82 1 2 2 2 1 1 2 85 1 2 2 2 1 1 2 88 1 2 2 2 1 2 2 93 1 2 2 1 1 1 2
28 29 24 -9 0 0 0 -9 74 2 0 2 2 2 1 1 77 2 0 2 2 2 1 1 80 2 0 1 2 2 1 1 84 2 0 2 2 2 1 1
29 29 29 -9 0 0 0 -9 73 1 0 2 2 2 1 1 76 1 0 2 1 2 1 1 78 1 0 2 2 2 1 1 83 1 0 2 1 1 1 1
28 30 0 -9 0 2 0 -9 83 1 0 2 2 2 1 1 86 1 0 2 2 2 2 1 88 1 0 2 2 2 2 1 93 1 0 2 2 2 1 2
30 30 30 -9 1 2 2 -9 72 1 9 2 1 2 1 2 75 1 9 2 1 2 1 2 78 1 9 2 1 2 1 2 82 1 9 2 1 2 1 2
26 29 30 29 0 2 0 0 74 2 0 2 2 2 2 1 77 2 0 2 2 2 2 1 79 2 0 2 2 2 1 1 83 2 0 2 2 2 1 1
29 29 28 -9 0 0 2 -9 68 2 0 2 2 2 1 1 71 2 0 2 2 2 1 1 74 2 0 2 2 2 1 1 78 2 0 2 2 2 1 2
25 28 22 -9 0 0 0 -9 87 1 6 2 2 2 1 2 90 1 6 2 2 2 1 2 92 1 6 2 2 2 1 2 96 1 6 2 2 2 1 2
30 29 26 28 0 1 1 2 68 1 11 2 2 1 1 1 71 1 11 2 2 1 1 1 73 1 11 2 2 1 1 1 78 1 11 1 2 1 1 1
24 29 14 -9 0 0 0 -9 86 2 3 2 2 2 1 1 88 2 3 2 2 2 1 1 91 2 3 2 2 2 1 1 94 2 3 2 2 2 1 1
29 -9 28 -9 0 -9 0 -9 80 1 4 2 1 1 1 2 87 1 4 2 2 2 2 2 85 1 4 2 2 2 1 2 91 1 4 2 2 2 1 2
30 30 24 -9 0 0 0 -9 94 1 6 2 1 1 1 2 97 1 6 2 1 1 1 2 99 1 6 2 1 1 1 2 104 1 6 2 2 1 1 2
30 30 27 -9 1 0 0 -9 69 1 3 2 1 1 1 1 72 1 3 2 2 2 1 1 75 1 3 2 2 1 1 1 78 1 3 2 2 1 1 1
30 28 20 -9 0 0 0 -9 88 1 3 2 1 1 1 2 91 1 3 2 1 1 2 2 93 1 3 2 2 1 2 2 99 1 3 2 2 1 1 2
29 26 20 -9 0 0 0 -9 81 1 5 2 2 2 1 1 84 1 5 2 2 2 2 1 86 1 5 2 2 2 1 1 91 1 5 2 2 2 1 1
10 27 28 -9 0 0 0 -9 93 2 0 2 2 2 1 2 96 2 0 2 2 2 1 2 99 2 0 2 2 2 1 2 103 2 0 2 2 2 1 2
29 30 28 -9 0 2 0 -9 80 1 6 2 2 1 1 1 82 1 6 2 2 2 1 1 85 1 6 1 2 2 1 1 89 1 6 2 2 2 1 1
11 28 -9 -9 0 0 -9 -9 78 1 2 2 2 1 2 1 81 1 2 2 1 2 1 1 82 1 2 2 2 2 1 1 87 1 2 2 2 2 1 2
29 30 28 -9 0 0 0 -9 71 1 8 2 1 1 1 1 74 1 8 2 1 1 1 1 76 1 8 2 1 1 1 1 81 1 8 2 1 1 2 1
24 28 0 -9 0 0 0 -9 81 2 0 2 2 2 1 1 84 2 0 2 2 2 1 1 86 2 0 2 2 2 1 2 88 2 0 2 2 2 1 1
29 30 28 -9 0 1 0 -9 70 1 6 1 2 2 1 1 73 1 6 2 2 2 1 1 76 1 6 1 2 2 1 1 81 1 6 1 2 2 1 1
21 30 -9 -9 0 0 -9 -9 80 2 0 2 2 2 1 2 83 2 0 2 2 2 1 1 85 2 0 2 2 2 1 2 91 2 0 2 2 2 2 2
28 30 27 -9 0 1 0 -9 68 1 2 2 1 1 1 1 71 1 2 2 1 1 1 1 74 1 2 1 1 2 1 1 78 1 2 1 1 2 1 1
29 0 -9 -9 0 0 -9 -9 90 2 0 2 2 2 1 2 93 2 0 2 2 2 1 2 95 2 0 2 2 2 1 2 99 2 0 2 2 2 1 2
26 30 -9 30 0 0 -9 0 78 1 0 2 2 2 1 1 81 1 0 2 2 2 1 1 84 1 0 2 2 2 1 1 88 1 0 2 2 2 1 1
22 22 29 -9 0 0 0 -9 84 1 3 1 2 2 1 1 87 1 3 2 2 2 2 1 90 1 3 2 2 2 2 1 92 1 3 2 2 2 1 1
19 7 3 -9 0 0 0 -9 81 2 0 1 2 2 1 1 84 2 0 2 2 2 2 1 87 2 0 2 2 2 2 1 92 2 0 2 2 1 2 1
23 8 23 -9 0 0 0 -9 93 1 0 2 1 2 1 2 96 1 0 2 2 2 1 2 99 1 0 2 2 2 1 2 102 1 0 2 2 2 1 2
25 18 -9 -9 0 0 -9 -9 86 1 0 1 1 1 1 2 89 1 0 2 1 1 1 2 91 1 0 2 1 1 1 2 95 1 0 2 2 1 1 2
15 24 24 -9 0 0 0 -9 90 2 0 2 2 2 2 2 93 2 0 2 1 2 1 2 95 2 0 2 2 2 1 2 100 2 0 2 2 1 1 2
29 18 29 -9 1 0 1 -9 80 1 0 1 1 1 1 2 83 1 0 2 1 2 2 2 85 1 0 2 2 2 2 2 90 1 0 1 2 2 1 2
21 30 0 -9 0 0 0 -9 81 2 0 2 2 2 1 1 84 2 0 2 2 2 1 2 87 2 0 2 2 2 2 1 91 2 0 2 2 2 2 2
22 19 -9 -9 2 0 -9 -9 87 2 0 2 2 2 1 2 90 2 0 2 2 2 1 2 102 2 0 2 2 2 1 2 99 2 0 2 2 2 1 2
13 18 -9 -9 0 0 -9 -9 85 2 0 1 2 2 1 2 88 2 0 2 2 2 1 2 90 2 0 2 2 2 1 2 93 2 0 2 2 2 1 2
26 29 -9 -9 2 0 -9 -9 81 1 3 1 2 1 1 1 84 1 3 2 2 1 1 1 85 1 3 2 2 1 1 1 91 1 3 2 2 1 1 1
23 25 -9 -9 0 0 -9 -9 90 1 6 2 2 2 1 1 93 1 6 2 2 2 1 1 93 1 6 2 2 2 1 2 99 1 6 2 2 2 1 2
25 -9 29 29 0 -9 0 0 84 2 0 2 2 2 1 1 77 2 0 2 2 2 1 1 89 2 0 1 2 2 1 2 93 2 0 2 2 2 1 2
18 29 29 -9 0 0 0 -9 85 2 0 1 2 2 2 2 88 2 0 2 2 2 1 2 90 2 0 2 2 2 2 2 95 2 0 1 2 2 2 2
26 19 29 -9 0 0 0 -9 90 1 0 2 2 2 1 1 93 1 0 2 2 2 2 1 95 1 0 2 2 1 1 1 99 1 0 2 2 2 1 2
17 22 29 -9 0 0 0 -9 87 2 0 1 2 2 1 1 90 2 0 2 2 2 1 1 92 2 0 2 2 2 1 1 97 2 0 1 2 2 1 1
27 23 -9 -9 0 0 -9 -9 89 1 1 2 2 2 1 2 92 1 1 2 2 2 1 2 95 1 1 2 2 2 2 2 100 1 1 2 2 2 2 2
16 16 -9 -9 0 0 -9 -9 93 1 0 2 1 1 1 2 96 1 0 2 2 1 1 2 98 1 0 2 2 2 1 2 104 1 0 2 2 1 1 2
25 21 -9 -9 0 0 -9 -9 86 2 0 1 1 2 2 1 89 2 0 2 1 2 1 2 93 2 0 2 2 2 1 2 96 2 0 2 1 1 1 2
29 23 29 -9 0 0 0 -9 86 2 0 2 2 2 1 1 89 2 0 2 2 2 2 2 92 2 0 2 2 2 1 2 95 2 0 1 2 2 1 2
18 30 26 -9 0 0 0 -9 93 2 3 2 2 2 1 2 96 2 3 2 1 2 1 2 99 2 3 2 2 2 1 2 102 2 3 2 2 2 2 2
29 30 -9 -9 0 0 -9 -9 90 1 4 2 1 2 1 2 93 1 4 2 2 2 1 2 96 1 4 2 2 2 1 2 99 1 4 2 2 2 1 2
9 24 -9 -9 0 0 -9 -9 88 2 0 2 2 2 1 1 91 2 0 2 2 2 1 2 93 2 0 2 2 2 1 2 99 2 0 2 2 2 1 2
30 25 22 -9 0 0 0 -9 88 1 4 2 2 2 1 2 92 1 4 2 2 2 1 2 94 1 4 2 2 2 1 2 97 1 4 2 2 2 1 2
27 15 20 -9 0 1 0 -9 90 1 0 2 1 2 1 2 93 1 0 2 2 2 1 2 95 1 0 2 1 2 1 2 100 1 0 2 2 2 1 2
14 30 28 -9 0 0 0 -9 89 2 0 2 1 2 2 2 92 2 0 2 2 2 1 2 94 2 0 2 1 2 1 2 98 2 0 2 2 2 1 2
23 23 -9 -9 0 0 -9 -9 89 2 0 2 2 2 1 2 92 2 0 2 2 2 1 2 96 2 0 2 2 2 2 2 98 2 0 2 2 2 1 2
18 29 -9 -9 0 0 -9 -9 89 2 0 2 2 2 1 2 92 2 0 2 2 2 1 2 95 2 0 2 2 2 1 2 98 2 0 2 2 2 1 2
28 26 26 -9 0 0 0 -9 86 1 0 2 2 2 1 2 90 1 0 2 2 2 1 2 92 1 0 2 2 2 1 2 96 1 0 2 2 2 1 2
19 28 27 26 0 0 0 0 87 2 0 2 2 2 1 2 91 2 0 2 2 2 1 2 94 2 0 2 2 2 1 2 99 2 0 2 2 2 1 2
24 25 26 -9 0 0 0 -9 82 2 0 2 2 2 1 1 85 2 0 2 2 2 1 1 87 2 0 2 2 2 1 2 91 2 0 2 2 2 1 1
18 18 -9 -9 0 1 -9 -9 89 1 0 2 1 2 1 2 92 1 0 2 2 2 1 2 96 1 0 2 2 2 2 2 98 1 0 2 2 2 1 2
26 1 -9 -9 0 0 -9 -9 88 2 0 2 1 2 1 2 91 2 0 2 1 2 1 2 92 2 0 2 2 2 1 2 98 2 0 2 1 2 1 2
16 -9 15 -9 0 -9 0 -9 89 1 0 2 2 2 2 1 71 1 0 2 2 2 2 1 95 1 0 2 2 2 1 2 99 1 0 1 2 2 1 2
21 10 -9 -9 0 0 -9 -9 85 2 0 2 2 2 1 2 89 2 0 2 2 2 1 2 96 2 0 2 2 2 1 2 95 2 0 2 2 1 1 2
26 30 24 29 0 0 0 0 80 1 8 2 1 1 1 2 83 1 8 2 2 1 1 2 86 1 8 2 2 2 1 2 90 1 8 2 1 1 1 2
2 7 -9 -9 0 0 -9 -9 94 2 0 1 2 2 1 2 97 2 0 2 2 2 1 2 101 2 0 2 2 2 2 2 104 2 0 2 2 2 2 2
1 29 -9 -9 1 0 -9 -9 95 1 0 2 2 1 1 2 98 1 0 2 2 2 1 2 103 1 0 2 2 2 1 2 106 1 0 2 2 1 1 2
2 23 -9 -9 0 0 -9 -9 82 2 0 2 2 2 2 1 85 2 0 2 2 2 1 1 86 2 0 2 2 2 1 1 92 2 0 2 2 1 1 2
21 30 26 -9 0 0 0 -9 81 1 4 2 1 1 1 2 84 1 4 2 1 1 1 2 86 1 4 2 1 1 1 2 88 1 4 2 1 2 1 2
28 27 23 -9 0 0 0 -9 78 2 0 2 2 2 1 1 81 2 0 2 2 2 1 2 83 2 0 2 2 2 1 2 88 2 0 2 2 2 1 2
29 -9 27 -9 0 -9 0 -9 70 2 11 1 2 2 1 1 106 2 11 1 2 2 1 1 76 2 11 1 2 2 1 1 80 2 11 1 2 2 1 1
29 30 30 -9 1 1 0 -9 65 1 6 2 2 1 1 1 68 1 6 2 2 1 1 1 71 1 6 2 2 2 1 1 75 1 6 2 2 2 1 1
29 30 25 24 1 2 1 0 73 1 0 2 2 2 1 1 76 1 0 2 2 2 1 1 79 1 0 2 2 2 1 1 83 1 0 2 2 2 2 1
26 -9 24 -9 0 -9 0 -9 74 2 8 1 2 2 1 2 92 2 8 1 2 2 1 2 79 2 8 1 2 2 1 2 84 2 8 1 2 2 1 2
28 29 20 -9 0 0 0 -9 79 1 0 2 1 1 1 1 82 1 0 2 1 2 1 1 84 1 0 2 1 1 1 2 89 1 0 2 1 2 1 2
23 29 30 -9 0 0 0 -9 74 2 4 1 2 2 1 1 77 2 4 1 2 2 1 1 80 2 4 1 2 2 1 1 84 2 4 1 2 2 1 1
30 25 -9 -9 0 1 -9 -9 78 1 10 1 2 2 1 1 81 1 10 1 1 1 1 1 84 1 10 1 2 2 1 1 88 1 10 1 2 2 1 1
29 30 29 22 0 0 0 0 72 2 0 2 2 2 1 1 74 2 0 2 2 2 1 1 77 2 0 2 2 2 1 1 81 2 0 2 2 2 1 1
29 30 30 30 1 2 0 2 66 2 6 1 2 2 1 1 69 2 6 1 2 2 1 1 71 2 6 1 2 2 1 1 77 2 6 1 2 2 1 1
30 29 29 -9 0 0 1 -9 75 1 0 2 2 2 1 1 78 1 0 2 2 1 1 1 80 1 0 2 2 1 1 1 84 1 0 2 2 2 1 1
29 30 28 30 0 0 0 0 66 1 4 2 1 2 1 1 70 1 4 1 1 2 1 1 71 1 4 1 2 2 2 1 75 1 4 2 2 2 1 1
30 30 28 28 0 0 0 0 80 1 3 2 2 2 1 1 84 1 3 1 2 2 1 2 86 1 3 1 2 1 1 2 89 1 3 2 2 2 1 2
29 30 28 30 0 0 0 0 65 1 6 2 2 2 1 1 69 1 6 1 2 2 1 1 70 1 6 1 2 2 2 1 74 1 6 2 2 1 1 1
15 19 -9 -9 0 0 -9 -9 91 2 0 2 2 2 1 2 95 2 0 2 2 2 1 2 95 2 0 2 2 2 1 2 101 2 0 2 2 2 1 2
30 29 28 -9 0 2 0 -9 74 1 6 2 2 2 1 1 77 1 6 2 2 2 1 1 79 1 6 2 2 2 1 1 83 1 6 2 2 1 2 1
29 14 -9 -9 2 2 -9 -9 83 2 4 2 2 2 1 2 86 2 4 1 2 2 1 2 89 2 4 2 2 2 1 2 93 2 4 2 2 2 1 2
12 19 -9 -9 0 0 -9 -9 90 2 0 2 2 2 1 2 93 2 0 2 2 2 1 2 95 2 0 2 2 2 1 2 100 2 0 2 2 2 1 2
30 30 30 29 0 0 0 0 66 2 6 2 2 2 1 1 69 2 6 2 2 2 1 1 71 2 6 2 2 2 1 1 74 2 6 2 2 2 1 1
30 29 27 -9 0 0 0 -9 71 1 6 2 2 1 2 1 74 1 6 2 2 1 1 1 76 1 6 2 2 1 1 1 81 1 6 2 2 1 1 1
26 29 29 27 0 0 0 0 78 2 0 2 2 1 1 2 81 2 0 2 2 1 1 2 83 2 0 2 2 2 1 2 86 2 0 2 2 2 1 2
30 29 -9 30 0 0 -9 0 65 2 6 2 2 2 1 1 69 2 6 2 2 2 1 1 71 2 6 2 2 2 1 1 74 2 6 2 2 2 1 1
16 22 -9 -9 0 0 -9 -9 90 2 0 2 2 2 2 2 94 2 0 2 2 2 1 2 95 2 0 2 2 2 1 2 100 2 0 2 2 2 2 2
26 0 -9 -9 0 0 -9 -9 101 2 0 1 2 2 1 2 104 2 0 2 2 2 1 2 108 2 0 2 2 2 1 2 111 2 0 2 2 2 1 2
29 30 30 30 1 2 1 1 69 2 5 2 2 2 1 1 72 2 5 2 2 2 1 1 74 2 5 2 2 2 1 1 77 2 5 2 2 2 1 1
12 0 -9 -9 0 0 -9 -9 102 2 0 2 2 2 1 2 106 2 0 2 2 2 1 2 109 2 0 2 2 2 1 2 90 2 0 2 2 2 1 2
30 30 -9 30 1 2 -9 0 65 1 9 2 2 2 1 2 68 1 9 2 2 2 1 2 70 1 9 2 2 2 1 2 73 1 9 2 2 2 1 2
29 29 30 21 0 0 0 0 83 2 0 2 2 2 1 1 86 2 0 2 2 2 1 1 88 2 0 2 2 2 1 2 91 2 0 2 2 2 1 2
29 29 29 27 0 0 0 0 80 2 0 2 1 1 1 2 84 2 0 2 1 2 1 2 85 2 0 2 1 2 1 2 89 2 0 2 1 2 1 2
28 28 29 -9 0 0 0 -9 68 2 0 2 2 1 1 1 71 2 0 2 2 1 1 2 73 2 0 2 2 2 1 2 78 2 0 2 2 2 1 2
27 29 24 20 0 0 0 0 74 2 0 2 2 2 1 2 77 2 0 2 2 2 1 2 79 2 0 2 2 2 1 2 82 2 0 2 2 2 1 2
25 30 29 29 0 0 0 0 69 2 6 2 2 2 2 1 72 2 6 2 2 2 1 1 74 2 6 2 2 2 1 1 77 2 6 2 1 2 1 1
29 -9 28 16 0 -9 0 0 88 1 7 2 2 1 1 2 95 1 7 2 2 1 2 2 94 1 7 2 2 1 1 2 97 1 7 2 2 1 1 2
17 16 0 -9 0 0 0 -9 93 2 0 2 2 2 1 2 97 2 0 2 2 2 1 2 98 2 0 2 2 2 1 2 103 2 0 2 2 2 1 2
26 29 -9 -9 0 0 -9 -9 73 2 0 2 2 2 1 1 76 2 0 2 2 2 1 1 78 2 0 2 2 2 1 1 84 2 0 2 2 2 1 1
29 -9 27 25 0 -9 0 0 85 1 5 2 2 2 1 1 72 1 5 1 2 2 1 2 90 1 5 1 2 2 2 2 93 1 5 2 2 2 1 2
28 30 29 -9 1 1 0 -9 82 1 3 2 1 1 1 1 85 1 3 1 1 1 1 1 87 1 3 1 1 1 1 1 92 1 3 1 1 1 1 1
30 30 -9 -9 1 2 -9 -9 67 1 7 2 1 1 1 1 70 1 7 1 1 1 1 1 71 1 7 1 1 1 1 1 78 1 7 1 1 1 1 1
30 30 27 -9 1 0 0 -9 75 1 0 2 1 2 1 1 78 1 0 1 2 2 1 1 80 1 0 1 2 2 1 1 84 1 0 2 2 2 1 2
29 26 28 -9 0 0 0 -9 82 1 0 2 2 2 1 1 85 1 0 1 2 2 1 1 87 1 0 1 2 2 1 1 92 1 0 1 2 2 1 1
30 30 -9 30 0 0 -9 0 66 1 4 2 1 1 1 1 69 1 4 1 1 1 1 1 106 1 4 1 1 1 2 1 74 1 4 2 1 1 1 1
30 30 30 29 0 0 0 0 68 1 5 2 1 2 1 1 71 1 5 2 1 2 1 1 73 1 5 2 1 2 1 1 77 1 5 2 1 2 1 1
14 18 25 -9 0 0 0 -9 100 2 0 2 2 2 1 2 103 2 0 2 2 2 1 2 105 2 0 2 2 2 1 2 73 2 0 2 2 2 1 2
23 30 27 29 2 1 1 0 77 2 0 2 2 2 1 1 80 2 0 2 2 2 1 1 82 2 0 2 2 2 1 1 86 2 0 2 2 2 1 1
30 30 -9 -9 0 0 -9 -9 80 1 0 2 2 1 1 1 83 1 0 2 2 1 1 1 80 1 0 2 2 1 1 1 90 1 0 2 2 2 2 1
29 30 -9 -9 1 0 -9 -9 71 1 3 2 1 1 1 1 74 1 3 2 1 2 1 1 77 1 3 2 1 2 1 1 81 1 3 2 2 2 1 1
30 25 -9 30 0 0 -9 0 67 1 6 2 1 2 1 1 70 1 6 2 2 1 1 1 71 1 6 2 1 1 1 1 76 1 6 2 1 1 1 2
30 30 30 28 0 0 0 0 68 1 9 2 2 1 1 1 71 1 9 2 2 1 1 1 73 1 9 2 2 1 1 1 77 1 9 2 2 1 1 1
29 24 -9 -9 0 0 -9 -9 81 1 3 2 1 2 2 1 84 1 3 2 1 1 1 1 86 1 3 2 1 1 1 1 90 1 3 2 1 2 1 1
29 25 30 27 1 0 2 2 72 2 1 2 2 2 1 2 75 2 1 2 2 2 1 2 77 2 1 2 2 2 1 2 81 2 1 2 2 2 1 2
29 30 -9 30 2 0 -9 0 70 2 1 2 2 2 1 1 73 2 1 2 2 2 1 1 76 2 1 2 2 2 1 1 79 2 1 2 2 2 1 1
29 30 29 28 1 2 0 0 68 2 6 2 2 2 1 2 72 2 6 1 2 2 1 2 74 2 6 1 2 2 1 1 77 2 6 2 2 2 1 2
27 25 29 22 1 0 0 0 71 1 6 2 2 2 1 1 74 1 6 2 2 2 1 1 76 1 6 2 2 2 2 1 79 1 6 2 2 2 1 1
14 22 29 -9 0 0 0 -9 74 2 0 2 2 1 1 2 77 2 0 2 2 2 1 2 79 2 0 2 2 2 1 2 84 2 0 2 2 2 1 2
25 20 29 29 0 0 0 0 74 1 4 2 1 2 2 1 77 1 4 2 1 2 1 1 79 1 4 2 2 2 1 1 82 1 4 2 1 2 1 1
27 0 -9 -9 0 0 -9 -9 90 2 0 2 2 2 1 2 94 2 0 2 2 2 1 2 96 2 0 2 2 2 1 2 100 2 0 2 2 2 1 2
22 30 30 30 0 0 1 1 85 1 1 2 2 2 1 1 88 1 1 2 1 1 1 1 90 1 1 2 1 1 1 1 93 1 1 2 1 1 1 2
22 27 9 16 0 0 0 0 76 2 0 2 2 2 1 1 80 2 0 2 2 1 1 1 82 2 0 2 2 2 1 1 85 2 0 2 2 1 1 2
9 0 25 -9 0 0 0 -9 102 2 0 2 2 2 1 2 105 2 0 2 2 2 1 2 107 2 0 2 2 2 1 2 111 2 0 2 2 2 1 2
27 24 -9 16 0 0 -9 0 72 1 2 2 1 2 1 1 75 1 2 2 1 2 1 1 76 1 2 2 1 2 1 1 81 1 2 2 1 1 1 2
24 11 0 -9 0 0 0 -9 80 2 0 2 2 2 2 1 83 2 0 2 2 2 1 1 85 2 0 2 2 2 1 1 90 2 0 2 2 2 1 1
18 15 0 -9 0 0 0 -9 95 2 0 2 2 2 1 2 98 2 0 2 2 2 1 2 100 2 0 2 2 2 1 2 105 2 0 2 2 2 1 2
11 0 -9 -9 0 0 -9 -9 99 2 0 2 2 2 1 2 102 2 0 2 2 2 1 2 105 2 0 2 2 2 1 2 109 2 0 2 2 2 1 2
30 30 -9 -9 0 0 -9 -9 65 1 6 2 1 1 1 1 68 1 6 2 2 2 1 1 72 1 6 2 2 2 1 1 75 1 6 2 2 2 1 1
16 20 16 -9 0 0 0 -9 93 2 0 2 2 2 1 2 96 2 0 2 2 2 1 2 98 2 0 2 2 2 1 2 103 2 0 2 2 2 1 2
26 24 28 -9 1 0 0 -9 69 2 6 2 2 2 1 1 72 2 6 2 2 2 1 1 74 2 6 2 2 2 1 1 77 2 6 2 2 2 1 1
30 30 -9 -9 0 0 -9 -9 84 1 4 2 2 2 1 1 87 1 4 2 2 2 1 1 89 1 4 2 2 2 1 1 94 1 4 2 2 2 1 2
30 27 -9 -9 1 2 -9 -9 74 1 2 2 2 1 1 1 77 1 2 2 2 2 1 1 79 1 2 2 2 2 2 1 83 1 2 2 2 2 1 1
28 21 -9 -9 0 0 -9 -9 95 1 3 2 1 2 1 1 98 1 3 2 1 2 1 1 100 1 3 2 2 2 1 1 104 1 3 2 2 2 1 1
21 16 -9 -9 0 0 -9 -9 101 2 0 2 2 2 1 2 104 2 0 2 2 1 1 2 70 2 0 2 2 2 1 2 107 2 0 2 2 2 1 2
22 0 0 -9 0 0 0 -9 100 2 0 2 2 1 1 2 103 2 0 1 2 2 1 2 105 2 0 1 2 2 2 2 111 2 0 1 2 1 1 2
19 0 29 -9 0 0 0 -9 97 2 0 2 2 2 1 1 100 2 0 2 1 1 1 2 102 2 0 2 1 2 1 2 106 2 0 1 2 2 2 2
30 28 30 -9 1 0 2 -9 69 1 6 2 2 2 1 1 72 1 6 2 2 2 1 1 74 1 6 2 2 2 1 1 79 1 6 2 2 2 1 1
30 30 29 29 0 0 1 0 65 2 5 2 2 1 1 1 68 2 5 1 2 2 1 1 70 2 5 1 2 2 2 1 74 2 5 1 2 2 1 2
30 30 30 29 0 0 0 0 73 1 3 2 2 2 1 1 76 1 3 2 2 2 1 1 78 1 3 2 2 2 1 1 82 1 3 2 2 2 1 1
20 29 -9 -9 0 0 -9 -9 92 1 0 2 2 2 1 1 95 1 0 2 2 2 2 1 98 1 0 2 2 2 1 2 101 1 0 2 2 2 1 2
16 11 -9 -9 0 0 -9 -9 100 2 0 2 2 1 2 2 103 2 0 2 2 2 1 2 106 2 0 2 2 2 1 2 110 2 0 2 2 2 1 2
30 30 -9 -9 0 0 -9 -9 69 1 3 2 2 2 1 2 73 1 3 2 2 2 2 2 76 1 3 2 2 2 1 2 79 1 3 2 2 2 1 2
30 29 -9 -9 0 0 -9 -9 66 1 6 2 2 2 1 1 69 1 6 1 2 2 1 1 72 1 6 1 2 2 1 2 76 1 6 1 2 2 1 2
18 23 -9 -9 0 0 -9 -9 92 1 5 2 2 2 1 1 95 1 5 2 2 2 2 1 96 1 5 2 2 2 2 1 101 1 5 2 2 2 2 1
21 0 -9 -9 0 0 -9 -9 92 2 0 2 2 1 1 2 95 2 0 2 2 2 1 2 97 2 0 2 2 2 1 2 103 2 0 1 2 1 1 2
23 0 22 25 0 0 0 0 102 2 0 2 1 2 2 2 105 2 0 2 1 2 2 2 107 2 0 2 2 2 1 2 110 2 0 2 1 2 1 2
21 25 -9 -9 0 0 -9 -9 92 2 0 2 2 1 1 2 95 2 0 2 2 1 1 2 97 2 0 2 2 1 1 2 101 2 0 2 2 2 1 2
2 0 -9 -9 0 0 -9 -9 100 2 0 2 2 1 1 2 103 2 0 2 2 2 1 2 71 2 0 2 2 2 1 2 107 2 0 2 2 2 2 2
17 0 -9 -9 0 0 -9 -9 105 2 0 2 2 2 1 2 108 2 0 1 2 2 1 2 107 2 0 1 2 2 1 2 114 2 0 1 2 2 1 2
30 30 -9 -9 0 0 -9 -9 69 2 0 2 2 2 1 1 72 2 0 1 2 2 1 1 73 2 0 1 2 2 1 2 79 2 0 1 2 2 1 2
27 18 -9 -9 0 0 -9 -9 81 1 0 2 2 2 1 1 84 1 0 2 2 2 1 1 86 1 0 2 2 2 1 2 91 1 0 2 2 2 2 2
29 29 24 -9 0 2 0 -9 77 1 0 2 2 2 1 1 81 1 0 2 2 2 1 1 83 1 0 2 2 2 1 1 100 1 0 2 2 2 1 1
6 0 -9 -9 0 0 -9 -9 104 2 0 2 2 1 1 2 107 2 0 2 2 1 1 2 107 2 0 2 2 1 1 2 111 2 0 2 2 1 1 1
18 29 29 0 0 0 0 0 77 2 0 2 2 2 1 1 80 2 0 2 2 2 1 1 82 2 0 2 2 2 1 1 86 2 0 2 2 2 1 1
25 29 -9 30 0 0 -9 0 82 2 0 2 2 2 1 1 86 2 0 2 2 2 1 2 87 2 0 2 2 2 1 2 91 2 0 2 2 2 1 2
30 30 29 30 0 1 0 2 65 1 6 2 2 2 1 1 68 1 6 2 2 2 1 1 70 1 6 2 2 2 1 1 73 1 6 2 2 2 1 1
22 27 -9 -9 0 0 -9 -9 97 1 5 2 2 1 1 2 101 1 5 2 2 1 1 2 102 1 5 2 2 1 1 2 107 1 5 2 2 1 1 2
28 30 18 -9 0 2 1 -9 70 2 0 2 2 2 1 1 73 2 0 2 2 2 1 1 75 2 0 2 2 2 1 1 80 2 0 2 2 2 1 1
29 30 -9 -9 0 1 -9 -9 72 1 12 2 2 1 1 1 75 1 12 2 2 2 1 1 77 1 12 2 2 1 1 1 82 1 12 2 2 2 1 1
23 29 -9 -9 0 0 -9 -9 91 1 4 2 2 2 1 1 94 1 4 2 2 1 2 1 95 1 4 2 2 1 1 1 99 1 4 2 2 1 1 1
27 21 -9 -9 0 0 -9 -9 94 2 0 2 1 2 1 2 98 2 0 2 2 2 1 2 100 2 0 2 2 2 1 2 104 2 0 2 1 2 1 2
30 30 29 29 0 0 0 0 76 2 3 2 2 2 1 1 79 2 3 2 2 2 1 1 81 2 3 2 2 2 1 1 85 2 3 2 2 2 1 1
22 24 -9 -9 0 0 -9 -9 91 2 2 2 2 2 1 2 95 2 2 2 2 2 1 2 96 2 2 2 2 2 1 2 101 2 2 2 2 2 1 2
29 30 -9 30 0 0 -9 0 68 1 6 2 2 2 2 1 71 1 6 2 2 2 2 2 79 1 6 2 2 2 2 2 84 1 6 2 2 2 1 2
29 30 -9 30 1 2 -9 2 75 1 6 2 2 2 1 1 79 1 6 2 2 1 1 1 72 1 6 2 2 1 1 1 77 1 6 2 2 1 1 1
28 30 -9 -9 0 0 -9 -9 75 2 0 2 2 2 1 2 78 2 0 2 2 2 1 2 81 2 0 2 2 2 1 2 85 2 0 2 2 2 1 2
26 0 -9 -9 0 0 -9 -9 80 1 4 2 2 2 1 2 83 1 4 2 2 2 1 2 87 1 4 2 2 2 1 2 90 1 4 1 2 2 2 2
24 29 26 1 0 0 0 0 82 2 1 2 2 2 1 2 86 2 1 2 2 2 1 2 88 2 1 2 2 2 1 2 84 2 1 2 2 2 1 2
28 29 29 -9 0 0 0 -9 77 1 4 2 2 1 1 1 80 1 4 2 2 1 1 1 82 1 4 2 2 2 1 1 88 1 4 1 2 1 1 1
25 25 29 -9 2 0 0 -9 88 1 5 2 1 1 1 1 91 1 5 2 1 1 1 2 93 1 5 2 2 1 1 2 98 1 5 2 1 1 1 2
11 5 10 -9 0 0 0 -9 100 2 0 2 2 2 1 2 104 2 0 2 2 2 1 2 105 2 0 2 2 2 1 2 110 2 0 2 2 2 1 2
23 0 26 -9 0 0 0 -9 91 1 6 2 2 2 1 2 94 1 6 2 2 2 1 2 96 1 6 2 2 2 1 2 100 1 6 2 2 2 1 2
30 29 29 25 2 0 0 0 68 2 1 2 2 2 1 1 71 2 1 2 2 2 1 1 73 2 1 2 2 2 1 1 76 2 1 2 2 2 1 1
30 26 26 -9 1 0 0 -9 75 2 0 2 2 2 1 1 79 2 0 2 2 2 1 1 81 2 0 2 2 2 1 1 85 2 0 2 2 2 1 1
30 30 30 30 0 0 0 0 73 1 3 2 1 1 1 1 76 1 3 2 1 1 1 1 78 1 3 2 1 1 1 1 82 1 3 2 1 1 1 2
30 28 -9 -9 0 0 -9 -9 77 1 7 2 1 2 1 1 80 1 7 2 2 1 1 1 83 1 7 2 1 1 1 1 86 1 7 2 2 2 1 1
28 28 -9 -9 0 0 -9 -9 82 1 6 2 2 1 1 1 86 1 6 2 2 1 1 2 87 1 6 2 2 2 1 2 93 1 6 2 2 1 1 2
30 30 -9 -9 1 1 -9 -9 70 1 9 2 2 1 1 1 73 1 9 2 2 1 1 1 75 1 9 2 2 1 1 1 79 1 9 1 2 1 1 1
29 29 -9 -9 0 0 -9 -9 75 1 4 2 2 1 1 1 79 1 4 2 2 1 1 2 79 1 4 2 2 2 1 2 86 1 4 2 2 2 1 2
4 0 -9 -9 0 0 -9 -9 100 2 0 2 2 1 1 2 103 2 0 2 2 2 1 2 101 2 0 2 2 2 2 2 73 2 0 2 2 2 1 2
30 26 -9 30 1 0 -9 2 65 1 6 2 2 2 1 1 69 1 6 2 2 2 1 1 106 1 6 2 2 2 1 1 74 1 6 2 2 2 1 1
28 24 27 -9 0 0 0 -9 69 1 4 2 1 1 1 1 72 1 4 2 1 1 1 1 74 1 4 2 1 1 1 1 79 1 4 2 1 1 1 1
20 28 -9 29 0 0 -9 0 80 1 1 2 1 1 1 1 83 1 1 2 2 2 1 2 85 1 1 2 2 2 1 2 89 1 1 2 2 2 1 2
27 24 26 25 1 1 1 0 70 1 6 2 2 1 1 1 74 1 6 2 1 1 1 1 75 1 6 2 1 1 1 1 79 1 6 2 2 2 1 1
29 25 29 29 0 0 0 0 88 1 4 2 1 1 1 1 91 1 4 2 2 1 1 1 93 1 4 2 2 1 1 1 97 1 4 2 2 1 1 2
26 25 7 -9 2 0 0 -9 92 2 0 2 2 2 1 2 95 2 0 2 2 2 1 2 97 2 0 2 2 2 1 2 101 2 0 2 2 2 1 2
25 26 23 -9 0 0 0 -9 79 2 4 2 2 2 2 1 82 2 4 2 2 2 1 1 84 2 4 2 2 2 1 1 89 2 4 2 2 2 1 1
19 24 18 25 0 0 0 0 78 2 0 2 2 2 1 2 82 2 0 2 2 2 1 2 84 2 0 2 2 2 1 2 87 2 0 2 2 2 1 2
29 30 23 28 2 2 1 0 68 2 5 2 2 2 1 1 71 2 5 2 2 2 1 1 73 2 5 2 2 2 1 1 77 2 5 2 2 2 1 1
22 0 -9 -9 0 2 -9 -9 84 2 6 2 2 1 1 1 87 2 6 2 2 1 1 1 89 2 6 2 2 2 1 2 94 2 6 1 2 2 1 2
29 0 -9 -9 0 0 -9 -9 87 2 0 2 2 2 1 1 90 2 0 2 2 2 1 2 92 2 0 2 2 2 1 2 97 2 0 2 2 2 1 2
28 24 -9 -9 0 0 -9 -9 79 2 0 2 2 2 1 2 82 2 0 2 2 2 1 2 86 2 0 2 2 2 1 2 89 2 0 2 2 2 1 2
29 25 22 -9 0 0 0 -9 86 1 0 2 1 1 1 2 89 1 0 2 1 1 1 2 91 1 0 2 1 1 1 2 95 1 0 2 1 1 1 2
30 30 28 27 0 0 0 0 68 1 6 2 1 2 1 1 71 1 6 2 1 1 1 1 73 1 6 2 1 2 1 1 76 1 6 2 1 2 1 1
23 29 22 -9 0 0 0 -9 84 2 0 2 2 2 1 2 87 2 0 2 2 2 1 2 89 2 0 2 2 2 1 2 94 2 0 2 2 2 1 2
26 30 30 29 1 0 0 0 81 1 5 2 2 2 1 1 84 1 5 2 1 2 1 1 86 1 5 2 1 2 1 1 89 1 5 2 1 2 1 1
29 30 28 -9 0 1 0 -9 80 2 0 2 2 2 1 2 83 2 0 2 2 2 1 2 85 2 0 2 2 2 1 2 90 2 0 2 2 2 1 2
25 27 -9 -9 0 0 -9 -9 100 1 0 2 2 2 1 1 103 1 0 2 2 1 1 2 107 1 0 2 2 1 2 2 110 1 0 2 1 1 1 2
10 16 0 -9 0 0 0 -9 93 2 0 2 2 2 1 1 96 2 0 2 2 2 1 2 98 2 0 2 2 2 1 2 104 2 0 2 2 2 2 2
28 0 -9 -9 0 0 -9 -9 80 1 3 2 2 1 1 2 84 1 3 1 2 2 1 2 86 1 3 1 2 2 1 1 90 1 3 1 2 2 1 1
29 26 -9 28 1 0 -9 0 66 2 9 2 2 2 2 1 69 2 9 2 2 2 1 1 71 2 9 2 2 2 1 1 75 2 9 2 2 2 1 1
24 22 14 -9 1 1 0 -9 77 2 2 2 2 2 1 1 80 2 2 2 2 2 1 1 82 2 2 2 2 2 1 1 86 2 2 2 2 2 1 1
29 -9 23 -9 0 -9 0 -9 67 1 4 2 1 1 2 1 87 1 4 2 1 1 2 2 72 1 4 2 1 1 1 1 77 1 4 2 2 1 1 1
22 22 25 -9 0 0 0 -9 85 2 0 2 2 2 1 2 88 2 0 2 2 2 1 2 90 2 0 2 2 2 1 2 95 2 0 2 2 2 1 2
27 15 -9 -9 1 0 -9 -9 92 2 0 2 2 2 1 2 95 2 0 2 2 2 1 2 97 2 0 2 2 2 1 2 102 2 0 2 2 2 1 2
28 29 30 29 0 0 0 0 69 1 4 2 1 2 1 1 72 1 4 2 1 1 1 1 74 1 4 2 1 1 1 1 77 1 4 2 1 2 1 1
29 30 30 -9 0 0 0 -9 73 1 6 2 2 2 1 1 76 1 6 1 2 2 1 1 78 1 6 1 2 2 1 1 82 1 6 1 2 2 1 1
29 27 29 28 0 0 2 0 79 2 0 1 2 2 1 2 83 2 0 1 2 2 1 2 85 2 0 1 2 2 1 2 88 2 0 1 2 2 1 2
29 30 -9 30 0 0 -9 0 65 2 4 2 2 2 1 1 68 2 4 2 2 2 1 1 70 2 4 2 2 2 1 1 74 2 4 2 2 2 1 1
26 27 21 22 0 0 0 0 67 2 0 2 2 2 1 1 70 2 0 1 2 2 2 1 73 2 0 1 2 2 2 1 77 2 0 2 2 2 1 1
27 20 -9 -9 0 0 -9 -9 99 1 2 2 1 2 1 2 102 1 2 1 2 2 1 2 104 1 2 1 1 2 1 2 110 1 2 1 2 2 1 2
26 27 21 29 0 0 0 0 67 2 0 2 2 2 1 1 71 2 0 2 2 2 1 2 73 2 0 2 2 2 2 2 78 2 0 2 2 2 1 2
20 25 -9 -9 0 0 -9 -9 89 1 1 2 1 2 1 2 92 1 1 2 2 2 1 2 95 1 1 2 2 2 1 2 99 1 1 2 2 2 1 2
28 17 19 18 0 0 0 0 67 1 8 2 2 2 1 1 70 1 8 1 2 2 1 1 73 1 8 1 2 2 1 1 77 1 8 2 2 2 1 2
28 27 25 27 0 0 1 0 65 2 4 2 2 2 1 1 68 2 4 1 2 2 1 1 71 2 4 1 2 2 1 1 75 2 4 2 2 2 1 1
29 26 26 -9 2 2 2 -9 65 2 7 1 2 2 1 2 68 2 7 1 2 2 1 2 71 2 7 1 2 2 1 2 75 2 7 1 2 2 1 2
23 23 14 12 0 0 0 0 66 1 2 2 2 1 1 1 69 1 2 1 2 2 1 1 72 1 2 1 2 2 1 1 76 1 2 2 2 2 1 1
30 27 -9 -9 2 2 -9 -9 65 1 10 1 1 2 1 1 68 1 10 1 1 2 1 1 70 1 10 1 1 2 1 1 75 1 10 1 1 2 1 1
28 15 24 -9 0 0 0 -9 91 2 0 2 2 2 1 2 94 2 0 2 2 2 2 2 97 2 0 2 2 2 1 2 100 2 0 2 2 2 1 2
21 18 -9 -9 0 0 -9 -9 99 2 0 1 2 2 1 2 102 2 0 1 2 2 2 2 103 2 0 1 2 2 1 2 108 2 0 1 2 2 1 2
28 28 0 -9 0 0 0 -9 83 2 0 2 2 2 2 1 86 2 0 2 2 2 2 2 88 2 0 2 2 2 1 2 93 2 0 2 2 2 1 2
29 26 -9 -9 0 0 -9 -9 96 2 0 2 2 2 1 2 99 2 0 2 2 2 1 2 101 2 0 2 2 2 1 2 106 2 0 2 2 2 1 2
27 29 -9 -9 2 0 -9 -9 83 1 4 2 2 2 1 2 86 1 4 2 2 2 2 2 89 1 4 2 2 2 2 2 93 1 4 2 2 2 1 2
12 18 -9 -9 0 0 -9 -9 100 2 0 2 2 1 1 2 103 2 0 2 2 1 1 2 106 2 0 2 2 1 2 2 110 2 0 2 2 1 1 2
23 26 -9 -9 0 0 -9 -9 107 1 8 2 2 1 2 2 110 1 8 2 2 1 2 2 83 1 8 2 2 2 1 2 114 1 8 2 2 1 2 2
11 19 -9 -9 0 0 -9 -9 88 2 0 2 2 2 2 1 91 2 0 2 2 2 1 1 96 2 0 2 2 2 1 1 97 2 0 2 2 2 1 2
9 25 -9 -9 0 0 -9 -9 87 1 0 2 2 2 2 1 90 1 0 2 2 2 1 2 91 1 0 2 2 2 2 2 98 1 0 2 2 2 1 2
29 9 -9 -9 0 0 -9 -9 88 1 0 2 1 2 2 2 91 1 0 2 2 2 2 2 94 1 0 2 1 2 1 2 98 1 0 2 2 2 1 2
22 6 20 -9 0 0 0 -9 84 1 0 2 2 2 2 1 88 1 0 2 2 2 2 2 90 1 0 2 2 2 1 2 94 1 0 2 2 2 1 2
1 0 -9 -9 0 0 -9 -9 86 1 13 2 2 1 1 1 89 1 13 2 1 2 2 1 91 1 13 2 1 2 1 1 95 1 13 2 2 2 1 1
16 11 -9 -9 0 0 -9 -9 89 2 0 2 2 2 1 2 92 2 0 2 2 1 2 2 94 2 0 2 2 2 1 2 99 2 0 2 2 2 1 2
17 26 -9 -9 0 0 -9 -9 85 1 4 2 2 1 1 1 88 1 4 2 2 2 2 2 91 1 4 2 2 1 2 2 96 1 4 2 2 2 2 2
22 24 -9 -9 0 0 -9 -9 89 1 5 2 1 2 2 2 92 1 5 2 1 2 2 2 95 1 5 2 1 2 2 2 98 1 5 2 2 2 2 2
18 12 -9 -9 0 0 -9 -9 96 2 0 2 2 2 2 2 99 2 0 2 2 2 2 2 102 2 0 2 2 2 2 2 106 2 0 2 2 2 1 2
11 15 -9 -9 0 0 -9 -9 90 2 0 2 2 2 2 2 93 2 0 2 2 2 2 2 95 2 0 2 2 2 1 2 99 2 0 2 2 2 1 2
29 29 -9 -9 0 2 -9 -9 90 1 10 2 1 1 1 2 93 1 10 2 1 2 1 2 96 1 10 2 2 2 2 2 99 1 10 2 1 2 1 2
6 17 -9 -9 0 0 -9 -9 91 2 0 2 2 2 2 2 94 2 0 2 2 2 2 2 97 2 0 2 2 2 1 2 101 2 0 2 2 2 1 2
26 25 21 -9 0 0 0 -9 85 1 2 2 2 2 2 2 88 1 2 2 2 2 2 2 91 1 2 2 2 2 2 2 95 1 2 2 2 2 1 2
27 29 -9 -9 0 0 -9 -9 83 2 0 2 2 2 1 2 86 2 0 2 2 2 1 2 87 2 0 2 2 2 1 2 93 2 0 2 2 2 2 2
25 19 0 -9 0 0 0 -9 81 2 0 2 2 2 1 2 84 2 0 2 2 2 1 2 87 2 0 2 2 2 1 2 91 2 0 2 2 2 1 2
29 25 22 -9 0 0 0 -9 84 2 0 2 2 2 1 2 87 2 0 2 2 2 1 2 90 2 0 2 2 2 1 2 94 2 0 2 2 2 1 2
21 -9 15 -9 0 -9 0 -9 91 1 0 2 2 2 1 2 71 1 0 2 2 2 1 2 97 1 0 2 2 2 1 2 101 1 0 2 2 2 1 2
17 16 -9 -9 0 0 -9 -9 104 2 0 2 2 2 1 2 107 2 0 1 2 2 1 2 108 2 0 2 2 2 1 2 115 2 0 2 2 2 1 2
28 21 -9 -9 0 0 -9 -9 100 1 3 2 2 1 1 2 103 1 3 2 1 1 1 2 105 1 3 2 2 1 1 2 111 1 3 2 1 1 1 2
28 24 27 13 0 0 0 0 81 2 0 2 2 2 1 2 84 2 0 2 2 2 1 2 86 2 0 2 2 2 1 2 91 2 0 2 2 2 1 2
25 20 -9 -9 0 0 -9 -9 92 2 0 2 2 2 1 2 95 2 0 2 2 2 1 2 97 2 0 1 2 2 1 2 103 2 0 1 2 2 1 2
18 26 11 0 0 0 0 0 90 1 0 2 1 2 1 2 93 1 0 2 1 2 1 2 95 1 0 2 2 2 1 2 100 1 0 2 1 2 1 2
10 22 -9 -9 0 0 -9 -9 92 2 0 2 2 2 1 2 95 2 0 2 2 1 1 2 97 2 0 2 2 2 1 2 103 2 0 2 2 2 1 2
27 29 29 -9 0 0 0 -9 85 2 0 2 2 2 1 1 88 2 0 2 2 2 2 1 91 2 0 1 2 2 1 2 94 2 0 1 2 2 1 2
21 19 -9 -9 0 0 -9 -9 86 2 0 2 2 2 1 2 89 2 0 2 2 2 2 2 92 2 0 2 2 2 1 2 96 2 0 2 2 2 1 2
23 26 -9 -9 0 0 -9 -9 85 2 0 2 2 2 1 1 88 2 0 2 2 2 1 2 85 2 0 2 2 2 1 2 94 2 0 2 2 2 2 2
11 26 -9 -9 0 0 -9 -9 86 2 0 2 2 2 1 2 89 2 0 2 2 2 1 2 93 2 0 2 2 2 1 2 96 2 0 1 2 2 1 2
25 16 -9 -9 0 0 -9 -9 85 2 0 2 2 2 2 2 88 2 0 2 2 2 1 2 91 2 0 2 2 2 1 2 93 2 0 2 2 2 1 2
26 23 -9 -9 0 0 -9 -9 85 2 0 2 2 2 1 2 88 2 0 2 2 2 1 2 91 2 0 2 2 2 1 2 95 2 0 2 2 2 1 2
28 27 -9 -9 0 0 -9 -9 88 1 7 2 2 1 1 1 91 1 7 2 2 1 1 2 94 1 7 2 2 1 1 1 98 1 7 2 2 1 1 2
29 20 -9 -9 1 0 -9 -9 92 1 6 2 2 1 1 2 95 1 6 2 2 1 2 2 97 1 6 2 2 2 1 2 102 1 6 2 2 2 1 2
29 29 29 -9 0 0 0 -9 84 1 0 2 1 1 2 1 87 1 0 2 1 1 2 2 90 1 0 2 1 1 2 2 93 1 0 2 2 2 1 2
11 20 6 -9 0 0 0 -9 92 2 0 2 2 2 1 2 95 2 0 2 2 2 1 2 98 2 0 2 2 2 1 2 102 2 0 2 2 2 1 2
21 10 -9 -9 0 0 -9 -9 98 1 0 2 2 2 1 2 101 1 0 2 2 1 1 2 105 1 0 2 2 2 1 2 109 1 0 2 2 2 1 2
26 0 -9 -9 0 0 -9 -9 100 2 0 2 2 2 1 2 103 2 0 2 2 2 1 2 108 2 0 2 2 2 1 2 110 2 0 2 2 2 1 2
24 30 -9 -9 0 0 -9 -9 89 2 0 2 2 2 1 2 92 2 0 2 2 2 1 2 96 2 0 2 2 2 1 2 98 2 0 2 2 2 1 2
30 23 -9 -9 0 0 -9 -9 88 2 0 2 2 2 1 2 91 2 0 2 2 2 1 2 95 2 0 2 2 2 2 2 98 2 0 2 1 2 1 2
25 22 -9 -9 0 0 -9 -9 101 2 0 1 2 1 1 2 104 2 0 1 2 2 1 2 107 2 0 1 2 2 1 2 111 2 0 1 2 2 1 2
28 30 -9 -9 0 0 -9 -9 101 1 15 1 2 2 1 2 104 1 15 1 2 2 1 2 97 1 15 1 2 2 1 2 110 1 15 1 2 2 1 2
27 9 20 -9 2 2 0 -9 103 2 0 2 2 2 1 2 106 2 0 2 2 2 1 2 109 2 0 2 2 2 1 2 115 2 0 2 2 2 1 2
29 5 -9 -9 0 0 -9 -9 90 1 0 2 2 2 1 2 93 1 0 2 2 2 1 2 96 1 0 2 2 2 1 2 101 1 0 2 2 2 1 2
24 19 -9 -9 0 0 -9 -9 89 2 0 1 2 2 1 2 92 2 0 1 2 2 1 2 96 2 0 1 2 2 1 2 99 2 0 1 2 2 1 2
21 22 -9 -9 2 0 -9 -9 102 2 0 2 2 2 1 2 105 2 0 2 2 2 1 2 92 2 0 2 2 2 1 2 110 2 0 2 2 2 1 2
25 28 22 -9 0 0 0 -9 84 2 0 2 2 2 1 2 87 2 0 2 2 2 1 2 90 2 0 2 2 2 1 2 95 2 0 2 2 2 1 2
22 0 -9 -9 0 0 -9 -9 90 2 0 1 2 2 1 2 93 2 0 1 2 2 1 2 96 2 0 1 2 2 1 2 100 2 0 1 2 2 1 2
29 27 27 -9 1 2 0 -9 80 2 0 2 2 2 1 1 83 2 0 2 2 2 1 2 86 2 0 2 2 2 1 2 91 2 0 2 2 2 1 2
27 12 4 -9 0 0 0 -9 86 2 0 2 2 2 1 2 89 2 0 2 2 2 1 2 92 2 0 2 2 2 1 2 95 2 0 2 2 2 1 2
29 26 26 28 2 1 1 0 66 1 6 2 1 1 1 1 70 1 6 1 1 2 1 1 72 1 6 1 1 2 1 1 77 1 6 2 1 2 1 1
27 25 -9 -9 0 0 -9 -9 84 2 0 2 2 2 1 2 87 2 0 2 2 2 1 2 90 2 0 2 2 2 1 2 94 2 0 2 2 2 1 2
22 12 -9 -9 0 0 -9 -9 89 1 1 2 1 1 1 2 92 1 1 2 1 1 2 2 94 1 1 2 2 1 1 2 98 1 1 2 1 1 1 2
28 23 -9 -9 0 1 -9 -9 86 2 0 2 2 2 2 2 89 2 0 2 2 1 1 2 91 2 0 2 2 2 2 2 95 2 0 1 2 2 1 2
27 23 -9 -9 0 0 -9 -9 87 2 0 2 2 2 1 1 90 2 0 2 2 2 2 1 92 2 0 2 2 2 1 1 96 2 0 2 2 2 1 2
29 26 28 25 0 0 0 0 80 2 0 2 2 2 1 2 83 2 0 2 2 2 1 2 86 2 0 2 2 2 1 2 90 2 0 2 2 2 1 2
29 30 28 -9 1 0 2 -9 66 2 0 2 2 2 1 1 69 2 0 2 2 2 2 1 72 2 0 2 2 2 1 1 75 2 0 2 2 2 1 1
30 30 29 29 1 1 0 1 66 1 7 2 2 1 1 1 69 1 7 2 2 1 1 1 72 1 7 2 2 1 1 1 77 1 7 2 2 1 1 1
29 30 27 0 2 2 2 0 65 1 6 2 1 1 1 1 68 1 6 2 1 1 2 1 71 1 6 2 1 1 1 1 75 1 6 2 2 2 1 1
29 29 25 23 0 0 0 0 67 1 4 2 1 2 1 2 70 1 4 2 2 2 1 2 73 1 4 2 2 2 1 2 77 1 4 2 2 2 1 2
29 25 24 -9 0 0 0 -9 65 2 0 2 2 2 1 1 69 2 0 2 2 2 1 1 71 2 0 2 2 2 1 1 76 2 0 2 2 2 1 1
29 24 24 -9 0 0 0 -9 81 1 3 2 2 2 1 1 84 1 3 2 2 1 1 1 87 1 3 2 2 2 1 1 90 1 3 1 2 2 1 1
16 9 5 -9 0 0 0 -9 91 2 0 2 2 2 1 2 94 2 0 2 2 2 1 2 97 2 0 2 2 2 1 2 100 2 0 2 2 2 1 2
28 20 23 -9 0 0 0 -9 96 2 0 2 1 2 2 2 99 2 0 2 2 2 1 2 102 2 0 2 2 2 1 2 106 2 0 2 2 2 2 2
10 18 -9 -9 1 0 -9 -9 92 2 0 2 2 2 1 2 95 2 0 2 2 2 2 2 99 2 0 2 2 2 1 2 103 2 0 2 2 2 1 2
18 29 26 -9 0 0 0 -9 93 1 0 2 2 1 1 2 96 1 0 2 2 2 1 2 99 1 0 2 2 2 1 2 104 1 0 2 2 2 1 2
9 15 -9 -9 0 0 -9 -9 94 2 0 2 2 2 1 2 97 2 0 2 2 2 1 2 99 2 0 2 2 2 1 2 102 2 0 2 2 1 1 2
26 29 27 -9 0 0 0 -9 94 2 1 2 2 1 1 2 97 2 1 2 2 2 1 2 100 2 1 2 2 2 2 2 104 2 1 2 2 2 2 2
11 9 -9 -9 0 0 -9 -9 91 1 0 2 1 2 1 2 94 1 0 2 2 2 2 2 94 1 0 2 2 2 1 2 100 1 0 2 2 2 1 2
17 18 -9 -9 0 0 -9 -9 91 2 0 2 2 2 1 2 94 2 0 2 2 2 1 2 97 2 0 2 1 2 1 2 101 2 0 2 1 2 1 2
24 -9 27 -9 2 -9 1 -9 87 2 0 2 2 2 1 1 74 2 0 2 2 2 2 2 93 2 0 2 2 2 1 2 97 2 0 2 2 2 1 2
24 29 15 0 2 2 0 0 80 2 0 2 2 2 1 2 83 2 0 2 1 2 1 1 86 2 0 2 1 2 1 1 90 2 0 1 2 2 1 2
21 20 13 -9 2 2 0 -9 89 2 0 2 2 2 1 2 92 2 0 2 2 2 1 2 95 2 0 2 2 2 1 2 99 2 0 2 2 2 1 2
10 14 -9 -9 0 0 -9 -9 104 2 0 2 2 2 1 2 107 2 0 2 2 2 1 2 109 2 0 2 2 2 1 2 113 2 0 1 2 2 1 2
28 27 24 -9 2 2 2 -9 86 1 3 2 2 2 1 1 89 1 3 2 2 2 1 2 92 1 3 2 2 2 1 2 96 1 3 2 2 2 1 2
19 22 10 -9 0 0 0 -9 101 2 0 1 2 2 1 2 104 2 0 1 2 2 1 2 107 2 0 1 2 2 1 2 97 2 0 1 2 2 1 2
30 29 30 30 0 0 0 0 65 1 8 2 2 2 1 1 68 1 8 2 2 2 1 1 71 1 8 2 2 1 2 1 75 1 8 2 2 1 1 1
30 30 29 29 0 0 0 0 66 2 2 2 2 2 2 2 69 2 2 2 2 2 1 2 71 2 2 2 2 2 2 2 76 2 2 2 2 2 1 2
21 29 -9 -9 0 0 -9 -9 91 2 0 2 2 2 1 2 94 2 0 2 2 2 1 2 96 2 0 2 2 2 1 2 101 2 0 2 2 2 1 2
5 29 -9 -9 0 0 -9 -9 97 2 0 2 2 2 1 2 100 2 0 2 2 2 1 2 100 2 0 2 2 2 1 2 106 2 0 2 2 2 1 2
26 29 27 -9 0 0 0 -9 93 2 0 2 2 2 1 2 96 2 0 2 2 2 1 2 99 2 0 2 2 2 1 2 103 2 0 1 2 2 1 2
29 29 23 -9 0 0 0 -9 91 1 3 2 2 2 1 2 94 1 3 2 2 2 1 2 96 1 3 2 2 2 1 2 101 1 3 1 2 2 1 2
29 30 29 -9 2 1 0 -9 92 1 0 2 2 2 2 1 95 1 0 2 2 1 1 2 98 1 0 2 2 1 1 2 102 1 0 2 2 1 1 2
21 24 -9 -9 0 0 -9 -9 90 1 0 2 2 2 2 2 93 1 0 2 2 2 1 2 95 1 0 2 2 2 2 2 99 1 0 2 2 2 1 2
29 27 -9 -9 0 0 -9 -9 81 1 6 2 1 2 1 2 84 1 6 2 1 2 1 2 88 1 6 2 1 2 1 2 91 1 6 2 2 2 1 2
27 25 29 -9 0 0 0 -9 81 2 0 2 2 2 1 2 84 2 0 2 2 2 1 2 87 2 0 2 2 2 1 2 91 2 0 2 2 2 1 2
18 29 30 -9 0 1 0 -9 94 1 5 2 2 2 1 2 97 1 5 2 1 2 1 1 100 1 5 2 1 2 2 1 102 1 5 2 1 2 2 1
19 1 -9 -9 0 0 -9 -9 102 2 0 2 2 2 1 2 105 2 0 2 2 2 1 2 107 2 0 2 2 2 1 2 111 2 0 2 2 2 1 2
24 20 -9 -9 2 0 -9 -9 89 2 0 2 2 2 1 2 92 2 0 2 2 2 2 2 93 2 0 2 2 2 1 2 98 2 0 2 2 2 1 2
29 27 -9 -9 0 0 -9 -9 90 2 0 2 2 2 1 2 93 2 0 2 2 2 1 2 96 2 0 2 2 2 1 2 100 2 0 2 2 2 1 2
2 2 -9 -9 0 0 -9 -9 106 2 0 1 2 2 2 2 109 2 0 1 2 2 2 2 109 2 0 1 2 2 1 2 87 2 0 1 2 1 2 2
23 22 3 -9 0 0 0 -9 96 2 0 2 2 2 1 2 99 2 0 2 2 1 1 2 102 2 0 2 2 2 1 2 107 2 0 2 2 2 1 2
30 5 12 -9 0 0 0 -9 94 1 0 2 2 2 2 1 97 1 0 2 2 2 1 2 100 1 0 2 2 2 2 2 104 1 0 2 1 2 1 2
24 0 -9 -9 0 0 -9 -9 93 1 5 2 1 2 1 2 96 1 5 2 2 2 1 2 100 1 5 2 2 2 1 2 102 1 5 2 2 2 1 2
12 15 -9 -9 0 0 -9 -9 100 2 0 2 2 2 1 2 103 2 0 2 2 1 1 2 82 2 0 2 2 2 1 2 108 2 0 2 2 1 2 2
2 17 -9 -9 0 0 -9 -9 101 2 0 2 2 2 1 2 104 2 0 2 2 2 1 2 107 2 0 2 2 2 1 2 111 2 0 2 2 2 1 2
18 30 -9 -9 2 0 -9 -9 98 1 10 2 1 1 2 2 101 1 10 2 1 1 1 2 105 1 10 2 1 1 1 2 106 1 10 2 2 2 1 2
13 19 -9 -9 0 0 -9 -9 88 1 0 1 1 2 1 1 91 1 0 1 1 2 1 2 94 1 0 1 1 2 1 2 98 1 0 1 2 2 1 1
2 23 -9 -9 0 0 -9 -9 101 2 0 2 2 2 1 2 104 2 0 2 2 2 1 2 109 2 0 2 2 2 1 2 111 2 0 2 2 2 1 2
13 3 -9 -9 0 0 -9 -9 96 2 0 2 2 2 1 1 99 2 0 2 2 2 2 2 100 2 0 2 1 1 1 2 106 2 0 2 1 1 1 2
27 24 9 -9 0 0 1 -9 89 2 0 1 2 2 2 2 92 2 0 1 2 2 1 2 95 2 0 1 2 2 1 2 99 2 0 1 2 2 1 2
23 0 -9 -9 0 0 -9 -9 88 2 1 2 2 2 1 2 91 2 1 2 2 2 1 2 95 2 1 2 2 2 1 2 97 2 1 2 2 2 1 2
22 29 29 -9 1 0 0 -9 86 2 0 2 2 2 1 1 89 2 0 2 2 2 1 1 91 2 0 2 2 2 1 2 94 2 0 2 2 2 1 2
29 27 -9 -9 0 1 -9 -9 96 1 1 1 2 2 1 2 99 1 1 1 2 2 2 2 99 1 1 1 2 2 2 2 105 1 1 1 2 2 1 2
20 28 -9 -9 0 0 -9 -9 88 1 5 2 2 2 2 2 91 1 5 2 2 2 1 2 94 1 5 2 2 2 1 2 98 1 5 2 2 2 1 2
18 22 0 -9 0 0 0 -9 87 2 0 2 2 2 1 2 90 2 0 2 1 1 1 2 93 2 0 2 1 2 1 2 96 2 0 2 2 2 1 2
28 29 29 11 2 1 0 0 80 1 4 2 2 1 1 1 83 1 4 2 2 1 2 1 86 1 4 2 1 1 1 1 90 1 4 2 1 1 1 1
29 27 -9 -9 1 0 -9 -9 83 2 0 2 2 2 1 2 86 2 0 2 2 2 2 2 88 2 0 2 2 2 1 2 93 2 0 2 2 2 1 2
23 17 -9 -9 0 0 -9 -9 92 2 0 2 2 2 1 2 95 2 0 2 2 2 2 2 98 2 0 2 2 2 2 2 102 2 0 2 2 2 2 2
20 6 20 25 0 0 0 0 101 1 1 2 2 2 2 2 104 1 1 2 2 2 2 2 106 1 1 2 2 2 2 2 111 1 1 2 2 2 1 1
23 3 19 -9 0 0 0 -9 105 2 0 2 2 2 1 2 108 2 0 2 2 2 1 2 110 2 0 2 2 2 1 2 114 2 0 2 2 2 1 2
30 11 25 -9 0 0 0 -9 101 2 0 2 2 2 1 2 104 2 0 2 2 2 1 2 107 2 0 2 2 2 1 2 111 2 0 2 2 2 1 2
25 17 -9 -9 1 0 -9 -9 94 2 6 1 2 2 1 2 97 2 6 1 2 2 1 2 98 2 6 1 2 2 1 2 104 2 6 1 1 2 1 2
23 24 -9 -9 0 0 -9 -9 103 2 0 2 2 2 1 2 106 2 0 2 2 2 2 2 110 2 0 2 2 2 1 2 110 2 0 2 2 2 1 2
26 26 28 -9 2 1 1 -9 85 2 0 2 2 2 1 2 88 2 0 2 2 2 1 2 90 2 0 2 2 2 1 2 94 2 0 2 2 2 1 2
16 18 11 -9 0 0 0 -9 86 2 0 2 2 2 1 1 89 2 0 2 2 2 1 2 92 2 0 2 2 2 1 2 96 2 0 2 2 2 1 2
21 27 -9 -9 0 0 -9 -9 94 1 0 2 2 2 1 2 97 1 0 2 1 2 1 2 100 1 0 2 1 2 1 2 104 1 0 2 2 2 1 2
19 3 -9 -9 0 0 -9 -9 95 1 0 2 2 2 1 2 98 1 0 2 2 2 1 2 101 1 0 2 2 2 2 2 105 1 0 1 2 2 1 2
22 24 25 -9 0 0 1 -9 82 1 0 2 2 2 1 2 85 1 0 2 2 2 1 2 88 1 0 2 2 2 1 2 93 1 0 2 2 2 1 2
16 12 -9 -9 0 0 -9 -9 92 2 0 2 2 2 1 2 95 2 0 2 2 2 1 2 100 2 0 2 2 2 1 2 103 2 0 2 2 2 1 2
25 29 28 -9 0 0 1 -9 67 2 9 2 2 2 1 1 70 2 9 2 2 2 1 1 72 2 9 2 2 2 1 1 77 2 9 2 2 2 1 1
26 28 29 26 0 0 0 0 66 1 3 2 1 2 1 1 68 1 3 2 1 2 1 1 71 1 3 2 1 2 1 1 76 1 3 2 2 2 1 1
30 30 28 30 1 0 2 0 67 1 8 1 1 2 1 1 70 1 8 1 1 2 1 1 73 1 8 1 1 1 1 1 78 1 8 1 1 1 1 1
28 29 28 -9 0 0 1 -9 65 2 6 2 2 2 1 1 68 2 6 2 2 2 2 1 71 2 6 2 2 2 1 1 75 2 6 2 2 2 1 1
23 22 -9 -9 0 0 -9 -9 101 2 0 2 2 2 1 2 104 2 0 2 2 2 1 2 100 2 0 2 2 2 1 2 111 2 0 2 2 2 2 2
27 25 -9 -9 0 0 -9 -9 103 2 0 2 2 2 1 2 106 2 0 2 2 2 1 2 108 2 0 2 2 2 1 2 111 2 0 2 2 2 1 2
24 0 -9 -9 0 0 -9 -9 95 1 7 2 2 2 2 2 98 1 7 2 1 2 2 2 104 1 7 2 1 1 2 2 105 1 7 1 1 2 1 2
25 24 29 17 0 0 0 0 82 1 5 2 2 2 1 1 85 1 5 2 2 2 1 1 87 1 5 2 2 2 1 2 92 1 5 1 2 2 1 2
28 24 -9 -9 0 0 -9 -9 90 1 0 2 1 2 1 2 93 1 0 2 1 2 1 2 95 1 0 2 1 2 1 2 100 1 0 2 2 2 1 2
25 29 24 27 0 0 0 0 80 2 2 2 2 2 1 2 83 2 2 2 2 2 1 2 86 2 2 2 2 2 1 2 90 2 2 2 2 2 1 2
24 25 15 -9 0 0 0 -9 86 2 0 2 2 2 2 1 89 2 0 2 2 2 1 2 91 2 0 2 2 2 1 2 96 2 0 2 2 2 1 2
30 8 -9 -9 0 0 -9 -9 93 2 0 2 2 2 1 2 95 2 0 2 2 2 1 2 98 2 0 2 2 1 1 2 104 2 0 2 2 2 1 2
29 28 29 -9 0 0 0 -9 81 1 13 2 2 2 1 2 84 1 13 2 2 1 1 2 87 1 13 2 2 2 1 2 91 1 13 1 2 2 1 2
10 15 -9 -9 0 0 -9 -9 92 2 0 2 2 1 1 2 95 2 0 2 2 2 1 2 99 2 0 2 2 1 1 2 101 2 0 2 2 2 1 2
26 22 -9 -9 0 0 -9 -9 86 1 8 2 2 2 1 1 89 1 8 2 2 2 1 1 90 1 8 2 2 2 1 1 89 1 8 2 2 2 1 1
29 29 -9 -9 0 0 -9 -9 85 1 5 2 1 2 2 2 88 1 5 2 2 2 1 2 91 1 5 2 1 2 2 2 94 1 5 2 2 2 1 2
24 28 19 -9 0 0 0 -9 94 2 0 2 2 2 1 2 97 2 0 2 2 2 1 2 100 2 0 2 2 2 1 2 104 2 0 2 2 2 1 2
29 10 11 -9 0 0 0 -9 94 1 3 2 2 2 1 2 97 1 3 2 2 2 1 2 99 1 3 2 2 2 1 2 104 1 3 2 2 2 1 2
19 -9 10 -9 0 -9 0 -9 95 2 0 2 2 2 1 2 92 2 0 2 2 2 1 2 101 2 0 2 2 2 1 2 105 2 0 1 2 2 1 2
22 0 -9 -9 0 0 -9 -9 97 2 0 2 2 2 1 2 100 2 0 2 2 2 1 2 102 2 0 2 2 2 1 2 105 2 0 2 2 2 1 2
16 25 -9 -9 0 1 -9 -9 91 1 5 2 2 2 1 1 94 1 5 2 2 2 1 2 98 1 5 2 2 2 1 2 101 1 5 2 2 2 1 2
24 27 0 -9 1 0 0 -9 86 1 0 2 2 2 2 1 89 1 0 2 2 2 1 1 91 1 0 2 2 2 2 1 95 1 0 2 2 2 1 1
28 20 2 -9 0 0 0 -9 89 2 0 2 2 2 2 2 92 2 0 2 2 2 1 2 95 2 0 2 2 2 1 2 99 2 0 2 2 2 1 2
27 27 -9 -9 0 0 -9 -9 91 2 0 2 2 2 1 2 94 2 0 2 2 2 1 2 93 2 0 2 2 2 1 2 99 2 0 2 2 2 1 2
4 10 -9 -9 0 0 -9 -9 102 2 0 2 2 2 2 2 105 2 0 2 2 2 1 2 107 2 0 2 2 2 1 2 112 2 0 2 2 2 1 2
29 26 -9 -9 0 0 -9 -9 79 2 0 2 2 2 1 2 82 2 0 2 2 2 1 2 84 2 0 2 2 2 1 2 89 2 0 2 1 2 1 2
28 29 -9 0 0 0 -9 0 71 2 6 2 2 2 1 2 74 2 6 2 2 2 2 2 77 2 6 2 2 2 1 2 81 2 6 2 2 2 1 2
29 29 28 -9 0 0 0 -9 78 2 10 2 2 2 1 2 81 2 10 2 2 2 1 2 84 2 10 2 2 2 2 2 87 2 10 2 2 2 1 2
27 29 -9 19 0 0 -9 0 67 2 0 2 2 2 1 1 70 2 0 2 2 2 1 1 73 2 0 2 2 2 1 1 77 2 0 2 2 2 1 1
26 26 -9 -9 2 1 -9 -9 81 1 4 2 1 2 1 1 84 1 4 2 1 2 1 1 86 1 4 2 1 2 1 1 90 1 4 2 2 2 1 1
29 25 27 -9 0 0 0 -9 75 2 0 2 2 2 1 2 78 2 0 2 2 2 1 2 81 2 0 2 2 2 1 2 85 2 0 2 2 2 1 2
29 29 29 -9 0 0 0 -9 77 1 0 2 2 2 1 1 80 1 0 2 2 2 1 2 82 1 0 2 2 2 1 2 87 1 0 2 2 2 1 2
28 30 27 26 2 2 2 0 81 1 2 2 1 2 2 1 84 1 2 2 2 2 1 1 87 1 2 2 2 2 1 1 91 1 2 2 2 2 1 2
29 27 27 21 0 0 0 0 80 2 0 2 2 2 2 2 83 2 0 2 2 2 1 2 86 2 0 2 2 2 2 2 90 2 0 2 2 2 1 2
22 29 29 15 0 0 0 0 80 2 0 2 2 2 2 2 83 2 0 2 2 2 1 2 86 2 0 2 2 2 1 2 90 2 0 2 2 2 1 2
26 27 30 -9 0 0 0 -9 72 1 7 2 2 2 1 1 75 1 7 1 2 1 1 1 77 1 7 2 2 1 1 1 80 1 7 2 2 2 1 1
14 18 15 5 0 0 0 0 75 1 0 2 2 2 1 2 78 1 0 2 2 2 1 2 81 1 0 2 2 2 1 2 85 1 0 2 2 2 1 2
20 22 -9 -9 0 0 -9 -9 70 2 0 2 2 2 2 1 73 2 0 2 2 2 2 1 74 2 0 2 2 2 1 1 79 2 0 2 2 1 1 1
27 0 -9 -9 2 0 -9 -9 85 2 0 2 2 2 1 2 88 2 0 2 2 2 1 2 91 2 0 2 2 2 1 2 93 2 0 2 2 2 2 2
29 29 16 -9 1 1 0 -9 77 2 0 2 2 2 1 2 80 2 0 2 2 2 1 2 83 2 0 2 2 2 1 2 86 2 0 2 2 2 1 2
30 29 27 -9 1 1 1 -9 76 1 2 2 2 2 1 1 79 1 2 2 1 2 1 1 82 1 2 2 2 2 1 1 85 1 2 2 2 2 2 1
28 25 27 28 1 0 0 0 86 2 2 1 2 2 1 2 89 2 2 1 2 2 1 2 91 2 2 1 2 2 1 2 96 2 2 1 2 2 1 2
26 29 18 -9 0 0 0 -9 75 2 0 2 2 2 2 2 78 2 0 2 2 2 1 2 81 2 0 2 2 2 1 2 85 2 0 2 2 2 1 2
28 24 29 29 0 0 0 0 80 1 5 1 2 2 1 2 83 1 5 1 2 2 1 2 86 1 5 1 2 2 1 2 90 1 5 1 2 2 1 2
29 29 30 30 2 0 1 2 76 2 0 2 2 2 1 1 79 2 0 2 2 2 1 1 82 2 0 2 2 2 1 1 86 2 0 2 2 2 1 1
29 28 -9 -9 2 0 -9 -9 74 2 0 1 2 2 1 1 77 2 0 1 2 2 1 1 81 2 0 1 2 2 1 2 84 2 0 1 2 2 2 2
28 29 -9 -9 0 0 -9 -9 72 1 9 2 1 2 1 1 75 1 9 1 1 2 1 1 78 1 9 1 2 2 1 1 82 1 9 1 2 2 1 1
21 30 20 -9 2 2 0 -9 83 2 0 2 2 1 2 2 86 2 0 2 2 2 1 2 89 2 0 2 2 2 1 2 95 2 0 2 2 2 1 2
25 28 26 -9 0 0 0 -9 79 2 0 2 2 2 1 2 82 2 0 2 2 2 1 2 85 2 0 2 2 2 1 2 88 2 0 2 2 2 1 2
26 27 29 22 0 0 0 0 86 2 0 2 2 2 1 2 89 2 0 2 2 2 1 2 92 2 0 2 2 2 1 2 96 2 0 2 2 2 1 2
28 8 -9 -9 0 0 -9 -9 83 1 0 2 2 2 2 1 86 1 0 2 2 2 2 1 89 1 0 2 2 2 2 1 93 1 0 2 2 2 2 1
28 16 -9 -9 0 0 -9 -9 83 1 6 2 2 2 2 2 86 1 6 2 2 2 1 2 89 1 6 2 2 2 1 2 94 1 6 2 2 2 1 2
29 29 29 29 0 0 0 0 76 2 0 2 2 2 1 2 79 2 0 2 2 2 1 2 82 2 0 2 2 2 1 2 86 2 0 2 2 2 1 2
29 27 29 -9 1 0 0 -9 78 1 0 2 2 2 1 1 81 1 0 2 2 2 2 1 84 1 0 2 2 2 1 1 87 1 0 2 2 2 2 1
28 26 27 -9 0 0 0 -9 71 2 0 2 2 2 1 1 74 2 0 2 2 2 2 1 77 2 0 2 2 2 2 1 81 2 0 2 2 2 1 1
23 27 -9 -9 0 0 -9 -9 83 1 0 2 2 2 2 1 86 1 0 2 2 2 1 1 88 1 0 2 2 2 1 1 93 1 0 2 2 2 1 1
29 11 -9 -9 1 0 -9 -9 77 2 0 2 2 2 1 1 80 2 0 2 2 2 1 1 102 2 0 2 2 2 2 1 89 2 0 2 2 2 1 1
16 24 -9 -9 0 0 -9 -9 106 2 0 2 2 2 1 2 109 2 0 2 2 2 1 2 111 2 0 2 2 2 1 2 87 2 0 2 2 2 1 2
24 27 -9 -9 1 0 -9 -9 79 2 6 2 2 2 1 1 82 2 6 2 2 2 2 1 85 2 6 2 2 2 1 2 88 2 6 2 2 2 1 1
28 28 29 -9 0 0 0 -9 71 1 3 2 2 2 1 2 74 1 3 2 2 2 2 2 77 1 3 2 2 2 2 2 81 1 3 2 2 2 1 2
10 30 -9 -9 0 0 -9 -9 79 2 0 2 2 2 1 2 83 2 0 2 2 2 1 2 85 2 0 2 2 2 1 2 89 2 0 2 2 2 1 2
26 30 24 -9 0 0 0 -9 72 1 0 2 1 2 1 1 75 1 0 2 2 2 1 1 78 1 0 2 1 2 1 1 81 1 0 2 2 2 1 1
29 27 26 21 0 0 0 0 74 2 0 2 2 2 1 2 77 2 0 2 2 2 1 2 80 2 0 2 2 2 1 2 84 2 0 2 2 2 1 2
21 3 0 -9 0 0 0 -9 73 2 3 2 2 2 1 2 76 2 3 2 2 2 1 2 79 2 3 2 2 2 2 2 82 2 3 2 2 2 2 2
28 23 27 25 0 0 0 0 73 2 0 2 2 2 1 2 76 2 0 2 2 2 1 2 78 2 0 2 2 2 1 2 83 2 0 2 2 2 2 2
29 16 -9 -9 0 0 -9 -9 79 1 0 2 2 2 1 1 82 1 0 2 2 2 1 2 86 1 0 2 2 2 1 2 90 1 0 2 2 2 1 2
30 27 26 27 0 0 1 0 75 1 5 2 1 2 1 2 78 1 5 2 1 1 1 2 81 1 5 2 2 2 1 2 85 1 5 2 2 2 1 2
28 26 -9 -9 1 0 -9 -9 81 2 0 2 2 2 1 2 84 2 0 2 2 2 1 2 84 2 0 2 2 2 1 2 89 2 0 2 2 2 1 2
7 10 -9 -9 0 0 -9 -9 84 2 0 2 2 2 2 1 87 2 0 2 2 2 2 1 89 2 0 2 2 2 1 1 94 2 0 1 2 2 2 2
25 18 28 -9 0 0 0 -9 79 2 0 2 2 2 1 1 81 2 0 2 2 2 1 1 84 2 0 2 2 2 1 2 88 2 0 1 2 2 1 2
27 29 29 30 0 0 0 0 71 1 5 2 2 2 1 1 74 1 5 2 2 2 1 1 77 1 5 2 2 2 1 2 81 1 5 2 2 2 1 2
20 24 22 -9 0 0 0 -9 74 2 0 2 2 2 1 1 77 2 0 2 2 2 2 1 80 2 0 2 2 2 2 1 83 2 0 2 2 2 1 2
28 29 22 -9 1 1 1 -9 79 1 5 1 2 2 1 1 82 1 5 1 2 2 1 1 85 1 5 1 2 2 1 1 88 1 5 1 2 2 1 1
28 29 25 27 0 0 0 0 71 2 0 1 2 2 1 2 74 2 0 1 2 2 1 2 77 2 0 1 2 2 1 2 81 2 0 1 2 2 1 2
30 -9 26 26 1 -9 0 0 76 2 0 1 2 2 1 2 81 2 0 1 2 2 1 2 82 2 0 1 2 2 1 2 86 2 0 1 2 2 1 2
29 29 26 -9 1 0 0 -9 72 2 6 1 2 2 1 1 75 2 6 1 2 2 1 1 78 2 6 1 2 2 1 1 82 2 6 1 2 2 1 1
26 29 25 -9 0 0 0 -9 74 2 0 1 2 2 1 1 77 2 0 1 2 2 1 1 80 2 0 1 2 2 1 1 84 2 0 1 2 2 1 2
30 29 25 27 0 0 0 0 75 1 4 1 2 1 1 2 78 1 4 1 2 2 1 2 81 1 4 1 2 2 1 2 85 1 4 1 2 2 1 2
25 29 17 0 0 0 0 0 81 1 3 1 2 2 1 1 84 1 3 1 2 2 1 1 87 1 3 1 2 2 1 1 92 1 3 1 2 2 1 2
21 28 -9 -9 0 0 -9 -9 80 2 3 1 2 2 2 2 83 2 3 1 2 2 2 2 87 2 3 1 2 2 1 2 90 2 3 1 2 2 1 2
30 30 -9 -9 0 0 -9 -9 76 1 12 2 2 2 1 1 79 1 12 2 2 2 1 1 82 1 12 2 2 1 1 1 86 1 12 2 2 2 1 1
27 25 29 24 0 0 1 0 74 2 0 2 2 2 2 2 77 2 0 2 2 2 1 2 80 2 0 2 2 2 1 2 84 2 0 2 2 2 1 2
28 29 30 30 0 0 1 0 73 1 2 2 1 1 1 1 76 1 2 2 1 1 2 1 79 1 2 2 1 1 1 1 83 1 2 2 1 1 1 1
28 29 26 26 1 1 0 0 81 1 6 2 2 2 2 2 84 1 6 2 2 2 2 2 87 1 6 2 2 2 2 2 91 1 6 2 2 2 1 2
27 14 -9 -9 2 0 -9 -9 71 1 6 2 2 2 1 1 74 1 6 2 2 2 2 1 76 1 6 2 1 2 1 1 81 1 6 2 2 2 1 1
24 25 -9 -9 0 1 -9 -9 73 2 0 2 2 2 1 2 76 2 0 2 2 2 1 2 80 2 0 2 2 2 1 2 82 2 0 2 2 2 1 2
30 30 30 -9 0 1 0 -9 82 1 0 2 2 2 1 2 85 1 0 2 2 2 1 2 88 1 0 2 2 2 1 2 92 1 0 2 2 2 1 2
29 29 28 -9 0 1 0 -9 83 2 0 2 2 2 1 2 86 2 0 2 2 2 1 2 89 2 0 2 2 2 2 2 92 2 0 2 2 2 1 2
27 29 -9 -9 0 0 -9 -9 76 1 5 2 2 2 1 1 79 1 5 2 1 2 1 1 82 1 5 2 2 2 1 1 86 1 5 2 1 2 1 1
29 29 -9 -9 0 0 -9 -9 75 2 0 2 2 2 1 1 78 2 0 2 2 2 1 1 79 2 0 2 2 2 1 1 84 2 0 2 2 2 1 1
28 25 -9 -9 1 0 -9 -9 80 1 3 2 2 2 1 1 84 1 3 2 2 2 1 1 87 1 3 2 2 2 2 1 90 1 3 2 2 2 2 1
29 30 29 24 0 2 2 2 71 2 0 2 2 2 1 1 74 2 0 2 2 2 1 2 77 2 0 2 2 2 2 2 81 2 0 2 2 2 1 2
29 29 0 -9 1 0 0 -9 84 1 0 2 2 2 1 1 88 1 0 2 2 2 1 1 90 1 0 2 2 2 1 2 94 1 0 2 2 2 1 2
26 28 23 12 2 2 2 0 85 2 0 2 2 2 1 2 89 2 0 2 2 2 1 2 91 2 0 2 2 2 1 2 96 2 0 2 2 2 1 2
29 29 28 -9 0 0 0 -9 72 1 6 2 1 2 1 1 75 1 6 2 1 2 1 1 77 1 6 2 2 2 1 1 81 1 6 2 1 2 2 1
24 27 22 20 1 2 0 2 78 2 0 1 2 1 2 2 81 2 0 1 2 1 2 2 84 2 0 1 2 1 1 2 88 2 0 1 2 2 1 2
29 27 30 30 0 0 0 0 71 1 6 1 2 2 1 1 74 1 6 1 2 2 1 1 77 1 6 1 2 2 1 1 81 1 6 1 2 2 1 1
28 30 27 -9 0 0 0 -9 84 1 3 1 2 2 1 1 87 1 3 1 2 2 1 1 90 1 3 1 2 2 1 2 94 1 3 1 2 2 1 2
26 30 29 -9 0 1 2 -9 74 1 10 1 1 2 1 1 77 1 10 1 2 2 2 1 80 1 10 1 2 2 1 1 84 1 10 1 2 2 2 2
23 13 -9 -9 0 0 -9 -9 85 2 3 2 2 2 1 2 88 2 3 2 2 2 2 2 87 2 3 2 2 2 1 2 94 2 3 2 2 2 2 2
29 29 30 -9 2 0 2 -9 79 1 6 2 1 1 1 1 82 1 6 2 1 2 1 1 85 1 6 2 1 2 2 1 89 1 6 2 1 2 2 2
28 29 29 10 0 0 0 0 82 1 10 2 2 2 1 2 85 1 10 2 2 2 1 2 88 1 10 2 2 2 1 2 92 1 10 2 2 2 1 2
29 26 1 -9 0 0 0 -9 72 1 4 2 1 2 1 2 75 1 4 2 1 2 1 2 78 1 4 2 1 1 2 2 81 1 4 2 1 2 2 2
29 8 -9 -9 2 0 -9 -9 79 2 3 2 2 2 1 2 82 2 3 2 2 2 1 2 85 2 3 2 2 2 1 2 88 2 3 2 2 2 1 2
25 29 -9 -9 0 0 -9 -9 73 2 0 2 2 2 1 2 76 2 0 2 2 2 2 2 78 2 0 2 2 2 1 2 83 2 0 2 2 2 1 2
25 28 -9 -9 2 0 -9 -9 81 1 3 2 1 1 1 1 84 1 3 2 1 2 2 1 87 1 3 2 1 2 1 1 89 1 3 2 1 2 1 1
28 29 29 28 0 0 1 0 73 2 0 2 2 2 2 2 76 2 0 2 2 2 1 2 79 2 0 2 2 2 1 2 84 2 0 2 2 2 2 2
26 25 -9 -9 0 0 -9 -9 82 2 0 1 1 1 1 2 86 2 0 1 2 2 1 2 89 2 0 1 2 2 1 2 93 2 0 1 2 2 1 2
26 30 23 -9 0 0 0 -9 79 1 3 1 2 2 1 1 82 1 3 1 2 2 1 1 85 1 3 1 2 2 1 1 90 1 3 1 2 2 1 1
29 21 0 -9 0 0 0 -9 77 2 0 2 2 2 2 2 80 2 0 2 2 2 1 2 83 2 0 2 2 2 2 2 87 2 0 2 2 2 1 2
27 30 29 -9 0 0 0 -9 71 2 10 1 2 2 1 1 74 2 10 1 2 2 2 1 76 2 10 1 2 2 1 1 81 2 10 1 2 1 2 1
25 2 -9 -9 2 0 -9 -9 86 1 0 2 1 1 1 1 89 1 0 2 1 1 2 1 90 1 0 2 1 1 1 2 93 1 0 2 1 1 1 2
29 29 24 -9 0 0 0 -9 83 2 0 2 2 2 1 2 86 2 0 2 2 2 1 2 89 2 0 2 2 2 1 2 93 2 0 2 2 2 1 2
30 27 30 0 2 0 0 0 75 1 2 2 2 2 2 1 78 1 2 2 2 2 2 1 81 1 2 2 2 2 1 1 85 1 2 2 2 2 1 1
26 29 26 13 0 0 0 0 93 1 0 2 1 2 2 2 96 1 0 2 1 2 2 2 99 1 0 2 2 1 1 2 104 1 0 2 2 2 1 2
17 15 -9 -9 0 0 -9 -9 71 2 0 2 2 2 1 2 74 2 0 2 2 2 1 2 81 2 0 2 2 2 1 2 79 2 0 2 2 2 1 2
27 30 -9 -9 2 0 -9 -9 78 1 9 2 2 2 1 1 82 1 9 2 2 2 1 1 84 1 9 2 2 2 1 1 87 1 9 2 2 2 1 1
30 29 30 28 2 2 0 2 73 1 3 2 1 2 1 1 76 1 3 2 2 1 1 1 79 1 3 2 2 2 1 1 83 1 3 2 2 2 1 1
26 24 0 -9 0 0 0 -9 84 2 0 2 2 2 1 2 88 2 0 2 2 2 1 2 90 2 0 2 2 2 1 2 94 2 0 2 2 2 1 2
25 29 -9 -9 0 0 -9 -9 71 2 0 2 2 2 2 2 75 2 0 2 2 2 1 2 75 2 0 1 2 2 1 2 81 2 0 1 2 2 1 2
21 21 -9 -9 0 0 -9 -9 89 2 0 2 2 2 1 1 92 2 0 2 2 2 2 2 94 2 0 2 2 2 2 2 99 2 0 2 2 2 2 2
28 22 -9 -9 0 0 -9 -9 89 1 1 2 2 2 1 2 92 1 1 2 2 2 1 2 96 1 1 2 2 2 1 2 99 1 1 2 2 2 1 2
17 22 -9 -9 0 0 -9 -9 94 1 0 2 2 2 1 2 97 1 0 2 2 2 1 2 100 1 0 2 2 2 1 2 104 1 0 2 2 2 1 2
25 19 -9 -9 0 0 -9 -9 92 2 0 2 2 2 1 2 95 2 0 2 2 2 1 2 97 2 0 2 2 2 1 2 103 2 0 2 2 2 1 2
4 28 -9 -9 0 0 -9 -9 90 1 0 2 2 1 2 2 93 1 0 2 2 1 1 2 94 1 0 2 2 1 1 2 99 1 0 2 2 2 1 2
24 14 -9 0 0 0 -9 0 92 2 0 2 2 2 1 2 95 2 0 2 2 2 1 2 98 2 0 2 2 2 1 2 102 2 0 2 2 2 1 2
19 17 -9 -9 0 0 -9 -9 94 2 0 2 2 2 1 2 97 2 0 2 2 2 2 2 100 2 0 2 2 2 1 2 104 2 0 2 2 2 1 2
23 17 -9 -9 0 0 -9 -9 94 2 0 2 2 2 1 2 97 2 0 2 2 2 2 2 100 2 0 2 2 2 1 2 102 2 0 2 2 2 1 2
21 27 -9 -9 0 0 -9 -9 89 1 0 2 2 1 1 2 92 1 0 2 2 1 1 2 94 1 0 2 2 1 1 2 100 1 0 2 2 1 1 2
26 22 18 -9 0 0 0 -9 94 2 0 2 1 2 1 2 97 2 0 2 1 2 2 2 99 2 0 1 1 2 1 2 102 2 0 2 1 2 1 2
21 27 -9 -9 0 0 -9 -9 92 2 0 2 2 2 1 2 95 2 0 2 2 2 1 2 99 2 0 2 2 2 1 2 102 2 0 2 2 2 1 2
20 -9 27 -9 0 -9 0 -9 89 2 0 2 2 2 1 2 81 2 0 2 2 2 2 2 95 2 0 2 2 2 1 2 99 2 0 2 2 2 1 2
29 30 26 27 0 0 0 1 88 1 5 1 1 2 2 1 91 1 5 2 1 1 2 2 94 1 5 1 1 2 1 2 98 1 5 1 1 1 1 2
15 29 26 -9 0 0 0 -9 94 2 0 2 2 2 1 2 97 2 0 2 2 2 1 2 100 2 0 2 2 2 1 2 104 2 0 2 2 2 1 2
14 11 -9 -9 0 0 -9 -9 90 2 0 2 2 2 2 2 93 2 0 2 2 2 2 2 95 2 0 2 2 2 2 2 99 2 0 2 2 2 2 2
26 23 -9 -9 0 0 -9 -9 94 2 0 2 2 1 1 2 97 2 0 2 2 1 1 2 100 2 0 2 2 1 1 2 104 2 0 2 2 2 1 2
22 26 -9 -9 2 1 -9 -9 88 2 0 2 2 2 1 2 91 2 0 2 2 2 1 2 95 2 0 1 2 2 1 2 99 2 0 1 2 2 1 2
24 14 -9 -9 0 0 -9 -9 90 1 0 2 2 1 1 2 93 1 0 2 2 2 1 2 97 1 0 2 2 2 1 2 99 1 0 2 2 2 2 2
26 29 23 30 0 0 1 0 70 2 0 2 2 2 1 1 73 2 0 2 2 2 1 1 76 2 0 2 2 2 1 1 80 2 0 2 2 2 1 2
29 0 -9 -9 1 0 -9 -9 103 2 1 1 2 2 2 2 106 2 1 1 2 2 1 2 106 2 1 1 2 2 1 2 115 2 1 1 2 2 1 2
29 25 -9 -9 0 0 -9 -9 83 1 0 2 1 2 1 2 86 1 0 2 1 2 1 2 90 1 0 2 1 2 1 2 94 1 0 2 2 2 1 2
29 29 29 -9 1 0 1 -9 85 2 0 2 2 2 1 2 88 2 0 2 2 2 1 2 91 2 0 2 2 2 1 2 93 2 0 2 2 2 1 2
28 8 -9 -9 0 0 -9 -9 87 2 0 2 2 2 1 2 90 2 0 2 2 2 1 2 95 2 0 2 2 2 1 2 97 2 0 2 2 2 1 2
21 17 -9 11 1 0 -9 0 84 2 0 2 2 2 1 2 87 2 0 2 2 2 1 2 91 2 0 2 2 2 1 2 95 2 0 2 2 2 1 2
26 25 -9 -9 0 0 -9 -9 69 1 10 2 2 2 1 1 72 1 10 2 2 2 1 2 75 1 10 2 2 2 1 2 80 1 10 2 2 2 1 2
23 28 19 -9 0 0 0 -9 92 2 0 2 2 2 2 2 95 2 0 2 2 2 1 2 98 2 0 2 2 2 1 2 102 2 0 2 2 2 1 2
30 30 25 26 0 0 0 0 69 2 3 1 2 2 1 2 72 2 3 1 2 2 1 2 75 2 3 1 2 2 1 2 79 2 3 1 2 2 1 2
26 0 -9 -9 0 0 -9 -9 70 1 5 2 1 2 1 1 73 1 5 2 2 2 1 1 75 1 5 2 1 2 1 1 80 1 5 2 2 2 1 1
29 30 30 28 1 1 1 1 70 1 5 2 2 2 1 1 73 1 5 2 2 1 1 2 76 1 5 2 2 1 1 1 80 1 5 2 2 1 1 1
30 30 30 -9 2 2 0 -9 69 1 6 2 1 1 1 1 72 1 6 2 1 1 1 1 75 1 6 2 1 1 1 1 80 1 6 2 1 1 1 1
29 30 30 -9 2 2 0 -9 69 1 12 2 1 1 1 1 72 1 12 2 2 1 1 2 75 1 12 2 2 2 1 1 79 1 12 2 2 2 1 1
26 28 25 -9 0 0 1 -9 68 1 5 2 1 2 1 1 71 1 5 2 2 2 2 1 74 1 5 2 1 2 1 1 77 1 5 2 2 2 1 1
26 17 27 14 1 0 2 0 70 2 0 2 2 2 1 2 73 2 0 2 2 2 2 2 76 2 0 2 2 2 1 2 80 2 0 2 2 2 1 2
28 16 18 -9 0 0 0 -9 85 2 0 2 2 2 1 2 88 2 0 2 2 2 1 2 91 2 0 2 2 2 1 2 95 2 0 2 2 2 1 2
27 30 -9 -9 1 0 -9 -9 71 1 15 1 2 2 1 1 74 1 15 1 2 2 1 1 78 1 15 1 2 2 1 1 81 1 15 1 2 2 1 1
30 30 29 27 2 2 2 1 68 2 5 1 2 2 1 1 71 2 5 1 2 2 1 1 74 2 5 1 2 2 1 1 79 2 5 1 2 2 1 1
25 -9 28 -9 0 -9 0 -9 83 1 9 2 1 1 1 1 87 1 9 2 1 1 1 2 89 1 9 2 1 1 1 2 92 1 9 2 1 1 1 2
28 0 -9 -9 2 0 -9 -9 88 2 0 1 2 2 1 2 91 2 0 1 2 2 1 2 93 2 0 2 2 2 1 2 99 2 0 2 2 1 1 2
24 27 27 -9 0 0 0 -9 86 1 0 2 1 2 2 1 89 1 0 2 2 2 1 1 91 1 0 2 1 2 1 2 96 1 0 2 1 1 1 1
29 30 26 -9 1 1 0 -9 68 2 0 2 2 2 1 1 71 2 0 2 2 2 2 1 74 2 0 2 2 2 1 1 79 2 0 2 2 2 1 1
29 26 -9 -9 0 0 -9 -9 85 2 2 2 2 2 1 2 88 2 2 2 2 1 1 2 90 2 2 2 2 2 1 2 94 2 2 2 2 2 1 2
21 29 -9 -9 0 0 -9 -9 85 2 0 2 2 2 1 2 88 2 0 2 2 2 1 2 86 2 0 2 2 2 1 2 94 2 0 2 2 2 1 2
29 28 27 -9 2 2 2 -9 70 1 0 2 1 1 1 1 73 1 0 2 1 1 2 1 76 1 0 2 1 1 1 1 80 1 0 2 1 2 1 1
29 28 27 27 2 0 0 0 70 2 0 2 2 2 1 2 73 2 0 2 2 2 1 2 76 2 0 2 2 2 2 2 80 2 0 2 2 2 1 2
25 27 26 -9 0 0 0 -9 87 1 0 2 2 1 1 1 90 1 0 2 2 2 1 1 93 1 0 2 2 1 1 1 96 1 0 2 2 1 1 1
28 21 24 -9 0 0 0 -9 87 2 0 2 2 2 1 2 90 2 0 2 2 2 1 2 93 2 0 2 2 2 1 2 96 2 0 2 2 2 1 2
20 29 -9 -9 0 2 -9 -9 103 1 4 2 1 2 1 1 106 1 4 2 1 1 1 2 105 1 4 2 1 2 1 2 113 1 4 2 1 2 1 2
29 29 28 -9 1 1 1 -9 69 1 9 1 2 2 1 1 72 1 9 1 2 2 1 1 75 1 9 1 2 2 1 1 79 1 9 1 2 2 1 1
24 27 -9 -9 0 0 -9 -9 68 1 3 2 2 2 2 1 71 1 3 2 2 2 2 1 73 1 3 2 2 2 2 1 78 1 3 2 2 2 2 2
29 29 -9 24 0 0 -9 0 68 2 0 2 2 2 1 1 72 2 0 2 2 2 1 1 75 2 0 2 2 2 1 1 79 2 0 2 2 2 1 1
28 30 30 -9 2 2 2 -9 69 1 6 2 1 2 1 1 72 1 6 2 2 2 1 1 75 1 6 2 2 2 1 1 79 1 6 2 1 2 1 1
29 24 10 -9 0 0 0 -9 88 1 0 2 2 1 1 2 91 1 0 2 2 2 2 2 94 1 0 2 2 2 1 2 97 1 0 2 2 2 1 2
23 25 19 -9 0 0 0 -9 83 1 0 2 2 1 1 1 86 1 0 2 1 1 1 1 89 1 0 2 1 1 1 1 91 1 0 2 1 1 1 1
21 20 -9 -9 0 0 -9 -9 74 1 2 1 1 2 1 2 78 1 2 1 2 2 1 2 82 1 2 1 2 2 1 2 85 1 2 1 2 2 1 2
21 11 -9 -9 0 0 -9 -9 76 2 0 2 2 2 1 2 79 2 0 2 2 2 1 2 81 2 0 2 2 2 1 2 86 2 0 2 2 2 1 2
27 29 27 26 0 0 1 0 69 1 6 2 2 2 1 1 72 1 6 1 2 2 1 1 75 1 6 1 2 2 1 1 79 1 6 2 2 2 1 1
27 24 23 9 0 0 0 0 77 2 0 2 2 2 1 1 81 2 0 1 2 2 1 1 83 2 0 2 2 2 1 1 88 2 0 1 2 2 1 2
28 27 26 28 0 0 0 0 78 1 0 1 2 2 1 2 81 1 0 1 2 1 1 2 84 1 0 1 1 1 1 2 88 1 0 1 2 2 1 2
29 29 29 27 0 0 0 0 81 1 0 2 2 2 1 1 85 1 0 2 2 2 1 2 87 1 0 1 2 2 1 2 92 1 0 2 2 2 1 2
23 19 16 -9 0 0 0 -9 77 1 0 2 2 2 1 2 80 1 0 2 2 2 1 2 83 1 0 1 2 2 1 2 87 1 0 2 2 1 1 1
30 27 27 -9 0 0 0 -9 79 1 6 1 2 2 1 1 82 1 6 1 2 2 1 2 85 1 6 1 2 2 1 1 89 1 6 1 2 2 1 1
30 30 27 28 0 0 0 0 69 1 8 2 1 2 1 2 72 1 8 1 2 2 1 2 75 1 8 1 1 2 1 2 79 1 8 1 2 2 1 2
28 27 -9 -9 0 0 -9 -9 76 1 1 2 2 2 1 1 80 1 1 2 2 1 1 1 83 1 1 2 2 1 1 1 86 1 1 2 2 2 1 2
29 -9 27 30 1 -9 1 1 69 1 17 1 2 2 1 1 95 1 17 1 2 2 1 1 75 1 17 1 2 2 1 1 79 1 17 1 2 2 1 1
30 29 28 -9 1 1 1 -9 73 1 0 1 2 1 1 1 77 1 0 1 2 1 1 1 79 1 0 1 2 1 1 1 84 1 0 1 2 1 1 1
26 25 -9 -9 0 0 -9 -9 72 2 0 2 2 2 1 2 75 2 0 2 2 1 1 2 78 2 0 2 2 1 1 2 82 2 0 2 2 2 1 2
30 24 22 -9 1 0 0 -9 73 2 0 2 2 2 1 1 76 2 0 2 2 1 1 1 79 2 0 1 2 2 1 1 83 2 0 2 2 2 1 1
25 0 -9 -9 0 0 -9 -9 93 2 0 2 2 2 1 2 96 2 0 2 2 2 1 2 99 2 0 2 2 2 1 2 102 2 0 2 2 2 1 2
28 29 30 29 1 0 0 0 69 1 12 2 2 2 1 1 72 1 12 1 2 2 1 2 75 1 12 2 2 2 1 1 79 1 12 2 2 2 1 2
25 24 29 28 2 2 2 2 70 2 0 2 2 2 1 2 73 2 0 2 2 2 1 2 76 2 0 2 2 2 1 2 80 2 0 2 2 2 1 2
15 27 29 -9 0 0 0 -9 72 1 3 2 1 2 2 1 75 1 3 2 1 2 1 2 78 1 3 2 2 2 1 2 82 1 3 2 1 2 1 2
26 30 27 14 0 0 0 0 82 1 0 2 2 2 1 1 85 1 0 2 2 2 1 1 87 1 0 2 2 2 1 1 91 1 0 2 1 2 1 1
29 29 30 26 2 2 0 0 80 1 7 2 2 1 1 2 83 1 7 2 2 1 1 2 85 1 7 2 2 2 2 2 89 1 7 2 2 2 2 2
22 27 27 25 0 0 0 0 80 2 0 2 2 2 1 2 83 2 0 2 2 2 1 2 85 2 0 2 2 2 1 2 89 2 0 2 2 2 2 2
13 22 -9 -9 0 0 -9 -9 94 1 0 2 1 2 1 1 97 1 0 2 2 2 1 1 100 1 0 2 2 2 2 2 104 1 0 2 2 2 2 2
27 21 27 -9 0 0 0 -9 83 2 0 2 2 2 1 1 87 2 0 1 2 2 2 1 89 2 0 2 2 2 1 2 93 2 0 1 2 2 1 2
30 27 30 30 1 0 1 0 73 1 12 2 1 1 1 1 76 1 12 1 2 2 1 1 78 1 12 2 2 1 1 1 82 1 12 2 2 2 1 1
29 -9 30 29 0 -9 0 0 68 2 9 2 2 2 1 1 106 2 9 2 1 2 1 1 73 2 9 2 2 1 1 1 77 2 9 1 2 2 1 1
29 28 29 29 1 2 1 0 65 1 4 2 2 2 1 2 69 1 4 2 2 2 1 2 71 1 4 2 2 2 1 2 74 1 4 2 2 2 1 2
29 -9 29 -9 0 -9 0 -9 74 1 0 2 2 2 2 2 71 1 0 2 2 2 2 2 80 1 0 2 2 2 1 2 84 1 0 2 2 2 1 2
17 18 -9 -9 0 0 -9 -9 103 2 0 2 2 1 2 2 107 2 0 2 2 2 1 2 110 2 0 2 2 2 1 2 111 2 0 2 2 2 1 2
21 29 -9 -9 1 0 -9 -9 80 1 0 2 1 2 1 1 83 1 0 2 2 2 1 2 85 1 0 2 1 2 1 2 90 1 0 2 1 2 1 2
27 26 29 -9 0 0 0 -9 77 1 2 2 1 1 1 1 81 1 2 2 2 2 1 2 83 1 2 2 2 2 1 2 87 1 2 2 2 2 1 2
26 29 26 29 0 0 0 0 65 2 0 2 2 2 1 2 68 2 0 2 2 2 1 1 70 2 0 2 2 2 1 1 74 2 0 2 2 2 1 1
29 30 26 27 1 0 0 0 75 1 6 2 1 1 1 1 78 1 6 2 2 2 1 1 81 1 6 2 2 2 1 1 84 1 6 2 2 2 1 1
28 29 26 29 0 0 0 2 78 2 0 2 2 2 2 2 81 2 0 2 2 2 1 2 84 2 0 2 2 2 1 2 87 2 0 2 2 2 1 2
23 29 28 24 0 0 0 0 68 2 0 2 2 2 1 1 71 2 0 2 2 2 1 1 74 2 0 2 2 2 1 1 77 2 0 2 2 2 1 2
17 8 -9 -9 0 0 -9 -9 87 2 0 2 2 2 2 2 90 2 0 2 2 2 1 2 93 2 0 1 2 2 1 2 97 2 0 2 2 2 1 2
26 30 30 28 1 1 2 1 67 2 9 2 2 2 1 1 70 2 9 2 2 2 1 1 72 2 9 2 2 2 1 1 77 2 9 2 2 2 1 2
30 29 25 -9 0 0 0 -9 68 1 2 2 1 1 1 1 72 1 2 2 2 2 1 1 74 1 2 2 2 2 1 1 78 1 2 2 2 2 1 1
27 29 29 27 0 0 0 0 75 2 0 2 2 2 1 1 78 2 0 2 2 2 1 1 80 2 0 2 2 2 1 1 84 2 0 2 2 2 2 1
27 29 29 -9 1 0 2 -9 69 2 5 2 2 2 1 1 73 2 5 2 2 2 1 1 75 2 5 2 2 2 1 2 79 2 5 2 2 2 1 1
12 18 24 -9 0 0 0 -9 81 2 0 2 2 2 2 2 84 2 0 2 2 2 2 2 87 2 0 2 2 2 2 2 91 2 0 2 2 2 1 2
27 29 -9 27 0 0 -9 0 72 1 0 2 1 1 1 2 75 1 0 2 1 1 2 2 77 1 0 2 1 1 1 2 81 1 0 2 2 1 1 2
30 28 7 -9 0 0 0 -9 77 2 0 2 2 2 1 1 80 2 0 2 2 2 1 1 82 2 0 2 2 2 1 2 87 2 0 2 2 2 1 2
29 27 29 30 1 1 2 0 65 1 12 2 2 1 1 1 68 1 12 2 2 2 1 1 70 1 12 2 2 2 1 1 74 1 12 2 2 2 1 1
8 23 -9 -9 0 0 -9 -9 91 1 0 2 1 2 1 2 95 1 0 2 1 2 2 2 97 1 0 2 1 2 1 2 101 1 0 2 1 2 1 2
28 30 27 29 2 2 2 1 74 1 0 2 1 2 1 1 77 1 0 2 2 1 1 1 79 1 0 2 2 2 1 1 82 1 0 2 2 2 1 1
24 3 0 6 0 0 0 0 97 2 0 2 2 1 2 2 101 2 0 2 2 2 1 2 103 2 0 2 2 2 1 2 106 2 0 2 2 2 1 2
26 25 -9 -9 0 0 -9 -9 84 2 0 2 2 2 1 2 87 2 0 2 2 2 1 2 96 2 0 2 2 2 1 2 94 2 0 2 2 2 1 2
17 16 26 23 0 0 0 0 68 2 0 2 2 2 2 1 72 2 0 2 2 2 1 1 74 2 0 2 2 2 1 1 77 2 0 2 2 2 1 1
30 29 29 24 1 0 1 0 73 1 2 2 1 2 1 2 76 1 2 2 2 2 1 2 78 1 2 2 2 2 1 2 82 1 2 2 2 2 1 2
28 29 -9 -9 0 0 -9 -9 67 1 4 2 1 1 1 1 70 1 4 2 1 1 1 1 73 1 4 2 2 2 2 1 77 1 4 2 2 2 1 1
15 10 -9 -9 0 0 -9 -9 90 2 0 2 2 2 1 2 94 2 0 2 2 2 2 2 95 2 0 2 2 2 1 2 99 2 0 2 2 2 1 2
18 26 27 29 0 0 0 0 77 1 0 2 1 1 1 1 81 1 0 2 1 1 1 2 83 1 0 2 1 2 1 2 86 1 0 2 1 1 1 2
12 26 -9 -9 0 0 -9 -9 82 1 0 2 2 1 1 2 85 1 0 2 2 2 1 2 88 1 0 2 2 2 1 2 92 1 0 2 2 2 1 2
29 27 30 29 0 1 0 0 75 1 3 2 2 1 2 1 78 1 3 2 2 2 1 1 80 1 3 2 2 1 1 2 84 1 3 2 2 1 1 2
27 30 28 29 0 0 0 0 73 1 6 2 1 1 1 1 76 1 6 2 2 1 1 1 78 1 6 1 2 2 1 1 81 1 6 2 2 1 1 1
28 24 0 -9 0 0 0 -9 80 1 0 2 1 1 1 1 83 1 0 2 1 1 1 1 86 1 0 2 2 2 1 1 90 1 0 2 1 1 1 1
28 27 29 -9 0 0 0 -9 73 2 0 2 2 2 2 1 76 2 0 2 2 2 1 2 79 2 0 2 2 2 1 2 84 2 0 2 2 2 1 2
23 -9 -9 0 0 -9 -9 0 92 2 0 2 2 2 1 2 77 2 0 2 2 2 1 2 97 2 0 2 2 2 1 2 101 2 0 2 2 2 2 2
24 23 19 25 0 0 0 0 81 1 0 2 1 2 1 2 84 1 0 2 1 2 1 2 87 1 0 2 2 2 1 2 90 1 0 2 1 2 2 2
27 26 21 26 0 0 0 0 71 2 0 2 2 2 1 2 75 2 0 2 2 2 1 2 77 2 0 2 2 2 1 2 80 2 0 2 2 2 1 2
29 29 29 29 0 0 0 0 75 1 0 2 1 1 1 1 78 1 0 2 2 2 1 1 81 1 0 2 2 2 1 1 84 1 0 2 2 2 1 2
25 27 29 29 0 0 0 0 68 1 0 2 1 1 1 1 72 1 0 2 1 2 1 1 74 1 0 2 2 2 1 1 77 1 0 2 2 2 1 1
29 29 29 28 0 0 0 0 73 1 8 2 1 2 2 1 76 1 8 2 2 2 1 1 78 1 8 2 2 2 1 1 82 1 8 2 2 2 2 2
24 17 16 -9 0 0 0 -9 91 2 0 2 2 2 1 2 94 2 0 2 2 2 1 2 97 2 0 2 2 2 1 2 100 2 0 2 2 2 1 2
29 29 28 29 0 0 0 0 69 1 7 2 1 2 2 1 72 1 7 2 2 2 1 1 74 1 7 2 1 2 1 1 78 1 7 2 1 1 1 2
28 29 27 24 0 0 0 0 66 1 7 2 1 2 2 1 69 1 7 2 2 2 1 1 72 1 7 2 1 2 1 1 75 1 7 2 1 1 2 1
25 -9 26 29 0 -9 0 0 81 1 0 2 2 2 2 1 91 1 0 2 2 2 1 2 86 1 0 2 2 2 1 2 90 1 0 2 2 2 1 2
29 29 26 29 0 0 0 0 68 1 9 2 2 2 1 1 71 1 9 2 2 2 1 1 74 1 9 2 2 2 1 1 77 1 9 2 2 2 1 1
25 -9 29 24 0 -9 0 0 79 2 0 2 2 2 2 2 81 2 0 2 2 2 2 2 85 2 0 2 2 2 1 2 88 2 0 2 2 2 2 2
28 30 27 29 0 0 0 0 71 1 0 2 2 2 1 1 74 1 0 2 2 2 2 1 76 1 0 2 2 2 1 1 80 1 0 2 2 2 2 2
15 6 7 13 0 0 0 0 81 2 0 2 2 2 1 2 85 2 0 2 2 2 1 2 87 2 0 2 2 2 1 2 90 2 0 2 2 2 1 2
27 29 29 29 0 1 2 0 75 1 0 2 2 2 1 1 79 1 0 2 2 2 1 1 81 1 0 1 2 2 1 1 84 1 0 2 2 2 2 1
23 28 29 29 0 2 0 0 75 1 0 2 1 2 1 1 78 1 0 2 2 2 1 1 81 1 0 2 2 2 1 1 84 1 0 2 2 2 1 1
28 29 30 29 0 0 0 0 69 1 6 2 2 1 1 1 73 1 6 2 2 1 1 1 75 1 6 2 2 1 1 1 78 1 6 2 2 1 1 1
26 30 -9 -9 0 1 -9 -9 75 1 14 2 1 1 1 1 78 1 14 2 1 1 1 2 81 1 14 2 1 1 1 2 86 1 14 2 1 1 1 2
27 26 -9 29 0 0 -9 0 72 2 0 2 2 2 2 2 75 2 0 2 2 2 1 2 77 2 0 2 2 2 1 2 81 2 0 2 2 2 1 2
29 29 29 28 0 1 1 1 66 1 6 2 2 2 1 1 70 1 6 2 2 1 1 1 72 1 6 2 2 2 1 1 75 1 6 2 2 2 1 1
23 0 -9 -9 0 0 -9 -9 86 1 0 2 1 1 1 1 90 1 0 2 2 2 1 2 92 1 0 2 1 2 1 2 96 1 0 2 1 2 1 2
28 29 29 29 0 0 0 0 74 1 0 2 1 1 1 2 78 1 0 2 1 2 1 2 80 1 0 2 1 2 1 2 83 1 0 2 1 1 1 2
27 28 28 21 0 0 0 0 77 1 0 2 2 2 1 2 81 1 0 2 2 2 1 2 83 1 0 2 2 2 1 2 86 1 0 2 2 2 1 2
14 2 -9 -9 0 0 -9 -9 87 2 0 2 2 2 2 2 90 2 0 2 2 2 1 2 94 2 0 2 2 2 1 2 96 2 0 2 2 2 1 2
29 -9 29 29 0 -9 1 0 71 1 0 2 2 2 1 1 72 1 0 2 2 2 1 1 76 1 0 2 2 2 1 1 80 1 0 2 2 2 1 1
28 29 29 15 0 1 0 1 72 1 6 2 2 2 1 1 75 1 6 2 2 2 1 1 77 1 6 2 2 2 1 1 81 1 6 2 2 2 1 1
26 26 29 16 0 0 0 0 68 2 0 2 1 2 1 1 71 2 0 2 2 2 1 2 73 2 0 2 2 2 1 2 77 2 0 2 1 2 2 2
19 22 18 -9 0 0 0 -9 100 2 0 2 2 2 2 2 104 2 0 2 2 2 1 2 106 2 0 2 2 2 1 2 111 2 0 2 2 2 1 2
25 29 -9 12 0 0 -9 0 72 2 0 2 2 2 2 1 75 2 0 2 2 2 1 1 77 2 0 2 2 2 1 1 81 2 0 2 2 2 1 1
28 28 27 -9 0 0 0 -9 77 1 0 2 1 2 2 1 81 1 0 2 2 2 1 1 83 1 0 2 2 2 1 1 87 1 0 2 2 2 1 1
24 26 29 -9 0 2 1 -9 65 1 8 2 2 2 1 2 68 1 8 2 2 2 1 1 70 1 8 2 2 2 1 2 75 1 8 2 2 2 1 2
12 1 -9 -9 0 0 -9 -9 92 2 0 2 2 2 1 2 95 2 0 2 2 2 1 2 97 2 0 2 2 2 1 2 101 2 0 2 2 2 1 2
18 10 14 -9 0 0 1 -9 80 2 0 2 2 2 1 1 83 2 0 2 2 2 1 1 85 2 0 2 2 2 1 1 91 2 0 2 2 2 1 1
22 22 15 17 0 0 0 0 91 2 0 2 2 2 1 2 94 2 0 2 2 2 2 2 96 2 0 2 2 2 2 2 100 2 0 2 2 2 1 2
30 26 -9 -9 0 0 -9 -9 74 1 6 2 2 2 1 2 78 1 6 2 2 2 1 1 78 1 6 2 2 2 1 1 84 1 6 2 2 2 1 1
29 -9 27 30 0 -9 1 0 65 1 6 2 1 2 1 1 91 1 6 2 1 2 1 1 71 1 6 2 2 2 1 1 74 1 6 2 2 1 1 1
28 24 29 -9 0 1 1 -9 83 1 0 2 1 1 1 2 86 1 0 2 1 2 2 2 89 1 0 2 2 2 1 2 93 1 0 2 2 2 1 2
29 29 30 29 0 0 0 0 71 1 6 2 2 2 1 1 74 1 6 2 2 2 1 1 76 1 6 2 2 2 1 1 80 1 6 2 2 2 1 1
25 29 26 25 0 0 0 0 67 2 0 2 1 2 2 1 70 2 0 2 2 2 1 1 72 2 0 2 2 2 1 1 76 2 0 2 2 2 1 1
23 16 19 -9 0 0 0 -9 99 2 0 2 2 2 1 2 103 2 0 2 2 2 2 2 105 2 0 2 2 2 1 2 109 2 0 2 2 1 1 2
30 30 30 29 2 2 1 2 68 1 6 2 1 1 1 1 72 1 6 2 1 2 1 1 74 1 6 2 2 2 1 1 77 1 6 2 1 2 1 1
24 11 -9 -9 0 0 -9 -9 87 2 0 2 1 2 1 2 90 2 0 2 1 2 1 2 93 2 0 2 1 2 1 2 97 2 0 2 1 2 1 2
23 26 29 -9 0 0 0 -9 78 2 0 2 2 1 1 1 82 2 0 2 2 1 1 1 84 2 0 2 2 2 1 1 88 2 0 2 2 1 1 1
25 29 -9 -9 0 0 -9 -9 71 1 8 2 2 2 1 1 74 1 8 2 2 2 1 1 77 1 8 2 2 2 1 1 80 1 8 1 2 2 1 1
28 30 29 28 0 0 0 0 74 1 2 2 1 1 2 1 77 1 2 2 2 2 2 1 80 1 2 2 2 2 1 2 83 1 2 2 1 1 2 2
29 29 -9 -9 0 0 -9 -9 72 2 0 2 2 1 1 1 76 2 0 2 2 2 1 2 79 2 0 2 2 2 1 2 82 2 0 2 2 2 1 2
30 30 29 29 0 0 1 1 66 1 0 2 1 2 1 1 69 1 0 2 2 2 1 1 71 1 0 2 2 2 1 1 75 1 0 2 2 2 1 1
25 26 -9 -9 0 0 -9 -9 89 1 0 2 1 2 2 2 92 1 0 2 1 2 1 2 96 1 0 2 1 2 1 2 99 1 0 2 1 2 1 2
12 14 -9 -9 0 0 -9 -9 88 2 0 2 2 2 1 2 92 2 0 2 2 2 1 2 94 2 0 2 2 2 1 2 99 2 0 2 2 2 1 2
28 15 -9 -9 1 0 -9 -9 75 1 0 2 2 2 1 1 78 1 0 2 2 2 1 1 82 1 0 2 2 2 1 1 85 1 0 2 2 2 1 1
29 25 29 20 1 1 0 0 69 1 0 2 1 1 1 2 72 1 0 2 1 1 1 1 75 1 0 2 2 2 1 1 78 1 0 2 1 1 1 1
17 26 -9 -9 0 0 -9 -9 87 1 0 2 2 2 1 1 91 1 0 2 2 2 1 1 91 1 0 2 2 2 2 1 97 1 0 2 2 2 2 1
29 30 28 -9 1 1 0 -9 67 1 5 2 1 2 1 2 71 1 5 2 1 1 1 2 73 1 5 2 2 2 1 2 77 1 5 2 1 2 2 2
19 20 29 18 0 0 0 0 81 2 0 2 1 1 1 1 84 2 0 2 1 2 1 1 87 2 0 2 2 2 1 1 90 2 0 2 2 2 2 2
2 11 -9 -9 0 0 -9 -9 100 2 0 2 2 2 1 2 103 2 0 2 2 2 1 2 106 2 0 2 2 2 1 2 109 2 0 2 2 2 1 1
26 30 -9 -9 0 0 -9 -9 66 1 6 2 2 2 1 1 70 1 6 2 2 2 1 1 71 1 6 2 2 1 1 1 76 1 6 2 2 1 1 1
27 11 -9 -9 0 0 -9 -9 87 1 0 2 2 2 1 1 91 1 0 2 2 2 2 1 92 1 0 2 2 2 2 2 98 1 0 2 2 2 1 2
3 10 -9 -9 0 0 -9 -9 102 2 0 2 2 2 1 2 106 2 0 2 2 2 1 2 107 2 0 2 2 2 2 2 90 2 0 2 2 2 1 2
6 17 -9 -9 0 0 -9 -9 97 2 0 2 2 2 1 2 101 2 0 2 2 2 1 2 102 2 0 1 2 2 1 2 107 2 0 2 2 2 2 2
29 27 29 29 0 0 0 0 65 1 3 2 2 1 1 1 69 1 3 2 2 1 1 1 71 1 3 2 2 1 1 1 74 1 3 2 2 2 1 1
23 22 -9 -9 0 0 -9 -9 86 2 0 2 2 2 1 2 90 2 0 2 2 2 1 2 93 2 0 1 2 2 1 2 96 2 0 2 2 2 1 2
29 30 30 29 0 1 0 0 78 1 5 2 2 1 1 1 81 1 5 2 2 2 1 1 84 1 5 2 2 2 1 1 87 1 5 2 2 2 1 1
26 27 29 29 0 0 0 0 66 2 0 2 2 2 2 1 69 2 0 2 2 2 1 1 72 2 0 2 2 2 1 1 75 2 0 2 2 2 1 1
13 10 -9 -9 0 0 -9 -9 92 2 0 2 2 2 2 2 96 2 0 2 2 2 1 2 102 2 0 2 2 2 1 2 102 2 0 2 2 2 1 2
15 9 15 -9 0 0 2 -9 90 2 0 2 2 2 1 2 93 2 0 2 2 2 1 2 95 2 0 2 2 2 1 2 99 2 0 2 2 2 1 2
2 16 -9 -9 0 0 -9 -9 91 2 0 2 2 2 1 2 95 2 0 2 2 2 1 2 96 2 0 2 2 2 1 2 101 2 0 2 2 2 1 2
17 25 -9 -9 0 0 -9 -9 90 1 0 2 2 2 1 1 93 1 0 2 2 2 1 1 96 1 0 2 2 1 1 1 100 1 0 2 2 1 2 1
18 18 -9 -9 0 0 -9 -9 90 1 0 2 1 2 2 2 93 1 0 2 2 2 1 2 95 1 0 2 2 2 1 2 101 1 0 2 2 2 1 2
21 24 14 -9 0 0 0 -9 92 2 0 2 2 2 1 2 95 2 0 2 2 2 1 2 97 2 0 2 2 2 1 2 103 2 0 2 2 2 1 2
26 14 -9 -9 0 0 -9 -9 78 1 6 2 2 2 1 1 81 1 6 1 2 2 1 1 83 1 6 1 2 1 1 1 88 1 6 1 2 2 1 1
11 5 -9 -9 0 0 -9 -9 91 1 0 2 2 2 2 2 95 1 0 2 2 2 1 2 97 1 0 2 2 2 1 2 101 1 0 2 2 2 1 2
29 29 30 29 0 0 0 0 68 2 6 2 2 2 1 1 71 2 6 2 2 2 1 1 74 2 6 2 2 2 1 1 77 2 6 2 2 2 1 1
24 29 29 -9 0 0 0 -9 71 2 0 2 2 2 1 1 75 2 0 2 1 2 1 1 77 2 0 2 1 2 1 1 81 2 0 2 1 2 1 1
26 29 -9 -9 0 0 -9 -9 81 1 0 2 2 1 1 1 84 1 0 2 2 1 1 1 87 1 0 2 2 2 1 1 91 1 0 2 2 1 2 2
29 18 22 15 0 0 0 0 87 1 0 2 1 2 1 1 90 1 0 2 2 2 1 1 93 1 0 2 1 2 1 1 96 1 0 2 2 2 1 1
28 16 7 -9 0 0 0 -9 85 1 0 2 1 2 1 1 89 1 0 2 1 2 1 1 91 1 0 2 2 2 1 1 95 1 0 1 2 2 2 2
29 28 -9 -9 0 0 -9 -9 77 1 0 2 2 2 2 2 80 1 0 2 2 2 1 2 84 1 0 2 2 2 1 2 88 1 0 2 2 2 1 2
18 26 -9 -9 0 0 -9 -9 93 2 0 2 2 2 1 2 96 2 0 2 2 2 1 2 98 2 0 2 2 2 1 2 103 2 0 2 2 2 1 2
13 29 25 0 0 0 0 0 74 2 0 2 2 2 2 1 78 2 0 2 2 2 1 1 80 2 0 2 2 2 1 1 83 2 0 2 2 2 2 2
27 -9 30 29 1 -9 0 1 81 1 4 2 1 2 2 1 87 1 4 2 1 2 1 1 86 1 4 2 1 2 1 1 90 1 4 2 1 2 1 1
29 29 28 29 0 0 2 0 69 1 0 2 1 2 1 1 73 1 0 2 2 2 1 1 75 1 0 2 1 2 1 2 78 1 0 2 2 2 1 1
27 29 14 -9 0 0 0 -9 74 1 0 2 2 1 1 1 77 1 0 2 2 1 1 1 79 1 0 2 2 2 2 1 83 1 0 2 2 2 1 1
19 29 27 23 0 0 0 0 83 2 0 2 2 2 2 2 86 2 0 2 2 2 1 2 88 2 0 2 2 2 1 2 92 2 0 2 2 2 1 2
26 27 29 21 2 0 1 1 88 2 0 2 2 2 2 2 91 2 0 2 2 2 1 2 93 2 0 2 2 2 1 2 97 2 0 2 2 2 1 2
26 28 29 27 1 0 0 2 80 1 0 2 2 1 2 1 84 1 0 2 2 2 1 2 86 1 0 2 2 2 1 2 89 1 0 2 2 2 1 2
28 30 29 22 0 0 0 0 74 2 0 2 2 2 1 2 77 2 0 2 2 2 1 2 80 2 0 2 2 2 1 2 83 2 0 2 2 2 1 2
24 17 -9 -9 0 0 -9 -9 85 1 0 2 1 2 1 2 88 1 0 2 1 2 2 2 91 1 0 2 2 2 1 2 95 1 0 2 2 2 1 2
28 30 28 29 0 0 0 0 67 2 0 2 2 2 1 1 71 2 0 2 2 2 1 1 73 2 0 2 2 2 1 1 76 2 0 2 2 2 1 1
21 26 26 -9 0 0 0 -9 75 1 3 2 1 2 1 2 79 1 3 2 1 2 1 2 81 1 3 2 2 2 1 2 84 1 3 2 1 2 1 2
12 4 -9 -9 0 0 -9 -9 90 2 0 2 2 2 2 2 93 2 0 2 2 2 1 2 95 2 0 2 2 2 1 2 100 2 0 1 2 2 1 2
18 18 -9 -9 0 0 -9 -9 90 2 0 2 1 1 1 2 93 2 0 2 2 2 2 2 83 2 0 2 2 2 1 2 98 2 0 2 2 2 1 2
10 -9 -9 3 0 -9 -9 0 88 2 0 2 2 2 2 2 106 2 0 2 2 2 2 2 94 2 0 2 2 2 2 2 97 2 0 2 2 2 2 2
23 28 -9 -9 0 0 -9 -9 75 2 0 2 2 2 1 1 79 2 0 2 2 2 1 1 81 2 0 2 2 2 1 2 84 2 0 2 2 2 1 2
10 20 -9 -9 0 0 -9 -9 101 2 0 2 2 2 1 2 104 2 0 2 2 2 1 2 108 2 0 2 2 2 1 2 111 2 0 2 2 2 1 2
29 10 17 -9 0 0 0 -9 77 1 0 2 2 2 1 1 81 1 0 2 2 2 1 2 83 1 0 2 2 2 1 1 87 1 0 2 2 2 1 1
28 10 16 -9 0 0 0 -9 89 2 0 2 1 1 1 2 92 2 0 2 2 2 1 2 94 2 0 2 2 2 1 2 99 2 0 2 2 2 1 2
27 5 -9 -9 0 0 -9 -9 97 2 0 2 2 2 1 2 101 2 0 2 2 2 1 2 101 2 0 2 2 2 1 2 106 2 0 2 2 2 1 2
28 28 -9 -9 0 0 -9 -9 78 1 0 2 2 2 1 1 82 1 0 2 2 2 1 1 85 1 0 2 2 2 1 1 88 1 0 2 2 2 1 1
26 30 29 -9 0 0 0 -9 68 1 0 2 1 2 1 2 71 1 0 2 2 2 1 2 73 1 0 2 2 2 1 2 78 1 0 2 1 2 1 2
27 29 29 27 0 0 0 0 71 1 6 2 1 2 1 1 74 1 6 2 2 2 1 1 77 1 6 2 2 2 1 1 80 1 6 2 1 2 1 1
28 25 -9 -9 0 0 -9 -9 84 1 0 2 1 2 1 2 88 1 0 2 2 2 1 2 90 1 0 2 1 2 1 2 93 1 0 2 1 2 1 2
19 19 18 -9 0 0 0 -9 71 2 0 2 2 2 1 2 74 2 0 2 2 2 1 2 77 2 0 2 2 2 1 2 80 2 0 2 2 2 1 2
27 -9 28 -9 0 -9 1 -9 65 1 8 2 2 2 1 1 72 1 8 2 2 2 2 1 70 1 8 2 2 2 1 2 75 1 8 2 2 2 1 2
21 0 -9 -9 0 0 -9 -9 100 2 0 2 2 2 1 2 104 2 0 2 2 2 1 2 106 2 0 2 2 2 1 2 111 2 0 2 2 2 2 2
29 28 27 -9 0 0 0 -9 65 1 0 2 1 2 2 2 69 1 0 2 2 2 1 2 71 1 0 2 2 2 1 2 75 1 0 2 2 2 1 2
19 25 2 -9 0 0 0 -9 90 2 0 2 2 2 1 2 93 2 0 2 2 2 1 2 96 2 0 2 2 2 1 2 100 2 0 2 2 2 1 2
26 26 25 -9 0 0 0 -9 80 1 3 2 2 2 2 2 83 1 3 2 2 2 1 2 85 1 3 2 2 2 1 2 90 1 3 2 2 2 1 2
17 12 0 -9 0 0 0 -9 97 2 0 2 2 2 2 2 100 2 0 2 2 2 1 2 103 2 0 2 2 2 1 2 108 2 0 2 2 2 1 2
27 26 28 15 0 0 0 0 75 1 0 2 1 1 1 1 78 1 0 2 2 2 2 1 80 1 0 2 2 2 2 1 84 1 0 2 1 1 2 1
28 0 0 -9 0 0 0 -9 77 1 3 2 1 2 2 1 80 1 3 2 2 2 2 2 82 1 3 2 2 2 1 2 88 1 3 2 2 2 1 2
4 26 -9 -9 0 0 -9 -9 91 2 0 2 2 2 1 2 95 2 0 2 2 2 1 2 96 2 0 2 2 2 1 2 100 2 0 1 2 2 1 2
22 4 -9 -9 0 0 -9 -9 92 2 6 2 2 2 2 2 96 2 6 2 2 2 1 2 96 2 6 2 2 2 1 2 101 2 6 2 2 2 1 2
18 23 13 -9 0 0 0 -9 102 2 0 2 2 1 1 2 105 2 0 1 2 2 1 2 107 2 0 2 2 2 1 2 111 2 0 2 2 2 1 2
24 28 -9 -9 0 0 -9 -9 75 1 0 2 2 2 1 1 78 1 0 2 2 2 1 1 81 1 0 2 2 2 1 1 85 1 0 2 2 2 1 1
20 4 0 -9 0 0 0 -9 96 1 3 2 2 2 1 2 100 1 3 2 2 2 1 2 102 1 3 2 2 2 1 2 105 1 3 2 2 2 1 2
20 27 16 7 0 0 0 0 85 2 0 2 2 2 1 2 88 2 0 2 2 2 1 2 91 2 0 2 2 2 2 2 94 2 0 2 2 2 2 2
19 25 -9 -9 0 0 -9 -9 103 2 0 2 2 2 1 2 107 2 0 2 2 2 1 2 107 2 0 2 2 2 1 2 110 2 0 2 2 2 1 2
22 15 -9 -9 0 0 -9 -9 94 2 0 2 2 2 1 1 97 2 0 2 2 2 1 2 100 2 0 2 2 2 1 2 104 2 0 2 2 2 1 2
28 19 -9 -9 0 0 -9 -9 70 1 6 2 2 2 2 1 74 1 6 2 2 2 1 1 75 1 6 2 2 2 1 1 80 1 6 2 2 2 1 1
3 12 -9 -9 0 0 -9 -9 89 1 0 2 2 1 1 2 92 1 0 2 2 2 1 2 96 1 0 2 2 1 2 2 98 1 0 2 2 2 1 2
28 27 29 -9 0 0 0 -9 67 2 2 2 2 1 1 2 70 2 2 2 2 2 1 2 72 2 2 2 2 2 1 2 77 2 2 2 2 2 2 2
27 17 0 -9 0 0 0 -9 79 1 0 2 1 2 1 2 83 1 0 2 2 2 1 2 85 1 0 2 2 2 1 2 89 1 0 2 2 2 1 2
25 26 -9 -9 0 0 -9 -9 75 1 4 2 1 2 2 1 78 1 4 2 2 2 2 1 81 1 4 2 2 2 1 1 85 1 4 2 2 1 1 2
28 26 29 25 0 0 0 0 78 1 0 2 1 2 2 2 82 1 0 2 2 2 1 2 84 1 0 2 2 2 1 2 87 1 0 2 2 2 1 2
29 29 -9 -9 0 0 -9 -9 74 1 5 2 1 2 1 1 77 1 5 2 1 2 1 1 80 1 5 2 1 2 1 1 84 1 5 1 1 2 1 2
19 16 -9 -9 0 0 -9 -9 100 2 0 2 2 2 1 2 104 2 0 2 2 2 1 2 103 2 0 2 2 2 1 2 73 2 0 1 2 2 1 2
29 -9 29 -9 0 -9 0 -9 67 1 6 2 2 1 2 1 72 1 6 2 2 1 1 1 73 1 6 2 2 2 1 1 77 1 6 2 2 1 1 1
29 29 -9 -9 0 1 -9 -9 73 1 5 2 2 1 2 1 76 1 5 2 2 2 1 1 79 1 5 2 2 2 1 1 83 1 5 2 2 2 1 2
24 9 -9 -9 0 0 -9 -9 79 2 0 2 2 2 1 1 82 2 0 2 2 2 1 2 86 2 0 2 2 2 1 2 88 2 0 2 2 2 1 2
19 0 -9 -9 0 0 -9 -9 101 1 0 2 2 1 2 1 104 1 0 1 2 2 1 1 107 1 0 1 2 2 1 1 111 1 0 1 2 2 2 2
1 0 -9 -9 0 0 -9 -9 101 2 0 2 2 2 2 2 104 2 0 1 2 2 1 2 94 2 0 2 2 2 1 2 110 2 0 2 1 1 2 2
18 25 27 16 0 0 0 0 88 2 0 2 2 2 1 2 91 2 0 2 2 2 1 2 94 2 0 2 2 2 1 2 98 2 0 2 2 2 1 2
21 28 26 26 0 0 0 0 84 2 2 2 2 2 2 2 87 2 2 2 2 2 1 2 90 2 2 2 2 2 1 2 94 2 2 1 2 2 1 2
29 29 25 -9 0 0 0 -9 85 2 0 2 2 2 1 2 88 2 0 2 2 1 1 2 91 2 0 2 2 1 1 2 95 2 0 2 2 1 1 2
30 18 -9 -9 0 0 -9 -9 82 2 0 2 2 2 2 1 85 2 0 1 2 2 1 2 88 2 0 1 2 2 2 2 92 2 0 2 2 2 1 2
17 14 -9 -9 0 0 -9 -9 102 2 0 2 2 2 2 2 105 2 0 2 2 2 1 2 107 2 0 2 2 2 1 2 111 2 0 2 2 2 1 2
30 28 28 -9 0 1 0 -9 67 2 4 1 2 2 1 1 69 2 4 1 2 2 1 2 72 2 4 1 2 2 1 2 78 2 4 1 2 2 1 2
29 24 28 30 0 2 2 2 65 2 9 1 1 2 1 1 68 2 9 1 1 2 1 2 71 2 9 1 1 2 1 2 75 2 9 1 1 2 2 2
30 25 28 -9 0 0 0 -9 66 2 5 1 2 2 1 1 69 2 5 1 2 2 1 1 72 2 5 1 2 2 1 1 76 2 5 1 2 2 1 1
30 28 30 20 1 0 0 0 65 2 6 1 2 2 1 1 67 2 6 1 2 2 1 1 70 2 6 1 2 2 1 1 74 2 6 1 2 2 1 1
30 28 30 -9 0 2 2 -9 65 2 0 2 2 2 1 1 67 2 0 1 2 2 1 1 71 2 0 1 2 2 1 1 76 2 0 1 2 2 1 1
30 26 11 -9 0 0 0 -9 66 2 5 2 1 1 1 2 69 2 5 2 2 1 1 2 72 2 5 2 2 2 2 2 77 2 5 2 2 2 2 2
30 29 29 -9 1 0 0 -9 67 1 4 2 1 2 1 1 69 1 4 2 1 2 2 1 73 1 4 2 2 2 1 2 77 1 4 2 2 2 1 2
30 27 26 28 0 0 0 2 65 1 8 2 2 2 1 1 67 1 8 2 2 2 1 1 71 1 8 2 2 2 1 2 74 1 8 2 2 2 1 1
30 28 30 24 1 0 0 0 66 1 0 2 1 2 1 1 69 1 0 2 1 2 1 2 72 1 0 2 1 2 1 2 76 1 0 2 2 2 1 1
21 26 29 29 0 1 0 2 66 2 0 2 2 2 2 1 68 2 0 2 2 2 2 1 71 2 0 2 2 2 1 1 75 2 0 2 2 2 2 1
29 29 26 -9 1 0 0 -9 85 1 1 1 2 1 1 1 88 1 1 1 2 1 1 1 91 1 1 1 2 1 2 1 94 1 1 1 2 1 1 1
28 22 -9 24 1 1 -9 1 66 2 0 2 2 2 2 2 69 2 0 2 1 2 1 2 72 2 0 2 2 2 1 2 76 2 0 2 2 2 1 2
29 25 28 30 0 0 0 1 66 2 3 2 2 2 1 1 68 2 3 2 2 2 1 1 71 2 3 2 2 2 1 1 75 2 3 2 2 2 1 1
29 30 -9 -9 0 0 -9 -9 66 1 4 2 1 1 1 2 68 1 4 2 1 2 1 2 72 1 4 2 2 2 1 2 76 1 4 2 1 2 1 2
30 22 29 -9 0 0 0 -9 65 1 7 2 1 1 1 2 67 1 7 2 1 1 2 2 70 1 7 2 1 2 2 2 75 1 7 2 1 1 2 2
29 -9 27 23 1 -9 0 0 66 2 2 2 2 2 2 1 92 2 2 2 2 2 1 1 71 2 2 2 2 2 1 1 76 2 2 2 2 2 1 1
30 30 27 -9 1 0 0 -9 80 1 6 1 2 2 1 1 83 1 6 1 2 2 1 1 86 1 6 1 2 2 1 1 90 1 6 1 2 2 2 1
27 21 -9 -9 0 0 -9 -9 86 2 0 1 2 2 1 1 89 2 0 1 2 2 2 1 91 2 0 1 2 2 1 1 96 2 0 1 2 2 1 1
23 29 29 -9 1 2 1 -9 89 2 0 1 2 2 1 2 92 2 0 2 2 2 1 2 95 2 0 2 2 2 1 2 99 2 0 1 2 2 1 1
19 27 -9 -9 0 0 -9 -9 86 2 0 1 2 2 1 2 89 2 0 1 2 2 1 2 91 2 0 1 2 2 1 2 96 2 0 1 2 2 1 2
30 26 24 -9 0 0 0 -9 66 2 3 2 2 2 2 1 69 2 3 2 2 2 1 1 72 2 3 2 2 2 2 1 75 2 3 2 2 2 1 1
30 27 26 -9 0 0 0 -9 66 2 6 1 2 2 1 1 69 2 6 1 2 2 1 1 72 2 6 1 2 2 1 1 76 2 6 1 2 2 1 1
27 30 29 30 0 0 0 0 65 2 0 1 2 2 2 1 68 2 0 2 2 2 2 1 71 2 0 1 2 2 2 1 75 2 0 1 2 2 1 2
29 29 -9 -9 1 0 -9 -9 102 1 0 1 2 2 1 2 104 1 0 1 2 1 1 2 86 1 0 1 2 2 1 2 110 1 0 1 2 1 2 2
30 24 0 -9 1 0 0 -9 95 2 12 1 2 2 1 2 98 2 12 1 2 2 1 2 101 2 12 1 2 2 1 2 106 2 12 1 2 2 1 2
29 25 26 21 1 0 0 0 80 2 3 1 2 2 2 1 83 2 3 1 2 2 1 1 86 2 3 1 2 2 1 1 90 2 3 1 2 2 1 1
28 26 -9 -9 1 2 -9 -9 98 1 3 2 2 2 1 2 100 1 3 1 2 2 1 2 105 1 3 2 2 2 1 2 108 1 3 2 2 2 2 2
28 9 -9 -9 0 0 -9 -9 93 1 2 1 2 2 1 2 96 1 2 1 2 2 1 2 99 1 2 1 2 2 1 2 104 1 2 1 2 2 1 2
10 3 4 -9 0 0 0 -9 96 2 0 1 2 2 2 2 99 2 0 1 2 1 1 2 102 2 0 1 2 2 2 2 105 2 0 1 2 2 1 2
25 30 -9 -9 0 0 -9 -9 90 1 4 1 2 2 1 2 93 1 4 1 2 2 1 2 96 1 4 1 2 2 2 2 101 1 4 1 2 2 1 2
26 1 -9 -9 0 0 -9 -9 91 1 6 1 2 2 1 2 94 1 6 1 2 2 1 1 96 1 6 1 2 2 2 2 101 1 6 1 2 1 1 2
30 26 -9 -9 2 2 -9 -9 89 2 0 2 2 1 1 2 92 2 0 1 2 2 1 2 95 2 0 1 2 2 1 2 99 2 0 1 2 2 2 2
27 18 26 27 0 0 1 0 88 2 0 2 2 2 1 2 91 2 0 2 2 2 2 1 94 2 0 2 2 2 1 1 99 2 0 2 2 2 1 1
25 0 -9 -9 0 0 -9 -9 90 1 0 2 2 2 1 2 93 1 0 1 1 2 2 2 95 1 0 1 2 2 2 2 99 1 0 1 2 2 1 2
19 2 0 -9 0 0 0 -9 91 1 0 2 1 2 2 2 93 1 0 2 2 1 1 2 96 1 0 2 2 1 1 2 101 1 0 2 2 1 1 2
16 30 -9 -9 0 0 -9 -9 89 1 0 2 1 1 2 2 92 1 0 2 1 2 1 2 95 1 0 2 1 2 1 2 99 1 0 2 1 2 1 2
27 27 -9 -9 0 0 -9 -9 89 2 0 2 2 2 2 2 91 2 0 2 2 1 2 2 94 2 0 2 2 1 1 2 98 2 0 1 2 1 1 2
24 21 -9 -9 0 0 -9 -9 90 2 0 1 2 2 1 2 93 2 0 1 1 2 2 2 98 2 0 1 1 2 1 2 100 2 0 1 1 2 1 2
22 24 -9 -9 0 0 -9 -9 88 2 0 2 2 2 1 2 91 2 0 1 1 2 1 2 94 2 0 1 2 2 1 2 98 2 0 1 2 2 1 2
12 21 20 -9 0 0 0 -9 91 2 0 2 2 2 1 2 94 2 0 2 2 2 2 2 97 2 0 2 2 2 1 2 101 2 0 2 2 2 1 2
26 29 30 -9 1 0 0 -9 74 1 3 2 1 1 1 1 77 1 3 1 2 2 1 1 80 1 3 1 2 2 1 1 84 1 3 1 2 1 1 1
14 27 28 -9 0 0 2 -9 82 2 0 2 2 2 2 2 85 2 0 1 2 2 1 2 88 2 0 1 2 2 1 2 92 2 0 1 2 2 1 2
26 29 29 -9 0 1 0 -9 73 2 0 2 2 2 2 1 76 2 0 2 2 2 1 1 79 2 0 2 2 2 1 1 82 2 0 2 2 2 1 1
26 30 -9 -9 1 0 -9 -9 76 2 7 2 2 2 1 1 78 2 7 1 2 2 1 2 82 2 7 1 2 2 1 1 85 2 7 2 2 2 1 2
22 25 24 -9 0 2 1 -9 71 2 0 2 2 2 2 1 74 2 0 1 2 1 1 1 77 2 0 2 2 1 1 1 81 2 0 2 2 2 1 2
28 25 -9 -9 0 2 -9 -9 80 1 2 2 2 2 1 2 83 1 2 1 2 1 1 2 86 1 2 1 2 1 1 2 90 1 2 2 2 2 1 2
28 17 -9 -9 2 1 -9 -9 84 2 0 2 2 2 2 2 87 2 0 2 2 2 2 2 89 2 0 2 2 2 2 2 93 2 0 2 2 2 1 2
30 30 28 18 0 0 0 0 77 1 0 2 2 1 1 1 80 1 0 2 2 2 1 1 83 1 0 2 2 2 1 1 87 1 0 2 2 2 1 1
30 28 27 -9 0 2 0 -9 79 1 0 1 1 2 1 2 82 1 0 1 1 2 1 2 85 1 0 2 1 2 1 2 89 1 0 2 1 2 2 2
25 25 -9 -9 2 0 -9 -9 73 2 0 2 2 2 1 2 76 2 0 2 2 2 1 2 79 2 0 2 2 2 2 2 83 2 0 2 2 2 1 2
30 27 29 29 0 0 0 0 76 1 1 2 2 1 2 2 79 1 1 2 2 2 2 2 82 1 1 2 2 1 2 2 86 1 1 2 2 2 1 2
24 0 -9 -9 0 0 -9 -9 87 2 0 2 2 2 2 2 89 2 0 1 1 2 1 2 91 2 0 2 2 2 1 2 97 2 0 2 2 2 1 2
29 28 23 -9 0 1 0 -9 74 2 0 2 2 2 2 1 77 2 0 2 2 2 1 1 80 2 0 2 2 2 1 1 84 2 0 2 2 2 1 1
24 27 5 -9 0 1 0 -9 79 1 5 2 2 2 2 2 81 1 5 2 1 1 1 2 84 1 5 2 1 1 1 1 88 1 5 2 1 1 1 2
30 26 26 29 1 0 0 0 71 1 5 2 1 2 1 1 74 1 5 1 2 2 1 1 77 1 5 1 2 2 1 1 81 1 5 1 2 2 1 1
29 29 13 -9 0 0 0 -9 79 2 0 2 2 2 1 2 82 2 0 2 2 2 1 2 85 2 0 2 2 2 1 2 90 2 0 2 2 2 1 2
16 29 20 -9 0 0 0 -9 88 1 0 2 2 2 2 1 91 1 0 2 2 2 2 1 94 1 0 2 2 2 1 2 98 1 0 1 2 2 1 2
21 26 -9 -9 0 0 -9 -9 86 2 0 2 2 2 2 2 89 2 0 2 1 2 1 2 93 2 0 2 2 2 1 2 95 2 0 2 2 2 1 2
30 29 27 -9 1 0 1 -9 74 1 6 2 1 1 1 2 77 1 6 2 1 2 1 2 80 1 6 2 1 2 1 2 84 1 6 2 2 2 1 2
16 16 22 -9 0 0 0 -9 81 2 0 2 2 2 2 2 84 2 0 2 2 2 1 2 87 2 0 2 2 2 1 2 91 2 0 2 2 2 1 2
29 24 -9 -9 1 1 -9 -9 84 2 0 2 2 2 1 2 87 2 0 2 2 2 1 2 89 2 0 2 2 2 2 2 94 2 0 2 2 2 1 2
23 29 29 25 0 0 0 0 75 2 0 2 2 2 1 1 78 2 0 2 2 2 1 2 81 2 0 2 2 2 1 2 85 2 0 2 2 2 1 2
18 29 -9 -9 0 0 -9 -9 72 2 0 2 2 2 2 2 75 2 0 2 2 2 2 2 78 2 0 2 2 2 1 2 83 2 0 1 2 2 1 2
26 27 30 27 1 1 0 0 72 2 0 1 2 2 1 2 75 2 0 1 2 2 1 2 78 2 0 1 2 2 1 2 82 2 0 1 2 2 1 2
28 -9 30 30 1 -9 0 0 74 1 1 2 1 1 1 2 87 1 1 2 1 1 1 2 80 1 1 2 1 1 1 2 84 1 1 2 1 1 1 2
24 25 25 -9 0 0 0 -9 80 2 0 2 2 2 1 2 83 2 0 1 2 2 2 2 86 2 0 1 2 2 1 2 91 2 0 1 2 2 1 2
26 28 28 28 1 0 0 0 77 1 6 2 1 1 1 1 80 1 6 2 2 2 1 1 83 1 6 1 1 2 1 1 87 1 6 2 2 1 1 1
29 29 25 29 0 0 0 0 76 2 0 2 2 1 1 1 79 2 0 2 2 2 1 1 82 2 0 1 2 2 1 1 86 2 0 2 2 1 1 1
26 -9 30 28 2 -9 0 0 79 1 4 2 2 2 1 2 87 1 4 2 2 2 1 2 85 1 4 2 2 2 1 2 89 1 4 2 2 2 1 2
26 25 -9 -9 0 0 -9 -9 77 2 0 2 2 1 1 1 80 2 0 2 2 2 1 2 84 2 0 2 2 2 1 2 87 2 0 2 2 2 2 2
25 26 24 28 0 0 0 0 83 1 0 2 2 1 1 2 86 1 0 2 2 2 1 2 89 1 0 2 2 2 1 2 93 1 0 2 2 2 1 2
27 24 7 -9 0 2 1 -9 75 2 0 1 2 2 1 2 77 2 0 1 1 2 1 2 80 2 0 2 1 2 1 2 85 2 0 2 1 2 1 2
25 0 18 -9 0 0 0 -9 71 1 3 2 2 2 1 2 74 1 3 2 2 2 1 1 77 1 3 1 1 2 1 1 81 1 3 1 2 2 1 1
22 23 17 0 0 0 0 0 78 2 0 2 2 2 1 2 81 2 0 2 2 1 1 2 84 2 0 2 2 2 2 2 89 2 0 1 2 2 1 2
30 30 29 -9 1 0 0 -9 80 1 0 2 1 1 2 1 83 1 0 2 1 1 1 1 85 1 0 1 1 1 1 1 90 1 0 2 1 1 1 2
20 28 25 24 0 0 2 0 74 2 0 2 2 2 2 1 77 2 0 2 2 2 1 1 80 2 0 1 2 2 1 1 84 2 0 1 2 1 2 1
25 28 13 0 0 0 0 0 87 2 0 2 2 2 1 1 90 2 0 2 2 2 1 1 92 2 0 2 2 2 1 1 97 2 0 1 2 2 2 1
20 18 9 -9 0 2 2 -9 84 2 0 2 2 2 1 2 87 2 0 2 2 2 1 2 90 2 0 2 2 1 1 2 93 2 0 2 2 2 1 2
30 29 27 -9 0 1 0 -9 75 1 0 2 1 2 1 1 78 1 0 2 2 1 1 1 81 1 0 2 1 2 1 1 85 1 0 2 2 2 1 1
29 29 28 -9 2 0 0 -9 73 1 8 2 1 1 1 1 76 1 8 2 1 1 1 1 79 1 8 2 2 1 1 1 83 1 8 2 2 1 1 2
25 11 -9 -9 0 0 -9 -9 82 2 0 2 2 2 2 2 85 2 0 2 2 2 1 2 87 2 0 2 2 2 2 2 93 2 0 2 2 2 2 2
30 24 -9 -9 0 0 -9 -9 78 2 0 1 2 2 1 2 81 2 0 1 2 2 1 2 83 2 0 1 2 2 1 2 89 2 0 1 2 2 1 2
30 24 22 -9 0 0 0 -9 77 2 0 2 2 1 1 2 80 2 0 2 2 1 1 2 83 2 0 2 2 2 1 2 87 2 0 2 1 1 1 2
30 28 25 16 2 1 2 0 74 2 6 2 2 2 1 2 77 2 6 2 2 2 1 2 80 2 6 2 2 2 1 2 84 2 6 2 2 1 2 2
27 25 -9 -9 2 1 -9 -9 75 1 5 2 2 2 1 2 78 1 5 2 1 2 1 2 79 1 5 2 2 2 1 2 85 1 5 2 1 2 1 2
19 29 24 25 0 0 1 1 78 1 0 2 2 2 1 1 81 1 0 2 2 2 1 2 84 1 0 2 1 2 1 1 88 1 0 2 1 1 1 1
30 28 27 -9 1 0 0 -9 78 1 2 2 1 2 1 2 81 1 2 2 1 2 1 2 84 1 2 2 1 2 1 2 88 1 2 2 1 2 1 2
29 27 27 -9 0 0 0 -9 73 1 1 2 1 1 1 2 76 1 1 2 1 1 1 2 79 1 1 2 1 1 1 2 83 1 1 2 1 1 1 1
29 25 27 27 1 2 2 0 71 1 2 2 1 1 2 1 74 1 2 2 1 2 1 1 77 1 2 2 2 1 1 1 81 1 2 2 2 2 1 1
30 26 -9 -9 1 1 -9 -9 78 1 5 2 1 2 1 2 81 1 5 2 1 2 1 2 83 1 5 2 1 2 2 2 89 1 5 2 1 2 1 2
22 25 -9 -9 0 0 -9 -9 80 2 0 2 2 2 2 1 82 2 0 2 2 2 2 1 86 2 0 2 2 2 2 1 90 2 0 2 2 2 2 2
29 30 26 -9 0 1 2 -9 75 1 3 2 2 2 1 1 78 1 3 2 1 1 1 1 81 1 3 2 1 1 1 1 84 1 3 2 1 1 1 1
15 0 -9 -9 0 0 -9 -9 85 1 0 2 2 2 1 2 88 1 0 2 2 2 1 2 92 1 0 2 2 2 1 2 95 1 0 2 2 2 1 2
29 19 -9 -9 0 0 -9 -9 87 1 0 1 1 1 1 2 90 1 0 1 2 2 1 2 94 1 0 1 1 2 1 2 97 1 0 1 2 2 2 2
29 30 29 -9 2 2 2 -9 82 2 0 2 2 2 1 2 85 2 0 2 2 2 1 2 88 2 0 1 2 2 1 2 93 2 0 2 2 2 2 2
25 25 -9 -9 0 0 -9 -9 88 1 0 2 1 1 2 2 91 1 0 1 2 2 1 2 92 1 0 2 2 2 1 2 98 1 0 2 2 2 1 2
28 29 -9 -9 0 0 -9 -9 95 1 0 2 2 2 1 2 98 1 0 2 2 2 1 2 103 1 0 2 2 2 1 2 106 1 0 2 2 2 1 2
21 27 17 0 2 2 0 0 89 2 0 1 2 2 1 2 92 2 0 2 2 2 1 2 95 2 0 1 2 2 1 2 99 2 0 1 2 2 2 2
19 16 -9 -9 0 0 -9 -9 91 2 0 2 2 2 1 2 94 2 0 1 2 2 1 2 98 2 0 1 2 2 2 2 101 2 0 2 2 2 2 2
24 28 24 19 1 0 0 0 88 2 2 2 2 2 1 2 91 2 2 1 2 2 1 2 94 2 2 2 2 2 2 2 98 2 2 2 2 2 1 2
4 0 -9 -9 0 0 -9 -9 88 2 0 2 2 2 2 2 91 2 0 2 2 2 1 2 94 2 0 2 2 2 1 2 97 2 0 2 2 2 1 2
19 12 -9 -9 0 0 -9 -9 97 2 0 2 2 2 1 2 99 2 0 2 2 1 1 2 100 2 0 2 2 2 1 2 107 2 0 2 2 2 1 2
22 16 10 -9 0 0 0 -9 91 2 0 2 2 2 2 2 93 2 0 2 2 2 1 2 96 2 0 2 2 2 1 2 101 2 0 2 2 2 1 2
24 25 -9 -9 0 1 -9 -9 93 2 0 1 2 2 1 2 96 2 0 1 2 2 1 2 99 2 0 1 2 2 1 2 103 2 0 1 2 2 1 2
30 20 -9 -9 0 0 -9 -9 70 1 9 1 1 1 1 1 73 1 9 1 1 2 1 1 76 1 9 1 1 2 1 1 80 1 9 1 1 2 1 1
30 15 0 -9 0 0 0 -9 88 2 15 1 1 2 1 1 91 2 15 1 2 2 1 1 94 2 15 1 2 2 1 1 97 2 15 1 2 2 1 2
24 23 -9 -9 1 0 -9 -9 67 2 0 2 2 2 1 1 70 2 0 2 2 2 1 1 72 2 0 2 2 2 1 1 77 2 0 2 2 2 1 1
27 27 -9 -9 0 0 -9 -9 68 1 2 2 2 2 1 1 71 1 2 2 2 2 1 1 74 1 2 2 2 2 1 1 78 1 2 2 2 2 2 1
20 23 25 -9 0 0 0 -9 75 2 0 2 2 2 1 1 78 2 0 2 2 2 2 1 81 2 0 2 2 2 1 1 84 2 0 2 2 2 1 1
25 24 24 23 0 0 0 0 67 2 1 2 2 2 1 2 70 2 1 2 2 2 2 2 73 2 1 2 2 2 1 2 78 2 1 2 2 2 1 2
28 28 20 29 0 0 0 0 68 1 2 2 1 2 1 1 71 1 2 2 1 2 2 1 74 1 2 2 1 2 2 2 78 1 2 2 1 2 2 2
30 27 27 -9 0 1 1 -9 67 1 3 2 1 1 1 1 70 1 3 2 2 2 1 1 73 1 3 2 2 2 1 1 77 1 3 2 2 2 1 1
25 17 -9 -9 0 0 -9 -9 73 1 0 2 2 2 1 1 76 1 0 2 2 2 2 1 79 1 0 2 2 2 2 1 83 1 0 2 2 2 2 1
27 23 22 -9 1 1 1 -9 70 1 3 2 2 1 1 1 73 1 3 2 2 1 2 1 76 1 3 2 2 1 2 1 80 1 3 2 2 1 2 1
25 23 26 25 0 0 0 0 68 2 3 2 2 2 1 2 71 2 3 2 2 2 2 1 74 2 3 2 2 2 1 2 78 2 3 2 2 2 1 2
30 28 29 -9 1 1 1 -9 70 1 3 2 2 2 1 1 73 1 3 2 2 2 1 1 76 1 3 2 2 2 1 1 80 1 3 2 2 2 2 1
30 29 19 -9 0 0 0 -9 77 2 11 1 2 2 1 2 80 2 11 1 2 2 1 2 83 2 11 1 2 2 1 2 87 2 11 1 2 2 1 2
30 21 22 -9 1 1 2 -9 69 2 0 1 2 2 1 2 72 2 0 1 2 2 2 2 75 2 0 1 2 2 2 2 79 2 0 1 2 2 2 2
30 30 28 21 0 0 0 0 74 1 9 1 2 2 1 1 77 1 9 1 2 2 1 1 80 1 9 1 2 2 1 1 85 1 9 1 2 2 1 1
30 19 -9 -9 0 0 -9 -9 82 2 6 1 2 2 1 2 85 2 6 1 2 2 1 2 87 2 6 1 2 2 2 2 92 2 6 1 2 2 1 2
19 25 29 -9 0 0 0 -9 88 1 0 1 2 1 1 1 91 1 0 1 2 2 1 1 94 1 0 1 2 2 1 2 98 1 0 1 2 2 1 2
29 20 26 29 0 0 0 1 67 2 0 2 2 2 2 1 70 2 0 2 2 2 2 1 73 2 0 2 2 2 1 1 77 2 0 2 2 2 1 1
26 27 25 -9 0 0 0 -9 69 1 0 2 1 2 1 2 72 1 0 2 2 2 1 2 75 1 0 2 1 2 1 2 79 1 0 2 1 2 1 2
26 22 28 26 0 0 0 0 74 1 2 2 1 1 1 1 77 1 2 2 2 2 1 1 80 1 2 2 2 1 1 1 84 1 2 2 2 2 1 1
29 25 29 -9 1 0 0 -9 74 1 0 2 1 1 2 1 77 1 0 2 2 2 2 1 80 1 0 2 2 2 1 1 84 1 0 2 2 1 1 1
28 12 -9 -9 0 0 -9 -9 74 1 4 2 1 2 1 1 78 1 4 1 1 2 2 1 80 1 4 1 1 2 1 1 83 1 4 1 1 2 1 2
30 29 29 28 0 0 0 0 69 2 9 1 2 2 1 1 72 2 9 1 2 2 1 1 75 2 9 1 2 2 1 1 79 2 9 1 2 2 1 1
30 20 27 -9 0 2 1 -9 75 2 0 1 2 2 1 1 78 2 0 1 2 2 1 1 80 2 0 1 2 2 1 1 85 2 0 2 2 2 2 1
29 29 19 15 0 0 0 0 81 2 0 1 2 2 1 2 84 2 0 1 2 2 1 2 87 2 0 1 2 2 2 2 91 2 0 1 2 2 1 2
28 21 25 23 2 2 1 1 76 2 0 2 2 2 1 2 79 2 0 2 2 2 1 2 82 2 0 2 2 2 2 2 86 2 0 2 2 2 1 2
12 27 24 -9 0 0 2 -9 90 2 0 2 2 2 2 2 93 2 0 1 2 2 2 2 96 2 0 1 2 1 1 2 99 2 0 1 2 2 1 2
28 17 0 -9 1 0 0 -9 93 2 0 1 2 2 2 2 96 2 0 1 2 2 1 2 99 2 0 1 2 2 2 2 104 2 0 1 2 2 2 2
27 17 8 -9 1 1 0 -9 96 2 0 2 2 2 2 2 99 2 0 2 2 2 2 2 102 2 0 2 2 2 2 2 106 2 0 2 2 2 1 2
7 0 0 -9 0 0 0 -9 94 2 0 1 2 1 1 2 97 2 0 1 2 2 1 2 100 2 0 1 2 2 1 2 104 2 0 1 2 2 1 2
30 30 30 29 0 1 2 0 71 1 9 2 1 2 1 1 74 1 9 2 2 2 1 1 76 1 9 2 1 2 1 1 80 1 9 2 2 2 1 1
30 24 29 10 0 0 0 0 69 1 5 2 2 1 2 2 72 1 5 2 2 1 2 2 74 1 5 2 2 1 1 2 78 1 5 2 2 2 1 2
30 28 30 29 1 0 0 0 66 2 2 2 2 2 1 1 69 2 2 2 2 2 1 1 71 2 2 2 2 2 1 1 75 2 2 2 2 2 1 1
28 26 5 0 0 2 0 0 72 2 0 2 2 2 1 2 75 2 0 2 2 2 1 2 77 2 0 2 2 1 1 2 81 2 0 2 2 2 2 2
29 29 24 29 0 0 0 0 73 1 5 2 2 2 1 2 77 1 5 2 2 2 1 2 78 1 5 2 2 2 1 2 82 1 5 2 2 2 1 2
29 29 -9 28 0 0 -9 0 85 1 2 2 2 2 1 2 89 1 2 2 2 2 1 2 90 1 2 2 2 2 1 2 94 1 2 2 2 2 1 2
24 27 24 27 0 0 0 0 78 2 3 2 2 2 2 2 82 2 3 2 2 2 1 2 84 2 3 2 2 2 1 2 87 2 3 2 2 2 1 2
30 29 29 -9 0 0 0 -9 72 1 5 2 2 2 2 1 75 1 5 2 2 2 1 1 77 1 5 2 2 2 1 1 82 1 5 2 2 2 1 1
26 11 2 -9 0 0 0 -9 92 2 0 2 2 2 2 2 96 2 0 2 2 2 1 2 98 2 0 2 2 2 1 2 102 2 0 2 2 2 1 2
30 30 26 28 0 0 0 0 66 1 5 2 2 2 1 1 70 1 5 2 2 2 1 1 72 1 5 2 2 2 1 1 75 1 5 2 2 2 1 1
29 30 -9 28 0 0 -9 0 66 2 0 2 2 2 2 2 69 2 0 2 2 2 1 2 71 2 0 2 2 2 1 2 75 2 0 2 2 2 1 2
30 29 30 30 0 0 0 0 69 1 9 2 2 2 1 1 72 1 9 2 2 2 1 1 74 1 9 2 2 2 1 1 78 1 9 2 2 2 1 1
30 30 28 27 1 0 0 0 65 1 4 2 2 1 1 1 69 1 4 2 2 2 1 1 71 1 4 2 2 2 1 1 74 1 4 2 2 1 1 1
28 29 30 27 0 0 0 0 66 2 1 2 2 2 2 1 69 2 1 2 2 2 1 1 71 2 1 2 2 2 1 1 75 2 1 2 2 2 1 1
20 21 -9 -9 0 0 -9 -9 97 1 5 2 2 1 1 2 100 1 5 2 2 2 1 1 102 1 5 2 2 2 1 1 107 1 5 2 2 1 1 2
28 30 27 -9 1 2 2 -9 65 1 8 2 1 2 1 1 68 1 8 2 1 2 1 1 70 1 8 2 1 2 1 1 74 1 8 2 2 2 1 1
28 25 22 26 0 2 0 0 85 1 0 2 2 2 2 2 89 1 0 2 1 2 1 2 90 1 0 2 1 2 1 2 94 1 0 2 2 2 1 2
29 24 -9 -9 1 0 -9 -9 92 1 0 2 2 2 1 1 96 1 0 2 2 2 1 1 98 1 0 2 2 2 1 1 102 1 0 2 2 2 1 2
23 7 -9 -9 0 0 -9 -9 92 2 0 2 2 2 1 2 96 2 0 2 2 2 1 2 98 2 0 2 2 2 1 2 102 2 0 2 2 2 1 2
17 28 -9 -9 0 0 -9 -9 87 1 0 2 2 1 1 2 90 1 0 2 2 2 1 2 95 1 0 2 2 2 1 2 98 1 0 2 2 2 2 2
30 29 30 28 0 0 0 0 78 1 3 2 1 1 1 2 82 1 3 2 1 2 1 2 84 1 3 2 1 1 1 2 87 1 3 2 2 2 1 2
21 6 -9 -9 0 0 -9 -9 90 2 0 2 2 1 1 2 94 2 0 2 2 2 1 2 96 2 0 2 2 2 1 2 99 2 0 2 2 2 1 2
29 30 29 29 1 0 2 0 74 1 0 2 1 2 2 1 77 1 0 2 2 2 1 1 79 1 0 2 2 2 1 1 83 1 0 2 1 2 1 1
18 -9 27 -9 0 -9 0 -9 86 1 0 2 2 1 1 1 95 1 0 2 1 1 1 1 91 1 0 2 2 1 1 1 96 1 0 2 2 1 2 1
11 27 29 -9 1 2 1 -9 84 1 0 2 1 2 1 2 87 1 0 2 2 2 1 2 89 1 0 2 2 2 1 2 94 1 0 2 1 2 1 2
23 29 26 -9 0 0 0 -9 105 1 0 2 1 1 1 2 109 1 0 2 1 1 1 2 111 1 0 2 1 1 1 2 114 1 0 2 1 1 1 2
24 20 2 -9 0 0 0 -9 82 2 0 2 2 2 2 2 86 2 0 2 2 2 1 2 88 2 0 2 2 2 1 2 91 2 0 2 2 2 1 2
23 22 -9 -9 0 0 -9 -9 95 2 0 2 2 2 1 1 99 2 0 2 2 2 1 2 102 2 0 2 2 1 1 2 106 2 0 2 2 2 1 2
13 28 7 -9 0 0 0 -9 92 2 0 2 2 2 1 2 96 2 0 2 2 2 1 2 98 2 0 2 2 2 1 2 101 2 0 1 2 2 1 2
30 30 25 -9 0 0 0 -9 80 1 14 2 2 1 1 1 84 1 14 2 2 1 1 1 86 1 14 2 2 2 1 1 90 1 14 2 2 1 1 2
30 30 30 28 2 2 2 2 67 2 11 2 2 2 1 2 70 2 11 2 2 2 1 2 72 2 11 2 2 2 1 2 76 2 11 2 2 2 1 2
30 29 20 -9 0 0 0 -9 69 2 5 2 2 2 2 2 72 2 5 2 1 2 1 2 74 2 5 2 2 2 1 2 78 2 5 2 2 2 1 2
16 20 0 -9 0 0 0 -9 91 2 0 2 2 2 1 2 95 2 0 2 2 2 1 2 96 2 0 2 2 2 1 2 101 2 0 2 2 1 2 2
20 7 -9 -9 0 0 -9 -9 82 2 0 2 2 2 1 2 86 2 0 2 2 2 1 2 86 2 0 2 2 2 1 2 91 2 0 2 2 2 1 2
26 8 17 12 0 0 0 0 83 2 0 2 2 2 1 2 86 2 0 2 2 2 1 2 88 2 0 2 2 2 1 2 92 2 0 2 2 2 1 2
20 26 -9 -9 0 0 -9 -9 84 2 0 2 2 2 1 2 88 2 0 2 2 2 1 2 90 2 0 2 2 2 1 2 94 2 0 2 2 2 1 2
27 30 27 27 1 0 0 1 66 2 7 2 2 2 1 1 69 2 7 2 2 2 1 1 71 2 7 2 2 2 1 1 75 2 7 2 2 2 1 1
28 29 25 25 0 0 0 2 70 2 0 2 2 1 1 1 74 2 0 2 2 2 2 1 76 2 0 2 2 2 1 1 79 2 0 2 2 2 1 2
29 27 26 -9 2 2 1 -9 84 1 5 2 1 2 1 2 88 1 5 2 2 2 1 2 89 1 5 2 1 2 1 2 95 1 5 2 1 2 1 2
27 26 29 27 0 0 0 0 84 2 0 2 2 1 2 2 87 2 0 2 2 1 1 2 89 2 0 2 2 1 1 2 93 2 0 2 2 1 1 2
29 25 0 -9 0 0 0 -9 90 1 3 2 2 2 1 2 94 1 3 2 2 2 1 2 96 1 3 2 2 2 1 2 99 1 3 2 2 2 1 2
26 16 -9 -9 0 0 -9 -9 76 2 0 2 2 2 1 2 80 2 0 2 2 2 1 2 82 2 0 2 2 2 1 2 86 2 0 2 2 2 1 2
28 2 -9 -9 1 0 -9 -9 89 2 1 1 2 2 2 2 92 2 1 2 2 2 2 2 94 2 1 2 2 2 2 2 99 2 1 2 2 2 2 2
25 26 0 -9 0 0 0 -9 104 1 0 2 2 2 2 1 107 1 0 2 2 2 1 1 109 1 0 2 2 2 1 1 114 1 0 2 2 2 1 1
27 -9 26 -9 0 -9 0 -9 72 2 0 2 2 2 2 1 74 2 0 2 2 2 2 1 78 2 0 2 2 2 1 1 82 2 0 2 2 2 1 1
25 20 -9 -9 0 0 -9 -9 86 1 0 2 1 2 2 1 90 1 0 2 1 2 2 1 90 1 0 2 1 2 1 2 94 1 0 1 2 2 1 2
29 30 -9 -9 0 0 -9 -9 81 1 11 2 1 1 1 2 85 1 11 2 2 2 1 2 86 1 11 2 2 2 1 2 90 1 11 2 2 2 1 2
27 30 -9 -9 0 0 -9 -9 92 1 5 2 1 2 1 2 95 1 5 2 2 2 1 2 99 1 5 2 2 2 2 2 102 1 5 2 2 2 1 2
23 4 15 -9 0 0 0 -9 82 1 0 2 1 2 1 2 86 1 0 2 1 2 1 2 88 1 0 2 1 2 1 2 92 1 0 2 1 2 1 2
25 27 24 23 0 0 0 0 89 2 0 2 2 2 1 2 92 2 0 2 2 2 1 2 94 2 0 2 2 2 1 2 98 2 0 2 2 2 1 2
18 28 -9 -9 0 0 -9 -9 74 2 0 2 2 2 2 2 77 2 0 2 2 2 1 2 80 2 0 2 2 1 2 2 83 2 0 2 2 2 1 2
28 27 21 -9 0 2 0 -9 90 1 4 2 2 1 2 2 94 1 4 2 2 2 1 2 95 1 4 2 2 1 1 2 99 1 4 1 2 1 1 2
23 28 23 -9 0 0 0 -9 76 1 0 2 1 2 2 1 79 1 0 2 2 2 1 1 81 1 0 2 2 2 2 1 86 1 0 2 2 2 1 2
27 26 -9 -9 0 2 -9 -9 76 2 0 2 2 2 1 2 79 2 0 2 2 2 1 2 81 2 0 2 2 2 2 2 86 2 0 2 2 2 1 2
3 16 -9 -9 0 0 -9 -9 89 2 0 2 2 1 2 2 92 2 0 2 2 1 1 2 94 2 0 2 2 2 1 2 99 2 0 2 2 1 1 2
21 30 -9 -9 0 0 -9 -9 88 2 5 2 2 2 1 2 91 2 5 2 2 2 2 2 95 2 5 2 1 2 1 2 98 2 5 1 1 2 1 2
26 -9 22 24 0 -9 0 0 85 2 0 2 2 2 2 2 81 2 0 2 2 2 1 2 91 2 0 2 2 2 1 2 94 2 0 2 2 2 1 2
29 25 -9 -9 0 2 -9 -9 70 1 11 2 2 2 2 2 74 1 11 2 2 2 1 2 77 1 11 2 2 2 2 2 79 1 11 2 2 2 1 2
21 29 25 30 1 2 0 0 67 2 0 2 2 2 1 1 71 2 0 2 2 2 1 1 72 2 0 2 2 2 1 1 76 2 0 2 2 2 1 1
27 29 27 20 0 0 0 0 78 2 0 2 2 2 1 2 81 2 0 2 2 2 1 2 83 2 0 2 2 2 1 2 87 2 0 2 2 2 1 2
30 29 25 -9 1 2 2 -9 66 2 5 2 2 1 1 1 70 2 5 2 2 2 1 1 71 2 5 2 2 2 1 1 75 2 5 2 2 2 1 2
20 4 -9 -9 0 0 -9 -9 100 2 0 2 2 2 1 2 104 2 0 1 2 2 1 2 106 2 0 1 2 2 1 2 110 2 0 1 2 2 1 2
22 29 22 -9 0 0 0 -9 105 2 0 2 2 2 2 2 108 2 0 2 2 2 1 2 110 2 0 2 2 2 1 2 114 2 0 2 2 2 1 2
30 29 28 29 0 0 0 0 76 1 9 2 1 2 2 1 79 1 9 2 1 2 1 1 81 1 9 2 2 2 1 1 85 1 9 2 1 2 1 2
27 30 29 -9 1 2 0 -9 78 1 3 2 1 1 1 1 82 1 3 2 2 2 1 1 84 1 3 2 2 2 1 1 88 1 3 2 2 2 2 2
22 29 21 -9 0 0 0 -9 85 2 0 2 2 2 2 2 89 2 0 2 2 2 1 2 91 2 0 2 2 2 1 2 95 2 0 2 2 2 1 2
26 14 28 -9 0 0 0 -9 83 2 0 2 2 2 1 2 87 2 0 2 2 2 1 2 89 2 0 2 2 2 1 2 92 2 0 2 2 2 1 2
30 29 28 -9 0 0 0 -9 73 2 4 2 2 2 2 2 76 2 4 2 2 2 1 2 78 2 4 2 2 2 1 2 82 2 4 2 2 2 1 2
28 30 30 -9 0 0 0 -9 71 2 0 2 2 2 1 1 74 2 0 2 1 2 1 1 76 2 0 2 1 2 1 1 80 2 0 2 2 2 1 2
28 26 -9 -9 0 0 -9 -9 79 2 0 2 2 2 1 2 82 2 0 2 2 2 1 2 83 2 0 2 2 2 1 2 89 2 0 2 2 2 1 2
27 18 -9 -9 0 0 -9 -9 70 2 0 2 2 2 1 2 74 2 0 2 2 2 1 2 77 2 0 1 2 2 1 2 80 2 0 2 2 2 1 2
26 29 28 -9 0 0 0 -9 73 2 0 2 2 2 2 2 76 2 0 2 2 2 1 2 78 2 0 2 2 2 2 2 82 2 0 2 2 2 1 2
22 29 29 -9 0 0 0 -9 85 1 0 2 2 2 2 2 89 1 0 2 2 2 2 2 91 1 0 2 2 2 2 2 95 1 0 2 2 2 2 2
28 30 30 -9 0 0 1 -9 68 1 4 2 1 1 2 1 72 1 4 2 2 2 1 1 74 1 4 2 2 2 1 1 79 1 4 2 2 2 1 2
13 0 0 -9 0 0 0 -9 92 2 0 2 2 2 2 1 95 2 0 2 2 2 1 1 97 2 0 2 2 2 2 1 101 2 0 2 2 2 1 1
20 29 27 -9 0 0 0 -9 95 1 0 2 1 1 2 1 98 1 0 2 2 2 1 1 100 1 0 2 2 2 1 1 105 1 0 2 2 2 1 2
20 29 16 -9 1 0 1 -9 91 2 0 2 2 2 2 2 94 2 0 2 2 2 1 2 96 2 0 2 2 2 1 2 100 2 0 2 2 2 1 2
23 6 8 -9 0 0 0 -9 87 2 0 2 2 2 2 2 91 2 0 2 2 2 1 2 92 2 0 2 2 2 1 2 98 2 0 2 2 2 2 2
13 6 -9 -9 0 0 -9 -9 100 2 0 2 2 2 2 2 104 2 0 2 2 2 1 2 105 2 0 2 2 2 1 1 73 2 0 2 2 1 1 2
29 29 29 29 0 2 2 2 67 2 0 2 2 2 1 1 70 2 0 2 2 2 1 1 72 2 0 2 2 2 1 1 76 2 0 2 2 2 1 1
27 21 -9 -9 0 0 -9 -9 88 1 0 2 2 2 1 2 92 1 0 2 1 1 1 2 95 1 0 2 1 1 1 2 98 1 0 2 1 2 1 2
29 29 26 28 0 0 0 0 77 2 0 2 2 2 1 1 81 2 0 2 2 2 1 1 82 2 0 2 2 2 1 1 86 2 0 2 2 2 1 1
29 29 30 -9 0 0 2 -9 67 1 3 2 1 1 2 1 71 1 3 2 1 1 1 1 73 1 3 2 1 1 1 1 77 1 3 2 1 1 1 1
30 -9 29 -9 0 -9 1 -9 67 1 0 2 2 1 2 2 91 1 0 2 2 2 1 2 72 1 0 2 2 2 1 2 78 1 0 2 2 2 1 2
22 16 30 -9 0 2 0 -9 80 1 0 2 1 2 2 2 83 1 0 2 2 2 1 2 85 1 0 2 1 2 1 2 90 1 0 2 2 2 1 2
29 29 26 27 0 0 0 0 69 1 3 2 1 2 1 1 73 1 3 2 1 1 1 1 74 1 3 2 1 1 1 1 78 1 3 2 2 2 2 1
29 26 25 -9 0 0 0 -9 68 2 4 2 2 2 1 1 72 2 4 2 2 2 1 1 73 2 4 2 2 2 1 1 78 2 4 2 2 2 1 1
16 15 0 -9 0 0 0 -9 95 2 2 2 2 2 1 2 99 2 2 2 2 2 1 2 101 2 2 2 2 2 1 2 106 2 2 2 2 2 1 2
9 25 2 -9 0 0 0 -9 105 2 0 2 2 2 2 2 108 2 0 2 2 2 1 2 110 2 0 2 2 2 1 2 114 2 0 2 2 2 1 2
12 15 0 -9 0 0 0 -9 74 1 4 2 2 2 1 1 77 1 4 2 2 2 2 1 79 1 4 2 2 2 1 1 83 1 4 2 2 2 2 1
18 23 20 -9 0 0 0 -9 85 2 0 2 2 2 2 2 88 2 0 2 2 2 1 2 90 2 0 2 2 2 1 2 93 2 0 1 2 2 1 2
29 29 25 -9 1 2 2 -9 72 1 2 2 1 2 1 1 76 1 2 2 1 2 1 1 78 1 2 2 1 2 1 1 82 1 2 2 1 2 1 1
30 27 30 -9 0 2 1 -9 66 1 4 2 1 1 1 1 69 1 4 2 1 2 1 1 71 1 4 2 1 2 1 1 75 1 4 2 1 2 1 1
26 14 -9 -9 0 0 -9 -9 86 2 0 2 2 2 1 2 90 2 0 2 2 2 1 2 91 2 0 1 2 2 1 2 95 2 0 2 2 2 1 2
18 29 -9 -9 0 0 -9 -9 79 2 0 2 2 2 2 2 82 2 0 2 2 2 1 1 85 2 0 2 2 1 1 2 89 2 0 2 2 2 1 2
28 28 19 16 0 1 0 0 80 2 0 2 2 2 2 1 83 2 0 2 2 2 1 1 85 2 0 2 2 2 1 1 89 2 0 2 2 2 1 2
4 29 12 -9 0 1 0 -9 102 1 0 2 2 1 2 2 106 1 0 2 2 1 1 2 108 1 0 2 2 1 1 2 111 1 0 2 2 1 2 2
[truncated: 276,301 more chars]
