# Supplementary material for: Longitudinal associations between the frequency of playing Mahjong and cognitive functioning among older people in China: evidence from CLHLS, 2008–2018
Source: Front Public Health. 2024 Mar 14;12:1352433. doi: 10.3389/fpubh.2024.1352433 (PMC10973127; doi:10.3389/fpubh.2024.1352433)
Supplement: Supplementary file 1 [file Data_Sheet_1.ZIP › Data related materials/Table data/Table1_data.xlsx]

## Sheet: Sheet1
year	Age	Agegroup	Sex	Marital_Status	Schooling_year	Schooling_year_g	residence	Fin_support	Smoking	Drinking	play_Mahjong	play_Mahjong_g	MMSE	MMSE1	MMSE_s1	MMSE_s2	MMSE_s3	MMSE_s4	MMSE_s5
2008	90	3.90-99	2.Female	2.Living without spouse	0	1.No schooling	1.Urban	1.Sufficient financial support	2.No smoking	2.No drinking	0	1.Never	20	2.Yes	9	1	4	0	6
2008	90	3.90-99	2.Female	2.Living without spouse	0	1.No schooling	1.Urban	1.Sufficient financial support	2.No smoking	2.No drinking	1	2.Sometimes	26	1.No	12	3	5	0	6
2008	95	3.90-99	2.Female	2.Living without spouse	0	1.No schooling	1.Urban	1.Sufficient financial support	2.No smoking	2.No drinking	0	1.Never	9	2.Yes	6	0	1	1	1
2008	88	2.80-89	2.Female	2.Living without spouse	0	1.No schooling	1.Urban	1.Sufficient financial support	2.No smoking	2.No drinking	0	1.Never	17	2.Yes	7	2	0	2	6
2008	88	2.80-89	2.Female	2.Living without spouse	0	1.No schooling	1.Urban	2.Insufficient financial support	2.No smoking	2.No drinking	0	1.Never	28	1.No	11	3	5	3	6
2008	93	3.90-99	2.Female	2.Living without spouse	0	1.No schooling	1.Urban	1.Sufficient financial support	2.No smoking	2.No drinking	0	1.Never	25	1.No	12	0	4	3	6
2008	96	3.90-99	2.Female	2.Living without spouse	0	1.No schooling	1.Urban	1.Sufficient financial support	2.No smoking	1.Drinking	1	2.Sometimes	24	1.No	11	3	3	3	4
2008	85	2.80-89	2.Female	1.Living with spouse	16	3.7 year+ schooling	1.Urban	1.Sufficient financial support	2.No smoking	2.No drinking	2	3.Almost everyday	30	1.No	12	3	6	3	6
2008	87	2.80-89	2.Female	2.Living without spouse	16	3.7 year+ schooling	1.Urban	1.Sufficient financial support	2.No smoking	2.No drinking	1	2.Sometimes	30	1.No	12	3	6	3	6
2008	86	2.80-89	1.Male	1.Living with spouse	6	2.1-6 year+ schooling	1.Urban	1.Sufficient financial support	2.No smoking	1.Drinking	0	1.Never	17	2.Yes	8	2	2	0	5
2008	86	2.80-89	2.Female	2.Living without spouse	0	1.No schooling	1.Urban	1.Sufficient financial support	2.No smoking	2.No drinking	1	2.Sometimes	25	1.No	11	3	5	0	6
2008	101	4.>=100	2.Female	2.Living without spouse	0	1.No schooling	2.Rural	1.Sufficient financial support	2.No smoking	1.Drinking	0	1.Never	18	2.Yes	12	0	0	0	6
2008	65	1.65-79	2.Female	1.Living with spouse	4	2.1-6 year+ schooling	2.Rural	1.Sufficient financial support	1.Smoking	2.No drinking	2	3.Almost everyday	29	1.No	12	3	5	3	6
2008	67	1.65-79	2.Female	1.Living with spouse	0	1.No schooling	2.Rural	1.Sufficient financial support	2.No smoking	2.No drinking	0	1.Never	28	1.No	12	3	4	3	6
2008	66	1.65-79	1.Male	1.Living with spouse	6	2.1-6 year+ schooling	2.Rural	2.Insufficient financial support	2.No smoking	1.Drinking	0	1.Never	30	1.No	12	3	6	3	6
2008	85	2.80-89	2.Female	2.Living without spouse	4	2.1-6 year+ schooling	1.Urban	1.Sufficient financial support	2.No smoking	2.No drinking	0	1.Never	29	1.No	12	3	5	3	6
2008	86	2.80-89	2.Female	2.Living without spouse	4	2.1-6 year+ schooling	1.Urban	1.Sufficient financial support	1.Smoking	2.No drinking	1	2.Sometimes	28	1.No	12	3	4	3	6
2008	101	4.>=100	2.Female	2.Living without spouse	0	1.No schooling	1.Urban	1.Sufficient financial support	2.No smoking	2.No drinking	1	2.Sometimes	26	1.No	12	2	4	2	6
2008	85	2.80-89	2.Female	2.Living without spouse	9	3.7 year+ schooling	1.Urban	1.Sufficient financial support	2.No smoking	2.No drinking	1	2.Sometimes	27	1.No	12	3	6	0	6
2008	90	3.90-99	2.Female	2.Living without spouse	13	3.7 year+ schooling	1.Urban	1.Sufficient financial support	2.No smoking	2.No drinking	0	1.Never	29	1.No	12	3	6	2	6
2008	94	3.90-99	2.Female	2.Living without spouse	12	3.7 year+ schooling	1.Urban	1.Sufficient financial support	2.No smoking	2.No drinking	0	1.Never	2	2.Yes	0	0	0	0	2
2008	86	2.80-89	2.Female	2.Living without spouse	0	1.No schooling	1.Urban	1.Sufficient financial support	2.No smoking	2.No drinking	1	2.Sometimes	22	2.Yes	11	3	3	0	5
2008	83	2.80-89	2.Female	2.Living without spouse	9	3.7 year+ schooling	1.Urban	1.Sufficient financial support	2.No smoking	2.No drinking	0	1.Never	26	1.No	11	3	6	0	6
2008	89	2.80-89	2.Female	2.Living without spouse	0	1.No schooling	1.Urban	2.Insufficient financial support	2.No smoking	2.No drinking	0	1.Never	18	2.Yes	12	3	0	0	3
2008	89	2.80-89	1.Male	2.Living without spouse	3	2.1-6 year+ schooling	1.Urban	1.Sufficient financial support	2.No smoking	1.Drinking	0	1.Never	30	1.No	12	3	6	3	6
2008	91	3.90-99	2.Female	2.Living without spouse	4	2.1-6 year+ schooling	1.Urban	1.Sufficient financial support	2.No smoking	2.No drinking	1	2.Sometimes	28	1.No	12	3	5	2	6
2008	85	2.80-89	2.Female	2.Living without spouse	0	1.No schooling	1.Urban	1.Sufficient financial support	2.No smoking	2.No drinking	0	1.Never	16	2.Yes	9	1	0	0	6
2008	92	3.90-99	2.Female	2.Living without spouse	0	1.No schooling	1.Urban	1.Sufficient financial support	2.No smoking	2.No drinking	1	2.Sometimes	27	1.No	12	3	5	1	6
2008	65	1.65-79	2.Female	1.Living with spouse	6	2.1-6 year+ schooling	1.Urban	1.Sufficient financial support	2.No smoking	2.No drinking	0	1.Never	30	1.No	12	3	6	3	6
2008	65	1.65-79	1.Male	1.Living with spouse	3	2.1-6 year+ schooling	1.Urban	1.Sufficient financial support	2.No smoking	1.Drinking	1	2.Sometimes	30	1.No	12	3	6	3	6
2008	90	3.90-99	1.Male	2.Living without spouse	20	3.7 year+ schooling	1.Urban	2.Insufficient financial support	2.No smoking	2.No drinking	0	1.Never	30	1.No	12	3	6	3	6
2008	96	3.90-99	1.Male	1.Living with spouse	6	2.1-6 year+ schooling	1.Urban	1.Sufficient financial support	2.No smoking	2.No drinking	0	1.Never	30	1.No	12	3	6	3	6
2008	66	1.65-79	1.Male	1.Living with spouse	8	3.7 year+ schooling	1.Urban	1.Sufficient financial support	2.No smoking	1.Drinking	2	3.Almost everyday	30	1.No	12	3	6	3	6
2008	90	3.90-99	1.Male	2.Living without spouse	6	2.1-6 year+ schooling	1.Urban	2.Insufficient financial support	2.No smoking	2.No drinking	0	1.Never	28	1.No	12	3	6	1	6
2008	66	1.65-79	2.Female	1.Living with spouse	9	3.7 year+ schooling	1.Urban	2.Insufficient financial support	2.No smoking	2.No drinking	0	1.Never	27	1.No	12	3	6	0	6
2008	65	1.65-79	1.Male	1.Living with spouse	9	3.7 year+ schooling	1.Urban	2.Insufficient financial support	1.Smoking	1.Drinking	2	3.Almost everyday	27	1.No	12	3	6	0	6
2008	67	1.65-79	2.Female	1.Living with spouse	0	1.No schooling	1.Urban	1.Sufficient financial support	2.No smoking	2.No drinking	1	2.Sometimes	29	1.No	12	3	5	3	6
2008	93	3.90-99	2.Female	2.Living without spouse	0	1.No schooling	2.Rural	1.Sufficient financial support	2.No smoking	2.No drinking	0	1.Never	8	2.Yes	5	1	0	0	2
2008	83	2.80-89	1.Male	1.Living with spouse	10	3.7 year+ schooling	2.Rural	1.Sufficient financial support	1.Smoking	1.Drinking	2	3.Almost everyday	30	1.No	12	3	6	3	6
2008	92	3.90-99	2.Female	2.Living without spouse	0	1.No schooling	2.Rural	1.Sufficient financial support	2.No smoking	2.No drinking	0	1.Never	18	2.Yes	10	2	0	1	5
2008	90	3.90-99	1.Male	1.Living with spouse	8	3.7 year+ schooling	2.Rural	1.Sufficient financial support	2.No smoking	1.Drinking	0	1.Never	29	1.No	12	3	5	3	6
2008	93	3.90-99	1.Male	2.Living without spouse	6	2.1-6 year+ schooling	2.Rural	1.Sufficient financial support	2.No smoking	2.No drinking	0	1.Never	28	1.No	12	3	4	3	6
2008	65	1.65-79	2.Female	1.Living with spouse	6	2.1-6 year+ schooling	1.Urban	1.Sufficient financial support	2.No smoking	2.No drinking	0	1.Never	30	1.No	12	3	6	3	6
2008	65	1.65-79	2.Female	1.Living with spouse	6	2.1-6 year+ schooling	1.Urban	1.Sufficient financial support	2.No smoking	2.No drinking	1	2.Sometimes	30	1.No	12	3	6	3	6
2008	74	1.65-79	2.Female	2.Living without spouse	6	2.1-6 year+ schooling	1.Urban	1.Sufficient financial support	2.No smoking	2.No drinking	0	1.Never	30	1.No	12	3	6	3	6
2008	66	1.65-79	1.Male	1.Living with spouse	9	3.7 year+ schooling	1.Urban	1.Sufficient financial support	1.Smoking	1.Drinking	1	2.Sometimes	30	1.No	12	3	6	3	6
2008	100	4.>=100	1.Male	1.Living with spouse	20	3.7 year+ schooling	1.Urban	1.Sufficient financial support	2.No smoking	2.No drinking	0	1.Never	30	1.No	12	3	6	3	6
2008	82	2.80-89	2.Female	2.Living without spouse	4	2.1-6 year+ schooling	1.Urban	1.Sufficient financial support	2.No smoking	2.No drinking	1	2.Sometimes	30	1.No	12	3	6	3	6
2008	87	2.80-89	1.Male	2.Living without spouse	6	2.1-6 year+ schooling	1.Urban	1.Sufficient financial support	2.No smoking	2.No drinking	0	1.Never	29	1.No	12	3	5	3	6
2008	86	2.80-89	1.Male	1.Living with spouse	8	3.7 year+ schooling	1.Urban	1.Sufficient financial support	1.Smoking	2.No drinking	0	1.Never	30	1.No	12	3	6	3	6
2008	88	2.80-89	1.Male	1.Living with spouse	5	2.1-6 year+ schooling	1.Urban	1.Sufficient financial support	1.Smoking	2.No drinking	2	3.Almost everyday	24	1.No	10	3	5	0	6
2008	91	3.90-99	1.Male	2.Living without spouse	2	2.1-6 year+ schooling	1.Urban	1.Sufficient financial support	2.No smoking	2.No drinking	0	1.Never	30	1.No	12	3	6	3	6
2008	89	2.80-89	2.Female	1.Living with spouse	0	1.No schooling	2.Rural	1.Sufficient financial support	2.No smoking	2.No drinking	0	1.Never	29	1.No	12	3	5	3	6
2008	87	2.80-89	1.Male	1.Living with spouse	2	2.1-6 year+ schooling	2.Rural	1.Sufficient financial support	2.No smoking	1.Drinking	0	1.Never	29	1.No	12	3	5	3	6
2008	91	3.90-99	1.Male	1.Living with spouse	15	3.7 year+ schooling	2.Rural	2.Insufficient financial support	2.No smoking	2.No drinking	0	1.Never	30	1.No	12	3	6	3	6
2008	91	3.90-99	2.Female	2.Living without spouse	12	3.7 year+ schooling	1.Urban	2.Insufficient financial support	2.No smoking	2.No drinking	0	1.Never	27	1.No	12	3	6	0	6
2008	97	3.90-99	1.Male	2.Living without spouse	2	2.1-6 year+ schooling	1.Urban	1.Sufficient financial support	1.Smoking	1.Drinking	1	2.Sometimes	29	1.No	11	3	6	3	6
2008	93	3.90-99	2.Female	2.Living without spouse	0	1.No schooling	1.Urban	1.Sufficient financial support	2.No smoking	2.No drinking	0	1.Never	27	1.No	12	3	5	1	6
2008	94	3.90-99	1.Male	1.Living with spouse	0	1.No schooling	1.Urban	1.Sufficient financial support	2.No smoking	2.No drinking	1	2.Sometimes	22	2.Yes	11	3	5	0	3
2008	97	3.90-99	1.Male	2.Living without spouse	23	3.7 year+ schooling	1.Urban	1.Sufficient financial support	2.No smoking	2.No drinking	0	1.Never	28	1.No	12	3	6	1	6
2008	92	3.90-99	2.Female	2.Living without spouse	12	3.7 year+ schooling	1.Urban	1.Sufficient financial support	2.No smoking	2.No drinking	0	1.Never	24	1.No	10	3	2	3	6
2008	100	4.>=100	2.Female	2.Living without spouse	0	1.No schooling	1.Urban	1.Sufficient financial support	2.No smoking	2.No drinking	0	1.Never	9	2.Yes	7	0	0	0	2
2008	96	3.90-99	1.Male	2.Living without spouse	0	1.No schooling	1.Urban	1.Sufficient financial support	2.No smoking	2.No drinking	0	1.Never	26	1.No	12	3	5	0	6
2008	97	3.90-99	2.Female	2.Living without spouse	2	2.1-6 year+ schooling	1.Urban	1.Sufficient financial support	2.No smoking	2.No drinking	1	2.Sometimes	12	2.Yes	10	0	0	0	2
2008	92	3.90-99	1.Male	1.Living with spouse	15	3.7 year+ schooling	1.Urban	1.Sufficient financial support	2.No smoking	1.Drinking	0	1.Never	28	1.No	12	3	6	1	6
2008	85	2.80-89	1.Male	2.Living without spouse	7	3.7 year+ schooling	1.Urban	1.Sufficient financial support	2.No smoking	2.No drinking	0	1.Never	30	1.No	12	3	6	3	6
2008	100	4.>=100	2.Female	2.Living without spouse	0	1.No schooling	1.Urban	2.Insufficient financial support	2.No smoking	2.No drinking	0	1.Never	28	1.No	12	3	6	1	6
2008	100	4.>=100	2.Female	2.Living without spouse	0	1.No schooling	1.Urban	1.Sufficient financial support	2.No smoking	2.No drinking	0	1.Never	7	2.Yes	5	0	0	0	2
2008	90	3.90-99	1.Male	2.Living without spouse	9	3.7 year+ schooling	1.Urban	1.Sufficient financial support	2.No smoking	1.Drinking	0	1.Never	27	1.No	12	3	6	0	6
2008	101	4.>=100	2.Female	2.Living without spouse	0	1.No schooling	1.Urban	1.Sufficient financial support	2.No smoking	2.No drinking	0	1.Never	15	2.Yes	6	3	1	0	5
2008	88	2.80-89	1.Male	1.Living with spouse	0	1.No schooling	2.Rural	1.Sufficient financial support	2.No smoking	2.No drinking	0	1.Never	26	1.No	12	3	5	0	6
2008	100	4.>=100	1.Male	2.Living without spouse	0	1.No schooling	1.Urban	1.Sufficient financial support	2.No smoking	2.No drinking	0	1.Never	21	2.Yes	12	0	3	3	3
2008	97	3.90-99	1.Male	2.Living without spouse	0	1.No schooling	1.Urban	1.Sufficient financial support	2.No smoking	2.No drinking	0	1.Never	27	1.No	10	3	5	3	6
2008	101	4.>=100	2.Female	2.Living without spouse	0	1.No schooling	1.Urban	1.Sufficient financial support	2.No smoking	2.No drinking	0	1.Never	29	1.No	12	3	5	3	6
2008	92	3.90-99	1.Male	2.Living without spouse	1	2.1-6 year+ schooling	1.Urban	1.Sufficient financial support	2.No smoking	1.Drinking	0	1.Never	11	2.Yes	6	2	0	0	3
2008	96	3.90-99	1.Male	2.Living without spouse	15	3.7 year+ schooling	1.Urban	1.Sufficient financial support	2.No smoking	2.No drinking	0	1.Never	26	1.No	10	3	6	1	6
2008	77	1.65-79	2.Female	2.Living without spouse	0	1.No schooling	2.Rural	2.Insufficient financial support	2.No smoking	2.No drinking	0	1.Never	25	1.No	11	3	2	3	6
2008	74	1.65-79	2.Female	1.Living with spouse	0	1.No schooling	2.Rural	1.Sufficient financial support	2.No smoking	2.No drinking	0	1.Never	23	2.Yes	12	3	2	0	6
2008	71	1.65-79	1.Male	1.Living with spouse	4	2.1-6 year+ schooling	2.Rural	1.Sufficient financial support	1.Smoking	2.No drinking	0	1.Never	30	1.No	12	3	6	3	6
2008	78	1.65-79	2.Female	1.Living with spouse	4	2.1-6 year+ schooling	2.Rural	1.Sufficient financial support	2.No smoking	2.No drinking	0	1.Never	30	1.No	12	3	6	3	6
2008	71	1.65-79	2.Female	2.Living without spouse	0	1.No schooling	2.Rural	1.Sufficient financial support	2.No smoking	2.No drinking	0	1.Never	28	1.No	12	3	5	2	6
2008	79	1.65-79	2.Female	1.Living with spouse	0	1.No schooling	2.Rural	2.Insufficient financial support	2.No smoking	2.No drinking	0	1.Never	29	1.No	12	3	6	2	6
2008	76	1.65-79	1.Male	1.Living with spouse	0	1.No schooling	2.Rural	1.Sufficient financial support	1.Smoking	1.Drinking	0	1.Never	29	1.No	12	3	6	2	6
2008	75	1.65-79	1.Male	2.Living without spouse	7	3.7 year+ schooling	2.Rural	1.Sufficient financial support	2.No smoking	2.No drinking	0	1.Never	30	1.No	12	3	6	3	6
2008	82	2.80-89	1.Male	2.Living without spouse	6	2.1-6 year+ schooling	2.Rural	1.Sufficient financial support	2.No smoking	2.No drinking	0	1.Never	30	1.No	12	3	6	3	6
2008	74	1.65-79	2.Female	1.Living with spouse	5	2.1-6 year+ schooling	2.Rural	1.Sufficient financial support	2.No smoking	2.No drinking	0	1.Never	28	1.No	12	3	4	3	6
2008	85	2.80-89	2.Female	2.Living without spouse	0	1.No schooling	2.Rural	1.Sufficient financial support	2.No smoking	2.No drinking	0	1.Never	30	1.No	12	3	6	3	6
2008	86	2.80-89	1.Male	2.Living without spouse	10	3.7 year+ schooling	2.Rural	1.Sufficient financial support	2.No smoking	2.No drinking	1	2.Sometimes	30	1.No	12	3	6	3	6
2008	72	1.65-79	1.Male	1.Living with spouse	12	3.7 year+ schooling	1.Urban	1.Sufficient financial support	2.No smoking	1.Drinking	0	1.Never	30	1.No	12	3	6	3	6
2008	75	1.65-79	2.Female	2.Living without spouse	8	3.7 year+ schooling	1.Urban	1.Sufficient financial support	2.No smoking	2.No drinking	1	2.Sometimes	30	1.No	12	3	6	3	6
2008	82	2.80-89	1.Male	1.Living with spouse	4	2.1-6 year+ schooling	1.Urban	1.Sufficient financial support	1.Smoking	1.Drinking	0	1.Never	28	1.No	12	3	5	2	6
2008	81	2.80-89	2.Female	2.Living without spouse	2	2.1-6 year+ schooling	1.Urban	1.Sufficient financial support	2.No smoking	2.No drinking	0	1.Never	30	1.No	12	3	6	3	6
2008	85	2.80-89	2.Female	2.Living without spouse	3	2.1-6 year+ schooling	1.Urban	1.Sufficient financial support	2.No smoking	2.No drinking	0	1.Never	27	1.No	12	3	6	0	6
2008	72	1.65-79	1.Male	2.Living without spouse	0	1.No schooling	1.Urban	1.Sufficient financial support	2.No smoking	2.No drinking	0	1.Never	30	1.No	12	3	6	3	6
2008	79	1.65-79	1.Male	2.Living without spouse	0	1.No schooling	1.Urban	1.Sufficient financial support	2.No smoking	2.No drinking	0	1.Never	30	1.No	12	3	6	3	6
2008	71	1.65-79	2.Female	2.Living without spouse	2	2.1-6 year+ schooling	1.Urban	1.Sufficient financial support	1.Smoking	2.No drinking	2	3.Almost everyday	30	1.No	12	3	6	3	6
2008	75	1.65-79	1.Male	1.Living with spouse	5	2.1-6 year+ schooling	1.Urban	1.Sufficient financial support	2.No smoking	2.No drinking	0	1.Never	29	1.No	11	3	6	3	6
2008	74	1.65-79	2.Female	2.Living without spouse	0	1.No schooling	1.Urban	1.Sufficient financial support	2.No smoking	2.No drinking	0	1.Never	29	1.No	12	3	5	3	6
2008	86	2.80-89	2.Female	2.Living without spouse	0	1.No schooling	1.Urban	2.Insufficient financial support	2.No smoking	2.No drinking	0	1.Never	11	2.Yes	11	0	0	0	0
2008	83	2.80-89	1.Male	1.Living with spouse	5	2.1-6 year+ schooling	1.Urban	1.Sufficient financial support	2.No smoking	2.No drinking	0	1.Never	30	1.No	12	3	6	3	6
2008	86	2.80-89	1.Male	2.Living without spouse	16	3.7 year+ schooling	1.Urban	1.Sufficient financial support	2.No smoking	1.Drinking	0	1.Never	30	1.No	12	3	6	3	6
2008	80	2.80-89	1.Male	2.Living without spouse	9	3.7 year+ schooling	1.Urban	1.Sufficient financial support	2.No smoking	2.No drinking	0	1.Never	30	1.No	12	3	6	3	6
2008	85	2.80-89	2.Female	2.Living without spouse	0	1.No schooling	1.Urban	1.Sufficient financial support	2.No smoking	2.No drinking	1	2.Sometimes	27	1.No	12	3	5	1	6
2008	82	2.80-89	2.Female	2.Living without spouse	2	2.1-6 year+ schooling	1.Urban	1.Sufficient financial support	2.No smoking	2.No drinking	1	2.Sometimes	27	1.No	12	3	6	0	6
2008	77	1.65-79	2.Female	1.Living with spouse	3	2.1-6 year+ schooling	1.Urban	1.Sufficient financial support	2.No smoking	2.No drinking	0	1.Never	29	1.No	11	3	6	3	6
2008	74	1.65-79	1.Male	2.Living without spouse	6	2.1-6 year+ schooling	1.Urban	1.Sufficient financial support	1.Smoking	2.No drinking	0	1.Never	30	1.No	12	3	6	3	6
2008	76	1.65-79	1.Male	1.Living with spouse	4	2.1-6 year+ schooling	1.Urban	2.Insufficient financial support	1.Smoking	2.No drinking	0	1.Never	29	1.No	12	3	6	3	5
2008	75	1.65-79	1.Male	1.Living with spouse	1	2.1-6 year+ schooling	1.Urban	1.Sufficient financial support	2.No smoking	2.No drinking	1	2.Sometimes	30	1.No	12	3	6	3	6
2008	82	2.80-89	2.Female	2.Living without spouse	2	2.1-6 year+ schooling	1.Urban	2.Insufficient financial support	1.Smoking	1.Drinking	2	3.Almost everyday	28	1.No	10	3	6	3	6
2008	73	1.65-79	1.Male	1.Living with spouse	16	3.7 year+ schooling	1.Urban	1.Sufficient financial support	1.Smoking	2.No drinking	1	2.Sometimes	30	1.No	12	3	6	3	6
2008	80	2.80-89	1.Male	2.Living without spouse	4	2.1-6 year+ schooling	1.Urban	2.Insufficient financial support	2.No smoking	2.No drinking	0	1.Never	30	1.No	12	3	6	3	6
2008	80	2.80-89	1.Male	2.Living without spouse	12	3.7 year+ schooling	1.Urban	1.Sufficient financial support	2.No smoking	2.No drinking	0	1.Never	27	1.No	12	3	4	2	6
2008	73	1.65-79	2.Female	2.Living without spouse	2	2.1-6 year+ schooling	1.Urban	2.Insufficient financial support	2.No smoking	2.No drinking	0	1.Never	28	1.No	10	3	6	3	6
2008	71	1.65-79	1.Male	1.Living with spouse	16	3.7 year+ schooling	1.Urban	1.Sufficient financial support	2.No smoking	2.No drinking	0	1.Never	27	1.No	12	3	5	3	4
2008	93	3.90-99	1.Male	2.Living without spouse	0	1.No schooling	2.Rural	1.Sufficient financial support	2.No smoking	1.Drinking	0	1.Never	22	2.Yes	11	1	2	2	6
2008	95	3.90-99	1.Male	2.Living without spouse	3	2.1-6 year+ schooling	1.Urban	1.Sufficient financial support	2.No smoking	1.Drinking	0	1.Never	30	1.No	12	3	6	3	6
2008	95	3.90-99	1.Male	1.Living with spouse	15	3.7 year+ schooling	1.Urban	1.Sufficient financial support	2.No smoking	2.No drinking	2	3.Almost everyday	30	1.No	12	3	6	3	6
2008	95	3.90-99	2.Female	1.Living with spouse	0	1.No schooling	1.Urban	1.Sufficient financial support	2.No smoking	2.No drinking	1	2.Sometimes	30	1.No	12	3	6	3	6
2008	69	1.65-79	1.Male	1.Living with spouse	6	2.1-6 year+ schooling	2.Rural	1.Sufficient financial support	1.Smoking	2.No drinking	0	1.Never	30	1.No	12	3	6	3	6
2008	96	3.90-99	2.Female	2.Living without spouse	0	1.No schooling	1.Urban	1.Sufficient financial support	2.No smoking	2.No drinking	1	2.Sometimes	27	1.No	11	3	5	3	5
2008	74	1.65-79	2.Female	2.Living without spouse	0	1.No schooling	2.Rural	1.Sufficient financial support	2.No smoking	2.No drinking	0	1.Never	30	1.No	12	3	6	3	6
2008	73	1.65-79	2.Female	2.Living without spouse	4	2.1-6 year+ schooling	1.Urban	2.Insufficient financial support	1.Smoking	2.No drinking	0	1.Never	25	1.No	11	3	4	1	6
2008	75	1.65-79	1.Male	1.Living with spouse	0	1.No schooling	1.Urban	1.Sufficient financial support	2.No smoking	1.Drinking	0	1.Never	25	1.No	12	3	4	0	6
2008	76	1.65-79	1.Male	1.Living with spouse	6	2.1-6 year+ schooling	1.Urban	1.Sufficient financial support	2.No smoking	2.No drinking	0	1.Never	30	1.No	12	3	6	3	6
2008	76	1.65-79	2.Female	2.Living without spouse	0	1.No schooling	1.Urban	1.Sufficient financial support	2.No smoking	2.No drinking	0	1.Never	30	1.No	12	3	6	3	6
2008	81	2.80-89	1.Male	2.Living without spouse	0	1.No schooling	2.Rural	2.Insufficient financial support	2.No smoking	2.No drinking	0	1.Never	29	1.No	12	3	5	3	6
2008	80	2.80-89	1.Male	1.Living with spouse	9	3.7 year+ schooling	1.Urban	1.Sufficient financial support	2.No smoking	1.Drinking	0	1.Never	26	1.No	12	2	6	0	6
2008	77	1.65-79	1.Male	2.Living without spouse	6	2.1-6 year+ schooling	1.Urban	1.Sufficient financial support	1.Smoking	2.No drinking	0	1.Never	30	1.No	12	3	6	3	6
2008	74	1.65-79	1.Male	1.Living with spouse	10	3.7 year+ schooling	1.Urban	1.Sufficient financial support	2.No smoking	2.No drinking	0	1.Never	30	1.No	12	3	6	3	6
2008	81	2.80-89	1.Male	2.Living without spouse	0	1.No schooling	1.Urban	2.Insufficient financial support	1.Smoking	2.No drinking	0	1.Never	29	1.No	12	3	5	3	6
2008	69	1.65-79	2.Female	1.Living with spouse	5	2.1-6 year+ schooling	1.Urban	1.Sufficient financial support	2.No smoking	2.No drinking	0	1.Never	30	1.No	12	3	6	3	6
2008	68	1.65-79	2.Female	1.Living with spouse	6	2.1-6 year+ schooling	1.Urban	1.Sufficient financial support	2.No smoking	2.No drinking	0	1.Never	30	1.No	12	3	6	3	6
2008	69	1.65-79	1.Male	1.Living with spouse	9	3.7 year+ schooling	1.Urban	1.Sufficient financial support	2.No smoking	2.No drinking	0	1.Never	29	1.No	12	3	6	2	6
2008	69	1.65-79	1.Male	2.Living without spouse	10	3.7 year+ schooling	1.Urban	1.Sufficient financial support	1.Smoking	2.No drinking	0	1.Never	30	1.No	12	3	6	3	6
2008	82	2.80-89	1.Male	1.Living with spouse	6	2.1-6 year+ schooling	1.Urban	1.Sufficient financial support	2.No smoking	2.No drinking	0	1.Never	30	1.No	12	3	6	3	6
2008	82	2.80-89	1.Male	2.Living without spouse	3	2.1-6 year+ schooling	1.Urban	1.Sufficient financial support	2.No smoking	2.No drinking	0	1.Never	28	1.No	12	3	4	3	6
2008	102	4.>=100	1.Male	2.Living without spouse	6	2.1-6 year+ schooling	1.Urban	1.Sufficient financial support	2.No smoking	2.No drinking	0	1.Never	30	1.No	12	3	6	3	6
2008	70	1.65-79	1.Male	1.Living with spouse	17	3.7 year+ schooling	1.Urban	2.Insufficient financial support	2.No smoking	2.No drinking	0	1.Never	30	1.No	12	3	6	3	6
2008	69	1.65-79	1.Male	1.Living with spouse	16	3.7 year+ schooling	1.Urban	1.Sufficient financial support	2.No smoking	2.No drinking	0	1.Never	30	1.No	12	3	6	3	6
2008	68	1.65-79	1.Male	2.Living without spouse	6	2.1-6 year+ schooling	1.Urban	1.Sufficient financial support	2.No smoking	2.No drinking	0	1.Never	30	1.No	12	3	6	3	6
2008	71	1.65-79	1.Male	1.Living with spouse	9	3.7 year+ schooling	2.Rural	1.Sufficient financial support	2.No smoking	2.No drinking	0	1.Never	30	1.No	12	3	6	3	6
2008	103	4.>=100	2.Female	2.Living without spouse	0	1.No schooling	2.Rural	1.Sufficient financial support	2.No smoking	2.No drinking	0	1.Never	25	1.No	11	2	3	3	6
2008	80	2.80-89	2.Female	1.Living with spouse	0	1.No schooling	2.Rural	2.Insufficient financial support	2.No smoking	2.No drinking	0	1.Never	25	1.No	11	3	4	1	6
2008	70	1.65-79	2.Female	2.Living without spouse	12	3.7 year+ schooling	1.Urban	1.Sufficient financial support	2.No smoking	2.No drinking	0	1.Never	30	1.No	12	3	6	3	6
2008	97	3.90-99	2.Female	2.Living without spouse	8	3.7 year+ schooling	1.Urban	1.Sufficient financial support	2.No smoking	2.No drinking	0	1.Never	26	1.No	11	3	5	3	4
2008	91	3.90-99	1.Male	2.Living without spouse	4	2.1-6 year+ schooling	1.Urban	1.Sufficient financial support	1.Smoking	1.Drinking	0	1.Never	30	1.No	12	3	6	3	6
2008	93	3.90-99	1.Male	1.Living with spouse	0	1.No schooling	2.Rural	2.Insufficient financial support	2.No smoking	2.No drinking	0	1.Never	28	1.No	12	3	5	2	6
2008	88	2.80-89	1.Male	1.Living with spouse	3	2.1-6 year+ schooling	1.Urban	1.Sufficient financial support	2.No smoking	2.No drinking	0	1.Never	29	1.No	11	3	6	3	6
2008	67	1.65-79	2.Female	1.Living with spouse	12	3.7 year+ schooling	2.Rural	1.Sufficient financial support	2.No smoking	2.No drinking	1	2.Sometimes	30	1.No	12	3	6	3	6
2008	91	3.90-99	2.Female	2.Living without spouse	0	1.No schooling	2.Rural	1.Sufficient financial support	2.No smoking	2.No drinking	0	1.Never	19	2.Yes	7	1	5	2	4
2008	83	2.80-89	2.Female	1.Living with spouse	0	1.No schooling	1.Urban	1.Sufficient financial support	1.Smoking	2.No drinking	0	1.Never	30	1.No	12	3	6	3	6
2008	92	3.90-99	2.Female	2.Living without spouse	1	2.1-6 year+ schooling	2.Rural	2.Insufficient financial support	2.No smoking	2.No drinking	0	1.Never	10	2.Yes	9	0	0	0	1
2008	91	3.90-99	2.Female	2.Living without spouse	0	1.No schooling	2.Rural	1.Sufficient financial support	2.No smoking	2.No drinking	1	2.Sometimes	28	1.No	12	3	4	3	6
2008	94	3.90-99	1.Male	2.Living without spouse	0	1.No schooling	2.Rural	1.Sufficient financial support	1.Smoking	2.No drinking	0	1.Never	17	2.Yes	8	1	2	0	6
2008	90	3.90-99	1.Male	2.Living without spouse	9	3.7 year+ schooling	1.Urban	1.Sufficient financial support	2.No smoking	2.No drinking	0	1.Never	25	1.No	12	3	3	3	4
2008	93	3.90-99	1.Male	1.Living with spouse	0	1.No schooling	2.Rural	1.Sufficient financial support	1.Smoking	2.No drinking	0	1.Never	24	1.No	12	3	2	1	6
2008	91	3.90-99	2.Female	2.Living without spouse	6	2.1-6 year+ schooling	1.Urban	1.Sufficient financial support	2.No smoking	2.No drinking	0	1.Never	30	1.No	12	3	6	3	6
2008	66	1.65-79	1.Male	1.Living with spouse	6	2.1-6 year+ schooling	2.Rural	1.Sufficient financial support	2.No smoking	2.No drinking	0	1.Never	30	1.No	12	3	6	3	6
2008	91	3.90-99	2.Female	2.Living without spouse	6	2.1-6 year+ schooling	1.Urban	1.Sufficient financial support	2.No smoking	2.No drinking	0	1.Never	30	1.No	12	3	6	3	6
2008	92	3.90-99	1.Male	2.Living without spouse	12	3.7 year+ schooling	2.Rural	1.Sufficient financial support	2.No smoking	2.No drinking	0	1.Never	30	1.No	12	3	6	3	6
2008	66	1.65-79	1.Male	1.Living with spouse	12	3.7 year+ schooling	1.Urban	1.Sufficient financial support	2.No smoking	2.No drinking	0	1.Never	30	1.No	12	3	6	3	6
2008	92	3.90-99	2.Female	2.Living without spouse	0	1.No schooling	1.Urban	1.Sufficient financial support	2.No smoking	2.No drinking	1	2.Sometimes	26	1.No	11	3	4	3	5
2008	67	1.65-79	2.Female	2.Living without spouse	13	3.7 year+ schooling	1.Urban	1.Sufficient financial support	2.No smoking	2.No drinking	0	1.Never	30	1.No	12	3	6	3	6
2008	94	3.90-99	2.Female	2.Living without spouse	0	1.No schooling	2.Rural	1.Sufficient financial support	2.No smoking	2.No drinking	1	2.Sometimes	22	2.Yes	10	3	3	0	6
2008	90	3.90-99	2.Female	1.Living with spouse	9	3.7 year+ schooling	1.Urban	1.Sufficient financial support	2.No smoking	2.No drinking	0	1.Never	29	1.No	12	3	6	2	6
2008	88	2.80-89	1.Male	1.Living with spouse	0	1.No schooling	1.Urban	1.Sufficient financial support	1.Smoking	2.No drinking	0	1.Never	25	1.No	12	3	5	1	4
2008	89	2.80-89	2.Female	2.Living without spouse	12	3.7 year+ schooling	1.Urban	1.Sufficient financial support	2.No smoking	2.No drinking	1	2.Sometimes	30	1.No	12	3	6	3	6
2008	72	1.65-79	1.Male	1.Living with spouse	1	2.1-6 year+ schooling	2.Rural	1.Sufficient financial support	2.No smoking	2.No drinking	0	1.Never	29	1.No	12	3	5	3	6
2008	71	1.65-79	2.Female	2.Living without spouse	2	2.1-6 year+ schooling	2.Rural	1.Sufficient financial support	2.No smoking	2.No drinking	0	1.Never	29	1.No	12	3	5	3	6
2008	73	1.65-79	2.Female	1.Living with spouse	0	1.No schooling	2.Rural	1.Sufficient financial support	2.No smoking	2.No drinking	0	1.Never	28	1.No	12	3	4	3	6
2008	80	2.80-89	1.Male	1.Living with spouse	0	1.No schooling	2.Rural	1.Sufficient financial support	1.Smoking	1.Drinking	1	2.Sometimes	28	1.No	12	3	5	2	6
2008	76	1.65-79	1.Male	1.Living with spouse	0	1.No schooling	2.Rural	1.Sufficient financial support	2.No smoking	2.No drinking	0	1.Never	26	1.No	12	3	4	1	6
2008	82	2.80-89	1.Male	1.Living with spouse	3	2.1-6 year+ schooling	1.Urban	1.Sufficient financial support	1.Smoking	1.Drinking	2	3.Almost everyday	30	1.No	12	3	6	3	6
2008	84	2.80-89	2.Female	2.Living without spouse	0	1.No schooling	1.Urban	1.Sufficient financial support	2.No smoking	2.No drinking	0	1.Never	20	2.Yes	10	1	4	1	4
2008	76	1.65-79	2.Female	2.Living without spouse	2	2.1-6 year+ schooling	1.Urban	1.Sufficient financial support	2.No smoking	2.No drinking	0	1.Never	29	1.No	12	3	6	2	6
2008	84	2.80-89	1.Male	2.Living without spouse	1	2.1-6 year+ schooling	1.Urban	1.Sufficient financial support	1.Smoking	1.Drinking	0	1.Never	30	1.No	12	3	6	3	6
2008	71	1.65-79	1.Male	1.Living with spouse	10	3.7 year+ schooling	1.Urban	1.Sufficient financial support	2.No smoking	2.No drinking	0	1.Never	29	1.No	12	3	6	2	6
2008	73	1.65-79	1.Male	1.Living with spouse	11	3.7 year+ schooling	1.Urban	1.Sufficient financial support	1.Smoking	1.Drinking	1	2.Sometimes	30	1.No	12	3	6	3	6
2008	72	1.65-79	2.Female	2.Living without spouse	0	1.No schooling	1.Urban	2.Insufficient financial support	2.No smoking	2.No drinking	1	2.Sometimes	28	1.No	12	3	6	2	5
2008	83	2.80-89	1.Male	2.Living without spouse	15	3.7 year+ schooling	1.Urban	1.Sufficient financial support	1.Smoking	2.No drinking	0	1.Never	30	1.No	12	3	6	3	6
2008	76	1.65-79	2.Female	2.Living without spouse	4	2.1-6 year+ schooling	1.Urban	1.Sufficient financial support	1.Smoking	2.No drinking	0	1.Never	30	1.No	12	3	6	3	6
2008	89	2.80-89	1.Male	2.Living without spouse	5	2.1-6 year+ schooling	2.Rural	1.Sufficient financial support	2.No smoking	2.No drinking	0	1.Never	28	1.No	12	3	6	1	6
2008	93	3.90-99	1.Male	2.Living without spouse	3	2.1-6 year+ schooling	1.Urban	1.Sufficient financial support	2.No smoking	2.No drinking	0	1.Never	24	1.No	12	3	2	2	5
2008	94	3.90-99	2.Female	2.Living without spouse	2	2.1-6 year+ schooling	1.Urban	1.Sufficient financial support	2.No smoking	2.No drinking	2	3.Almost everyday	29	1.No	12	3	5	3	6
2008	94	3.90-99	1.Male	1.Living with spouse	8	3.7 year+ schooling	2.Rural	1.Sufficient financial support	2.No smoking	2.No drinking	0	1.Never	29	1.No	12	3	5	3	6
2008	89	2.80-89	1.Male	1.Living with spouse	0	1.No schooling	2.Rural	1.Sufficient financial support	2.No smoking	1.Drinking	0	1.Never	30	1.No	12	3	6	3	6
2008	68	1.65-79	2.Female	1.Living with spouse	6	2.1-6 year+ schooling	1.Urban	1.Sufficient financial support	2.No smoking	2.No drinking	0	1.Never	29	1.No	12	3	5	3	6
2008	68	1.65-79	1.Male	1.Living with spouse	9	3.7 year+ schooling	1.Urban	1.Sufficient financial support	1.Smoking	2.No drinking	0	1.Never	30	1.No	12	3	6	3	6
2008	70	1.65-79	2.Female	1.Living with spouse	0	1.No schooling	2.Rural	1.Sufficient financial support	2.No smoking	2.No drinking	2	3.Almost everyday	29	1.No	12	3	5	3	6
2008	69	1.65-79	1.Male	1.Living with spouse	3	2.1-6 year+ schooling	2.Rural	1.Sufficient financial support	2.No smoking	2.No drinking	0	1.Never	23	2.Yes	9	3	2	3	6
2008	68	1.65-79	2.Female	2.Living without spouse	2	2.1-6 year+ schooling	2.Rural	1.Sufficient financial support	2.No smoking	2.No drinking	0	1.Never	29	1.No	12	3	5	3	6
2008	80	2.80-89	1.Male	2.Living without spouse	10	3.7 year+ schooling	1.Urban	1.Sufficient financial support	2.No smoking	2.No drinking	0	1.Never	17	2.Yes	4	3	5	0	5
2008	79	1.65-79	2.Female	2.Living without spouse	2	2.1-6 year+ schooling	1.Urban	1.Sufficient financial support	2.No smoking	2.No drinking	1	2.Sometimes	30	1.No	12	3	6	3	6
2008	75	1.65-79	1.Male	2.Living without spouse	10	3.7 year+ schooling	1.Urban	1.Sufficient financial support	2.No smoking	2.No drinking	0	1.Never	29	1.No	12	3	6	2	6
2008	70	1.65-79	1.Male	2.Living without spouse	11	3.7 year+ schooling	1.Urban	1.Sufficient financial support	1.Smoking	2.No drinking	0	1.Never	30	1.No	12	3	6	3	6
2008	74	1.65-79	2.Female	1.Living with spouse	6	2.1-6 year+ schooling	1.Urban	1.Sufficient financial support	2.No smoking	2.No drinking	0	1.Never	30	1.No	12	3	6	3	6
2008	75	1.65-79	2.Female	2.Living without spouse	14	3.7 year+ schooling	1.Urban	1.Sufficient financial support	2.No smoking	2.No drinking	0	1.Never	30	1.No	12	3	6	3	6
2008	71	1.65-79	1.Male	1.Living with spouse	12	3.7 year+ schooling	1.Urban	1.Sufficient financial support	2.No smoking	2.No drinking	1	2.Sometimes	30	1.No	12	3	6	3	6
2008	66	1.65-79	2.Female	2.Living without spouse	9	3.7 year+ schooling	1.Urban	1.Sufficient financial support	2.No smoking	2.No drinking	2	3.Almost everyday	30	1.No	12	3	6	3	6
2008	65	1.65-79	1.Male	1.Living with spouse	15	3.7 year+ schooling	2.Rural	1.Sufficient financial support	2.No smoking	2.No drinking	1	2.Sometimes	30	1.No	12	3	6	3	6
2008	66	1.65-79	1.Male	1.Living with spouse	7	3.7 year+ schooling	1.Urban	1.Sufficient financial support	2.No smoking	2.No drinking	1	2.Sometimes	28	1.No	12	2	6	2	6
2008	90	3.90-99	2.Female	2.Living without spouse	5	2.1-6 year+ schooling	2.Rural	1.Sufficient financial support	2.No smoking	2.No drinking	0	1.Never	16	2.Yes	9	1	2	1	3
2008	65	1.65-79	2.Female	1.Living with spouse	5	2.1-6 year+ schooling	2.Rural	1.Sufficient financial support	2.No smoking	2.No drinking	1	2.Sometimes	29	1.No	12	3	6	2	6
2008	65	1.65-79	1.Male	1.Living with spouse	7	3.7 year+ schooling	2.Rural	1.Sufficient financial support	2.No smoking	2.No drinking	0	1.Never	30	1.No	12	3	6	3	6
2008	66	1.65-79	1.Male	1.Living with spouse	8	3.7 year+ schooling	2.Rural	1.Sufficient financial support	1.Smoking	2.No drinking	0	1.Never	30	1.No	12	3	6	3	6
2008	65	1.65-79	2.Female	1.Living with spouse	0	1.No schooling	2.Rural	1.Sufficient financial support	2.No smoking	2.No drinking	0	1.Never	28	1.No	12	3	6	1	6
2008	66	1.65-79	2.Female	1.Living with spouse	17	3.7 year+ schooling	2.Rural	1.Sufficient financial support	2.No smoking	2.No drinking	1	2.Sometimes	29	1.No	12	3	6	2	6
2008	85	2.80-89	2.Female	2.Living without spouse	0	1.No schooling	2.Rural	1.Sufficient financial support	2.No smoking	2.No drinking	1	2.Sometimes	26	1.No	11	3	5	3	4
2008	95	3.90-99	1.Male	2.Living without spouse	0	1.No schooling	2.Rural	1.Sufficient financial support	2.No smoking	2.No drinking	0	1.Never	22	2.Yes	9	2	2	3	6
2008	99	3.90-99	2.Female	2.Living without spouse	0	1.No schooling	1.Urban	1.Sufficient financial support	2.No smoking	2.No drinking	0	1.Never	23	2.Yes	8	3	6	0	6
2008	89	2.80-89	1.Male	2.Living without spouse	1	2.1-6 year+ schooling	2.Rural	2.Insufficient financial support	2.No smoking	2.No drinking	0	1.Never	3	2.Yes	2	0	0	0	1
2008	88	2.80-89	1.Male	1.Living with spouse	10	3.7 year+ schooling	1.Urban	1.Sufficient financial support	2.No smoking	2.No drinking	0	1.Never	28	1.No	12	2	5	3	6
2008	89	2.80-89	1.Male	2.Living without spouse	7	3.7 year+ schooling	2.Rural	1.Sufficient financial support	1.Smoking	1.Drinking	0	1.Never	29	1.No	12	2	6	3	6
2008	86	2.80-89	1.Male	1.Living with spouse	5	2.1-6 year+ schooling	2.Rural	1.Sufficient financial support	2.No smoking	1.Drinking	0	1.Never	29	1.No	12	3	5	3	6
2008	87	2.80-89	1.Male	2.Living without spouse	12	3.7 year+ schooling	1.Urban	1.Sufficient financial support	2.No smoking	2.No drinking	0	1.Never	30	1.No	12	3	6	3	6
2008	90	3.90-99	2.Female	2.Living without spouse	0	1.No schooling	2.Rural	1.Sufficient financial support	2.No smoking	2.No drinking	0	1.Never	8	2.Yes	8	0	0	0	0
2008	90	3.90-99	2.Female	2.Living without spouse	3	2.1-6 year+ schooling	2.Rural	1.Sufficient financial support	2.No smoking	2.No drinking	0	1.Never	21	2.Yes	10	3	2	0	6
2008	85	2.80-89	1.Male	2.Living without spouse	8	3.7 year+ schooling	1.Urban	1.Sufficient financial support	2.No smoking	1.Drinking	0	1.Never	28	1.No	12	3	5	2	6
2008	93	3.90-99	2.Female	2.Living without spouse	0	1.No schooling	1.Urban	1.Sufficient financial support	2.No smoking	2.No drinking	0	1.Never	25	1.No	10	3	5	1	6
2008	85	2.80-89	1.Male	1.Living with spouse	1	2.1-6 year+ schooling	1.Urban	1.Sufficient financial support	2.No smoking	2.No drinking	0	1.Never	28	1.No	12	3	5	2	6
2008	96	3.90-99	2.Female	2.Living without spouse	2	2.1-6 year+ schooling	1.Urban	1.Sufficient financial support	2.No smoking	2.No drinking	1	2.Sometimes	27	1.No	12	3	5	1	6
2008	91	3.90-99	2.Female	2.Living without spouse	0	1.No schooling	1.Urban	1.Sufficient financial support	2.No smoking	2.No drinking	0	1.Never	16	2.Yes	10	0	0	1	5
2008	89	2.80-89	1.Male	2.Living without spouse	0	1.No schooling	2.Rural	1.Sufficient financial support	2.No smoking	2.No drinking	0	1.Never	20	2.Yes	9	3	1	1	6
2008	100	4.>=100	1.Male	2.Living without spouse	0	1.No schooling	1.Urban	1.Sufficient financial support	2.No smoking	2.No drinking	0	1.Never	27	1.No	12	3	5	1	6
2008	100	4.>=100	2.Female	2.Living without spouse	0	1.No schooling	1.Urban	1.Sufficient financial support	2.No smoking	2.No drinking	0	1.Never	15	2.Yes	9	3	0	0	3
2008	101	4.>=100	2.Female	2.Living without spouse	0	1.No schooling	1.Urban	1.Sufficient financial support	2.No smoking	2.No drinking	0	1.Never	23	2.Yes	12	3	0	2	6
2008	102	4.>=100	2.Female	2.Living without spouse	3	2.1-6 year+ schooling	2.Rural	1.Sufficient financial support	2.No smoking	2.No drinking	1	2.Sometimes	26	1.No	12	3	4	2	5
2008	100	4.>=100	1.Male	2.Living without spouse	6	2.1-6 year+ schooling	1.Urban	1.Sufficient financial support	2.No smoking	2.No drinking	0	1.Never	29	1.No	12	3	5	3	6
2008	102	4.>=100	2.Female	2.Living without spouse	0	1.No schooling	1.Urban	1.Sufficient financial support	2.No smoking	2.No drinking	0	1.Never	24	1.No	11	3	1	3	6
2008	80	2.80-89	1.Male	1.Living with spouse	5	2.1-6 year+ schooling	2.Rural	1.Sufficient financial support	2.No smoking	2.No drinking	0	1.Never	23	2.Yes	12	2	2	1	6
2008	78	1.65-79	2.Female	2.Living without spouse	1	2.1-6 year+ schooling	2.Rural	1.Sufficient financial support	2.No smoking	2.No drinking	0	1.Never	18	2.Yes	10	2	1	0	5
2008	77	1.65-79	2.Female	2.Living without spouse	0	1.No schooling	2.Rural	2.Insufficient financial support	2.No smoking	2.No drinking	0	1.Never	26	1.No	12	3	5	0	6
2008	82	2.80-89	2.Female	2.Living without spouse	0	1.No schooling	2.Rural	1.Sufficient financial support	2.No smoking	2.No drinking	0	1.Never	17	2.Yes	11	2	0	1	3
2008	85	2.80-89	2.Female	2.Living without spouse	0	1.No schooling	2.Rural	1.Sufficient financial support	2.No smoking	2.No drinking	0	1.Never	24	1.No	11	3	3	1	6
2008	77	1.65-79	2.Female	1.Living with spouse	0	1.No schooling	2.Rural	1.Sufficient financial support	2.No smoking	2.No drinking	0	1.Never	23	2.Yes	12	3	2	2	4
2008	83	2.80-89	1.Male	2.Living without spouse	4	2.1-6 year+ schooling	2.Rural	1.Sufficient financial support	2.No smoking	1.Drinking	0	1.Never	20	2.Yes	11	2	1	0	6
2008	74	1.65-79	2.Female	1.Living with spouse	0	1.No schooling	2.Rural	1.Sufficient financial support	2.No smoking	2.No drinking	0	1.Never	18	2.Yes	8	3	1	1	5
2008	74	1.65-79	1.Male	1.Living with spouse	14	3.7 year+ schooling	2.Rural	1.Sufficient financial support	2.No smoking	2.No drinking	0	1.Never	29	1.No	11	3	6	3	6
2008	83	2.80-89	2.Female	2.Living without spouse	0	1.No schooling	2.Rural	1.Sufficient financial support	2.No smoking	2.No drinking	1	2.Sometimes	23	2.Yes	11	3	3	0	6
2008	81	2.80-89	1.Male	1.Living with spouse	7	3.7 year+ schooling	2.Rural	1.Sufficient financial support	2.No smoking	2.No drinking	0	1.Never	28	1.No	12	3	6	1	6
2008	71	1.65-79	1.Male	1.Living with spouse	9	3.7 year+ schooling	1.Urban	1.Sufficient financial support	2.No smoking	1.Drinking	0	1.Never	29	1.No	12	3	5	3	6
2008	76	1.65-79	2.Female	1.Living with spouse	0	1.No schooling	1.Urban	1.Sufficient financial support	2.No smoking	2.No drinking	0	1.Never	28	1.No	12	3	6	1	6
2008	84	2.80-89	1.Male	1.Living with spouse	15	3.7 year+ schooling	1.Urban	1.Sufficient financial support	2.No smoking	2.No drinking	0	1.Never	29	1.No	12	3	5	3	6
2008	78	1.65-79	1.Male	2.Living without spouse	7	3.7 year+ schooling	1.Urban	1.Sufficient financial support	2.No smoking	2.No drinking	0	1.Never	26	1.No	12	3	3	2	6
2008	80	2.80-89	1.Male	1.Living with spouse	8	3.7 year+ schooling	1.Urban	1.Sufficient financial support	2.No smoking	2.No drinking	0	1.Never	27	1.No	12	3	4	2	6
2008	78	1.65-79	1.Male	1.Living with spouse	0	1.No schooling	2.Rural	1.Sufficient financial support	2.No smoking	1.Drinking	0	1.Never	22	2.Yes	10	3	2	1	6
2008	79	1.65-79	2.Female	1.Living with spouse	0	1.No schooling	2.Rural	1.Sufficient financial support	2.No smoking	2.No drinking	0	1.Never	22	2.Yes	11	2	2	1	6
2008	73	1.65-79	2.Female	2.Living without spouse	6	2.1-6 year+ schooling	2.Rural	2.Insufficient financial support	1.Smoking	2.No drinking	0	1.Never	20	2.Yes	11	1	1	1	6
2008	69	1.65-79	1.Male	2.Living without spouse	0	1.No schooling	2.Rural	1.Sufficient financial support	2.No smoking	2.No drinking	0	1.Never	26	1.No	9	3	5	3	6
2008	89	2.80-89	1.Male	1.Living with spouse	0	1.No schooling	1.Urban	2.Insufficient financial support	2.No smoking	2.No drinking	0	1.Never	10	2.Yes	8	0	0	0	2
2008	73	1.65-79	2.Female	1.Living with spouse	0	1.No schooling	2.Rural	1.Sufficient financial support	2.No smoking	2.No drinking	2	3.Almost everyday	27	1.No	11	3	6	1	6
2008	90	3.90-99	2.Female	2.Living without spouse	0	1.No schooling	1.Urban	1.Sufficient financial support	2.No smoking	2.No drinking	0	1.Never	13	2.Yes	7	0	2	1	3
2008	86	2.80-89	1.Male	1.Living with spouse	20	3.7 year+ schooling	1.Urban	1.Sufficient financial support	2.No smoking	2.No drinking	0	1.Never	27	1.No	12	3	6	0	6
2008	91	3.90-99	1.Male	2.Living without spouse	0	1.No schooling	2.Rural	1.Sufficient financial support	2.No smoking	2.No drinking	0	1.Never	22	2.Yes	12	3	1	2	4
2008	97	3.90-99	2.Female	1.Living with spouse	0	1.No schooling	2.Rural	2.Insufficient financial support	2.No smoking	2.No drinking	0	1.Never	14	2.Yes	8	0	0	3	3
2008	67	1.65-79	2.Female	2.Living without spouse	2	2.1-6 year+ schooling	2.Rural	1.Sufficient financial support	2.No smoking	2.No drinking	1	2.Sometimes	30	1.No	12	3	6	3	6
2008	68	1.65-79	2.Female	1.Living with spouse	0	1.No schooling	2.Rural	1.Sufficient financial support	2.No smoking	2.No drinking	0	1.Never	27	1.No	10	3	5	3	6
2008	69	1.65-79	1.Male	1.Living with spouse	10	3.7 year+ schooling	2.Rural	1.Sufficient financial support	1.Smoking	2.No drinking	0	1.Never	29	1.No	12	3	5	3	6
2008	70	1.65-79	1.Male	1.Living with spouse	3	2.1-6 year+ schooling	2.Rural	1.Sufficient financial support	1.Smoking	2.No drinking	1	2.Sometimes	28	1.No	12	3	6	1	6
2008	97	3.90-99	2.Female	2.Living without spouse	0	1.No schooling	2.Rural	1.Sufficient financial support	2.No smoking	2.No drinking	0	1.Never	25	1.No	11	3	5	3	3
2008	71	1.65-79	2.Female	2.Living without spouse	6	2.1-6 year+ schooling	2.Rural	1.Sufficient financial support	1.Smoking	2.No drinking	0	1.Never	29	1.No	12	3	5	3	6
2008	68	1.65-79	1.Male	1.Living with spouse	3	2.1-6 year+ schooling	2.Rural	1.Sufficient financial support	2.No smoking	2.No drinking	0	1.Never	26	1.No	12	2	5	1	6
2008	68	1.65-79	2.Female	1.Living with spouse	0	1.No schooling	1.Urban	1.Sufficient financial support	2.No smoking	2.No drinking	2	3.Almost everyday	29	1.No	12	3	5	3	6
2008	69	1.65-79	2.Female	2.Living without spouse	4	2.1-6 year+ schooling	2.Rural	1.Sufficient financial support	2.No smoking	2.No drinking	0	1.Never	26	1.No	12	3	4	2	5
2008	78	1.65-79	1.Male	2.Living without spouse	6	2.1-6 year+ schooling	2.Rural	1.Sufficient financial support	2.No smoking	1.Drinking	0	1.Never	19	2.Yes	9	1	3	2	4
2008	81	2.80-89	1.Male	2.Living without spouse	5	2.1-6 year+ schooling	2.Rural	1.Sufficient financial support	2.No smoking	2.No drinking	0	1.Never	12	2.Yes	6	0	1	1	4
2008	92	3.90-99	1.Male	2.Living without spouse	3	2.1-6 year+ schooling	1.Urban	1.Sufficient financial support	2.No smoking	2.No drinking	0	1.Never	30	1.No	12	3	6	3	6
2008	93	3.90-99	2.Female	2.Living without spouse	0	1.No schooling	1.Urban	1.Sufficient financial support	2.No smoking	2.No drinking	0	1.Never	29	1.No	12	3	5	3	6
2008	87	2.80-89	2.Female	2.Living without spouse	0	1.No schooling	1.Urban	1.Sufficient financial support	2.No smoking	2.No drinking	0	1.Never	27	1.No	10	3	5	3	6
2008	85	2.80-89	1.Male	2.Living without spouse	3	2.1-6 year+ schooling	1.Urban	1.Sufficient financial support	2.No smoking	2.No drinking	0	1.Never	30	1.No	12	3	6	3	6
2008	93	3.90-99	2.Female	2.Living without spouse	0	1.No schooling	1.Urban	1.Sufficient financial support	2.No smoking	2.No drinking	0	1.Never	22	2.Yes	10	3	2	1	6
2008	91	3.90-99	2.Female	2.Living without spouse	0	1.No schooling	2.Rural	2.Insufficient financial support	2.No smoking	2.No drinking	0	1.Never	26	1.No	12	0	5	3	6
2008	82	2.80-89	1.Male	2.Living without spouse	8	3.7 year+ schooling	1.Urban	1.Sufficient financial support	2.No smoking	2.No drinking	0	1.Never	27	1.No	12	3	6	1	5
2008	66	1.65-79	1.Male	1.Living with spouse	9	3.7 year+ schooling	2.Rural	1.Sufficient financial support	2.No smoking	1.Drinking	2	3.Almost everyday	29	1.No	12	3	6	2	6
2008	65	1.65-79	2.Female	1.Living with spouse	9	3.7 year+ schooling	2.Rural	1.Sufficient financial support	2.No smoking	2.No drinking	2	3.Almost everyday	27	1.No	12	3	6	0	6
2008	66	1.65-79	1.Male	1.Living with spouse	15	3.7 year+ schooling	1.Urban	1.Sufficient financial support	2.No smoking	1.Drinking	1	2.Sometimes	27	1.No	12	3	6	0	6
2008	66	1.65-79	2.Female	1.Living with spouse	4	2.1-6 year+ schooling	1.Urban	1.Sufficient financial support	2.No smoking	2.No drinking	0	1.Never	30	1.No	12	3	6	3	6
2008	90	3.90-99	1.Male	2.Living without spouse	9	3.7 year+ schooling	1.Urban	1.Sufficient financial support	2.No smoking	2.No drinking	0	1.Never	30	1.No	12	3	6	3	6
2008	65	1.65-79	2.Female	1.Living with spouse	2	2.1-6 year+ schooling	2.Rural	1.Sufficient financial support	1.Smoking	2.No drinking	2	3.Almost everyday	29	1.No	12	3	5	3	6
2008	67	1.65-79	1.Male	1.Living with spouse	9	3.7 year+ schooling	2.Rural	1.Sufficient financial support	1.Smoking	2.No drinking	0	1.Never	30	1.No	12	3	6	3	6
2008	90	3.90-99	1.Male	2.Living without spouse	6	2.1-6 year+ schooling	1.Urban	1.Sufficient financial support	2.No smoking	1.Drinking	0	1.Never	30	1.No	12	3	6	3	6
2008	93	3.90-99	1.Male	2.Living without spouse	12	3.7 year+ schooling	1.Urban	2.Insufficient financial support	2.No smoking	2.No drinking	0	1.Never	18	2.Yes	0	3	6	3	6
2008	100	4.>=100	2.Female	2.Living without spouse	0	1.No schooling	1.Urban	1.Sufficient financial support	2.No smoking	1.Drinking	0	1.Never	24	1.No	12	3	0	3	6
2008	90	3.90-99	1.Male	2.Living without spouse	13	3.7 year+ schooling	1.Urban	1.Sufficient financial support	2.No smoking	2.No drinking	0	1.Never	30	1.No	12	3	6	3	6
2008	102	4.>=100	2.Female	2.Living without spouse	0	1.No schooling	1.Urban	1.Sufficient financial support	2.No smoking	2.No drinking	0	1.Never	2	2.Yes	0	0	0	0	2
2008	90	3.90-99	2.Female	2.Living without spouse	0	1.No schooling	2.Rural	2.Insufficient financial support	2.No smoking	2.No drinking	0	1.Never	28	1.No	12	2	5	3	6
2008	88	2.80-89	2.Female	2.Living without spouse	0	1.No schooling	1.Urban	2.Insufficient financial support	2.No smoking	2.No drinking	0	1.Never	17	2.Yes	7	2	5	0	3
2008	88	2.80-89	2.Female	2.Living without spouse	0	1.No schooling	2.Rural	1.Sufficient financial support	2.No smoking	2.No drinking	0	1.Never	18	2.Yes	8	3	1	3	3
2008	77	1.65-79	2.Female	2.Living without spouse	0	1.No schooling	2.Rural	1.Sufficient financial support	1.Smoking	2.No drinking	0	1.Never	29	1.No	12	3	5	3	6
2008	72	1.65-79	1.Male	1.Living with spouse	6	2.1-6 year+ schooling	1.Urban	1.Sufficient financial support	2.No smoking	2.No drinking	2	3.Almost everyday	30	1.No	12	3	6	3	6
2008	85	2.80-89	1.Male	2.Living without spouse	5	2.1-6 year+ schooling	2.Rural	1.Sufficient financial support	2.No smoking	2.No drinking	0	1.Never	22	2.Yes	12	0	6	0	4
2008	81	2.80-89	1.Male	1.Living with spouse	5	2.1-6 year+ schooling	1.Urban	1.Sufficient financial support	2.No smoking	2.No drinking	0	1.Never	29	1.No	12	3	6	2	6
2008	76	1.65-79	2.Female	2.Living without spouse	0	1.No schooling	2.Rural	1.Sufficient financial support	2.No smoking	2.No drinking	0	1.Never	29	1.No	12	3	5	3	6
2008	73	1.65-79	1.Male	1.Living with spouse	1	2.1-6 year+ schooling	2.Rural	2.Insufficient financial support	2.No smoking	2.No drinking	0	1.Never	29	1.No	12	3	5	3	6
2008	78	1.65-79	2.Female	2.Living without spouse	0	1.No schooling	2.Rural	1.Sufficient financial support	2.No smoking	2.No drinking	0	1.Never	29	1.No	12	3	5	3	6
2008	81	2.80-89	2.Female	1.Living with spouse	0	1.No schooling	2.Rural	1.Sufficient financial support	2.No smoking	2.No drinking	0	1.Never	29	1.No	12	3	5	3	6
2008	83	2.80-89	1.Male	1.Living with spouse	8	3.7 year+ schooling	2.Rural	1.Sufficient financial support	2.No smoking	2.No drinking	0	1.Never	30	1.No	12	3	6	3	6
2008	72	1.65-79	2.Female	2.Living without spouse	2	2.1-6 year+ schooling	2.Rural	1.Sufficient financial support	1.Smoking	2.No drinking	0	1.Never	30	1.No	12	3	6	3	6
2008	74	1.65-79	2.Female	1.Living with spouse	3	2.1-6 year+ schooling	1.Urban	1.Sufficient financial support	2.No smoking	2.No drinking	2	3.Almost everyday	29	1.No	12	3	5	3	6
2008	74	1.65-79	1.Male	1.Living with spouse	9	3.7 year+ schooling	1.Urban	1.Sufficient financial support	2.No smoking	1.Drinking	0	1.Never	30	1.No	12	3	6	3	6
2008	78	1.65-79	1.Male	1.Living with spouse	1	2.1-6 year+ schooling	2.Rural	1.Sufficient financial support	2.No smoking	1.Drinking	0	1.Never	19	2.Yes	9	3	1	1	5
2008	79	1.65-79	2.Female	1.Living with spouse	0	1.No schooling	2.Rural	1.Sufficient financial support	2.No smoking	2.No drinking	0	1.Never	16	2.Yes	8	3	0	0	5
2008	79	1.65-79	1.Male	2.Living without spouse	5	2.1-6 year+ schooling	2.Rural	1.Sufficient financial support	1.Smoking	2.No drinking	0	1.Never	19	2.Yes	7	1	5	0	6
2008	71	1.65-79	2.Female	1.Living with spouse	0	1.No schooling	2.Rural	1.Sufficient financial support	2.No smoking	2.No drinking	0	1.Never	25	1.No	12	3	1	3	6
2008	75	1.65-79	1.Male	2.Living without spouse	4	2.1-6 year+ schooling	2.Rural	1.Sufficient financial support	2.No smoking	2.No drinking	0	1.Never	29	1.No	12	3	5	3	6
2008	73	1.65-79	2.Female	1.Living with spouse	4	2.1-6 year+ schooling	2.Rural	1.Sufficient financial support	2.No smoking	2.No drinking	0	1.Never	29	1.No	12	3	5	3	6
2008	76	1.65-79	2.Female	1.Living with spouse	0	1.No schooling	2.Rural	2.Insufficient financial support	2.No smoking	2.No drinking	0	1.Never	28	1.No	11	3	5	3	6
2008	73	1.65-79	1.Male	1.Living with spouse	2	2.1-6 year+ schooling	2.Rural	1.Sufficient financial support	2.No smoking	2.No drinking	0	1.Never	30	1.No	12	3	6	3	6
2008	81	2.80-89	1.Male	2.Living without spouse	0	1.No schooling	2.Rural	2.Insufficient financial support	1.Smoking	2.No drinking	0	1.Never	29	1.No	12	3	5	3	6
2008	83	2.80-89	2.Female	2.Living without spouse	0	1.No schooling	2.Rural	1.Sufficient financial support	2.No smoking	1.Drinking	0	1.Never	28	1.No	12	2	5	3	6
2008	78	1.65-79	2.Female	1.Living with spouse	3	2.1-6 year+ schooling	1.Urban	1.Sufficient financial support	2.No smoking	2.No drinking	0	1.Never	29	1.No	12	3	5	3	6
2008	76	1.65-79	1.Male	2.Living without spouse	3	2.1-6 year+ schooling	2.Rural	1.Sufficient financial support	1.Smoking	2.No drinking	0	1.Never	27	1.No	10	2	6	3	6
2008	100	4.>=100	1.Male	2.Living without spouse	4	2.1-6 year+ schooling	2.Rural	1.Sufficient financial support	2.No smoking	1.Drinking	0	1.Never	20	2.Yes	10	3	1	0	6
2008	90	3.90-99	2.Female	2.Living without spouse	0	1.No schooling	2.Rural	1.Sufficient financial support	2.No smoking	1.Drinking	2	3.Almost everyday	29	1.No	12	3	5	3	6
2008	91	3.90-99	1.Male	1.Living with spouse	4	2.1-6 year+ schooling	2.Rural	2.Insufficient financial support	1.Smoking	1.Drinking	0	1.Never	24	1.No	12	0	6	0	6
2008	88	2.80-89	1.Male	1.Living with spouse	0	1.No schooling	1.Urban	1.Sufficient financial support	2.No smoking	2.No drinking	1	2.Sometimes	30	1.No	12	3	6	3	6
2008	94	3.90-99	1.Male	2.Living without spouse	6	2.1-6 year+ schooling	2.Rural	1.Sufficient financial support	2.No smoking	2.No drinking	0	1.Never	26	1.No	12	3	6	0	5
2008	90	3.90-99	1.Male	2.Living without spouse	7	3.7 year+ schooling	2.Rural	1.Sufficient financial support	1.Smoking	1.Drinking	0	1.Never	30	1.No	12	3	6	3	6
2008	68	1.65-79	2.Female	2.Living without spouse	4	2.1-6 year+ schooling	2.Rural	1.Sufficient financial support	2.No smoking	2.No drinking	0	1.Never	30	1.No	12	3	6	3	6
2008	70	1.65-79	2.Female	2.Living without spouse	0	1.No schooling	2.Rural	1.Sufficient financial support	2.No smoking	2.No drinking	0	1.Never	30	1.No	12	3	6	3	6
2008	103	4.>=100	2.Female	2.Living without spouse	14	3.7 year+ schooling	1.Urban	1.Sufficient financial support	2.No smoking	2.No drinking	0	1.Never	12	2.Yes	7	0	0	0	5
2008	69	1.65-79	1.Male	1.Living with spouse	0	1.No schooling	2.Rural	2.Insufficient financial support	2.No smoking	2.No drinking	0	1.Never	28	1.No	12	3	5	2	6
2008	70	1.65-79	1.Male	2.Living without spouse	0	1.No schooling	2.Rural	1.Sufficient financial support	2.No smoking	1.Drinking	0	1.Never	29	1.No	11	3	6	3	6
2008	84	2.80-89	1.Male	1.Living with spouse	4	2.1-6 year+ schooling	1.Urban	1.Sufficient financial support	2.No smoking	2.No drinking	2	3.Almost everyday	30	1.No	12	3	6	3	6
2008	68	1.65-79	2.Female	2.Living without spouse	0	1.No schooling	2.Rural	2.Insufficient financial support	2.No smoking	2.No drinking	0	1.Never	30	1.No	12	3	6	3	6
2008	70	1.65-79	2.Female	2.Living without spouse	1	2.1-6 year+ schooling	2.Rural	2.Insufficient financial support	2.No smoking	2.No drinking	0	1.Never	29	1.No	12	3	5	3	6
2008	71	1.65-79	2.Female	2.Living without spouse	0	1.No schooling	2.Rural	1.Sufficient financial support	2.No smoking	2.No drinking	2	3.Almost everyday	30	1.No	12	3	6	3	6
2008	69	1.65-79	2.Female	2.Living without spouse	0	1.No schooling	2.Rural	1.Sufficient financial support	2.No smoking	2.No drinking	0	1.Never	29	1.No	12	3	5	3	6
2008	69	1.65-79	1.Male	1.Living with spouse	4	2.1-6 year+ schooling	2.Rural	2.Insufficient financial support	2.No smoking	2.No drinking	1	2.Sometimes	30	1.No	12	3	6	3	6
2008	70	1.65-79	1.Male	1.Living with spouse	6	2.1-6 year+ schooling	2.Rural	1.Sufficient financial support	2.No smoking	2.No drinking	0	1.Never	30	1.No	12	3	6	3	6
2008	83	2.80-89	1.Male	2.Living without spouse	5	2.1-6 year+ schooling	2.Rural	1.Sufficient financial support	2.No smoking	2.No drinking	2	3.Almost everyday	29	1.No	12	3	5	3	6
2008	68	1.65-79	1.Male	2.Living without spouse	6	2.1-6 year+ schooling	2.Rural	2.Insufficient financial support	1.Smoking	2.No drinking	0	1.Never	30	1.No	12	3	6	3	6
2008	72	1.65-79	2.Female	1.Living with spouse	6	2.1-6 year+ schooling	1.Urban	1.Sufficient financial support	2.No smoking	2.No drinking	0	1.Never	30	1.No	12	3	6	3	6
2008	68	1.65-79	1.Male	1.Living with spouse	0	1.No schooling	2.Rural	1.Sufficient financial support	2.No smoking	1.Drinking	0	1.Never	30	1.No	12	3	6	3	6
2008	68	1.65-79	1.Male	1.Living with spouse	5	2.1-6 year+ schooling	1.Urban	1.Sufficient financial support	1.Smoking	1.Drinking	0	1.Never	28	1.No	12	3	6	1	6
2008	72	1.65-79	1.Male	1.Living with spouse	5	2.1-6 year+ schooling	1.Urban	1.Sufficient financial support	2.No smoking	2.No drinking	0	1.Never	26	1.No	12	3	5	3	3
2008	79	1.65-79	1.Male	1.Living with spouse	0	1.No schooling	2.Rural	2.Insufficient financial support	2.No smoking	2.No drinking	1	2.Sometimes	29	1.No	12	3	5	3	6
2008	80	2.80-89	1.Male	1.Living with spouse	12	3.7 year+ schooling	2.Rural	1.Sufficient financial support	1.Smoking	2.No drinking	0	1.Never	30	1.No	12	3	6	3	6
2008	66	1.65-79	2.Female	1.Living with spouse	7	3.7 year+ schooling	1.Urban	1.Sufficient financial support	2.No smoking	2.No drinking	2	3.Almost everyday	30	1.No	12	3	6	3	6
2008	80	2.80-89	1.Male	2.Living without spouse	5	2.1-6 year+ schooling	2.Rural	1.Sufficient financial support	2.No smoking	2.No drinking	0	1.Never	30	1.No	12	3	6	3	6
2008	91	3.90-99	2.Female	2.Living without spouse	0	1.No schooling	1.Urban	1.Sufficient financial support	2.No smoking	2.No drinking	0	1.Never	24	1.No	10	2	3	3	6
2008	88	2.80-89	2.Female	2.Living without spouse	4	2.1-6 year+ schooling	2.Rural	1.Sufficient financial support	2.No smoking	2.No drinking	0	1.Never	25	1.No	12	3	1	3	6
2008	93	3.90-99	2.Female	2.Living without spouse	0	1.No schooling	2.Rural	1.Sufficient financial support	2.No smoking	2.No drinking	0	1.Never	19	2.Yes	12	3	0	1	3
2008	88	2.80-89	1.Male	2.Living without spouse	8	3.7 year+ schooling	2.Rural	1.Sufficient financial support	2.No smoking	2.No drinking	0	1.Never	29	1.No	12	3	5	3	6
2008	92	3.90-99	1.Male	1.Living with spouse	5	2.1-6 year+ schooling	1.Urban	1.Sufficient financial support	1.Smoking	2.No drinking	0	1.Never	25	1.No	10	3	3	3	6
2008	87	2.80-89	1.Male	2.Living without spouse	6	2.1-6 year+ schooling	1.Urban	1.Sufficient financial support	2.No smoking	2.No drinking	0	1.Never	30	1.No	12	3	6	3	6
2008	90	3.90-99	1.Male	1.Living with spouse	0	1.No schooling	2.Rural	1.Sufficient financial support	2.No smoking	2.No drinking	0	1.Never	26	1.No	9	3	5	3	6
2008	89	2.80-89	1.Male	2.Living without spouse	2	2.1-6 year+ schooling	2.Rural	1.Sufficient financial support	2.No smoking	2.No drinking	0	1.Never	28	1.No	11	3	5	3	6
2008	94	3.90-99	2.Female	1.Living with spouse	4	2.1-6 year+ schooling	2.Rural	1.Sufficient financial support	2.No smoking	2.No drinking	0	1.Never	27	1.No	10	3	5	3	6
2008	89	2.80-89	2.Female	2.Living without spouse	0	1.No schooling	1.Urban	1.Sufficient financial support	2.No smoking	2.No drinking	0	1.Never	20	2.Yes	12	3	0	0	5
2008	90	3.90-99	1.Male	1.Living with spouse	2	2.1-6 year+ schooling	2.Rural	2.Insufficient financial support	2.No smoking	2.No drinking	0	1.Never	27	1.No	10	3	5	3	6
2008	65	1.65-79	1.Male	1.Living with spouse	6	2.1-6 year+ schooling	2.Rural	1.Sufficient financial support	1.Smoking	1.Drinking	1	2.Sometimes	29	1.No	12	3	5	3	6
2008	66	1.65-79	2.Female	1.Living with spouse	6	2.1-6 year+ schooling	2.Rural	1.Sufficient financial support	2.No smoking	2.No drinking	1	2.Sometimes	29	1.No	11	3	6	3	6
2008	65	1.65-79	2.Female	1.Living with spouse	8	3.7 year+ schooling	2.Rural	1.Sufficient financial support	2.No smoking	2.No drinking	0	1.Never	29	1.No	12	3	5	3	6
2008	90	3.90-99	2.Female	1.Living with spouse	0	1.No schooling	1.Urban	1.Sufficient financial support	2.No smoking	2.No drinking	0	1.Never	3	2.Yes	0	0	0	0	3
2008	89	2.80-89	1.Male	1.Living with spouse	5	2.1-6 year+ schooling	1.Urban	1.Sufficient financial support	2.No smoking	2.No drinking	0	1.Never	26	1.No	10	3	5	3	5
2008	84	2.80-89	2.Female	2.Living without spouse	0	1.No schooling	1.Urban	1.Sufficient financial support	2.No smoking	2.No drinking	2	3.Almost everyday	30	1.No	12	3	6	3	6
2008	67	1.65-79	1.Male	1.Living with spouse	6	2.1-6 year+ schooling	2.Rural	1.Sufficient financial support	1.Smoking	1.Drinking	0	1.Never	30	1.No	12	3	6	3	6
2008	86	2.80-89	1.Male	1.Living with spouse	0	1.No schooling	2.Rural	2.Insufficient financial support	1.Smoking	2.No drinking	0	1.Never	25	1.No	11	1	6	1	6
2008	107	4.>=100	2.Female	2.Living without spouse	0	1.No schooling	1.Urban	2.Insufficient financial support	2.No smoking	2.No drinking	0	1.Never	10	2.Yes	7	0	1	0	2
2008	92	3.90-99	1.Male	2.Living without spouse	2	2.1-6 year+ schooling	1.Urban	1.Sufficient financial support	1.Smoking	1.Drinking	0	1.Never	29	1.No	12	3	6	2	6
2008	93	3.90-99	1.Male	2.Living without spouse	0	1.No schooling	2.Rural	2.Insufficient financial support	1.Smoking	1.Drinking	0	1.Never	29	1.No	11	3	6	3	6
2008	97	3.90-99	2.Female	2.Living without spouse	0	1.No schooling	2.Rural	1.Sufficient financial support	2.No smoking	2.No drinking	1	2.Sometimes	29	1.No	11	3	6	3	6
2008	94	3.90-99	2.Female	2.Living without spouse	4	2.1-6 year+ schooling	1.Urban	1.Sufficient financial support	2.No smoking	2.No drinking	0	1.Never	18	2.Yes	8	3	1	3	3
2008	84	2.80-89	1.Male	2.Living without spouse	0	1.No schooling	2.Rural	1.Sufficient financial support	2.No smoking	1.Drinking	0	1.Never	26	1.No	12	3	5	0	6
2008	85	2.80-89	2.Female	2.Living without spouse	0	1.No schooling	2.Rural	1.Sufficient financial support	2.No smoking	2.No drinking	0	1.Never	30	1.No	12	3	6	3	6
2008	90	3.90-99	1.Male	1.Living with spouse	2	2.1-6 year+ schooling	2.Rural	1.Sufficient financial support	2.No smoking	2.No drinking	0	1.Never	29	1.No	11	3	6	3	6
2008	92	3.90-99	1.Male	2.Living without spouse	5	2.1-6 year+ schooling	2.Rural	1.Sufficient financial support	2.No smoking	2.No drinking	0	1.Never	29	1.No	11	3	6	3	6
2008	88	2.80-89	2.Female	2.Living without spouse	0	1.No schooling	2.Rural	1.Sufficient financial support	2.No smoking	2.No drinking	0	1.Never	23	2.Yes	11	3	3	0	6
2008	93	3.90-99	1.Male	1.Living with spouse	4	2.1-6 year+ schooling	2.Rural	1.Sufficient financial support	1.Smoking	1.Drinking	0	1.Never	30	1.No	12	3	6	3	6
2008	84	2.80-89	1.Male	2.Living without spouse	6	2.1-6 year+ schooling	2.Rural	1.Sufficient financial support	2.No smoking	2.No drinking	0	1.Never	30	1.No	12	3	6	3	6
2008	82	2.80-89	1.Male	2.Living without spouse	2	2.1-6 year+ schooling	2.Rural	2.Insufficient financial support	1.Smoking	1.Drinking	1	2.Sometimes	30	1.No	12	3	6	3	6
2008	65	1.65-79	1.Male	2.Living without spouse	8	3.7 year+ schooling	2.Rural	1.Sufficient financial support	1.Smoking	1.Drinking	0	1.Never	27	1.No	9	3	6	3	6
2008	65	1.65-79	1.Male	1.Living with spouse	9	3.7 year+ schooling	2.Rural	1.Sufficient financial support	1.Smoking	2.No drinking	0	1.Never	30	1.No	12	3	6	3	6
2008	66	1.65-79	1.Male	1.Living with spouse	12	3.7 year+ schooling	2.Rural	1.Sufficient financial support	2.No smoking	2.No drinking	0	1.Never	29	1.No	11	3	6	3	6
2008	66	1.65-79	1.Male	1.Living with spouse	7	3.7 year+ schooling	2.Rural	2.Insufficient financial support	2.No smoking	2.No drinking	0	1.Never	29	1.No	11	3	6	3	6
2008	67	1.65-79	1.Male	2.Living without spouse	6	2.1-6 year+ schooling	2.Rural	1.Sufficient financial support	1.Smoking	2.No drinking	0	1.Never	27	1.No	9	3	6	3	6
2008	65	1.65-79	2.Female	1.Living with spouse	6	2.1-6 year+ schooling	2.Rural	1.Sufficient financial support	1.Smoking	2.No drinking	0	1.Never	28	1.No	11	3	5	3	6
2008	67	1.65-79	2.Female	1.Living with spouse	3	2.1-6 year+ schooling	2.Rural	1.Sufficient financial support	2.No smoking	2.No drinking	2	3.Almost everyday	29	1.No	11	3	6	3	6
2008	65	1.65-79	2.Female	1.Living with spouse	12	3.7 year+ schooling	2.Rural	1.Sufficient financial support	2.No smoking	2.No drinking	0	1.Never	29	1.No	11	3	6	3	6
2008	66	1.65-79	2.Female	1.Living with spouse	6	2.1-6 year+ schooling	2.Rural	1.Sufficient financial support	1.Smoking	2.No drinking	0	1.Never	28	1.No	10	3	6	3	6
2008	90	3.90-99	1.Male	1.Living with spouse	5	2.1-6 year+ schooling	1.Urban	1.Sufficient financial support	1.Smoking	1.Drinking	0	1.Never	29	1.No	12	3	5	3	6
2008	86	2.80-89	1.Male	1.Living with spouse	8	3.7 year+ schooling	1.Urban	1.Sufficient financial support	2.No smoking	2.No drinking	0	1.Never	28	1.No	10	3	6	3	6
2008	85	2.80-89	1.Male	2.Living without spouse	12	3.7 year+ schooling	1.Urban	1.Sufficient financial support	2.No smoking	2.No drinking	0	1.Never	30	1.No	12	3	6	3	6
2008	85	2.80-89	2.Female	1.Living with spouse	0	1.No schooling	1.Urban	2.Insufficient financial support	2.No smoking	2.No drinking	0	1.Never	27	1.No	12	1	5	3	6
2008	101	4.>=100	2.Female	2.Living without spouse	0	1.No schooling	2.Rural	2.Insufficient financial support	1.Smoking	2.No drinking	0	1.Never	16	2.Yes	8	1	0	1	6
2008	100	4.>=100	2.Female	2.Living without spouse	0	1.No schooling	2.Rural	2.Insufficient financial support	1.Smoking	2.No drinking	0	1.Never	12	2.Yes	4	0	3	0	5
2008	104	4.>=100	1.Male	2.Living without spouse	2	2.1-6 year+ schooling	1.Urban	1.Sufficient financial support	2.No smoking	2.No drinking	0	1.Never	29	1.No	11	3	6	3	6
2008	104	4.>=100	2.Female	2.Living without spouse	0	1.No schooling	2.Rural	2.Insufficient financial support	2.No smoking	2.No drinking	0	1.Never	24	1.No	12	3	0	3	6
2008	104	4.>=100	2.Female	2.Living without spouse	0	1.No schooling	2.Rural	1.Sufficient financial support	1.Smoking	2.No drinking	0	1.Never	21	2.Yes	10	0	4	1	6
2008	93	3.90-99	1.Male	2.Living without spouse	0	1.No schooling	1.Urban	1.Sufficient financial support	2.No smoking	2.No drinking	0	1.Never	29	1.No	12	3	5	3	6
2008	85	2.80-89	2.Female	1.Living with spouse	0	1.No schooling	2.Rural	1.Sufficient financial support	2.No smoking	2.No drinking	0	1.Never	29	1.No	12	3	5	3	6
2008	80	2.80-89	1.Male	2.Living without spouse	6	2.1-6 year+ schooling	1.Urban	1.Sufficient financial support	2.No smoking	2.No drinking	0	1.Never	30	1.No	12	3	6	3	6
2008	84	2.80-89	1.Male	2.Living without spouse	0	1.No schooling	2.Rural	1.Sufficient financial support	1.Smoking	1.Drinking	0	1.Never	28	1.No	12	2	5	3	6
2008	88	2.80-89	1.Male	2.Living without spouse	1	2.1-6 year+ schooling	2.Rural	1.Sufficient financial support	2.No smoking	2.No drinking	0	1.Never	29	1.No	12	3	5	3	6
2008	91	3.90-99	2.Female	2.Living without spouse	0	1.No schooling	2.Rural	2.Insufficient financial support	2.No smoking	2.No drinking	0	1.Never	28	1.No	12	3	5	3	5
2008	90	3.90-99	1.Male	2.Living without spouse	4	2.1-6 year+ schooling	1.Urban	1.Sufficient financial support	2.No smoking	2.No drinking	0	1.Never	29	1.No	12	3	5	3	6
2008	101	4.>=100	2.Female	2.Living without spouse	0	1.No schooling	2.Rural	1.Sufficient financial support	2.No smoking	2.No drinking	0	1.Never	1	2.Yes	1	0	0	0	0
2008	99	3.90-99	1.Male	2.Living without spouse	0	1.No schooling	1.Urban	1.Sufficient financial support	2.No smoking	2.No drinking	0	1.Never	12	2.Yes	7	3	0	0	2
2008	86	2.80-89	2.Female	1.Living with spouse	0	1.No schooling	1.Urban	1.Sufficient financial support	2.No smoking	2.No drinking	0	1.Never	22	2.Yes	10	3	0	3	6
2008	101	4.>=100	2.Female	2.Living without spouse	0	1.No schooling	2.Rural	1.Sufficient financial support	2.No smoking	2.No drinking	0	1.Never	15	2.Yes	9	3	0	0	3
2008	100	4.>=100	2.Female	2.Living without spouse	0	1.No schooling	1.Urban	1.Sufficient financial support	2.No smoking	2.No drinking	0	1.Never	11	2.Yes	5	3	0	0	3
2008	97	3.90-99	2.Female	2.Living without spouse	0	1.No schooling	2.Rural	1.Sufficient financial support	1.Smoking	2.No drinking	0	1.Never	29	1.No	12	3	5	3	6
2008	100	4.>=100	2.Female	2.Living without spouse	5	2.1-6 year+ schooling	1.Urban	1.Sufficient financial support	2.No smoking	2.No drinking	0	1.Never	16	2.Yes	8	2	0	1	5
2008	93	3.90-99	2.Female	2.Living without spouse	0	1.No schooling	2.Rural	2.Insufficient financial support	2.No smoking	2.No drinking	0	1.Never	18	2.Yes	10	3	2	0	3
2008	96	3.90-99	2.Female	2.Living without spouse	3	2.1-6 year+ schooling	2.Rural	2.Insufficient financial support	2.No smoking	2.No drinking	0	1.Never	20	2.Yes	10	3	3	3	1
2008	99	3.90-99	1.Male	1.Living with spouse	4	2.1-6 year+ schooling	1.Urban	1.Sufficient financial support	2.No smoking	2.No drinking	1	2.Sometimes	1	2.Yes	0	0	1	0	0
2008	90	3.90-99	2.Female	2.Living without spouse	2	2.1-6 year+ schooling	2.Rural	1.Sufficient financial support	2.No smoking	2.No drinking	0	1.Never	30	1.No	12	3	6	3	6
2008	66	1.65-79	2.Female	2.Living without spouse	10	3.7 year+ schooling	1.Urban	1.Sufficient financial support	2.No smoking	2.No drinking	0	1.Never	28	1.No	11	3	5	3	6
2008	65	1.65-79	1.Male	1.Living with spouse	10	3.7 year+ schooling	1.Urban	1.Sufficient financial support	2.No smoking	1.Drinking	1	2.Sometimes	30	1.No	12	3	6	3	6
2008	66	1.65-79	1.Male	1.Living with spouse	10	3.7 year+ schooling	1.Urban	2.Insufficient financial support	2.No smoking	2.No drinking	2	3.Almost everyday	28	1.No	12	3	6	1	6
2008	67	1.65-79	1.Male	1.Living with spouse	12	3.7 year+ schooling	1.Urban	1.Sufficient financial support	1.Smoking	2.No drinking	2	3.Almost everyday	29	1.No	11	3	6	3	6
2008	67	1.65-79	1.Male	1.Living with spouse	9	3.7 year+ schooling	1.Urban	1.Sufficient financial support	1.Smoking	1.Drinking	2	3.Almost everyday	28	1.No	12	3	4	3	6
2008	66	1.65-79	2.Female	1.Living with spouse	6	2.1-6 year+ schooling	1.Urban	1.Sufficient financial support	2.No smoking	2.No drinking	0	1.Never	30	1.No	12	3	6	3	6
2008	67	1.65-79	2.Female	2.Living without spouse	9	3.7 year+ schooling	1.Urban	1.Sufficient financial support	2.No smoking	2.No drinking	2	3.Almost everyday	27	1.No	9	3	6	3	6
2008	65	1.65-79	2.Female	1.Living with spouse	7	3.7 year+ schooling	1.Urban	1.Sufficient financial support	2.No smoking	2.No drinking	0	1.Never	30	1.No	12	3	6	3	6
2008	92	3.90-99	2.Female	1.Living with spouse	0	1.No schooling	1.Urban	2.Insufficient financial support	2.No smoking	2.No drinking	0	1.Never	12	2.Yes	6	0	0	3	3
2008	91	3.90-99	1.Male	2.Living without spouse	6	2.1-6 year+ schooling	1.Urban	1.Sufficient financial support	2.No smoking	2.No drinking	0	1.Never	26	1.No	9	3	5	3	6
2008	103	4.>=100	1.Male	2.Living without spouse	5	2.1-6 year+ schooling	1.Urban	1.Sufficient financial support	2.No smoking	2.No drinking	0	1.Never	2	2.Yes	0	0	0	0	2
2008	104	4.>=100	2.Female	2.Living without spouse	0	1.No schooling	1.Urban	1.Sufficient financial support	2.No smoking	2.No drinking	0	1.Never	21	2.Yes	8	3	3	3	4
2008	101	4.>=100	2.Female	2.Living without spouse	0	1.No schooling	1.Urban	1.Sufficient financial support	2.No smoking	1.Drinking	0	1.Never	4	2.Yes	4	0	0	0	0
2008	100	4.>=100	2.Female	2.Living without spouse	0	1.No schooling	1.Urban	1.Sufficient financial support	2.No smoking	2.No drinking	0	1.Never	27	1.No	11	3	5	2	6
2008	100	4.>=100	1.Male	2.Living without spouse	9	3.7 year+ schooling	1.Urban	1.Sufficient financial support	2.No smoking	2.No drinking	0	1.Never	29	1.No	12	3	5	3	6
2008	89	2.80-89	2.Female	1.Living with spouse	0	1.No schooling	2.Rural	1.Sufficient financial support	2.No smoking	2.No drinking	0	1.Never	29	1.No	12	3	5	3	6
2008	101	4.>=100	1.Male	2.Living without spouse	4	2.1-6 year+ schooling	1.Urban	1.Sufficient financial support	2.No smoking	2.No drinking	1	2.Sometimes	27	1.No	9	3	6	3	6
2008	101	4.>=100	1.Male	2.Living without spouse	0	1.No schooling	2.Rural	1.Sufficient financial support	2.No smoking	2.No drinking	0	1.Never	18	2.Yes	6	3	4	3	2
2008	104	4.>=100	2.Female	2.Living without spouse	0	1.No schooling	2.Rural	1.Sufficient financial support	2.No smoking	2.No drinking	0	1.Never	9	2.Yes	6	0	0	1	2
2008	100	4.>=100	1.Male	2.Living without spouse	4	2.1-6 year+ schooling	1.Urban	1.Sufficient financial support	2.No smoking	2.No drinking	0	1.Never	11	2.Yes	6	0	1	0	4
2008	101	4.>=100	2.Female	2.Living without spouse	0	1.No schooling	1.Urban	1.Sufficient financial support	2.No smoking	2.No drinking	0	1.Never	29	1.No	12	3	5	3	6
2008	101	4.>=100	2.Female	2.Living without spouse	0	1.No schooling	1.Urban	2.Insufficient financial support	2.No smoking	2.No drinking	0	1.Never	7	2.Yes	7	0	0	0	0
2008	98	3.90-99	1.Male	2.Living without spouse	16	3.7 year+ schooling	1.Urban	1.Sufficient financial support	2.No smoking	2.No drinking	0	1.Never	29	1.No	11	3	6	3	6
2008	94	3.90-99	2.Female	2.Living without spouse	0	1.No schooling	2.Rural	1.Sufficient financial support	2.No smoking	2.No drinking	0	1.Never	23	2.Yes	12	3	0	3	5
2008	86	2.80-89	1.Male	2.Living without spouse	13	3.7 year+ schooling	1.Urban	1.Sufficient financial support	2.No smoking	2.No drinking	0	1.Never	29	1.No	12	3	5	3	6
2008	100	4.>=100	2.Female	2.Living without spouse	0	1.No schooling	2.Rural	1.Sufficient financial support	2.No smoking	2.No drinking	0	1.Never	18	2.Yes	12	3	0	3	0
2008	92	3.90-99	1.Male	1.Living with spouse	0	1.No schooling	2.Rural	1.Sufficient financial support	2.No smoking	2.No drinking	0	1.Never	29	1.No	12	3	5	3	6
2008	92	3.90-99	1.Male	2.Living without spouse	4	2.1-6 year+ schooling	2.Rural	1.Sufficient financial support	2.No smoking	2.No drinking	0	1.Never	24	1.No	10	3	2	3	6
2008	92	3.90-99	2.Female	2.Living without spouse	6	2.1-6 year+ schooling	2.Rural	1.Sufficient financial support	2.No smoking	2.No drinking	0	1.Never	27	1.No	10	3	5	3	6
2008	101	4.>=100	1.Male	2.Living without spouse	3	2.1-6 year+ schooling	2.Rural	1.Sufficient financial support	2.No smoking	2.No drinking	0	1.Never	4	2.Yes	2	0	0	0	2
2008	72	1.65-79	2.Female	2.Living without spouse	6	2.1-6 year+ schooling	1.Urban	2.Insufficient financial support	2.No smoking	2.No drinking	0	1.Never	30	1.No	12	3	6	3	6
2008	80	2.80-89	2.Female	2.Living without spouse	3	2.1-6 year+ schooling	2.Rural	2.Insufficient financial support	2.No smoking	2.No drinking	0	1.Never	29	1.No	12	3	5	3	6
2008	86	2.80-89	2.Female	2.Living without spouse	0	1.No schooling	1.Urban	1.Sufficient financial support	2.No smoking	2.No drinking	0	1.Never	28	1.No	11	3	5	3	6
2008	100	4.>=100	2.Female	2.Living without spouse	0	1.No schooling	2.Rural	2.Insufficient financial support	2.No smoking	2.No drinking	0	1.Never	16	2.Yes	10	2	0	0	4
2008	93	3.90-99	1.Male	2.Living without spouse	4	2.1-6 year+ schooling	2.Rural	1.Sufficient financial support	1.Smoking	2.No drinking	0	1.Never	19	2.Yes	11	3	2	0	3
2008	94	3.90-99	2.Female	2.Living without spouse	0	1.No schooling	2.Rural	1.Sufficient financial support	1.Smoking	2.No drinking	0	1.Never	9	2.Yes	7	0	0	0	2
2008	93	3.90-99	1.Male	2.Living without spouse	6	2.1-6 year+ schooling	2.Rural	1.Sufficient financial support	2.No smoking	2.No drinking	0	1.Never	20	2.Yes	11	3	0	3	3
2008	79	1.65-79	2.Female	1.Living with spouse	0	1.No schooling	1.Urban	1.Sufficient financial support	2.No smoking	2.No drinking	0	1.Never	24	1.No	10	3	3	3	5
2008	90	3.90-99	2.Female	2.Living without spouse	0	1.No schooling	2.Rural	1.Sufficient financial support	1.Smoking	2.No drinking	0	1.Never	28	1.No	12	2	5	3	6
2008	80	2.80-89	1.Male	1.Living with spouse	4	2.1-6 year+ schooling	1.Urban	1.Sufficient financial support	2.No smoking	2.No drinking	2	3.Almost everyday	28	1.No	11	3	5	3	6
2008	81	2.80-89	2.Female	2.Living without spouse	9	3.7 year+ schooling	1.Urban	1.Sufficient financial support	2.No smoking	2.No drinking	0	1.Never	27	1.No	12	3	6	3	3
2008	86	2.80-89	1.Male	2.Living without spouse	6	2.1-6 year+ schooling	2.Rural	1.Sufficient financial support	1.Smoking	1.Drinking	0	1.Never	29	1.No	12	3	5	3	6
2008	78	1.65-79	1.Male	1.Living with spouse	5	2.1-6 year+ schooling	1.Urban	1.Sufficient financial support	2.No smoking	1.Drinking	2	3.Almost everyday	29	1.No	12	3	5	3	6
2008	82	2.80-89	2.Female	1.Living with spouse	0	1.No schooling	2.Rural	2.Insufficient financial support	2.No smoking	2.No drinking	0	1.Never	29	1.No	12	3	5	3	6
2008	84	2.80-89	1.Male	2.Living without spouse	6	2.1-6 year+ schooling	2.Rural	1.Sufficient financial support	2.No smoking	2.No drinking	0	1.Never	28	1.No	11	3	5	3	6
2008	73	1.65-79	1.Male	1.Living with spouse	0	1.No schooling	1.Urban	1.Sufficient financial support	2.No smoking	1.Drinking	2	3.Almost everyday	28	1.No	11	3	5	3	6
2008	80	2.80-89	1.Male	2.Living without spouse	4	2.1-6 year+ schooling	2.Rural	1.Sufficient financial support	1.Smoking	1.Drinking	0	1.Never	30	1.No	12	3	6	3	6
2008	73	1.65-79	1.Male	1.Living with spouse	12	3.7 year+ schooling	2.Rural	1.Sufficient financial support	1.Smoking	2.No drinking	2	3.Almost everyday	30	1.No	12	3	6	3	6
2008	83	2.80-89	2.Female	2.Living without spouse	0	1.No schooling	2.Rural	1.Sufficient financial support	2.No smoking	2.No drinking	0	1.Never	24	1.No	12	3	5	3	1
2008	76	1.65-79	1.Male	1.Living with spouse	16	3.7 year+ schooling	1.Urban	1.Sufficient financial support	2.No smoking	2.No drinking	0	1.Never	30	1.No	12	3	6	3	6
2008	80	2.80-89	1.Male	1.Living with spouse	0	1.No schooling	1.Urban	1.Sufficient financial support	2.No smoking	1.Drinking	1	2.Sometimes	30	1.No	12	3	6	3	6
2008	81	2.80-89	2.Female	2.Living without spouse	2	2.1-6 year+ schooling	1.Urban	1.Sufficient financial support	2.No smoking	2.No drinking	0	1.Never	27	1.No	12	3	3	3	6
2008	84	2.80-89	2.Female	1.Living with spouse	0	1.No schooling	1.Urban	1.Sufficient financial support	1.Smoking	2.No drinking	2	3.Almost everyday	21	2.Yes	9	3	2	3	4
2008	74	1.65-79	1.Male	1.Living with spouse	8	3.7 year+ schooling	2.Rural	1.Sufficient financial support	1.Smoking	1.Drinking	0	1.Never	30	1.No	12	3	6	3	6
2008	80	2.80-89	1.Male	2.Living without spouse	4	2.1-6 year+ schooling	1.Urban	1.Sufficient financial support	2.No smoking	2.No drinking	2	3.Almost everyday	29	1.No	12	3	5	3	6
2008	71	1.65-79	2.Female	1.Living with spouse	4	2.1-6 year+ schooling	2.Rural	1.Sufficient financial support	2.No smoking	2.No drinking	0	1.Never	29	1.No	12	3	5	3	6
2008	86	2.80-89	1.Male	1.Living with spouse	2	2.1-6 year+ schooling	1.Urban	2.Insufficient financial support	2.No smoking	1.Drinking	0	1.Never	5	2.Yes	3	0	0	0	2
2008	77	1.65-79	1.Male	2.Living without spouse	6	2.1-6 year+ schooling	2.Rural	1.Sufficient financial support	2.No smoking	2.No drinking	0	1.Never	27	1.No	10	3	5	3	6
2008	71	1.65-79	1.Male	1.Living with spouse	12	3.7 year+ schooling	2.Rural	1.Sufficient financial support	1.Smoking	1.Drinking	0	1.Never	30	1.No	12	3	6	3	6
2008	83	2.80-89	1.Male	2.Living without spouse	4	2.1-6 year+ schooling	2.Rural	1.Sufficient financial support	2.No smoking	2.No drinking	0	1.Never	28	1.No	11	3	5	3	6
2008	76	1.65-79	1.Male	2.Living without spouse	5	2.1-6 year+ schooling	1.Urban	1.Sufficient financial support	2.No smoking	2.No drinking	0	1.Never	16	2.Yes	2	3	6	0	5
2008	82	2.80-89	1.Male	1.Living with spouse	16	3.7 year+ schooling	1.Urban	1.Sufficient financial support	2.No smoking	1.Drinking	0	1.Never	27	1.No	12	3	6	0	6
2008	74	1.65-79	1.Male	1.Living with spouse	6	2.1-6 year+ schooling	1.Urban	1.Sufficient financial support	2.No smoking	2.No drinking	0	1.Never	23	2.Yes	12	3	0	2	6
2008	72	1.65-79	2.Female	2.Living without spouse	8	3.7 year+ schooling	2.Rural	1.Sufficient financial support	2.No smoking	2.No drinking	0	1.Never	30	1.No	12	3	6	3	6
2008	72	1.65-79	1.Male	2.Living without spouse	6	2.1-6 year+ schooling	2.Rural	1.Sufficient financial support	2.No smoking	1.Drinking	1	2.Sometimes	29	1.No	12	3	5	3	6
2008	82	2.80-89	2.Female	2.Living without spouse	0	1.No schooling	2.Rural	1.Sufficient financial support	2.No smoking	2.No drinking	0	1.Never	29	1.No	12	3	5	3	6
2008	80	2.80-89	1.Male	2.Living without spouse	2	2.1-6 year+ schooling	2.Rural	1.Sufficient financial support	1.Smoking	2.No drinking	0	1.Never	30	1.No	12	3	6	3	6
2008	74	1.65-79	1.Male	1.Living with spouse	12	3.7 year+ schooling	1.Urban	1.Sufficient financial support	1.Smoking	2.No drinking	2	3.Almost everyday	30	1.No	12	3	6	3	6
2008	78	1.65-79	2.Female	1.Living with spouse	12	3.7 year+ schooling	1.Urban	1.Sufficient financial support	2.No smoking	2.No drinking	0	1.Never	30	1.No	12	3	6	3	6
2008	77	1.65-79	1.Male	1.Living with spouse	17	3.7 year+ schooling	1.Urban	1.Sufficient financial support	2.No smoking	2.No drinking	0	1.Never	30	1.No	12	3	6	3	6
2008	82	2.80-89	2.Female	2.Living without spouse	0	1.No schooling	2.Rural	1.Sufficient financial support	1.Smoking	2.No drinking	0	1.Never	29	1.No	12	3	5	3	6
2008	77	1.65-79	2.Female	1.Living with spouse	9	3.7 year+ schooling	1.Urban	1.Sufficient financial support	2.No smoking	2.No drinking	0	1.Never	30	1.No	12	3	6	3	6
2008	74	1.65-79	2.Female	1.Living with spouse	0	1.No schooling	1.Urban	1.Sufficient financial support	2.No smoking	2.No drinking	0	1.Never	29	1.No	12	3	5	3	6
2008	84	2.80-89	1.Male	1.Living with spouse	6	2.1-6 year+ schooling	1.Urban	1.Sufficient financial support	1.Smoking	2.No drinking	2	3.Almost everyday	30	1.No	12	3	6	3	6
2008	82	2.80-89	1.Male	2.Living without spouse	9	3.7 year+ schooling	1.Urban	1.Sufficient financial support	2.No smoking	2.No drinking	0	1.Never	25	1.No	9	2	5	3	6
2008	71	1.65-79	2.Female	2.Living without spouse	4	2.1-6 year+ schooling	2.Rural	1.Sufficient financial support	2.No smoking	2.No drinking	0	1.Never	30	1.No	12	3	6	3	6
2008	71	1.65-79	1.Male	1.Living with spouse	6	2.1-6 year+ schooling	2.Rural	1.Sufficient financial support	2.No smoking	2.No drinking	1	2.Sometimes	30	1.No	12	3	6	3	6
2008	74	1.65-79	1.Male	1.Living with spouse	16	3.7 year+ schooling	2.Rural	1.Sufficient financial support	2.No smoking	2.No drinking	0	1.Never	30	1.No	12	3	6	3	6
2008	73	1.65-79	2.Female	1.Living with spouse	8	3.7 year+ schooling	2.Rural	1.Sufficient financial support	1.Smoking	2.No drinking	0	1.Never	30	1.No	12	3	6	3	6
2008	72	1.65-79	1.Male	2.Living without spouse	9	3.7 year+ schooling	1.Urban	1.Sufficient financial support	2.No smoking	2.No drinking	1	2.Sometimes	25	1.No	7	3	6	3	6
2008	71	1.65-79	2.Female	1.Living with spouse	5	2.1-6 year+ schooling	1.Urban	1.Sufficient financial support	2.No smoking	2.No drinking	2	3.Almost everyday	29	1.No	12	3	5	3	6
2008	72	1.65-79	1.Male	2.Living without spouse	6	2.1-6 year+ schooling	1.Urban	1.Sufficient financial support	1.Smoking	2.No drinking	0	1.Never	29	1.No	12	3	5	3	6
2008	76	1.65-79	1.Male	1.Living with spouse	9	3.7 year+ schooling	1.Urban	1.Sufficient financial support	2.No smoking	1.Drinking	2	3.Almost everyday	30	1.No	12	3	6	3	6
2008	72	1.65-79	1.Male	1.Living with spouse	12	3.7 year+ schooling	1.Urban	1.Sufficient financial support	1.Smoking	1.Drinking	0	1.Never	30	1.No	12	3	6	3	6
2008	83	2.80-89	2.Female	2.Living without spouse	0	1.No schooling	2.Rural	1.Sufficient financial support	2.No smoking	1.Drinking	0	1.Never	22	2.Yes	11	1	2	2	6
2008	79	1.65-79	2.Female	2.Living without spouse	1	2.1-6 year+ schooling	2.Rural	1.Sufficient financial support	2.No smoking	2.No drinking	0	1.Never	29	1.No	12	3	5	3	6
2008	74	1.65-79	1.Male	1.Living with spouse	0	1.No schooling	2.Rural	2.Insufficient financial support	1.Smoking	2.No drinking	0	1.Never	29	1.No	11	3	6	3	6
2008	76	1.65-79	2.Female	2.Living without spouse	0	1.No schooling	2.Rural	1.Sufficient financial support	2.No smoking	2.No drinking	1	2.Sometimes	30	1.No	12	3	6	3	6
2008	73	1.65-79	2.Female	1.Living with spouse	0	1.No schooling	2.Rural	1.Sufficient financial support	1.Smoking	2.No drinking	0	1.Never	28	1.No	11	3	5	3	6
2008	71	1.65-79	1.Male	1.Living with spouse	6	2.1-6 year+ schooling	2.Rural	1.Sufficient financial support	1.Smoking	2.No drinking	0	1.Never	30	1.No	12	3	6	3	6
2008	74	1.65-79	1.Male	2.Living without spouse	6	2.1-6 year+ schooling	2.Rural	2.Insufficient financial support	2.No smoking	2.No drinking	0	1.Never	24	1.No	8	3	4	3	6
2008	79	1.65-79	1.Male	2.Living without spouse	4	2.1-6 year+ schooling	2.Rural	1.Sufficient financial support	1.Smoking	2.No drinking	0	1.Never	26	1.No	11	3	3	3	6
2008	80	2.80-89	2.Female	2.Living without spouse	0	1.No schooling	2.Rural	1.Sufficient financial support	2.No smoking	2.No drinking	1	2.Sometimes	26	1.No	9	3	5	3	6
2008	74	1.65-79	1.Male	1.Living with spouse	9	3.7 year+ schooling	1.Urban	1.Sufficient financial support	2.No smoking	2.No drinking	0	1.Never	28	1.No	11	2	6	3	6
2008	71	1.65-79	2.Female	1.Living with spouse	0	1.No schooling	1.Urban	1.Sufficient financial support	1.Smoking	2.No drinking	0	1.Never	30	1.No	12	3	6	3	6
2008	80	2.80-89	1.Male	1.Living with spouse	2	2.1-6 year+ schooling	1.Urban	1.Sufficient financial support	2.No smoking	2.No drinking	0	1.Never	28	1.No	12	3	5	3	5
2008	74	1.65-79	2.Female	1.Living with spouse	6	2.1-6 year+ schooling	1.Urban	1.Sufficient financial support	2.No smoking	2.No drinking	0	1.Never	30	1.No	12	3	6	3	6
2008	75	1.65-79	1.Male	1.Living with spouse	4	2.1-6 year+ schooling	2.Rural	1.Sufficient financial support	1.Smoking	1.Drinking	0	1.Never	29	1.No	12	3	5	3	6
2008	81	2.80-89	2.Female	1.Living with spouse	0	1.No schooling	2.Rural	2.Insufficient financial support	2.No smoking	2.No drinking	0	1.Never	29	1.No	12	3	5	3	6
2008	75	1.65-79	2.Female	1.Living with spouse	0	1.No schooling	2.Rural	1.Sufficient financial support	2.No smoking	2.No drinking	0	1.Never	29	1.No	12	3	5	3	6
2008	76	1.65-79	2.Female	1.Living with spouse	0	1.No schooling	2.Rural	1.Sufficient financial support	2.No smoking	2.No drinking	2	3.Almost everyday	29	1.No	12	3	5	3	6
2008	76	1.65-79	1.Male	2.Living without spouse	0	1.No schooling	2.Rural	2.Insufficient financial support	2.No smoking	2.No drinking	0	1.Never	29	1.No	12	3	5	3	6
2008	73	1.65-79	1.Male	1.Living with spouse	6	2.1-6 year+ schooling	2.Rural	2.Insufficient financial support	1.Smoking	1.Drinking	0	1.Never	29	1.No	12	2	6	3	6
2008	73	1.65-79	2.Female	1.Living with spouse	0	1.No schooling	2.Rural	1.Sufficient financial support	2.No smoking	2.No drinking	0	1.Never	23	2.Yes	6	3	5	3	6
2008	77	1.65-79	2.Female	2.Living without spouse	0	1.No schooling	2.Rural	1.Sufficient financial support	2.No smoking	2.No drinking	0	1.Never	26	1.No	12	2	6	1	5
2008	78	1.65-79	2.Female	1.Living with spouse	0	1.No schooling	2.Rural	2.Insufficient financial support	1.Smoking	2.No drinking	0	1.Never	26	1.No	11	3	5	1	6
2008	77	1.65-79	1.Male	1.Living with spouse	0	1.No schooling	2.Rural	1.Sufficient financial support	2.No smoking	2.No drinking	0	1.Never	30	1.No	12	3	6	3	6
2008	83	2.80-89	1.Male	2.Living without spouse	0	1.No schooling	2.Rural	1.Sufficient financial support	1.Smoking	2.No drinking	0	1.Never	29	1.No	12	3	5	3	6
2008	82	2.80-89	2.Female	2.Living without spouse	0	1.No schooling	2.Rural	1.Sufficient financial support	2.No smoking	2.No drinking	0	1.Never	29	1.No	12	3	5	3	6
2008	83	2.80-89	2.Female	1.Living with spouse	4	2.1-6 year+ schooling	2.Rural	2.Insufficient financial support	2.No smoking	2.No drinking	0	1.Never	29	1.No	12	3	5	3	6
2008	72	1.65-79	2.Female	1.Living with spouse	6	2.1-6 year+ schooling	1.Urban	1.Sufficient financial support	2.No smoking	2.No drinking	0	1.Never	30	1.No	12	3	6	3	6
2008	74	1.65-79	2.Female	2.Living without spouse	0	1.No schooling	1.Urban	1.Sufficient financial support	2.No smoking	2.No drinking	0	1.Never	30	1.No	12	3	6	3	6
2008	84	2.80-89	1.Male	1.Living with spouse	15	3.7 year+ schooling	2.Rural	1.Sufficient financial support	1.Smoking	2.No drinking	0	1.Never	30	1.No	12	3	6	3	6
2008	85	2.80-89	2.Female	2.Living without spouse	0	1.No schooling	2.Rural	2.Insufficient financial support	2.No smoking	2.No drinking	0	1.Never	29	1.No	12	3	5	3	6
2008	73	1.65-79	1.Male	1.Living with spouse	6	2.1-6 year+ schooling	2.Rural	2.Insufficient financial support	1.Smoking	1.Drinking	1	2.Sometimes	30	1.No	12	3	6	3	6
2008	75	1.65-79	1.Male	2.Living without spouse	6	2.1-6 year+ schooling	2.Rural	1.Sufficient financial support	2.No smoking	1.Drinking	0	1.Never	29	1.No	12	3	5	3	6
2008	73	1.65-79	1.Male	1.Living with spouse	0	1.No schooling	2.Rural	1.Sufficient financial support	2.No smoking	2.No drinking	0	1.Never	30	1.No	12	3	6	3	6
2008	71	1.65-79	2.Female	1.Living with spouse	0	1.No schooling	2.Rural	2.Insufficient financial support	2.No smoking	2.No drinking	0	1.Never	29	1.No	12	3	5	3	6
2008	77	1.65-79	1.Male	2.Living without spouse	0	1.No schooling	2.Rural	2.Insufficient financial support	2.No smoking	2.No drinking	1	2.Sometimes	30	1.No	12	3	6	3	6
2008	78	1.65-79	1.Male	1.Living with spouse	6	2.1-6 year+ schooling	1.Urban	1.Sufficient financial support	2.No smoking	2.No drinking	0	1.Never	30	1.No	12	3	6	3	6
2008	74	1.65-79	1.Male	2.Living without spouse	9	3.7 year+ schooling	1.Urban	1.Sufficient financial support	1.Smoking	2.No drinking	0	1.Never	30	1.No	12	3	6	3	6
2008	71	1.65-79	1.Male	1.Living with spouse	6	2.1-6 year+ schooling	2.Rural	1.Sufficient financial support	1.Smoking	1.Drinking	0	1.Never	29	1.No	12	3	5	3	6
2008	80	2.80-89	1.Male	1.Living with spouse	8	3.7 year+ schooling	2.Rural	1.Sufficient financial support	2.No smoking	2.No drinking	0	1.Never	30	1.No	12	3	6	3	6
2008	92	3.90-99	1.Male	1.Living with spouse	0	1.No schooling	1.Urban	1.Sufficient financial support	2.No smoking	1.Drinking	0	1.Never	30	1.No	12	3	6	3	6
2008	65	1.65-79	1.Male	1.Living with spouse	9	3.7 year+ schooling	1.Urban	1.Sufficient financial support	2.No smoking	1.Drinking	2	3.Almost everyday	30	1.No	12	3	6	3	6
2008	83	2.80-89	1.Male	1.Living with spouse	3	2.1-6 year+ schooling	2.Rural	1.Sufficient financial support	1.Smoking	1.Drinking	0	1.Never	29	1.No	12	3	5	3	6
2008	89	2.80-89	1.Male	2.Living without spouse	2	2.1-6 year+ schooling	2.Rural	1.Sufficient financial support	2.No smoking	2.No drinking	0	1.Never	30	1.No	12	3	6	3	6
2008	92	3.90-99	2.Female	2.Living without spouse	0	1.No schooling	1.Urban	1.Sufficient financial support	2.No smoking	2.No drinking	0	1.Never	30	1.No	12	3	6	3	6
2008	89	2.80-89	2.Female	2.Living without spouse	0	1.No schooling	1.Urban	1.Sufficient financial support	2.No smoking	2.No drinking	0	1.Never	30	1.No	12	3	6	3	6
2008	96	3.90-99	2.Female	2.Living without spouse	0	1.No schooling	1.Urban	2.Insufficient financial support	2.No smoking	2.No drinking	0	1.Never	26	1.No	12	3	5	1	5
2008	90	3.90-99	1.Male	1.Living with spouse	4	2.1-6 year+ schooling	2.Rural	1.Sufficient financial support	1.Smoking	2.No drinking	0	1.Never	28	1.No	12	2	5	3	6
2008	88	2.80-89	2.Female	2.Living without spouse	0	1.No schooling	1.Urban	2.Insufficient financial support	2.No smoking	2.No drinking	0	1.Never	30	1.No	12	3	6	3	6
2008	98	3.90-99	2.Female	1.Living with spouse	0	1.No schooling	1.Urban	2.Insufficient financial support	2.No smoking	2.No drinking	0	1.Never	19	2.Yes	8	3	2	3	3
2008	98	3.90-99	1.Male	1.Living with spouse	4	2.1-6 year+ schooling	1.Urban	2.Insufficient financial support	2.No smoking	2.No drinking	0	1.Never	25	1.No	9	3	4	3	6
2008	89	2.80-89	2.Female	2.Living without spouse	0	1.No schooling	2.Rural	1.Sufficient financial support	1.Smoking	2.No drinking	0	1.Never	23	2.Yes	12	3	2	1	5
2008	91	3.90-99	2.Female	2.Living without spouse	0	1.No schooling	2.Rural	1.Sufficient financial support	2.No smoking	2.No drinking	0	1.Never	29	1.No	12	3	5	3	6
2008	94	3.90-99	2.Female	2.Living without spouse	0	1.No schooling	2.Rural	1.Sufficient financial support	2.No smoking	2.No drinking	0	1.Never	29	1.No	12	3	5	3	6
2008	88	2.80-89	2.Female	2.Living without spouse	0	1.No schooling	2.Rural	2.Insufficient financial support	2.No smoking	2.No drinking	0	1.Never	22	2.Yes	10	3	2	2	5
2008	73	1.65-79	2.Female	2.Living without spouse	0	1.No schooling	2.Rural	1.Sufficient financial support	1.Smoking	2.No drinking	0	1.Never	30	1.No	12	3	6	3	6
2008	82	2.80-89	1.Male	2.Living without spouse	0	1.No schooling	2.Rural	1.Sufficient financial support	2.No smoking	2.No drinking	1	2.Sometimes	30	1.No	12	3	6	3	6
2008	78	1.65-79	2.Female	2.Living without spouse	0	1.No schooling	1.Urban	1.Sufficient financial support	2.No smoking	2.No drinking	0	1.Never	25	1.No	11	3	5	0	6
2008	94	3.90-99	1.Male	1.Living with spouse	0	1.No schooling	2.Rural	1.Sufficient financial support	2.No smoking	2.No drinking	0	1.Never	25	1.No	10	3	3	3	6
2008	93	3.90-99	1.Male	2.Living without spouse	4	2.1-6 year+ schooling	2.Rural	1.Sufficient financial support	2.No smoking	1.Drinking	0	1.Never	25	1.No	11	3	2	3	6
2008	94	3.90-99	2.Female	2.Living without spouse	0	1.No schooling	2.Rural	1.Sufficient financial support	2.No smoking	2.No drinking	0	1.Never	25	1.No	8	3	5	3	6
2008	97	3.90-99	2.Female	2.Living without spouse	0	1.No schooling	1.Urban	1.Sufficient financial support	1.Smoking	2.No drinking	0	1.Never	5	2.Yes	5	0	0	0	0
2008	93	3.90-99	2.Female	2.Living without spouse	0	1.No schooling	1.Urban	1.Sufficient financial support	2.No smoking	2.No drinking	1	2.Sometimes	25	1.No	11	3	5	0	6
2008	95	3.90-99	1.Male	2.Living without spouse	0	1.No schooling	2.Rural	1.Sufficient financial support	2.No smoking	2.No drinking	0	1.Never	23	2.Yes	9	3	5	3	3
2008	69	1.65-79	1.Male	1.Living with spouse	6	2.1-6 year+ schooling	2.Rural	1.Sufficient financial support	2.No smoking	2.No drinking	0	1.Never	30	1.No	12	3	6	3	6
2008	70	1.65-79	1.Male	1.Living with spouse	12	3.7 year+ schooling	1.Urban	1.Sufficient financial support	1.Smoking	2.No drinking	2	3.Almost everyday	30	1.No	12	3	6	3	6
2008	69	1.65-79	2.Female	1.Living with spouse	6	2.1-6 year+ schooling	2.Rural	1.Sufficient financial support	1.Smoking	2.No drinking	1	2.Sometimes	29	1.No	12	3	5	3	6
2008	90	3.90-99	2.Female	2.Living without spouse	0	1.No schooling	2.Rural	1.Sufficient financial support	2.No smoking	2.No drinking	0	1.Never	29	1.No	12	3	6	3	5
2008	68	1.65-79	1.Male	1.Living with spouse	12	3.7 year+ schooling	2.Rural	1.Sufficient financial support	2.No smoking	1.Drinking	0	1.Never	30	1.No	12	3	6	3	6
2008	70	1.65-79	1.Male	1.Living with spouse	9	3.7 year+ schooling	1.Urban	1.Sufficient financial support	1.Smoking	1.Drinking	0	1.Never	27	1.No	12	3	6	0	6
2008	85	2.80-89	1.Male	2.Living without spouse	0	1.No schooling	2.Rural	1.Sufficient financial support	1.Smoking	1.Drinking	0	1.Never	30	1.No	12	3	6	3	6
2008	68	1.65-79	1.Male	1.Living with spouse	6	2.1-6 year+ schooling	2.Rural	2.Insufficient financial support	1.Smoking	2.No drinking	0	1.Never	30	1.No	12	3	6	3	6
2008	68	1.65-79	2.Female	2.Living without spouse	4	2.1-6 year+ schooling	2.Rural	1.Sufficient financial support	1.Smoking	1.Drinking	0	1.Never	30	1.No	12	3	6	3	6
2008	70	1.65-79	2.Female	2.Living without spouse	6	2.1-6 year+ schooling	2.Rural	1.Sufficient financial support	2.No smoking	2.No drinking	0	1.Never	30	1.No	12	3	6	3	6
2008	69	1.65-79	1.Male	1.Living with spouse	17	3.7 year+ schooling	1.Urban	1.Sufficient financial support	2.No smoking	2.No drinking	2	3.Almost everyday	30	1.No	12	3	6	3	6
2008	70	1.65-79	1.Male	1.Living with spouse	16	3.7 year+ schooling	1.Urban	1.Sufficient financial support	1.Smoking	1.Drinking	1	2.Sometimes	30	1.No	12	3	6	3	6
2008	69	1.65-79	2.Female	1.Living with spouse	5	2.1-6 year+ schooling	1.Urban	1.Sufficient financial support	2.No smoking	2.No drinking	2	3.Almost everyday	28	1.No	11	3	5	3	6
2008	70	1.65-79	1.Male	1.Living with spouse	15	3.7 year+ schooling	1.Urban	1.Sufficient financial support	1.Smoking	2.No drinking	0	1.Never	30	1.No	12	3	6	3	6
2008	104	4.>=100	2.Female	2.Living without spouse	0	1.No schooling	1.Urban	1.Sufficient financial support	2.No smoking	2.No drinking	0	1.Never	17	2.Yes	6	3	2	3	3
2008	83	2.80-89	2.Female	2.Living without spouse	4	2.1-6 year+ schooling	1.Urban	2.Insufficient financial support	2.No smoking	2.No drinking	0	1.Never	30	1.No	12	3	6	3	6
2008	84	2.80-89	1.Male	2.Living without spouse	6	2.1-6 year+ schooling	1.Urban	1.Sufficient financial support	2.No smoking	2.No drinking	0	1.Never	22	2.Yes	10	3	3	3	3
2008	104	4.>=100	2.Female	2.Living without spouse	0	1.No schooling	1.Urban	1.Sufficient financial support	1.Smoking	1.Drinking	0	1.Never	20	2.Yes	11	3	2	0	4
2008	84	2.80-89	1.Male	1.Living with spouse	0	1.No schooling	2.Rural	1.Sufficient financial support	2.No smoking	2.No drinking	0	1.Never	24	1.No	12	3	0	3	6
2008	84	2.80-89	1.Male	1.Living with spouse	6	2.1-6 year+ schooling	1.Urban	1.Sufficient financial support	1.Smoking	1.Drinking	0	1.Never	30	1.No	12	3	6	3	6
2008	70	1.65-79	1.Male	1.Living with spouse	19	3.7 year+ schooling	1.Urban	1.Sufficient financial support	2.No smoking	1.Drinking	1	2.Sometimes	30	1.No	12	3	6	3	6
2008	95	3.90-99	1.Male	2.Living without spouse	4	2.1-6 year+ schooling	1.Urban	2.Insufficient financial support	2.No smoking	2.No drinking	0	1.Never	17	2.Yes	6	3	6	0	2
2008	70	1.65-79	1.Male	2.Living without spouse	4	2.1-6 year+ schooling	2.Rural	1.Sufficient financial support	2.No smoking	1.Drinking	0	1.Never	30	1.No	12	3	6	3	6
2008	72	1.65-79	2.Female	1.Living with spouse	2	2.1-6 year+ schooling	1.Urban	1.Sufficient financial support	2.No smoking	2.No drinking	0	1.Never	30	1.No	12	3	6	3	6
2008	74	1.65-79	2.Female	1.Living with spouse	17	3.7 year+ schooling	1.Urban	1.Sufficient financial support	2.No smoking	2.No drinking	0	1.Never	30	1.No	12	3	6	3	6
2008	68	1.65-79	1.Male	1.Living with spouse	12	3.7 year+ schooling	1.Urban	1.Sufficient financial support	1.Smoking	2.No drinking	0	1.Never	30	1.No	12	3	6	3	6
2008	78	1.65-79	1.Male	2.Living without spouse	0	1.No schooling	1.Urban	1.Sufficient financial support	1.Smoking	2.No drinking	1	2.Sometimes	26	1.No	11	3	6	0	6
2008	74	1.65-79	1.Male	1.Living with spouse	6	2.1-6 year+ schooling	1.Urban	1.Sufficient financial support	2.No smoking	2.No drinking	0	1.Never	30	1.No	12	3	6	3	6
2008	69	1.65-79	2.Female	1.Living with spouse	6	2.1-6 year+ schooling	1.Urban	1.Sufficient financial support	2.No smoking	2.No drinking	1	2.Sometimes	30	1.No	12	3	6	3	6
2008	72	1.65-79	2.Female	1.Living with spouse	6	2.1-6 year+ schooling	1.Urban	1.Sufficient financial support	2.No smoking	2.No drinking	0	1.Never	30	1.No	12	3	6	3	6
2008	73	1.65-79	1.Male	1.Living with spouse	6	2.1-6 year+ schooling	1.Urban	1.Sufficient financial support	2.No smoking	2.No drinking	0	1.Never	30	1.No	12	3	6	3	6
2008	70	1.65-79	2.Female	2.Living without spouse	1	2.1-6 year+ schooling	2.Rural	2.Insufficient financial support	2.No smoking	2.No drinking	0	1.Never	29	1.No	12	3	5	3	6
2008	69	1.65-79	1.Male	2.Living without spouse	6	2.1-6 year+ schooling	2.Rural	1.Sufficient financial support	1.Smoking	1.Drinking	0	1.Never	30	1.No	12	3	6	3	6
2008	79	1.65-79	2.Female	2.Living without spouse	0	1.No schooling	1.Urban	1.Sufficient financial support	2.No smoking	2.No drinking	0	1.Never	26	1.No	10	3	5	3	5
2008	69	1.65-79	2.Female	1.Living with spouse	0	1.No schooling	1.Urban	1.Sufficient financial support	2.No smoking	2.No drinking	0	1.Never	29	1.No	12	3	5	3	6
2008	77	1.65-79	2.Female	1.Living with spouse	3	2.1-6 year+ schooling	2.Rural	1.Sufficient financial support	2.No smoking	2.No drinking	0	1.Never	29	1.No	12	3	5	3	6
2008	75	1.65-79	1.Male	1.Living with spouse	4	2.1-6 year+ schooling	2.Rural	1.Sufficient financial support	2.No smoking	2.No drinking	0	1.Never	29	1.No	12	3	5	3	6
2008	75	1.65-79	1.Male	1.Living with spouse	6	2.1-6 year+ schooling	1.Urban	1.Sufficient financial support	2.No smoking	1.Drinking	2	3.Almost everyday	30	1.No	12	3	6	3	6
2008	69	1.65-79	1.Male	1.Living with spouse	12	3.7 year+ schooling	1.Urban	1.Sufficient financial support	2.No smoking	1.Drinking	0	1.Never	30	1.No	12	3	6	3	6
2008	69	1.65-79	1.Male	1.Living with spouse	12	3.7 year+ schooling	1.Urban	1.Sufficient financial support	2.No smoking	2.No drinking	2	3.Almost everyday	30	1.No	12	3	6	3	6
2008	73	1.65-79	2.Female	2.Living without spouse	6	2.1-6 year+ schooling	1.Urban	2.Insufficient financial support	2.No smoking	2.No drinking	0	1.Never	29	1.No	12	3	5	3	6
2008	70	1.65-79	2.Female	2.Living without spouse	6	2.1-6 year+ schooling	1.Urban	1.Sufficient financial support	2.No smoking	2.No drinking	0	1.Never	29	1.No	12	3	5	3	6
2008	70	1.65-79	2.Female	2.Living without spouse	0	1.No schooling	1.Urban	1.Sufficient financial support	2.No smoking	1.Drinking	0	1.Never	30	1.No	12	3	6	3	6
2008	80	2.80-89	2.Female	2.Living without spouse	8	3.7 year+ schooling	1.Urban	1.Sufficient financial support	2.No smoking	2.No drinking	0	1.Never	30	1.No	12	3	6	3	6
2008	81	2.80-89	2.Female	2.Living without spouse	12	3.7 year+ schooling	1.Urban	1.Sufficient financial support	2.No smoking	2.No drinking	0	1.Never	24	1.No	12	3	3	3	3
2008	90	3.90-99	2.Female	2.Living without spouse	0	1.No schooling	1.Urban	1.Sufficient financial support	2.No smoking	2.No drinking	0	1.Never	12	2.Yes	8	0	0	0	4
2008	69	1.65-79	1.Male	1.Living with spouse	16	3.7 year+ schooling	1.Urban	1.Sufficient financial support	1.Smoking	2.No drinking	1	2.Sometimes	30	1.No	12	3	6	3	6
2008	68	1.65-79	1.Male	1.Living with spouse	6	2.1-6 year+ schooling	1.Urban	1.Sufficient financial support	1.Smoking	1.Drinking	1	2.Sometimes	30	1.No	12	3	6	3	6
2008	70	1.65-79	1.Male	1.Living with spouse	12	3.7 year+ schooling	1.Urban	1.Sufficient financial support	2.No smoking	2.No drinking	0	1.Never	10	2.Yes	7	0	1	0	2
2008	68	1.65-79	2.Female	1.Living with spouse	5	2.1-6 year+ schooling	1.Urban	1.Sufficient financial support	2.No smoking	1.Drinking	1	2.Sometimes	29	1.No	12	3	5	3	6
2008	73	1.65-79	2.Female	2.Living without spouse	0	1.No schooling	1.Urban	1.Sufficient financial support	1.Smoking	2.No drinking	1	2.Sometimes	30	1.No	12	3	6	3	6
2008	76	1.65-79	1.Male	1.Living with spouse	10	3.7 year+ schooling	1.Urban	1.Sufficient financial support	2.No smoking	2.No drinking	0	1.Never	30	1.No	12	3	6	3	6
2008	71	1.65-79	1.Male	1.Living with spouse	9	3.7 year+ schooling	1.Urban	1.Sufficient financial support	2.No smoking	1.Drinking	0	1.Never	30	1.No	12	3	6	3	6
2008	69	1.65-79	1.Male	1.Living with spouse	8	3.7 year+ schooling	1.Urban	2.Insufficient financial support	2.No smoking	2.No drinking	0	1.Never	30	1.No	12	3	6	3	6
2008	69	1.65-79	2.Female	1.Living with spouse	6	2.1-6 year+ schooling	2.Rural	1.Sufficient financial support	1.Smoking	1.Drinking	0	1.Never	30	1.No	12	3	6	3	6
2008	69	1.65-79	1.Male	1.Living with spouse	6	2.1-6 year+ schooling	2.Rural	1.Sufficient financial support	2.No smoking	2.No drinking	0	1.Never	30	1.No	12	3	6	3	6
2008	66	1.65-79	2.Female	2.Living without spouse	6	2.1-6 year+ schooling	1.Urban	2.Insufficient financial support	2.No smoking	2.No drinking	0	1.Never	30	1.No	12	3	6	3	6
2008	90	3.90-99	2.Female	2.Living without spouse	0	1.No schooling	1.Urban	1.Sufficient financial support	2.No smoking	2.No drinking	0	1.Never	7	2.Yes	5	0	0	0	2
2008	87	2.80-89	2.Female	2.Living without spouse	0	1.No schooling	2.Rural	2.Insufficient financial support	2.No smoking	2.No drinking	0	1.Never	25	1.No	9	3	5	3	5
2008	80	2.80-89	1.Male	1.Living with spouse	2	2.1-6 year+ schooling	1.Urban	1.Sufficient financial support	2.No smoking	2.No drinking	2	3.Almost everyday	30	1.No	12	3	6	3	6
2008	92	3.90-99	1.Male	1.Living with spouse	0	1.No schooling	1.Urban	1.Sufficient financial support	1.Smoking	1.Drinking	1	2.Sometimes	30	1.No	12	3	6	3	6
2008	94	3.90-99	2.Female	2.Living without spouse	0	1.No schooling	1.Urban	2.Insufficient financial support	2.No smoking	2.No drinking	0	1.Never	29	1.No	12	3	5	3	6
2008	80	2.80-89	1.Male	2.Living without spouse	9	3.7 year+ schooling	1.Urban	1.Sufficient financial support	2.No smoking	2.No drinking	0	1.Never	29	1.No	12	3	5	3	6
2008	67	1.65-79	1.Male	1.Living with spouse	12	3.7 year+ schooling	2.Rural	1.Sufficient financial support	2.No smoking	2.No drinking	0	1.Never	30	1.No	12	3	6	3	6
2008	65	1.65-79	1.Male	1.Living with spouse	9	3.7 year+ schooling	2.Rural	1.Sufficient financial support	1.Smoking	2.No drinking	0	1.Never	30	1.No	12	3	6	3	6
2008	81	2.80-89	1.Male	1.Living with spouse	0	1.No schooling	1.Urban	1.Sufficient financial support	2.No smoking	2.No drinking	0	1.Never	26	1.No	12	3	5	0	6
2008	84	2.80-89	1.Male	2.Living without spouse	0	1.No schooling	1.Urban	1.Sufficient financial support	2.No smoking	2.No drinking	0	1.Never	29	1.No	12	3	5	3	6
2008	101	4.>=100	2.Female	2.Living without spouse	0	1.No schooling	1.Urban	1.Sufficient financial support	2.No smoking	2.No drinking	0	1.Never	29	1.No	12	3	5	3	6
2008	100	4.>=100	2.Female	2.Living without spouse	0	1.No schooling	1.Urban	1.Sufficient financial support	2.No smoking	2.No drinking	0	1.Never	12	2.Yes	6	0	0	1	5
2008	102	4.>=100	1.Male	1.Living with spouse	6	2.1-6 year+ schooling	1.Urban	1.Sufficient financial support	2.No smoking	2.No drinking	0	1.Never	27	1.No	12	2	5	2	6
2008	103	4.>=100	2.Female	2.Living without spouse	0	1.No schooling	1.Urban	1.Sufficient financial support	2.No smoking	2.No drinking	0	1.Never	29	1.No	12	3	5	3	6
2008	106	4.>=100	2.Female	2.Living without spouse	0	1.No schooling	1.Urban	1.Sufficient financial support	2.No smoking	2.No drinking	0	1.Never	16	2.Yes	11	0	0	0	5
2008	89	2.80-89	2.Female	2.Living without spouse	4	2.1-6 year+ schooling	1.Urban	1.Sufficient financial support	2.No smoking	2.No drinking	0	1.Never	30	1.No	12	3	6	3	6
2008	66	1.65-79	2.Female	1.Living with spouse	2	2.1-6 year+ schooling	2.Rural	1.Sufficient financial support	2.No smoking	2.No drinking	0	1.Never	29	1.No	12	3	6	2	6
2008	67	1.65-79	1.Male	2.Living without spouse	4	2.1-6 year+ schooling	2.Rural	1.Sufficient financial support	2.No smoking	1.Drinking	2	3.Almost everyday	30	1.No	12	3	6	3	6
2008	66	1.65-79	2.Female	1.Living with spouse	0	1.No schooling	2.Rural	1.Sufficient financial support	2.No smoking	2.No drinking	0	1.Never	30	1.No	12	3	6	3	6
2008	96	3.90-99	1.Male	2.Living without spouse	6	2.1-6 year+ schooling	1.Urban	1.Sufficient financial support	2.No smoking	2.No drinking	0	1.Never	30	1.No	12	3	6	3	6
2008	82	2.80-89	1.Male	1.Living with spouse	0	1.No schooling	2.Rural	1.Sufficient financial support	2.No smoking	2.No drinking	0	1.Never	28	1.No	12	3	5	2	6
2008	88	2.80-89	1.Male	2.Living without spouse	10	3.7 year+ schooling	2.Rural	1.Sufficient financial support	2.No smoking	2.No drinking	0	1.Never	29	1.No	12	3	5	3	6
2008	93	3.90-99	2.Female	2.Living without spouse	0	1.No schooling	2.Rural	1.Sufficient financial support	2.No smoking	2.No drinking	0	1.Never	28	1.No	12	3	5	2	6
2008	103	4.>=100	1.Male	2.Living without spouse	0	1.No schooling	2.Rural	2.Insufficient financial support	2.No smoking	2.No drinking	0	1.Never	19	2.Yes	9	3	1	3	3
2008	91	3.90-99	1.Male	2.Living without spouse	0	1.No schooling	2.Rural	1.Sufficient financial support	1.Smoking	2.No drinking	0	1.Never	29	1.No	12	3	5	3	6
2008	94	3.90-99	2.Female	2.Living without spouse	0	1.No schooling	2.Rural	1.Sufficient financial support	2.No smoking	2.No drinking	0	1.Never	28	1.No	12	3	4	3	6
2008	96	3.90-99	1.Male	2.Living without spouse	0	1.No schooling	2.Rural	1.Sufficient financial support	2.No smoking	2.No drinking	0	1.Never	28	1.No	12	3	5	3	5
2008	100	4.>=100	2.Female	2.Living without spouse	0	1.No schooling	2.Rural	1.Sufficient financial support	2.No smoking	2.No drinking	0	1.Never	26	1.No	11	3	3	3	6
2008	100	4.>=100	1.Male	2.Living without spouse	0	1.No schooling	1.Urban	1.Sufficient financial support	2.No smoking	2.No drinking	0	1.Never	29	1.No	12	3	5	3	6
2008	100	4.>=100	2.Female	2.Living without spouse	0	1.No schooling	1.Urban	2.Insufficient financial support	2.No smoking	2.No drinking	0	1.Never	14	2.Yes	10	1	1	0	2
2008	66	1.65-79	2.Female	1.Living with spouse	0	1.No schooling	2.Rural	1.Sufficient financial support	2.No smoking	2.No drinking	0	1.Never	29	1.No	12	3	5	3	6
2008	65	1.65-79	2.Female	2.Living without spouse	2	2.1-6 year+ schooling	2.Rural	1.Sufficient financial support	2.No smoking	2.No drinking	1	2.Sometimes	30	1.No	12	3	6	3	6
2008	66	1.65-79	2.Female	1.Living with spouse	2	2.1-6 year+ schooling	2.Rural	1.Sufficient financial support	2.No smoking	1.Drinking	0	1.Never	29	1.No	12	3	5	3	6
2008	65	1.65-79	1.Male	1.Living with spouse	7	3.7 year+ schooling	1.Urban	2.Insufficient financial support	1.Smoking	1.Drinking	1	2.Sometimes	30	1.No	12	3	6	3	6
2008	67	1.65-79	1.Male	2.Living without spouse	12	3.7 year+ schooling	1.Urban	1.Sufficient financial support	2.No smoking	1.Drinking	0	1.Never	29	1.No	12	3	5	3	6
2008	87	2.80-89	2.Female	2.Living without spouse	3	2.1-6 year+ schooling	2.Rural	2.Insufficient financial support	2.No smoking	2.No drinking	0	1.Never	20	2.Yes	11	2	3	0	4
2008	87	2.80-89	1.Male	2.Living without spouse	11	3.7 year+ schooling	1.Urban	1.Sufficient financial support	2.No smoking	2.No drinking	0	1.Never	28	1.No	12	3	5	2	6
2008	67	1.65-79	1.Male	1.Living with spouse	6	2.1-6 year+ schooling	2.Rural	1.Sufficient financial support	1.Smoking	2.No drinking	1	2.Sometimes	30	1.No	12	3	6	3	6
2008	86	2.80-89	2.Female	1.Living with spouse	12	3.7 year+ schooling	1.Urban	1.Sufficient financial support	2.No smoking	1.Drinking	1	2.Sometimes	28	1.No	12	3	5	2	6
2008	101	4.>=100	1.Male	2.Living without spouse	0	1.No schooling	1.Urban	1.Sufficient financial support	2.No smoking	1.Drinking	0	1.Never	26	1.No	10	3	6	1	6
2008	89	2.80-89	2.Female	2.Living without spouse	0	1.No schooling	1.Urban	2.Insufficient financial support	2.No smoking	2.No drinking	0	1.Never	24	1.No	11	3	4	0	6
2008	67	1.65-79	1.Male	1.Living with spouse	6	2.1-6 year+ schooling	2.Rural	1.Sufficient financial support	2.No smoking	2.No drinking	0	1.Never	30	1.No	12	3	6	3	6
2008	94	3.90-99	1.Male	2.Living without spouse	6	2.1-6 year+ schooling	1.Urban	1.Sufficient financial support	2.No smoking	2.No drinking	0	1.Never	27	1.No	12	3	5	3	4
2008	100	4.>=100	1.Male	2.Living without spouse	0	1.No schooling	2.Rural	1.Sufficient financial support	2.No smoking	2.No drinking	0	1.Never	29	1.No	12	3	5	3	6
2008	107	4.>=100	1.Male	2.Living without spouse	0	1.No schooling	1.Urban	1.Sufficient financial support	2.No smoking	2.No drinking	0	1.Never	4	2.Yes	2	0	0	0	2
2008	100	4.>=100	1.Male	1.Living with spouse	0	1.No schooling	1.Urban	1.Sufficient financial support	2.No smoking	2.No drinking	0	1.Never	22	2.Yes	11	0	2	3	6
2008	104	4.>=100	2.Female	2.Living without spouse	0	1.No schooling	1.Urban	1.Sufficient financial support	2.No smoking	1.Drinking	2	3.Almost everyday	27	1.No	12	3	3	3	6
2008	99	3.90-99	1.Male	2.Living without spouse	0	1.No schooling	1.Urban	1.Sufficient financial support	2.No smoking	2.No drinking	0	1.Never	29	1.No	12	3	5	3	6
2008	104	4.>=100	2.Female	2.Living without spouse	0	1.No schooling	2.Rural	1.Sufficient financial support	2.No smoking	2.No drinking	0	1.Never	14	2.Yes	9	1	0	0	4
2008	89	2.80-89	1.Male	2.Living without spouse	6	2.1-6 year+ schooling	1.Urban	1.Sufficient financial support	2.No smoking	2.No drinking	2	3.Almost everyday	6	2.Yes	0	0	1	0	5
2008	100	4.>=100	1.Male	2.Living without spouse	9	3.7 year+ schooling	1.Urban	1.Sufficient financial support	2.No smoking	2.No drinking	0	1.Never	30	1.No	12	3	6	3	6
2008	102	4.>=100	2.Female	2.Living without spouse	0	1.No schooling	1.Urban	1.Sufficient financial support	2.No smoking	2.No drinking	0	1.Never	27	1.No	10	3	6	3	5
2008	101	4.>=100	2.Female	2.Living without spouse	0	1.No schooling	1.Urban	2.Insufficient financial support	2.No smoking	2.No drinking	0	1.Never	18	2.Yes	9	3	0	3	3
2008	107	4.>=100	2.Female	2.Living without spouse	0	1.No schooling	1.Urban	2.Insufficient financial support	2.No smoking	2.No drinking	0	1.Never	19	2.Yes	10	3	0	0	6
2008	102	4.>=100	2.Female	2.Living without spouse	0	1.No schooling	1.Urban	1.Sufficient financial support	2.No smoking	1.Drinking	0	1.Never	16	2.Yes	9	0	1	0	6
2008	82	2.80-89	2.Female	1.Living with spouse	0	1.No schooling	2.Rural	1.Sufficient financial support	2.No smoking	2.No drinking	1	2.Sometimes	30	1.No	12	3	6	3	6
2008	81	2.80-89	1.Male	1.Living with spouse	9	3.7 year+ schooling	2.Rural	1.Sufficient financial support	2.No smoking	2.No drinking	0	1.Never	29	1.No	12	3	5	3	6
2008	90	3.90-99	1.Male	2.Living without spouse	0	1.No schooling	2.Rural	1.Sufficient financial support	2.No smoking	2.No drinking	2	3.Almost everyday	26	1.No	12	3	5	1	5
2008	100	4.>=100	2.Female	2.Living without spouse	0	1.No schooling	2.Rural	1.Sufficient financial support	2.No smoking	2.No drinking	0	1.Never	28	1.No	12	3	4	3	6
2008	80	2.80-89	1.Male	2.Living without spouse	3	2.1-6 year+ schooling	2.Rural	1.Sufficient financial support	2.No smoking	2.No drinking	0	1.Never	26	1.No	12	3	2	3	6
2008	73	1.65-79	1.Male	1.Living with spouse	9	3.7 year+ schooling	1.Urban	2.Insufficient financial support	2.No smoking	2.No drinking	0	1.Never	28	1.No	12	3	6	1	6
2008	77	1.65-79	1.Male	1.Living with spouse	9	3.7 year+ schooling	1.Urban	1.Sufficient financial support	2.No smoking	2.No drinking	0	1.Never	30	1.No	12	3	6	3	6
2008	80	2.80-89	1.Male	2.Living without spouse	2	2.1-6 year+ schooling	2.Rural	2.Insufficient financial support	2.No smoking	2.No drinking	0	1.Never	25	1.No	12	3	4	0	6
2008	71	1.65-79	2.Female	1.Living with spouse	0	1.No schooling	1.Urban	1.Sufficient financial support	2.No smoking	2.No drinking	0	1.Never	29	1.No	12	3	5	3	6
2008	78	1.65-79	1.Male	1.Living with spouse	12	3.7 year+ schooling	1.Urban	1.Sufficient financial support	1.Smoking	2.No drinking	0	1.Never	30	1.No	12	3	6	3	6
2008	76	1.65-79	2.Female	2.Living without spouse	0	1.No schooling	2.Rural	2.Insufficient financial support	1.Smoking	2.No drinking	0	1.Never	28	1.No	12	3	4	3	6
2008	72	1.65-79	2.Female	2.Living without spouse	5	2.1-6 year+ schooling	1.Urban	1.Sufficient financial support	1.Smoking	2.No drinking	0	1.Never	30	1.No	12	3	6	3	6
2008	72	1.65-79	2.Female	2.Living without spouse	0	1.No schooling	2.Rural	2.Insufficient financial support	2.No smoking	2.No drinking	0	1.Never	28	1.No	12	3	5	3	5
2008	74	1.65-79	1.Male	2.Living without spouse	5	2.1-6 year+ schooling	2.Rural	1.Sufficient financial support	1.Smoking	1.Drinking	0	1.Never	29	1.No	12	3	6	2	6
2008	71	1.65-79	2.Female	2.Living without spouse	1	2.1-6 year+ schooling	2.Rural	1.Sufficient financial support	2.No smoking	2.No drinking	0	1.Never	29	1.No	12	3	5	3	6
2008	83	2.80-89	1.Male	1.Living with spouse	3	2.1-6 year+ schooling	2.Rural	1.Sufficient financial support	1.Smoking	1.Drinking	1	2.Sometimes	30	1.No	12	3	6	3	6
2008	71	1.65-79	1.Male	1.Living with spouse	2	2.1-6 year+ schooling	2.Rural	1.Sufficient financial support	2.No smoking	1.Drinking	0	1.Never	30	1.No	12	3	6	3	6
2008	79	1.65-79	2.Female	2.Living without spouse	0	1.No schooling	2.Rural	2.Insufficient financial support	2.No smoking	1.Drinking	0	1.Never	15	2.Yes	9	0	4	0	2
2008	76	1.65-79	1.Male	2.Living without spouse	5	2.1-6 year+ schooling	2.Rural	2.Insufficient financial support	1.Smoking	1.Drinking	2	3.Almost everyday	26	1.No	12	3	5	0	6
2008	74	1.65-79	2.Female	2.Living without spouse	0	1.No schooling	1.Urban	1.Sufficient financial support	2.No smoking	1.Drinking	0	1.Never	28	1.No	12	3	6	1	6
2008	73	1.65-79	1.Male	1.Living with spouse	4	2.1-6 year+ schooling	1.Urban	1.Sufficient financial support	2.No smoking	2.No drinking	1	2.Sometimes	29	1.No	12	3	6	2	6
2008	79	1.65-79	1.Male	2.Living without spouse	0	1.No schooling	1.Urban	1.Sufficient financial support	1.Smoking	1.Drinking	0	1.Never	29	1.No	12	3	5	3	6
2008	75	1.65-79	2.Female	2.Living without spouse	9	3.7 year+ schooling	1.Urban	1.Sufficient financial support	2.No smoking	1.Drinking	0	1.Never	29	1.No	12	3	5	3	6
2008	79	1.65-79	2.Female	2.Living without spouse	0	1.No schooling	1.Urban	1.Sufficient financial support	2.No smoking	2.No drinking	0	1.Never	28	1.No	12	3	5	2	6
2008	81	2.80-89	1.Male	1.Living with spouse	0	1.No schooling	2.Rural	1.Sufficient financial support	1.Smoking	2.No drinking	0	1.Never	30	1.No	12	3	6	3	6
2008	86	2.80-89	2.Female	2.Living without spouse	0	1.No schooling	2.Rural	1.Sufficient financial support	2.No smoking	2.No drinking	0	1.Never	20	2.Yes	12	2	0	3	3
2008	86	2.80-89	1.Male	1.Living with spouse	0	1.No schooling	2.Rural	2.Insufficient financial support	1.Smoking	1.Drinking	0	1.Never	13	2.Yes	11	0	0	0	2
2008	72	1.65-79	1.Male	1.Living with spouse	9	3.7 year+ schooling	1.Urban	1.Sufficient financial support	2.No smoking	2.No drinking	0	1.Never	30	1.No	12	3	6	3	6
2008	83	2.80-89	2.Female	2.Living without spouse	0	1.No schooling	1.Urban	2.Insufficient financial support	1.Smoking	2.No drinking	0	1.Never	24	1.No	12	3	0	3	6
2008	73	1.65-79	2.Female	2.Living without spouse	6	2.1-6 year+ schooling	2.Rural	2.Insufficient financial support	2.No smoking	2.No drinking	0	1.Never	27	1.No	12	3	4	2	6
2008	72	1.65-79	1.Male	1.Living with spouse	9	3.7 year+ schooling	2.Rural	2.Insufficient financial support	2.No smoking	2.No drinking	0	1.Never	30	1.No	12	3	6	3	6
2008	80	2.80-89	1.Male	2.Living without spouse	0	1.No schooling	1.Urban	1.Sufficient financial support	2.No smoking	2.No drinking	0	1.Never	29	1.No	12	2	6	3	6
2008	76	1.65-79	1.Male	1.Living with spouse	9	3.7 year+ schooling	1.Urban	1.Sufficient financial support	2.No smoking	2.No drinking	0	1.Never	28	1.No	12	3	6	1	6
2008	76	1.65-79	1.Male	1.Living with spouse	0	1.No schooling	1.Urban	1.Sufficient financial support	2.No smoking	2.No drinking	0	1.Never	30	1.No	12	3	6	3	6
2008	72	1.65-79	1.Male	1.Living with spouse	9	3.7 year+ schooling	2.Rural	1.Sufficient financial support	2.No smoking	1.Drinking	0	1.Never	29	1.No	12	3	5	3	6
2008	78	1.65-79	1.Male	1.Living with spouse	0	1.No schooling	2.Rural	1.Sufficient financial support	2.No smoking	2.No drinking	0	1.Never	27	1.No	12	3	5	1	6
2008	77	1.65-79	2.Female	1.Living with spouse	0	1.No schooling	2.Rural	1.Sufficient financial support	2.No smoking	2.No drinking	0	1.Never	28	1.No	12	3	6	1	6
2008	82	2.80-89	1.Male	1.Living with spouse	0	1.No schooling	1.Urban	1.Sufficient financial support	2.No smoking	2.No drinking	2	3.Almost everyday	29	1.No	12	3	5	3	6
2008	78	1.65-79	1.Male	1.Living with spouse	0	1.No schooling	1.Urban	2.Insufficient financial support	2.No smoking	2.No drinking	0	1.Never	25	1.No	12	3	1	3	6
2008	72	1.65-79	2.Female	2.Living without spouse	9	3.7 year+ schooling	1.Urban	2.Insufficient financial support	2.No smoking	2.No drinking	0	1.Never	30	1.No	12	3	6	3	6
2008	81	2.80-89	1.Male	1.Living with spouse	12	3.7 year+ schooling	1.Urban	1.Sufficient financial support	2.No smoking	2.No drinking	1	2.Sometimes	30	1.No	12	3	6	3	6
2008	72	1.65-79	1.Male	1.Living with spouse	4	2.1-6 year+ schooling	2.Rural	1.Sufficient financial support	1.Smoking	1.Drinking	2	3.Almost everyday	28	1.No	12	3	5	2	6
2008	80	2.80-89	1.Male	2.Living without spouse	0	1.No schooling	2.Rural	2.Insufficient financial support	2.No smoking	2.No drinking	0	1.Never	28	1.No	12	3	6	1	6
2008	71	1.65-79	1.Male	1.Living with spouse	12	3.7 year+ schooling	1.Urban	1.Sufficient financial support	2.No smoking	2.No drinking	0	1.Never	29	1.No	12	3	5	3	6
2008	87	2.80-89	2.Female	2.Living without spouse	0	1.No schooling	2.Rural	2.Insufficient financial support	1.Smoking	2.No drinking	0	1.Never	28	1.No	12	3	5	3	5
2008	85	2.80-89	1.Male	2.Living without spouse	0	1.No schooling	1.Urban	1.Sufficient financial support	2.No smoking	1.Drinking	1	2.Sometimes	29	1.No	12	3	5	3	6
2008	79	1.65-79	2.Female	2.Living without spouse	0	1.No schooling	1.Urban	2.Insufficient financial support	2.No smoking	2.No drinking	0	1.Never	28	1.No	11	3	5	3	6
2008	71	1.65-79	2.Female	2.Living without spouse	6	2.1-6 year+ schooling	1.Urban	1.Sufficient financial support	1.Smoking	2.No drinking	0	1.Never	30	1.No	12	3	6	3	6
2008	78	1.65-79	2.Female	2.Living without spouse	9	3.7 year+ schooling	1.Urban	2.Insufficient financial support	2.No smoking	2.No drinking	0	1.Never	22	2.Yes	11	3	2	0	6
2008	71	1.65-79	2.Female	1.Living with spouse	0	1.No schooling	2.Rural	2.Insufficient financial support	2.No smoking	2.No drinking	0	1.Never	29	1.No	12	3	5	3	6
2008	87	2.80-89	2.Female	2.Living without spouse	0	1.No schooling	2.Rural	2.Insufficient financial support	2.No smoking	2.No drinking	0	1.Never	9	2.Yes	7	0	0	0	2
2008	70	1.65-79	1.Male	1.Living with spouse	12	3.7 year+ schooling	1.Urban	1.Sufficient financial support	2.No smoking	1.Drinking	0	1.Never	30	1.No	12	3	6	3	6
2008	71	1.65-79	2.Female	1.Living with spouse	6	2.1-6 year+ schooling	1.Urban	1.Sufficient financial support	2.No smoking	2.No drinking	0	1.Never	28	1.No	12	3	5	2	6
2008	69	1.65-79	2.Female	1.Living with spouse	11	3.7 year+ schooling	1.Urban	1.Sufficient financial support	2.No smoking	2.No drinking	0	1.Never	29	1.No	11	3	6	3	6
2008	94	3.90-99	1.Male	2.Living without spouse	12	3.7 year+ schooling	1.Urban	1.Sufficient financial support	2.No smoking	2.No drinking	0	1.Never	29	1.No	12	3	5	3	6
2008	95	3.90-99	1.Male	1.Living with spouse	8	3.7 year+ schooling	1.Urban	1.Sufficient financial support	2.No smoking	2.No drinking	0	1.Never	29	1.No	12	3	5	3	6
2008	88	2.80-89	2.Female	2.Living without spouse	0	1.No schooling	2.Rural	1.Sufficient financial support	2.No smoking	2.No drinking	0	1.Never	19	2.Yes	7	3	4	1	4
2008	92	3.90-99	1.Male	2.Living without spouse	0	1.No schooling	2.Rural	1.Sufficient financial support	2.No smoking	2.No drinking	0	1.Never	5	2.Yes	0	0	0	0	5
2008	94	3.90-99	2.Female	2.Living without spouse	0	1.No schooling	1.Urban	1.Sufficient financial support	1.Smoking	1.Drinking	0	1.Never	8	2.Yes	5	1	0	0	2
2008	70	1.65-79	2.Female	1.Living with spouse	5	2.1-6 year+ schooling	1.Urban	1.Sufficient financial support	1.Smoking	2.No drinking	0	1.Never	28	1.No	12	3	6	1	6
2008	75	1.65-79	2.Female	2.Living without spouse	12	3.7 year+ schooling	1.Urban	1.Sufficient financial support	2.No smoking	2.No drinking	0	1.Never	12	2.Yes	3	2	0	1	6
2008	75	1.65-79	2.Female	2.Living without spouse	9	3.7 year+ schooling	1.Urban	1.Sufficient financial support	2.No smoking	2.No drinking	1	2.Sometimes	29	1.No	12	3	6	2	6
2008	71	1.65-79	2.Female	1.Living with spouse	9	3.7 year+ schooling	2.Rural	2.Insufficient financial support	2.No smoking	2.No drinking	0	1.Never	30	1.No	12	3	6	3	6
2008	76	1.65-79	2.Female	1.Living with spouse	12	3.7 year+ schooling	1.Urban	1.Sufficient financial support	2.No smoking	2.No drinking	1	2.Sometimes	30	1.No	12	3	6	3	6
2008	73	1.65-79	2.Female	1.Living with spouse	4	2.1-6 year+ schooling	1.Urban	1.Sufficient financial support	2.No smoking	2.No drinking	2	3.Almost everyday	30	1.No	12	3	6	3	6
2008	78	1.65-79	1.Male	1.Living with spouse	1	2.1-6 year+ schooling	1.Urban	1.Sufficient financial support	2.No smoking	2.No drinking	0	1.Never	30	1.No	12	3	6	3	6
2008	67	1.65-79	1.Male	1.Living with spouse	8	3.7 year+ schooling	1.Urban	1.Sufficient financial support	1.Smoking	1.Drinking	1	2.Sometimes	30	1.No	12	3	6	3	6
2008	72	1.65-79	1.Male	1.Living with spouse	15	3.7 year+ schooling	1.Urban	1.Sufficient financial support	1.Smoking	2.No drinking	2	3.Almost everyday	29	1.No	12	3	5	3	6
2008	71	1.65-79	1.Male	1.Living with spouse	5	2.1-6 year+ schooling	1.Urban	1.Sufficient financial support	2.No smoking	2.No drinking	0	1.Never	15	2.Yes	12	1	0	0	2
2008	72	1.65-79	2.Female	2.Living without spouse	0	1.No schooling	1.Urban	1.Sufficient financial support	2.No smoking	1.Drinking	0	1.Never	26	1.No	12	3	5	0	6
2008	75	1.65-79	1.Male	2.Living without spouse	2	2.1-6 year+ schooling	1.Urban	1.Sufficient financial support	2.No smoking	1.Drinking	0	1.Never	28	1.No	12	3	5	2	6
2008	78	1.65-79	2.Female	2.Living without spouse	0	1.No schooling	1.Urban	2.Insufficient financial support	2.No smoking	2.No drinking	0	1.Never	30	1.No	12	3	6	3	6
2008	80	2.80-89	2.Female	2.Living without spouse	8	3.7 year+ schooling	1.Urban	2.Insufficient financial support	1.Smoking	2.No drinking	0	1.Never	29	1.No	12	3	5	3	6
2008	79	1.65-79	2.Female	1.Living with spouse	0	1.No schooling	1.Urban	1.Sufficient financial support	2.No smoking	2.No drinking	0	1.Never	29	1.No	12	3	5	3	6
2008	69	1.65-79	2.Female	2.Living without spouse	7	3.7 year+ schooling	1.Urban	1.Sufficient financial support	2.No smoking	2.No drinking	0	1.Never	30	1.No	12	3	6	3	6
2008	74	1.65-79	2.Female	2.Living without spouse	0	1.No schooling	1.Urban	2.Insufficient financial support	2.No smoking	2.No drinking	0	1.Never	30	1.No	12	3	6	3	6
2008	75	1.65-79	2.Female	2.Living without spouse	0	1.No schooling	1.Urban	1.Sufficient financial support	2.No smoking	2.No drinking	0	1.Never	29	1.No	12	3	5	3	6
2008	71	1.65-79	1.Male	1.Living with spouse	17	3.7 year+ schooling	1.Urban	1.Sufficient financial support	2.No smoking	2.No drinking	0	1.Never	30	1.No	12	3	6	3	6
2008	78	1.65-79	2.Female	2.Living without spouse	18	3.7 year+ schooling	1.Urban	1.Sufficient financial support	2.No smoking	2.No drinking	2	3.Almost everyday	30	1.No	12	3	6	3	6
2008	68	1.65-79	2.Female	2.Living without spouse	6	2.1-6 year+ schooling	1.Urban	1.Sufficient financial support	1.Smoking	2.No drinking	2	3.Almost everyday	27	1.No	12	3	5	1	6
2008	68	1.65-79	2.Female	1.Living with spouse	17	3.7 year+ schooling	1.Urban	1.Sufficient financial support	2.No smoking	2.No drinking	0	1.Never	30	1.No	12	3	6	3	6
2008	103	4.>=100	2.Female	2.Living without spouse	0	1.No schooling	1.Urban	2.Insufficient financial support	2.No smoking	2.No drinking	0	1.Never	16	2.Yes	4	2	5	2	3
2008	69	1.65-79	1.Male	1.Living with spouse	7	3.7 year+ schooling	1.Urban	1.Sufficient financial support	2.No smoking	2.No drinking	0	1.Never	29	1.No	12	3	6	2	6
2008	68	1.65-79	2.Female	1.Living with spouse	6	2.1-6 year+ schooling	1.Urban	1.Sufficient financial support	2.No smoking	2.No drinking	1	2.Sometimes	26	1.No	12	3	5	0	6
2008	68	1.65-79	2.Female	2.Living without spouse	6	2.1-6 year+ schooling	1.Urban	1.Sufficient financial support	2.No smoking	2.No drinking	0	1.Never	28	1.No	12	3	5	2	6
2008	105	4.>=100	2.Female	2.Living without spouse	0	1.No schooling	2.Rural	2.Insufficient financial support	2.No smoking	2.No drinking	0	1.Never	6	2.Yes	3	1	0	0	2
2008	69	1.65-79	1.Male	1.Living with spouse	12	3.7 year+ schooling	1.Urban	1.Sufficient financial support	2.No smoking	2.No drinking	0	1.Never	29	1.No	12	3	5	3	6
2008	69	1.65-79	2.Female	1.Living with spouse	6	2.1-6 year+ schooling	1.Urban	1.Sufficient financial support	2.No smoking	2.No drinking	0	1.Never	30	1.No	12	3	6	3	6
2008	68	1.65-79	2.Female	2.Living without spouse	5	2.1-6 year+ schooling	1.Urban	1.Sufficient financial support	2.No smoking	2.No drinking	0	1.Never	30	1.No	12	3	6	3	6
2008	70	1.65-79	1.Male	1.Living with spouse	7	3.7 year+ schooling	1.Urban	1.Sufficient financial support	2.No smoking	2.No drinking	2	3.Almost everyday	30	1.No	12	3	6	3	6
2008	104	4.>=100	2.Female	2.Living without spouse	0	1.No schooling	1.Urban	1.Sufficient financial support	2.No smoking	2.No drinking	1	2.Sometimes	28	1.No	12	2	5	3	6
2008	68	1.65-79	2.Female	2.Living without spouse	6	2.1-6 year+ schooling	1.Urban	1.Sufficient financial support	2.No smoking	2.No drinking	2	3.Almost everyday	28	1.No	12	3	5	2	6
2008	105	4.>=100	1.Male	2.Living without spouse	2	2.1-6 year+ schooling	1.Urban	1.Sufficient financial support	2.No smoking	2.No drinking	0	1.Never	30	1.No	12	3	6	3	6
2008	107	4.>=100	1.Male	2.Living without spouse	2	2.1-6 year+ schooling	1.Urban	1.Sufficient financial support	2.No smoking	2.No drinking	0	1.Never	19	2.Yes	9	2	3	0	5
2008	104	4.>=100	1.Male	1.Living with spouse	13	3.7 year+ schooling	1.Urban	1.Sufficient financial support	1.Smoking	2.No drinking	0	1.Never	30	1.No	12	3	6	3	6
2008	106	4.>=100	2.Female	2.Living without spouse	0	1.No schooling	1.Urban	1.Sufficient financial support	1.Smoking	2.No drinking	0	1.Never	3	2.Yes	0	0	0	0	3
2008	81	2.80-89	2.Female	1.Living with spouse	7	3.7 year+ schooling	1.Urban	1.Sufficient financial support	2.No smoking	2.No drinking	0	1.Never	29	1.No	12	3	5	3	6
2008	92	3.90-99	2.Female	2.Living without spouse	0	1.No schooling	1.Urban	1.Sufficient financial support	2.No smoking	2.No drinking	0	1.Never	27	1.No	9	3	6	3	6
2008	98	3.90-99	1.Male	2.Living without spouse	5	2.1-6 year+ schooling	2.Rural	2.Insufficient financial support	2.No smoking	2.No drinking	0	1.Never	17	2.Yes	8	3	0	3	3
2008	84	2.80-89	2.Female	1.Living with spouse	7	3.7 year+ schooling	2.Rural	2.Insufficient financial support	2.No smoking	2.No drinking	0	1.Never	28	1.No	10	3	6	3	6
2008	89	2.80-89	2.Female	1.Living with spouse	0	1.No schooling	2.Rural	1.Sufficient financial support	2.No smoking	2.No drinking	0	1.Never	29	1.No	12	3	5	3	6
2008	83	2.80-89	2.Female	2.Living without spouse	0	1.No schooling	1.Urban	1.Sufficient financial support	2.No smoking	2.No drinking	0	1.Never	21	2.Yes	10	3	4	1	3
2008	90	3.90-99	2.Female	1.Living with spouse	4	2.1-6 year+ schooling	1.Urban	1.Sufficient financial support	2.No smoking	2.No drinking	2	3.Almost everyday	26	1.No	10	3	4	3	6
2008	87	2.80-89	1.Male	1.Living with spouse	14	3.7 year+ schooling	1.Urban	1.Sufficient financial support	2.No smoking	2.No drinking	2	3.Almost everyday	30	1.No	12	3	6	3	6
2008	91	3.90-99	2.Female	2.Living without spouse	0	1.No schooling	1.Urban	1.Sufficient financial support	1.Smoking	1.Drinking	0	1.Never	24	1.No	12	3	3	1	5
2008	86	2.80-89	2.Female	2.Living without spouse	0	1.No schooling	1.Urban	2.Insufficient financial support	2.No smoking	2.No drinking	1	2.Sometimes	21	2.Yes	12	3	1	1	4
2008	90	3.90-99	1.Male	2.Living without spouse	6	2.1-6 year+ schooling	1.Urban	1.Sufficient financial support	2.No smoking	1.Drinking	0	1.Never	30	1.No	12	3	6	3	6
2008	89	2.80-89	2.Female	1.Living with spouse	9	3.7 year+ schooling	1.Urban	1.Sufficient financial support	2.No smoking	2.No drinking	0	1.Never	30	1.No	12	3	6	3	6
2008	85	2.80-89	1.Male	2.Living without spouse	10	3.7 year+ schooling	1.Urban	1.Sufficient financial support	2.No smoking	1.Drinking	0	1.Never	28	1.No	12	3	6	3	4
2008	97	3.90-99	2.Female	2.Living without spouse	0	1.No schooling	1.Urban	1.Sufficient financial support	2.No smoking	2.No drinking	0	1.Never	23	2.Yes	10	1	5	1	6
2008	94	3.90-99	1.Male	1.Living with spouse	0	1.No schooling	1.Urban	2.Insufficient financial support	2.No smoking	2.No drinking	0	1.Never	28	1.No	10	3	6	3	6
2008	81	2.80-89	2.Female	1.Living with spouse	4	2.1-6 year+ schooling	1.Urban	2.Insufficient financial support	2.No smoking	2.No drinking	0	1.Never	28	1.No	11	3	5	3	6
2008	91	3.90-99	1.Male	1.Living with spouse	6	2.1-6 year+ schooling	1.Urban	1.Sufficient financial support	2.No smoking	2.No drinking	0	1.Never	30	1.No	12	3	6	3	6
2008	83	2.80-89	2.Female	2.Living without spouse	2	2.1-6 year+ schooling	2.Rural	1.Sufficient financial support	2.No smoking	2.No drinking	0	1.Never	21	2.Yes	11	3	1	1	5
2008	92	3.90-99	2.Female	2.Living without spouse	0	1.No schooling	2.Rural	1.Sufficient financial support	2.No smoking	2.No drinking	0	1.Never	24	1.No	12	3	2	1	6
2008	90	3.90-99	2.Female	2.Living without spouse	0	1.No schooling	2.Rural	1.Sufficient financial support	2.No smoking	2.No drinking	0	1.Never	26	1.No	12	3	5	1	5
2008	102	4.>=100	2.Female	2.Living without spouse	0	1.No schooling	1.Urban	1.Sufficient financial support	2.No smoking	2.No drinking	0	1.Never	27	1.No	11	3	5	3	5
2008	91	3.90-99	2.Female	2.Living without spouse	0	1.No schooling	2.Rural	1.Sufficient financial support	1.Smoking	1.Drinking	0	1.Never	27	1.No	10	3	5	3	6
2008	88	2.80-89	1.Male	2.Living without spouse	0	1.No schooling	2.Rural	1.Sufficient financial support	2.No smoking	2.No drinking	0	1.Never	29	1.No	12	3	5	3	6
2008	86	2.80-89	2.Female	2.Living without spouse	0	1.No schooling	2.Rural	1.Sufficient financial support	1.Smoking	2.No drinking	2	3.Almost everyday	30	1.No	12	3	6	3	6
2008	97	3.90-99	2.Female	2.Living without spouse	0	1.No schooling	2.Rural	2.Insufficient financial support	2.No smoking	2.No drinking	0	1.Never	19	2.Yes	11	3	1	0	4
2008	92	3.90-99	1.Male	2.Living without spouse	0	1.No schooling	2.Rural	1.Sufficient financial support	2.No smoking	2.No drinking	0	1.Never	28	1.No	10	3	6	3	6
2008	98	3.90-99	2.Female	2.Living without spouse	1	2.1-6 year+ schooling	2.Rural	2.Insufficient financial support	2.No smoking	2.No drinking	0	1.Never	21	2.Yes	7	2	5	3	4
2008	92	3.90-99	2.Female	2.Living without spouse	6	2.1-6 year+ schooling	2.Rural	2.Insufficient financial support	1.Smoking	1.Drinking	0	1.Never	23	2.Yes	10	3	1	3	6
2008	92	3.90-99	2.Female	2.Living without spouse	0	1.No schooling	2.Rural	2.Insufficient financial support	2.No smoking	2.No drinking	0	1.Never	20	2.Yes	9	3	1	3	4
2008	67	1.65-79	2.Female	1.Living with spouse	7	3.7 year+ schooling	1.Urban	1.Sufficient financial support	2.No smoking	2.No drinking	2	3.Almost everyday	30	1.No	12	3	6	3	6
2008	66	1.65-79	2.Female	1.Living with spouse	9	3.7 year+ schooling	1.Urban	2.Insufficient financial support	1.Smoking	1.Drinking	2	3.Almost everyday	30	1.No	12	3	6	3	6
2008	65	1.65-79	2.Female	2.Living without spouse	6	2.1-6 year+ schooling	2.Rural	1.Sufficient financial support	1.Smoking	2.No drinking	0	1.Never	30	1.No	12	3	6	3	6
2008	67	1.65-79	2.Female	2.Living without spouse	9	3.7 year+ schooling	2.Rural	2.Insufficient financial support	1.Smoking	2.No drinking	0	1.Never	30	1.No	12	3	6	3	6
2008	66	1.65-79	2.Female	1.Living with spouse	5	2.1-6 year+ schooling	2.Rural	2.Insufficient financial support	1.Smoking	2.No drinking	2	3.Almost everyday	27	1.No	10	3	5	3	6
2008	66	1.65-79	2.Female	1.Living with spouse	0	1.No schooling	2.Rural	1.Sufficient financial support	1.Smoking	1.Drinking	0	1.Never	25	1.No	12	3	1	3	6
2008	66	1.65-79	1.Male	1.Living with spouse	9	3.7 year+ schooling	2.Rural	2.Insufficient financial support	1.Smoking	2.No drinking	1	2.Sometimes	30	1.No	12	3	6	3	6
2008	65	1.65-79	1.Male	1.Living with spouse	0	1.No schooling	2.Rural	1.Sufficient financial support	1.Smoking	1.Drinking	1	2.Sometimes	29	1.No	12	3	5	3	6
2008	66	1.65-79	1.Male	2.Living without spouse	3	2.1-6 year+ schooling	2.Rural	1.Sufficient financial support	2.No smoking	2.No drinking	0	1.Never	30	1.No	12	3	6	3	6
2008	103	4.>=100	2.Female	2.Living without spouse	0	1.No schooling	2.Rural	1.Sufficient financial support	2.No smoking	2.No drinking	0	1.Never	19	2.Yes	7	3	2	3	4
2008	101	4.>=100	1.Male	2.Living without spouse	6	2.1-6 year+ schooling	1.Urban	1.Sufficient financial support	2.No smoking	2.No drinking	0	1.Never	30	1.No	12	3	6	3	6
2008	99	3.90-99	1.Male	2.Living without spouse	2	2.1-6 year+ schooling	1.Urban	1.Sufficient financial support	1.Smoking	1.Drinking	2	3.Almost everyday	28	1.No	10	3	6	3	6
2008	101	4.>=100	1.Male	2.Living without spouse	0	1.No schooling	2.Rural	2.Insufficient financial support	2.No smoking	1.Drinking	0	1.Never	26	1.No	10	3	5	2	6
2008	88	2.80-89	1.Male	2.Living without spouse	0	1.No schooling	2.Rural	2.Insufficient financial support	1.Smoking	1.Drinking	0	1.Never	15	2.Yes	10	3	0	0	2
2008	92	3.90-99	1.Male	1.Living with spouse	4	2.1-6 year+ schooling	1.Urban	1.Sufficient financial support	2.No smoking	2.No drinking	0	1.Never	23	2.Yes	11	3	3	0	6
2008	94	3.90-99	2.Female	2.Living without spouse	0	1.No schooling	1.Urban	2.Insufficient financial support	2.No smoking	2.No drinking	0	1.Never	26	1.No	11	3	5	3	4
2008	90	3.90-99	2.Female	2.Living without spouse	0	1.No schooling	1.Urban	1.Sufficient financial support	2.No smoking	2.No drinking	0	1.Never	29	1.No	12	3	5	3	6
2008	87	2.80-89	1.Male	1.Living with spouse	3	2.1-6 year+ schooling	1.Urban	1.Sufficient financial support	2.No smoking	2.No drinking	0	1.Never	29	1.No	11	3	6	3	6
2008	73	1.65-79	2.Female	1.Living with spouse	0	1.No schooling	2.Rural	1.Sufficient financial support	2.No smoking	2.No drinking	0	1.Never	28	1.No	10	3	6	3	6
2008	76	1.65-79	1.Male	1.Living with spouse	0	1.No schooling	2.Rural	1.Sufficient financial support	1.Smoking	2.No drinking	0	1.Never	28	1.No	11	3	5	3	6
2008	80	2.80-89	1.Male	1.Living with spouse	0	1.No schooling	1.Urban	1.Sufficient financial support	1.Smoking	2.No drinking	0	1.Never	27	1.No	9	3	6	3	6
2008	82	2.80-89	1.Male	2.Living without spouse	4	2.1-6 year+ schooling	1.Urban	1.Sufficient financial support	2.No smoking	2.No drinking	0	1.Never	29	1.No	11	3	6	3	6
2008	82	2.80-89	2.Female	1.Living with spouse	1	2.1-6 year+ schooling	1.Urban	1.Sufficient financial support	2.No smoking	2.No drinking	2	3.Almost everyday	26	1.No	9	3	5	3	6
2008	74	1.65-79	1.Male	1.Living with spouse	16	3.7 year+ schooling	1.Urban	1.Sufficient financial support	1.Smoking	2.No drinking	0	1.Never	23	2.Yes	5	3	6	3	6
2008	72	1.65-79	1.Male	1.Living with spouse	0	1.No schooling	1.Urban	2.Insufficient financial support	2.No smoking	2.No drinking	0	1.Never	23	2.Yes	7	3	6	2	5
2008	81	2.80-89	1.Male	1.Living with spouse	2	2.1-6 year+ schooling	1.Urban	1.Sufficient financial support	1.Smoking	2.No drinking	0	1.Never	23	2.Yes	10	1	5	1	6
2008	72	1.65-79	2.Female	2.Living without spouse	0	1.No schooling	2.Rural	1.Sufficient financial support	2.No smoking	2.No drinking	2	3.Almost everyday	30	1.No	12	3	6	3	6
2008	73	1.65-79	1.Male	1.Living with spouse	6	2.1-6 year+ schooling	1.Urban	1.Sufficient financial support	1.Smoking	1.Drinking	0	1.Never	30	1.No	12	3	6	3	6
2008	79	1.65-79	1.Male	2.Living without spouse	0	1.No schooling	2.Rural	2.Insufficient financial support	1.Smoking	1.Drinking	0	1.Never	19	2.Yes	6	3	5	1	4
2008	72	1.65-79	1.Male	1.Living with spouse	6	2.1-6 year+ schooling	1.Urban	1.Sufficient financial support	2.No smoking	2.No drinking	2	3.Almost everyday	30	1.No	12	3	6	3	6
2008	79	1.65-79	2.Female	2.Living without spouse	0	1.No schooling	1.Urban	2.Insufficient financial support	2.No smoking	2.No drinking	0	1.Never	27	1.No	12	3	4	2	6
2008	74	1.65-79	2.Female	2.Living without spouse	1	2.1-6 year+ schooling	1.Urban	1.Sufficient financial support	2.No smoking	2.No drinking	1	2.Sometimes	29	1.No	12	3	5	3	6
2008	106	4.>=100	2.Female	2.Living without spouse	0	1.No schooling	1.Urban	1.Sufficient financial support	2.No smoking	2.No drinking	0	1.Never	6	2.Yes	2	1	0	0	3
2008	72	1.65-79	1.Male	1.Living with spouse	0	1.No schooling	2.Rural	1.Sufficient financial support	2.No smoking	2.No drinking	0	1.Never	29	1.No	11	3	6	3	6
2008	85	2.80-89	1.Male	2.Living without spouse	0	1.No schooling	2.Rural	1.Sufficient financial support	2.No smoking	2.No drinking	0	1.Never	28	1.No	11	3	5	3	6
2008	84	2.80-89	2.Female	1.Living with spouse	0	1.No schooling	2.Rural	1.Sufficient financial support	2.No smoking	2.No drinking	0	1.Never	29	1.No	11	3	6	3	6
2008	82	2.80-89	1.Male	1.Living with spouse	11	3.7 year+ schooling	1.Urban	1.Sufficient financial support	2.No smoking	2.No drinking	0	1.Never	27	1.No	9	3	6	3	6
2008	76	1.65-79	1.Male	1.Living with spouse	11	3.7 year+ schooling	1.Urban	1.Sufficient financial support	2.No smoking	2.No drinking	0	1.Never	29	1.No	11	3	6	3	6
2008	80	2.80-89	2.Female	2.Living without spouse	5	2.1-6 year+ schooling	1.Urban	1.Sufficient financial support	2.No smoking	2.No drinking	2	3.Almost everyday	28	1.No	10	3	6	3	6
2008	80	2.80-89	1.Male	1.Living with spouse	0	1.No schooling	1.Urban	1.Sufficient financial support	2.No smoking	2.No drinking	0	1.Never	28	1.No	11	3	5	3	6
2008	73	1.65-79	2.Female	1.Living with spouse	4	2.1-6 year+ schooling	1.Urban	1.Sufficient financial support	2.No smoking	2.No drinking	2	3.Almost everyday	27	1.No	10	3	5	3	6
2008	74	1.65-79	1.Male	1.Living with spouse	0	1.No schooling	1.Urban	2.Insufficient financial support	1.Smoking	1.Drinking	1	2.Sometimes	28	1.No	10	3	6	3	6
2008	85	2.80-89	2.Female	2.Living without spouse	4	2.1-6 year+ schooling	1.Urban	2.Insufficient financial support	2.No smoking	2.No drinking	0	1.Never	27	1.No	10	3	5	3	6
2008	73	1.65-79	1.Male	1.Living with spouse	4	2.1-6 year+ schooling	1.Urban	1.Sufficient financial support	2.No smoking	1.Drinking	0	1.Never	29	1.No	11	3	6	3	6
2008	75	1.65-79	2.Female	1.Living with spouse	0	1.No schooling	1.Urban	2.Insufficient financial support	2.No smoking	2.No drinking	0	1.Never	27	1.No	10	3	5	3	6
2008	72	1.65-79	1.Male	1.Living with spouse	16	3.7 year+ schooling	1.Urban	1.Sufficient financial support	2.No smoking	1.Drinking	2	3.Almost everyday	28	1.No	10	3	6	3	6
2008	75	1.65-79	1.Male	2.Living without spouse	2	2.1-6 year+ schooling	2.Rural	1.Sufficient financial support	2.No smoking	2.No drinking	0	1.Never	30	1.No	12	3	6	3	6
2008	83	2.80-89	2.Female	2.Living without spouse	1	2.1-6 year+ schooling	2.Rural	2.Insufficient financial support	2.No smoking	2.No drinking	0	1.Never	21	2.Yes	9	3	2	1	6
2008	72	1.65-79	1.Male	1.Living with spouse	4	2.1-6 year+ schooling	2.Rural	2.Insufficient financial support	2.No smoking	1.Drinking	0	1.Never	29	1.No	12	3	5	3	6
2008	76	1.65-79	2.Female	2.Living without spouse	3	2.1-6 year+ schooling	1.Urban	1.Sufficient financial support	2.No smoking	2.No drinking	2	3.Almost everyday	29	1.No	11	3	6	3	6
2008	73	1.65-79	2.Female	2.Living without spouse	3	2.1-6 year+ schooling	1.Urban	1.Sufficient financial support	2.No smoking	2.No drinking	0	1.Never	26	1.No	10	3	5	2	6
2008	77	1.65-79	1.Male	1.Living with spouse	4	2.1-6 year+ schooling	1.Urban	1.Sufficient financial support	2.No smoking	2.No drinking	0	1.Never	27	1.No	10	3	6	2	6
2008	108	4.>=100	1.Male	1.Living with spouse	3	2.1-6 year+ schooling	2.Rural	1.Sufficient financial support	1.Smoking	1.Drinking	0	1.Never	21	2.Yes	9	3	0	3	6
2008	79	1.65-79	2.Female	2.Living without spouse	3	2.1-6 year+ schooling	1.Urban	2.Insufficient financial support	2.No smoking	2.No drinking	0	1.Never	24	1.No	10	2	3	3	6
2008	73	1.65-79	2.Female	2.Living without spouse	0	1.No schooling	2.Rural	1.Sufficient financial support	2.No smoking	2.No drinking	0	1.Never	28	1.No	12	3	4	3	6
2008	93	3.90-99	1.Male	2.Living without spouse	2	2.1-6 year+ schooling	1.Urban	1.Sufficient financial support	2.No smoking	1.Drinking	0	1.Never	23	2.Yes	12	3	3	0	5
2008	69	1.65-79	1.Male	1.Living with spouse	0	1.No schooling	2.Rural	2.Insufficient financial support	1.Smoking	1.Drinking	0	1.Never	22	2.Yes	5	3	5	3	6
2008	89	2.80-89	1.Male	1.Living with spouse	6	2.1-6 year+ schooling	2.Rural	1.Sufficient financial support	2.No smoking	1.Drinking	2	3.Almost everyday	28	1.No	11	3	5	3	6
2008	94	3.90-99	2.Female	2.Living without spouse	0	1.No schooling	1.Urban	2.Insufficient financial support	2.No smoking	2.No drinking	0	1.Never	23	2.Yes	12	3	4	0	4
2008	89	2.80-89	1.Male	2.Living without spouse	0	1.No schooling	1.Urban	1.Sufficient financial support	2.No smoking	1.Drinking	2	3.Almost everyday	29	1.No	12	3	5	3	6
2008	100	4.>=100	1.Male	1.Living with spouse	2	2.1-6 year+ schooling	1.Urban	2.Insufficient financial support	2.No smoking	2.No drinking	0	1.Never	28	1.No	11	3	5	3	6
2008	91	3.90-99	2.Female	2.Living without spouse	0	1.No schooling	1.Urban	1.Sufficient financial support	2.No smoking	2.No drinking	0	1.Never	24	1.No	12	3	4	1	4
2008	69	1.65-79	1.Male	1.Living with spouse	9	3.7 year+ schooling	1.Urban	1.Sufficient financial support	2.No smoking	2.No drinking	2	3.Almost everyday	28	1.No	10	3	6	3	6
2008	69	1.65-79	2.Female	1.Living with spouse	9	3.7 year+ schooling	1.Urban	1.Sufficient financial support	1.Smoking	1.Drinking	2	3.Almost everyday	29	1.No	12	3	5	3	6
2008	69	1.65-79	1.Male	1.Living with spouse	9	3.7 year+ schooling	1.Urban	1.Sufficient financial support	1.Smoking	1.Drinking	2	3.Almost everyday	30	1.No	12	3	6	3	6
2008	70	1.65-79	2.Female	1.Living with spouse	0	1.No schooling	2.Rural	2.Insufficient financial support	2.No smoking	2.No drinking	0	1.Never	22	2.Yes	5	3	5	3	6
2008	71	1.65-79	1.Male	1.Living with spouse	9	3.7 year+ schooling	1.Urban	1.Sufficient financial support	2.No smoking	1.Drinking	1	2.Sometimes	28	1.No	10	3	6	3	6
2008	69	1.65-79	2.Female	2.Living without spouse	5	2.1-6 year+ schooling	1.Urban	2.Insufficient financial support	2.No smoking	2.No drinking	0	1.Never	28	1.No	10	3	6	3	6
2008	70	1.65-79	1.Male	2.Living without spouse	7	3.7 year+ schooling	2.Rural	2.Insufficient financial support	1.Smoking	2.No drinking	2	3.Almost everyday	29	1.No	12	3	5	3	6
2008	70	1.65-79	1.Male	1.Living with spouse	12	3.7 year+ schooling	1.Urban	1.Sufficient financial support	2.No smoking	2.No drinking	2	3.Almost everyday	30	1.No	12	3	6	3	6
2008	68	1.65-79	2.Female	2.Living without spouse	6	2.1-6 year+ schooling	1.Urban	2.Insufficient financial support	2.No smoking	2.No drinking	0	1.Never	30	1.No	12	3	6	3	6
2008	70	1.65-79	1.Male	1.Living with spouse	6	2.1-6 year+ schooling	1.Urban	1.Sufficient financial support	2.No smoking	2.No drinking	2	3.Almost everyday	29	1.No	12	3	6	2	6
2008	69	1.65-79	2.Female	2.Living without spouse	0	1.No schooling	2.Rural	1.Sufficient financial support	2.No smoking	2.No drinking	0	1.Never	30	1.No	12	3	6	3	6
2008	70	1.65-79	1.Male	1.Living with spouse	9	3.7 year+ schooling	2.Rural	1.Sufficient financial support	2.No smoking	1.Drinking	0	1.Never	30	1.No	12	3	6	3	6
2008	77	1.65-79	2.Female	2.Living without spouse	0	1.No schooling	2.Rural	1.Sufficient financial support	1.Smoking	1.Drinking	2	3.Almost everyday	29	1.No	12	3	5	3	6
2008	71	1.65-79	2.Female	2.Living without spouse	6	2.1-6 year+ schooling	2.Rural	2.Insufficient financial support	2.No smoking	2.No drinking	0	1.Never	28	1.No	10	3	6	3	6
2008	74	1.65-79	1.Male	1.Living with spouse	2	2.1-6 year+ schooling	2.Rural	2.Insufficient financial support	1.Smoking	2.No drinking	2	3.Almost everyday	29	1.No	12	3	5	3	6
2008	73	1.65-79	2.Female	2.Living without spouse	0	1.No schooling	2.Rural	2.Insufficient financial support	2.No smoking	2.No drinking	0	1.Never	30	1.No	12	3	6	3	6
2008	81	2.80-89	1.Male	1.Living with spouse	0	1.No schooling	1.Urban	2.Insufficient financial support	2.No smoking	2.No drinking	1	2.Sometimes	22	2.Yes	9	3	5	1	4
2008	68	1.65-79	1.Male	1.Living with spouse	9	3.7 year+ schooling	1.Urban	1.Sufficient financial support	2.No smoking	2.No drinking	0	1.Never	29	1.No	11	3	6	3	6
2008	69	1.65-79	2.Female	2.Living without spouse	15	3.7 year+ schooling	1.Urban	1.Sufficient financial support	2.No smoking	2.No drinking	0	1.Never	30	1.No	12	3	6	3	6
2008	71	1.65-79	2.Female	2.Living without spouse	5	2.1-6 year+ schooling	1.Urban	1.Sufficient financial support	2.No smoking	2.No drinking	0	1.Never	28	1.No	11	3	5	3	6
2008	74	1.65-79	1.Male	1.Living with spouse	16	3.7 year+ schooling	1.Urban	1.Sufficient financial support	2.No smoking	2.No drinking	0	1.Never	29	1.No	11	3	6	3	6
2008	77	1.65-79	1.Male	1.Living with spouse	12	3.7 year+ schooling	1.Urban	1.Sufficient financial support	2.No smoking	2.No drinking	0	1.Never	28	1.No	10	3	6	3	6
2008	69	1.65-79	1.Male	1.Living with spouse	10	3.7 year+ schooling	2.Rural	1.Sufficient financial support	2.No smoking	2.No drinking	2	3.Almost everyday	28	1.No	11	3	5	3	6
2008	68	1.65-79	2.Female	2.Living without spouse	2	2.1-6 year+ schooling	2.Rural	1.Sufficient financial support	2.No smoking	2.No drinking	2	3.Almost everyday	29	1.No	11	3	6	3	6
2008	68	1.65-79	2.Female	1.Living with spouse	6	2.1-6 year+ schooling	2.Rural	1.Sufficient financial support	2.No smoking	1.Drinking	2	3.Almost everyday	28	1.No	11	3	5	3	6
2008	79	1.65-79	2.Female	2.Living without spouse	11	3.7 year+ schooling	1.Urban	1.Sufficient financial support	2.No smoking	2.No drinking	2	3.Almost everyday	23	2.Yes	5	3	6	3	6
2008	88	2.80-89	2.Female	2.Living without spouse	0	1.No schooling	1.Urban	1.Sufficient financial support	2.No smoking	2.No drinking	0	1.Never	21	2.Yes	12	2	0	2	5
2008	104	4.>=100	2.Female	2.Living without spouse	6	2.1-6 year+ schooling	1.Urban	1.Sufficient financial support	2.No smoking	2.No drinking	0	1.Never	27	1.No	12	3	5	3	4
2008	90	3.90-99	1.Male	2.Living without spouse	2	2.1-6 year+ schooling	2.Rural	2.Insufficient financial support	2.No smoking	2.No drinking	0	1.Never	29	1.No	12	3	5	3	6
2008	98	3.90-99	2.Female	2.Living without spouse	0	1.No schooling	2.Rural	1.Sufficient financial support	2.No smoking	1.Drinking	0	1.Never	29	1.No	12	3	5	3	6
2008	98	3.90-99	2.Female	2.Living without spouse	0	1.No schooling	2.Rural	1.Sufficient financial support	2.No smoking	2.No drinking	0	1.Never	27	1.No	10	3	5	3	6
2008	97	3.90-99	2.Female	2.Living without spouse	0	1.No schooling	2.Rural	1.Sufficient financial support	2.No smoking	2.No drinking	0	1.Never	7	2.Yes	4	0	0	0	3
2008	97	3.90-99	1.Male	2.Living without spouse	3	2.1-6 year+ schooling	2.Rural	1.Sufficient financial support	2.No smoking	2.No drinking	0	1.Never	27	1.No	9	3	6	3	6
2008	89	2.80-89	2.Female	2.Living without spouse	0	1.No schooling	2.Rural	1.Sufficient financial support	2.No smoking	2.No drinking	1	2.Sometimes	24	1.No	10	3	3	2	6
2008	89	2.80-89	2.Female	1.Living with spouse	0	1.No schooling	2.Rural	1.Sufficient financial support	2.No smoking	2.No drinking	0	1.Never	12	2.Yes	7	0	0	0	5
2008	66	1.65-79	1.Male	1.Living with spouse	0	1.No schooling	2.Rural	1.Sufficient financial support	1.Smoking	1.Drinking	1	2.Sometimes	30	1.No	12	3	6	3	6
2008	93	3.90-99	2.Female	2.Living without spouse	0	1.No schooling	2.Rural	1.Sufficient financial support	2.No smoking	2.No drinking	0	1.Never	27	1.No	9	3	6	3	6
2008	83	2.80-89	1.Male	1.Living with spouse	5	2.1-6 year+ schooling	2.Rural	1.Sufficient financial support	2.No smoking	2.No drinking	0	1.Never	30	1.No	12	3	6	3	6
2008	65	1.65-79	2.Female	1.Living with spouse	0	1.No schooling	2.Rural	1.Sufficient financial support	2.No smoking	2.No drinking	0	1.Never	29	1.No	12	3	5	3	6
2008	96	3.90-99	2.Female	2.Living without spouse	6	2.1-6 year+ schooling	1.Urban	1.Sufficient financial support	2.No smoking	2.No drinking	0	1.Never	22	2.Yes	12	2	0	3	5
2008	91	3.90-99	2.Female	2.Living without spouse	4	2.1-6 year+ schooling	1.Urban	1.Sufficient financial support	2.No smoking	2.No drinking	0	1.Never	5	2.Yes	0	0	0	0	5
2008	65	1.65-79	2.Female	1.Living with spouse	12	3.7 year+ schooling	1.Urban	1.Sufficient financial support	2.No smoking	2.No drinking	1	2.Sometimes	29	1.No	12	3	5	3	6
2008	102	4.>=100	2.Female	2.Living without spouse	0	1.No schooling	1.Urban	1.Sufficient financial support	2.No smoking	2.No drinking	0	1.Never	13	2.Yes	10	0	0	0	3
2008	89	2.80-89	2.Female	2.Living without spouse	10	3.7 year+ schooling	2.Rural	1.Sufficient financial support	2.No smoking	2.No drinking	2	3.Almost everyday	30	1.No	12	3	6	3	6
2008	98	3.90-99	1.Male	2.Living without spouse	0	1.No schooling	1.Urban	1.Sufficient financial support	2.No smoking	2.No drinking	1	2.Sometimes	6	2.Yes	0	1	0	0	5
2008	93	3.90-99	2.Female	2.Living without spouse	3	2.1-6 year+ schooling	1.Urban	1.Sufficient financial support	2.No smoking	2.No drinking	0	1.Never	28	1.No	11	3	5	3	6
2008	90	3.90-99	1.Male	1.Living with spouse	4	2.1-6 year+ schooling	1.Urban	1.Sufficient financial support	2.No smoking	2.No drinking	1	2.Sometimes	30	1.No	12	3	6	3	6
2008	92	3.90-99	2.Female	2.Living without spouse	4	2.1-6 year+ schooling	1.Urban	1.Sufficient financial support	2.No smoking	2.No drinking	0	1.Never	30	1.No	12	3	6	3	6
2008	98	3.90-99	2.Female	2.Living without spouse	0	1.No schooling	1.Urban	1.Sufficient financial support	2.No smoking	2.No drinking	0	1.Never	15	2.Yes	7	0	0	3	5
2008	92	3.90-99	1.Male	1.Living with spouse	3	2.1-6 year+ schooling	1.Urban	1.Sufficient financial support	2.No smoking	1.Drinking	0	1.Never	28	1.No	12	1	6	3	6
2008	94	3.90-99	2.Female	2.Living without spouse	3	2.1-6 year+ schooling	1.Urban	1.Sufficient financial support	2.No smoking	2.No drinking	0	1.Never	28	1.No	12	1	6	3	6
2008	65	1.65-79	2.Female	1.Living with spouse	9	3.7 year+ schooling	1.Urban	1.Sufficient financial support	2.No smoking	2.No drinking	0	1.Never	30	1.No	12	3	6	3	6
2008	93	3.90-99	1.Male	1.Living with spouse	6	2.1-6 year+ schooling	1.Urban	1.Sufficient financial support	1.Smoking	2.No drinking	0	1.Never	29	1.No	12	2	6	3	6
2008	65	1.65-79	2.Female	1.Living with spouse	6	2.1-6 year+ schooling	1.Urban	1.Sufficient financial support	2.No smoking	2.No drinking	1	2.Sometimes	30	1.No	12	3	6	3	6
2008	67	1.65-79	2.Female	1.Living with spouse	6	2.1-6 year+ schooling	1.Urban	1.Sufficient financial support	2.No smoking	2.No drinking	0	1.Never	29	1.No	12	3	5	3	6
2008	97	3.90-99	2.Female	2.Living without spouse	0	1.No schooling	1.Urban	2.Insufficient financial support	2.No smoking	2.No drinking	0	1.Never	22	2.Yes	8	3	5	3	3
2008	96	3.90-99	2.Female	2.Living without spouse	0	1.No schooling	1.Urban	1.Sufficient financial support	2.No smoking	2.No drinking	0	1.Never	27	1.No	11	3	5	2	6
2008	67	1.65-79	2.Female	1.Living with spouse	9	3.7 year+ schooling	1.Urban	1.Sufficient financial support	2.No smoking	2.No drinking	1	2.Sometimes	30	1.No	12	3	6	3	6
2008	66	1.65-79	2.Female	2.Living without spouse	9	3.7 year+ schooling	1.Urban	1.Sufficient financial support	2.No smoking	2.No drinking	0	1.Never	24	1.No	11	1	3	3	6
2008	100	4.>=100	2.Female	2.Living without spouse	9	3.7 year+ schooling	1.Urban	1.Sufficient financial support	2.No smoking	2.No drinking	0	1.Never	22	2.Yes	8	3	5	3	3
2008	93	3.90-99	1.Male	2.Living without spouse	0	1.No schooling	1.Urban	1.Sufficient financial support	2.No smoking	2.No drinking	2	3.Almost everyday	26	1.No	12	1	5	3	5
2008	100	4.>=100	2.Female	2.Living without spouse	0	1.No schooling	1.Urban	2.Insufficient financial support	2.No smoking	2.No drinking	0	1.Never	26	1.No	8	3	6	3	6
2008	98	3.90-99	2.Female	2.Living without spouse	0	1.No schooling	1.Urban	1.Sufficient financial support	2.No smoking	2.No drinking	0	1.Never	24	1.No	9	2	5	3	5
2008	110	4.>=100	2.Female	2.Living without spouse	0	1.No schooling	1.Urban	1.Sufficient financial support	2.No smoking	2.No drinking	0	1.Never	16	2.Yes	4	3	5	3	1
2008	96	3.90-99	1.Male	2.Living without spouse	3	2.1-6 year+ schooling	1.Urban	2.Insufficient financial support	2.No smoking	2.No drinking	0	1.Never	26	1.No	8	3	6	3	6
2008	90	3.90-99	1.Male	1.Living with spouse	6	2.1-6 year+ schooling	1.Urban	1.Sufficient financial support	1.Smoking	1.Drinking	0	1.Never	30	1.No	12	3	6	3	6
2008	93	3.90-99	1.Male	2.Living without spouse	0	1.No schooling	1.Urban	1.Sufficient financial support	1.Smoking	1.Drinking	0	1.Never	25	1.No	8	3	5	3	6
2008	97	3.90-99	1.Male	1.Living with spouse	4	2.1-6 year+ schooling	1.Urban	1.Sufficient financial support	1.Smoking	2.No drinking	1	2.Sometimes	27	1.No	12	1	5	3	6
2008	100	4.>=100	2.Female	2.Living without spouse	0	1.No schooling	1.Urban	1.Sufficient financial support	2.No smoking	2.No drinking	0	1.Never	18	2.Yes	9	2	1	1	5
2008	96	3.90-99	1.Male	2.Living without spouse	3	2.1-6 year+ schooling	1.Urban	1.Sufficient financial support	2.No smoking	2.No drinking	0	1.Never	27	1.No	12	1	5	3	6
2008	74	1.65-79	2.Female	2.Living without spouse	11	3.7 year+ schooling	1.Urban	1.Sufficient financial support	2.No smoking	2.No drinking	0	1.Never	30	1.No	12	3	6	3	6
2008	73	1.65-79	1.Male	1.Living with spouse	16	3.7 year+ schooling	1.Urban	1.Sufficient financial support	1.Smoking	2.No drinking	0	1.Never	29	1.No	12	3	5	3	6
2008	77	1.65-79	2.Female	2.Living without spouse	0	1.No schooling	1.Urban	1.Sufficient financial support	2.No smoking	2.No drinking	2	3.Almost everyday	27	1.No	12	3	3	3	6
2008	73	1.65-79	2.Female	2.Living without spouse	9	3.7 year+ schooling	1.Urban	1.Sufficient financial support	2.No smoking	2.No drinking	0	1.Never	28	1.No	10	3	6	3	6
2008	78	1.65-79	2.Female	1.Living with spouse	0	1.No schooling	2.Rural	1.Sufficient financial support	2.No smoking	2.No drinking	0	1.Never	26	1.No	10	3	4	3	6
2008	76	1.65-79	2.Female	2.Living without spouse	0	1.No schooling	2.Rural	1.Sufficient financial support	2.No smoking	2.No drinking	0	1.Never	30	1.No	12	3	6	3	6
2008	78	1.65-79	2.Female	1.Living with spouse	0	1.No schooling	2.Rural	1.Sufficient financial support	2.No smoking	2.No drinking	1	2.Sometimes	29	1.No	12	3	5	3	6
2008	86	2.80-89	1.Male	1.Living with spouse	3	2.1-6 year+ schooling	2.Rural	1.Sufficient financial support	2.No smoking	2.No drinking	0	1.Never	28	1.No	12	3	4	3	6
2008	87	2.80-89	1.Male	2.Living without spouse	8	3.7 year+ schooling	2.Rural	1.Sufficient financial support	2.No smoking	2.No drinking	0	1.Never	30	1.No	12	3	6	3	6
2008	74	1.65-79	1.Male	1.Living with spouse	9	3.7 year+ schooling	1.Urban	1.Sufficient financial support	2.No smoking	2.No drinking	0	1.Never	29	1.No	12	3	5	3	6
2008	82	2.80-89	2.Female	2.Living without spouse	4	2.1-6 year+ schooling	1.Urban	1.Sufficient financial support	2.No smoking	2.No drinking	0	1.Never	29	1.No	12	3	5	3	6
2008	84	2.80-89	1.Male	1.Living with spouse	6	2.1-6 year+ schooling	1.Urban	1.Sufficient financial support	2.No smoking	2.No drinking	0	1.Never	30	1.No	12	3	6	3	6
2008	81	2.80-89	1.Male	1.Living with spouse	14	3.7 year+ schooling	1.Urban	1.Sufficient financial support	2.No smoking	2.No drinking	0	1.Never	28	1.No	12	2	6	3	5
2008	79	1.65-79	1.Male	1.Living with spouse	6	2.1-6 year+ schooling	1.Urban	1.Sufficient financial support	1.Smoking	2.No drinking	0	1.Never	30	1.No	12	3	6	3	6
2008	84	2.80-89	1.Male	1.Living with spouse	9	3.7 year+ schooling	1.Urban	1.Sufficient financial support	2.No smoking	2.No drinking	0	1.Never	30	1.No	12	3	6	3	6
2008	73	1.65-79	1.Male	1.Living with spouse	6	2.1-6 year+ schooling	1.Urban	1.Sufficient financial support	1.Smoking	1.Drinking	0	1.Never	29	1.No	12	3	5	3	6
2008	76	1.65-79	1.Male	1.Living with spouse	5	2.1-6 year+ schooling	1.Urban	1.Sufficient financial support	2.No smoking	2.No drinking	0	1.Never	29	1.No	12	3	5	3	6
2008	72	1.65-79	2.Female	1.Living with spouse	10	3.7 year+ schooling	1.Urban	1.Sufficient financial support	2.No smoking	2.No drinking	2	3.Almost everyday	29	1.No	12	3	5	3	6
2008	80	2.80-89	1.Male	1.Living with spouse	2	2.1-6 year+ schooling	2.Rural	1.Sufficient financial support	2.No smoking	1.Drinking	0	1.Never	30	1.No	12	3	6	3	6
2008	82	2.80-89	1.Male	1.Living with spouse	6	2.1-6 year+ schooling	2.Rural	1.Sufficient financial support	2.No smoking	2.No drinking	0	1.Never	27	1.No	10	3	5	3	6
2008	73	1.65-79	1.Male	1.Living with spouse	8	3.7 year+ schooling	2.Rural	1.Sufficient financial support	1.Smoking	1.Drinking	0	1.Never	28	1.No	11	3	5	3	6
2008	91	3.90-99	2.Female	2.Living without spouse	0	1.No schooling	2.Rural	1.Sufficient financial support	2.No smoking	1.Drinking	0	1.Never	28	1.No	12	3	5	2	6
2008	75	1.65-79	2.Female	1.Living with spouse	0	1.No schooling	2.Rural	1.Sufficient financial support	2.No smoking	2.No drinking	0	1.Never	28	1.No	11	3	5	3	6
2008	76	1.65-79	1.Male	1.Living with spouse	2	2.1-6 year+ schooling	2.Rural	1.Sufficient financial support	2.No smoking	1.Drinking	0	1.Never	28	1.No	11	3	5	3	6
2008	77	1.65-79	2.Female	1.Living with spouse	2	2.1-6 year+ schooling	2.Rural	1.Sufficient financial support	2.No smoking	2.No drinking	0	1.Never	28	1.No	11	3	5	3	6
2008	73	1.65-79	1.Male	1.Living with spouse	2	2.1-6 year+ schooling	2.Rural	1.Sufficient financial support	2.No smoking	1.Drinking	0	1.Never	30	1.No	12	3	6	3	6
2008	73	1.65-79	1.Male	1.Living with spouse	8	3.7 year+ schooling	2.Rural	1.Sufficient financial support	1.Smoking	2.No drinking	0	1.Never	29	1.No	12	3	5	3	6
2008	79	1.65-79	1.Male	1.Living with spouse	5	2.1-6 year+ schooling	2.Rural	2.Insufficient financial support	1.Smoking	1.Drinking	0	1.Never	30	1.No	12	3	6	3	6
2008	83	2.80-89	2.Female	2.Living without spouse	0	1.No schooling	2.Rural	1.Sufficient financial support	2.No smoking	2.No drinking	0	1.Never	28	1.No	11	3	5	3	6
2008	78	1.65-79	1.Male	1.Living with spouse	7	3.7 year+ schooling	2.Rural	1.Sufficient financial support	1.Smoking	1.Drinking	0	1.Never	30	1.No	12	3	6	3	6
2008	83	2.80-89	2.Female	2.Living without spouse	0	1.No schooling	1.Urban	1.Sufficient financial support	2.No smoking	2.No drinking	0	1.Never	28	1.No	12	3	5	3	5
2008	82	2.80-89	1.Male	1.Living with spouse	17	3.7 year+ schooling	1.Urban	1.Sufficient financial support	2.No smoking	2.No drinking	0	1.Never	29	1.No	12	3	5	3	6
2008	75	1.65-79	1.Male	1.Living with spouse	7	3.7 year+ schooling	1.Urban	1.Sufficient financial support	2.No smoking	2.No drinking	1	2.Sometimes	30	1.No	12	3	6	3	6
2008	79	1.65-79	1.Male	2.Living without spouse	3	2.1-6 year+ schooling	1.Urban	1.Sufficient financial support	2.No smoking	2.No drinking	0	1.Never	25	1.No	9	3	4	3	6
2008	92	3.90-99	2.Female	2.Living without spouse	0	1.No schooling	2.Rural	1.Sufficient financial support	2.No smoking	2.No drinking	0	1.Never	23	2.Yes	8	3	4	3	5
2008	98	3.90-99	2.Female	2.Living without spouse	4	2.1-6 year+ schooling	1.Urban	1.Sufficient financial support	2.No smoking	2.No drinking	2	3.Almost everyday	23	2.Yes	8	3	5	1	6
2008	92	3.90-99	2.Female	2.Living without spouse	0	1.No schooling	2.Rural	1.Sufficient financial support	2.No smoking	2.No drinking	0	1.Never	24	1.No	11	3	1	3	6
2008	94	3.90-99	1.Male	1.Living with spouse	0	1.No schooling	1.Urban	1.Sufficient financial support	2.No smoking	1.Drinking	0	1.Never	22	2.Yes	8	3	4	1	6
2008	95	3.90-99	2.Female	2.Living without spouse	0	1.No schooling	1.Urban	1.Sufficient financial support	1.Smoking	2.No drinking	0	1.Never	13	2.Yes	7	1	0	0	5
2008	96	3.90-99	2.Female	2.Living without spouse	8	3.7 year+ schooling	1.Urban	2.Insufficient financial support	2.No smoking	2.No drinking	0	1.Never	25	1.No	8	3	6	3	5
2008	93	3.90-99	2.Female	2.Living without spouse	3	2.1-6 year+ schooling	1.Urban	2.Insufficient financial support	2.No smoking	2.No drinking	0	1.Never	25	1.No	12	3	5	3	2
2008	82	2.80-89	1.Male	1.Living with spouse	0	1.No schooling	1.Urban	2.Insufficient financial support	2.No smoking	2.No drinking	0	1.Never	28	1.No	10	3	6	3	6
2008	79	1.65-79	1.Male	1.Living with spouse	3	2.1-6 year+ schooling	1.Urban	1.Sufficient financial support	2.No smoking	2.No drinking	0	1.Never	23	2.Yes	10	3	5	3	2
2008	80	2.80-89	2.Female	1.Living with spouse	0	1.No schooling	2.Rural	2.Insufficient financial support	2.No smoking	2.No drinking	0	1.Never	27	1.No	12	3	5	3	4
2008	71	1.65-79	2.Female	1.Living with spouse	0	1.No schooling	2.Rural	1.Sufficient financial support	2.No smoking	2.No drinking	0	1.Never	26	1.No	10	3	4	3	6
2008	71	1.65-79	1.Male	1.Living with spouse	3	2.1-6 year+ schooling	1.Urban	1.Sufficient financial support	2.No smoking	2.No drinking	1	2.Sometimes	30	1.No	12	3	6	3	6
2008	88	2.80-89	1.Male	2.Living without spouse	0	1.No schooling	1.Urban	1.Sufficient financial support	1.Smoking	2.No drinking	0	1.Never	29	1.No	12	3	5	3	6
2008	69	1.65-79	1.Male	1.Living with spouse	6	2.1-6 year+ schooling	2.Rural	1.Sufficient financial support	1.Smoking	1.Drinking	0	1.Never	29	1.No	12	3	5	3	6
2008	74	1.65-79	2.Female	2.Living without spouse	0	1.No schooling	1.Urban	1.Sufficient financial support	2.No smoking	2.No drinking	2	3.Almost everyday	28	1.No	11	3	5	3	6
2008	74	1.65-79	2.Female	1.Living with spouse	0	1.No schooling	1.Urban	1.Sufficient financial support	2.No smoking	2.No drinking	0	1.Never	27	1.No	10	3	5	3	6
2008	89	2.80-89	1.Male	2.Living without spouse	1	2.1-6 year+ schooling	1.Urban	1.Sufficient financial support	1.Smoking	2.No drinking	2	3.Almost everyday	20	2.Yes	5	3	4	3	5
2008	69	1.65-79	2.Female	1.Living with spouse	6	2.1-6 year+ schooling	1.Urban	1.Sufficient financial support	2.No smoking	2.No drinking	0	1.Never	27	1.No	10	3	5	3	6
2008	100	4.>=100	2.Female	2.Living without spouse	0	1.No schooling	1.Urban	1.Sufficient financial support	2.No smoking	2.No drinking	0	1.Never	17	2.Yes	6	3	2	0	6
2008	72	1.65-79	2.Female	1.Living with spouse	0	1.No schooling	1.Urban	1.Sufficient financial support	2.No smoking	2.No drinking	0	1.Never	27	1.No	9	3	6	3	6
2008	72	1.65-79	2.Female	2.Living without spouse	0	1.No schooling	1.Urban	1.Sufficient financial support	2.No smoking	2.No drinking	0	1.Never	28	1.No	10	3	6	3	6
2008	75	1.65-79	1.Male	1.Living with spouse	8	3.7 year+ schooling	1.Urban	1.Sufficient financial support	1.Smoking	2.No drinking	1	2.Sometimes	30	1.No	12	3	6	3	6
2008	69	1.65-79	2.Female	1.Living with spouse	6	2.1-6 year+ schooling	1.Urban	1.Sufficient financial support	2.No smoking	2.No drinking	1	2.Sometimes	28	1.No	10	3	6	3	6
2008	70	1.65-79	2.Female	2.Living without spouse	2	2.1-6 year+ schooling	1.Urban	1.Sufficient financial support	2.No smoking	2.No drinking	0	1.Never	27	1.No	10	3	5	3	6
2008	97	3.90-99	2.Female	2.Living without spouse	7	3.7 year+ schooling	1.Urban	1.Sufficient financial support	2.No smoking	2.No drinking	0	1.Never	28	1.No	11	3	5	3	6
2008	70	1.65-79	1.Male	2.Living without spouse	15	3.7 year+ schooling	1.Urban	1.Sufficient financial support	1.Smoking	2.No drinking	1	2.Sometimes	26	1.No	9	3	5	3	6
2008	70	1.65-79	1.Male	1.Living with spouse	13	3.7 year+ schooling	1.Urban	1.Sufficient financial support	1.Smoking	1.Drinking	2	3.Almost everyday	27	1.No	10	3	5	3	6
2008	75	1.65-79	2.Female	1.Living with spouse	0	1.No schooling	1.Urban	2.Insufficient financial support	2.No smoking	2.No drinking	0	1.Never	28	1.No	10	3	6	3	6
2008	69	1.65-79	1.Male	1.Living with spouse	17	3.7 year+ schooling	1.Urban	1.Sufficient financial support	1.Smoking	2.No drinking	0	1.Never	28	1.No	10	3	6	3	6
2008	103	4.>=100	1.Male	1.Living with spouse	6	2.1-6 year+ schooling	1.Urban	2.Insufficient financial support	2.No smoking	2.No drinking	0	1.Never	25	1.No	8	3	5	3	6
2008	70	1.65-79	1.Male	1.Living with spouse	9	3.7 year+ schooling	2.Rural	1.Sufficient financial support	1.Smoking	2.No drinking	0	1.Never	30	1.No	12	3	6	3	6
2008	70	1.65-79	1.Male	1.Living with spouse	5	2.1-6 year+ schooling	2.Rural	1.Sufficient financial support	2.No smoking	1.Drinking	0	1.Never	30	1.No	12	3	6	3	6
2008	70	1.65-79	1.Male	1.Living with spouse	6	2.1-6 year+ schooling	2.Rural	1.Sufficient financial support	2.No smoking	2.No drinking	1	2.Sometimes	29	1.No	12	3	5	3	6
2008	69	1.65-79	2.Female	1.Living with spouse	0	1.No schooling	2.Rural	1.Sufficient financial support	2.No smoking	2.No drinking	0	1.Never	29	1.No	12	3	5	3	6
2008	70	1.65-79	1.Male	1.Living with spouse	9	3.7 year+ schooling	2.Rural	1.Sufficient financial support	2.No smoking	1.Drinking	0	1.Never	29	1.No	12	3	5	3	6
2008	68	1.65-79	1.Male	1.Living with spouse	9	3.7 year+ schooling	2.Rural	1.Sufficient financial support	2.No smoking	2.No drinking	0	1.Never	29	1.No	12	3	5	3	6
2008	89	2.80-89	2.Female	2.Living without spouse	0	1.No schooling	2.Rural	1.Sufficient financial support	2.No smoking	2.No drinking	0	1.Never	19	2.Yes	10	0	4	0	5
2008	85	2.80-89	2.Female	2.Living without spouse	0	1.No schooling	2.Rural	1.Sufficient financial support	2.No smoking	2.No drinking	0	1.Never	28	1.No	11	3	5	3	6
2008	84	2.80-89	2.Female	1.Living with spouse	0	1.No schooling	2.Rural	1.Sufficient financial support	2.No smoking	2.No drinking	0	1.Never	26	1.No	10	3	4	3	6
2008	87	2.80-89	1.Male	1.Living with spouse	0	1.No schooling	2.Rural	1.Sufficient financial support	2.No smoking	2.No drinking	0	1.Never	28	1.No	11	3	5	3	6
2008	103	4.>=100	2.Female	2.Living without spouse	0	1.No schooling	2.Rural	1.Sufficient financial support	2.No smoking	1.Drinking	0	1.Never	10	2.Yes	8	0	0	0	2
2008	103	4.>=100	2.Female	2.Living without spouse	0	1.No schooling	1.Urban	2.Insufficient financial support	2.No smoking	2.No drinking	0	1.Never	21	2.Yes	7	3	5	3	3
2008	68	1.65-79	1.Male	2.Living without spouse	10	3.7 year+ schooling	1.Urban	1.Sufficient financial support	2.No smoking	2.No drinking	0	1.Never	30	1.No	12	3	6	3	6
2008	103	4.>=100	2.Female	2.Living without spouse	0	1.No schooling	2.Rural	1.Sufficient financial support	2.No smoking	2.No drinking	0	1.Never	8	2.Yes	3	0	0	0	5
2008	98	3.90-99	2.Female	2.Living without spouse	0	1.No schooling	1.Urban	1.Sufficient financial support	2.No smoking	2.No drinking	1	2.Sometimes	29	1.No	12	3	5	3	6
2008	69	1.65-79	2.Female	1.Living with spouse	2	2.1-6 year+ schooling	2.Rural	1.Sufficient financial support	2.No smoking	2.No drinking	0	1.Never	29	1.No	12	3	5	3	6
2008	104	4.>=100	2.Female	2.Living without spouse	10	3.7 year+ schooling	1.Urban	2.Insufficient financial support	2.No smoking	2.No drinking	0	1.Never	9	2.Yes	4	0	0	0	5
2008	69	1.65-79	2.Female	1.Living with spouse	12	3.7 year+ schooling	1.Urban	1.Sufficient financial support	2.No smoking	2.No drinking	0	1.Never	30	1.No	12	3	6	3	6
2008	68	1.65-79	2.Female	1.Living with spouse	12	3.7 year+ schooling	1.Urban	1.Sufficient financial support	2.No smoking	2.No drinking	0	1.Never	30	1.No	12	3	6	3	6
2008	70	1.65-79	2.Female	1.Living with spouse	12	3.7 year+ schooling	1.Urban	1.Sufficient financial support	2.No smoking	2.No drinking	0	1.Never	28	1.No	10	3	6	3	6
2008	99	3.90-99	2.Female	2.Living without spouse	0	1.No schooling	2.Rural	1.Sufficient financial support	2.No smoking	2.No drinking	0	1.Never	19	2.Yes	7	0	5	3	4
2008	67	1.65-79	2.Female	1.Living with spouse	3	2.1-6 year+ schooling	1.Urban	1.Sufficient financial support	2.No smoking	2.No drinking	2	3.Almost everyday	29	1.No	12	3	6	2	6
2008	67	1.65-79	2.Female	1.Living with spouse	0	1.No schooling	1.Urban	2.Insufficient financial support	2.No smoking	2.No drinking	0	1.Never	28	1.No	12	3	4	3	6
2008	65	1.65-79	1.Male	1.Living with spouse	12	3.7 year+ schooling	1.Urban	1.Sufficient financial support	1.Smoking	2.No drinking	1	2.Sometimes	30	1.No	12	3	6	3	6
2008	65	1.65-79	1.Male	1.Living with spouse	5	2.1-6 year+ schooling	1.Urban	1.Sufficient financial support	1.Smoking	2.No drinking	1	2.Sometimes	30	1.No	12	3	6	3	6
2008	89	2.80-89	1.Male	2.Living without spouse	0	1.No schooling	1.Urban	1.Sufficient financial support	2.No smoking	2.No drinking	0	1.Never	22	2.Yes	11	1	2	2	6
2008	66	1.65-79	1.Male	1.Living with spouse	7	3.7 year+ schooling	1.Urban	1.Sufficient financial support	1.Smoking	1.Drinking	1	2.Sometimes	30	1.No	12	3	6	3	6
2008	65	1.65-79	2.Female	1.Living with spouse	8	3.7 year+ schooling	1.Urban	1.Sufficient financial support	2.No smoking	1.Drinking	2	3.Almost everyday	29	1.No	12	3	6	2	6
2008	67	1.65-79	2.Female	1.Living with spouse	0	1.No schooling	2.Rural	1.Sufficient financial support	2.No smoking	1.Drinking	1	2.Sometimes	29	1.No	12	3	5	3	6
2008	66	1.65-79	1.Male	1.Living with spouse	3	2.1-6 year+ schooling	2.Rural	1.Sufficient financial support	2.No smoking	2.No drinking	0	1.Never	30	1.No	12	3	6	3	6
2008	66	1.65-79	1.Male	1.Living with spouse	10	3.7 year+ schooling	2.Rural	1.Sufficient financial support	2.No smoking	1.Drinking	0	1.Never	30	1.No	12	3	6	3	6
2008	99	3.90-99	2.Female	2.Living without spouse	0	1.No schooling	2.Rural	1.Sufficient financial support	2.No smoking	2.No drinking	0	1.Never	19	2.Yes	10	2	1	1	5
2008	66	1.65-79	2.Female	1.Living with spouse	4	2.1-6 year+ schooling	1.Urban	1.Sufficient financial support	2.No smoking	1.Drinking	0	1.Never	30	1.No	12	3	6	3	6
2008	67	1.65-79	1.Male	1.Living with spouse	6	2.1-6 year+ schooling	2.Rural	1.Sufficient financial support	1.Smoking	2.No drinking	0	1.Never	30	1.No	12	3	6	3	6
2008	67	1.65-79	2.Female	2.Living without spouse	0	1.No schooling	2.Rural	1.Sufficient financial support	2.No smoking	2.No drinking	0	1.Never	24	1.No	12	3	0	3	6
2008	67	1.65-79	2.Female	1.Living with spouse	0	1.No schooling	2.Rural	1.Sufficient financial support	1.Smoking	2.No drinking	1	2.Sometimes	29	1.No	12	3	5	3	6
2008	94	3.90-99	2.Female	2.Living without spouse	7	3.7 year+ schooling	2.Rural	1.Sufficient financial support	2.No smoking	2.No drinking	0	1.Never	27	1.No	11	3	6	2	5
2008	65	1.65-79	2.Female	1.Living with spouse	0	1.No schooling	2.Rural	1.Sufficient financial support	2.No smoking	2.No drinking	0	1.Never	29	1.No	12	3	5	3	6
2008	100	4.>=100	2.Female	2.Living without spouse	0	1.No schooling	2.Rural	1.Sufficient financial support	2.No smoking	2.No drinking	0	1.Never	16	2.Yes	8	2	0	1	5
2008	99	3.90-99	2.Female	2.Living without spouse	0	1.No schooling	2.Rural	1.Sufficient financial support	2.No smoking	2.No drinking	0	1.Never	23	2.Yes	12	1	2	2	6
2008	84	2.80-89	2.Female	1.Living with spouse	6	2.1-6 year+ schooling	1.Urban	1.Sufficient financial support	2.No smoking	2.No drinking	0	1.Never	27	1.No	12	3	5	1	6
2008	66	1.65-79	1.Male	1.Living with spouse	1	2.1-6 year+ schooling	2.Rural	1.Sufficient financial support	2.No smoking	2.No drinking	0	1.Never	29	1.No	12	3	5	3	6
2008	90	3.90-99	2.Female	2.Living without spouse	0	1.No schooling	2.Rural	1.Sufficient financial support	2.No smoking	2.No drinking	0	1.Never	9	2.Yes	5	3	0	1	0
2008	87	2.80-89	1.Male	2.Living without spouse	6	2.1-6 year+ schooling	2.Rural	1.Sufficient financial support	2.No smoking	1.Drinking	0	1.Never	29	1.No	12	3	5	3	6
2008	92	3.90-99	2.Female	2.Living without spouse	0	1.No schooling	2.Rural	1.Sufficient financial support	2.No smoking	2.No drinking	0	1.Never	24	1.No	10	3	5	0	6
2008	84	2.80-89	1.Male	1.Living with spouse	12	3.7 year+ schooling	2.Rural	1.Sufficient financial support	1.Smoking	1.Drinking	0	1.Never	23	2.Yes	7	3	5	3	5
2008	65	1.65-79	2.Female	1.Living with spouse	0	1.No schooling	2.Rural	1.Sufficient financial support	2.No smoking	2.No drinking	0	1.Never	25	1.No	8	3	5	3	6
2008	65	1.65-79	1.Male	1.Living with spouse	9	3.7 year+ schooling	2.Rural	1.Sufficient financial support	2.No smoking	2.No drinking	0	1.Never	30	1.No	12	3	6	3	6
2008	86	2.80-89	1.Male	2.Living without spouse	0	1.No schooling	2.Rural	1.Sufficient financial support	2.No smoking	2.No drinking	0	1.Never	23	2.Yes	12	0	5	0	6
2008	86	2.80-89	1.Male	1.Living with spouse	3	2.1-6 year+ schooling	2.Rural	1.Sufficient financial support	1.Smoking	1.Drinking	1	2.Sometimes	30	1.No	12	3	6	3	6
2008	85	2.80-89	1.Male	2.Living without spouse	1	2.1-6 year+ schooling	2.Rural	1.Sufficient financial support	2.No smoking	1.Drinking	0	1.Never	23	2.Yes	11	1	5	0	6
2008	84	2.80-89	1.Male	1.Living with spouse	0	1.No schooling	2.Rural	1.Sufficient financial support	2.No smoking	2.No drinking	0	1.Never	29	1.No	12	3	5	3	6
2008	80	2.80-89	2.Female	2.Living without spouse	3	2.1-6 year+ schooling	2.Rural	1.Sufficient financial support	2.No smoking	2.No drinking	0	1.Never	14	2.Yes	8	0	0	0	6
2008	84	2.80-89	2.Female	2.Living without spouse	0	1.No schooling	2.Rural	1.Sufficient financial support	2.No smoking	2.No drinking	0	1.Never	27	1.No	10	3	5	3	6
2008	90	3.90-99	1.Male	2.Living without spouse	0	1.No schooling	2.Rural	1.Sufficient financial support	1.Smoking	2.No drinking	0	1.Never	16	2.Yes	7	0	2	1	6
2008	87	2.80-89	2.Female	2.Living without spouse	0	1.No schooling	2.Rural	1.Sufficient financial support	2.No smoking	2.No drinking	0	1.Never	18	2.Yes	8	3	3	0	4
2008	89	2.80-89	2.Female	2.Living without spouse	0	1.No schooling	2.Rural	1.Sufficient financial support	1.Smoking	1.Drinking	0	1.Never	30	1.No	12	3	6	3	6
2008	94	3.90-99	2.Female	2.Living without spouse	0	1.No schooling	2.Rural	1.Sufficient financial support	2.No smoking	2.No drinking	0	1.Never	11	2.Yes	5	0	0	0	6
2008	89	2.80-89	2.Female	2.Living without spouse	0	1.No schooling	2.Rural	1.Sufficient financial support	1.Smoking	1.Drinking	0	1.Never	19	2.Yes	8	0	2	3	6
2008	81	2.80-89	2.Female	2.Living without spouse	0	1.No schooling	2.Rural	1.Sufficient financial support	2.No smoking	2.No drinking	1	2.Sometimes	17	2.Yes	11	1	1	0	4
2008	94	3.90-99	2.Female	2.Living without spouse	0	1.No schooling	2.Rural	1.Sufficient financial support	2.No smoking	2.No drinking	0	1.Never	18	2.Yes	12	0	0	0	6
2008	91	3.90-99	2.Female	2.Living without spouse	0	1.No schooling	2.Rural	1.Sufficient financial support	2.No smoking	2.No drinking	0	1.Never	21	2.Yes	10	3	1	1	6
2008	88	2.80-89	1.Male	2.Living without spouse	18	3.7 year+ schooling	2.Rural	1.Sufficient financial support	2.No smoking	2.No drinking	0	1.Never	29	1.No	12	3	6	2	6
2008	87	2.80-89	2.Female	2.Living without spouse	0	1.No schooling	2.Rural	1.Sufficient financial support	2.No smoking	2.No drinking	0	1.Never	29	1.No	12	2	6	3	6
2008	93	3.90-99	2.Female	2.Living without spouse	0	1.No schooling	2.Rural	1.Sufficient financial support	2.No smoking	2.No drinking	0	1.Never	23	2.Yes	11	3	0	3	6
2008	92	3.90-99	2.Female	2.Living without spouse	0	1.No schooling	2.Rural	1.Sufficient financial support	2.No smoking	2.No drinking	0	1.Never	29	1.No	12	3	5	3	6
2008	89	2.80-89	1.Male	1.Living with spouse	0	1.No schooling	1.Urban	1.Sufficient financial support	2.No smoking	2.No drinking	0	1.Never	21	2.Yes	12	3	0	0	6
2008	90	3.90-99	1.Male	1.Living with spouse	4	2.1-6 year+ schooling	1.Urban	2.Insufficient financial support	2.No smoking	1.Drinking	0	1.Never	24	1.No	8	3	5	2	6
2008	94	3.90-99	2.Female	2.Living without spouse	0	1.No schooling	1.Urban	1.Sufficient financial support	2.No smoking	2.No drinking	0	1.Never	28	1.No	11	3	5	3	6
2008	91	3.90-99	1.Male	2.Living without spouse	0	1.No schooling	1.Urban	1.Sufficient financial support	1.Smoking	1.Drinking	0	1.Never	29	1.No	12	3	5	3	6
2008	94	3.90-99	2.Female	2.Living without spouse	0	1.No schooling	1.Urban	1.Sufficient financial support	2.No smoking	2.No drinking	2	3.Almost everyday	30	1.No	12	3	6	3	6
2008	90	3.90-99	1.Male	2.Living without spouse	3	2.1-6 year+ schooling	1.Urban	1.Sufficient financial support	2.No smoking	2.No drinking	0	1.Never	30	1.No	12	3	6	3	6
2008	94	3.90-99	1.Male	1.Living with spouse	3	2.1-6 year+ schooling	1.Urban	1.Sufficient financial support	2.No smoking	2.No drinking	0	1.Never	29	1.No	12	3	5	3	6
2008	90	3.90-99	1.Male	1.Living with spouse	3	2.1-6 year+ schooling	1.Urban	1.Sufficient financial support	2.No smoking	2.No drinking	1	2.Sometimes	30	1.No	12	3	6	3	6
2008	103	4.>=100	2.Female	2.Living without spouse	0	1.No schooling	2.Rural	1.Sufficient financial support	2.No smoking	2.No drinking	0	1.Never	15	2.Yes	9	0	2	0	4
2008	85	2.80-89	1.Male	1.Living with spouse	0	1.No schooling	2.Rural	2.Insufficient financial support	2.No smoking	1.Drinking	0	1.Never	25	1.No	12	3	6	0	4
2008	85	2.80-89	1.Male	2.Living without spouse	0	1.No schooling	2.Rural	1.Sufficient financial support	1.Smoking	1.Drinking	0	1.Never	29	1.No	12	3	5	3	6
2008	82	2.80-89	2.Female	2.Living without spouse	0	1.No schooling	2.Rural	1.Sufficient financial support	2.No smoking	2.No drinking	0	1.Never	29	1.No	12	3	5	3	6
2008	102	4.>=100	1.Male	2.Living without spouse	0	1.No schooling	2.Rural	1.Sufficient financial support	2.No smoking	2.No drinking	0	1.Never	12	2.Yes	7	0	0	0	5
2008	93	3.90-99	2.Female	2.Living without spouse	0	1.No schooling	1.Urban	2.Insufficient financial support	2.No smoking	2.No drinking	1	2.Sometimes	19	2.Yes	9	2	2	1	5
2008	92	3.90-99	2.Female	2.Living without spouse	0	1.No schooling	1.Urban	2.Insufficient financial support	2.No smoking	2.No drinking	0	1.Never	23	2.Yes	11	2	3	1	6
2008	94	3.90-99	2.Female	2.Living without spouse	0	1.No schooling	1.Urban	1.Sufficient financial support	2.No smoking	2.No drinking	0	1.Never	15	2.Yes	8	1	1	1	4
2008	94	3.90-99	2.Female	2.Living without spouse	0	1.No schooling	1.Urban	2.Insufficient financial support	2.No smoking	2.No drinking	1	2.Sometimes	30	1.No	12	3	6	3	6
2008	93	3.90-99	1.Male	2.Living without spouse	5	2.1-6 year+ schooling	1.Urban	1.Sufficient financial support	1.Smoking	1.Drinking	0	1.Never	26	1.No	10	2	5	3	6
2008	89	2.80-89	1.Male	2.Living without spouse	6	2.1-6 year+ schooling	1.Urban	1.Sufficient financial support	1.Smoking	2.No drinking	0	1.Never	30	1.No	12	3	6	3	6
2008	90	3.90-99	1.Male	2.Living without spouse	4	2.1-6 year+ schooling	1.Urban	1.Sufficient financial support	1.Smoking	1.Drinking	2	3.Almost everyday	28	1.No	11	3	5	3	6
2008	92	3.90-99	1.Male	2.Living without spouse	5	2.1-6 year+ schooling	1.Urban	1.Sufficient financial support	2.No smoking	2.No drinking	0	1.Never	26	1.No	10	3	5	2	6
2008	92	3.90-99	1.Male	2.Living without spouse	5	2.1-6 year+ schooling	2.Rural	2.Insufficient financial support	2.No smoking	2.No drinking	0	1.Never	29	1.No	11	3	6	3	6
2008	95	3.90-99	1.Male	2.Living without spouse	3	2.1-6 year+ schooling	1.Urban	1.Sufficient financial support	2.No smoking	2.No drinking	0	1.Never	30	1.No	12	3	6	3	6
2008	93	3.90-99	2.Female	2.Living without spouse	0	1.No schooling	1.Urban	2.Insufficient financial support	2.No smoking	2.No drinking	0	1.Never	16	2.Yes	7	1	2	1	5
2008	92	3.90-99	2.Female	2.Living without spouse	0	1.No schooling	2.Rural	2.Insufficient financial support	2.No smoking	2.No drinking	0	1.Never	18	2.Yes	9	2	1	1	5
2008	82	2.80-89	1.Male	1.Living with spouse	6	2.1-6 year+ schooling	2.Rural	1.Sufficient financial support	2.No smoking	2.No drinking	0	1.Never	30	1.No	12	3	6	3	6
2008	90	3.90-99	1.Male	1.Living with spouse	4	2.1-6 year+ schooling	2.Rural	2.Insufficient financial support	2.No smoking	1.Drinking	0	1.Never	27	1.No	9	3	6	3	6
2008	91	3.90-99	1.Male	1.Living with spouse	0	1.No schooling	2.Rural	2.Insufficient financial support	1.Smoking	1.Drinking	0	1.Never	30	1.No	12	3	6	3	6
2008	101	4.>=100	2.Female	2.Living without spouse	0	1.No schooling	2.Rural	1.Sufficient financial support	2.No smoking	2.No drinking	0	1.Never	21	2.Yes	12	3	0	0	6
2008	98	3.90-99	1.Male	2.Living without spouse	0	1.No schooling	2.Rural	2.Insufficient financial support	2.No smoking	2.No drinking	0	1.Never	23	2.Yes	10	2	4	1	6
2008	91	3.90-99	2.Female	2.Living without spouse	0	1.No schooling	2.Rural	1.Sufficient financial support	2.No smoking	2.No drinking	0	1.Never	28	1.No	11	3	5	3	6
2008	94	3.90-99	2.Female	2.Living without spouse	0	1.No schooling	2.Rural	1.Sufficient financial support	2.No smoking	2.No drinking	0	1.Never	18	2.Yes	10	1	1	3	3
2008	88	2.80-89	2.Female	2.Living without spouse	0	1.No schooling	2.Rural	2.Insufficient financial support	1.Smoking	2.No drinking	0	1.Never	9	2.Yes	5	0	0	0	4
2008	96	3.90-99	1.Male	2.Living without spouse	6	2.1-6 year+ schooling	2.Rural	1.Sufficient financial support	2.No smoking	2.No drinking	0	1.Never	28	1.No	12	3	6	1	6
2008	90	3.90-99	2.Female	2.Living without spouse	0	1.No schooling	2.Rural	1.Sufficient financial support	1.Smoking	1.Drinking	0	1.Never	23	2.Yes	12	0	6	0	5
2008	96	3.90-99	1.Male	2.Living without spouse	0	1.No schooling	2.Rural	1.Sufficient financial support	2.No smoking	1.Drinking	0	1.Never	23	2.Yes	10	1	5	1	6
2008	98	3.90-99	2.Female	2.Living without spouse	0	1.No schooling	1.Urban	1.Sufficient financial support	2.No smoking	2.No drinking	0	1.Never	22	2.Yes	10	3	5	0	4
2008	96	3.90-99	2.Female	2.Living without spouse	0	1.No schooling	2.Rural	1.Sufficient financial support	2.No smoking	2.No drinking	0	1.Never	17	2.Yes	6	0	5	0	6
2008	95	3.90-99	1.Male	2.Living without spouse	10	3.7 year+ schooling	2.Rural	1.Sufficient financial support	2.No smoking	2.No drinking	0	1.Never	21	2.Yes	9	3	1	3	5
2008	94	3.90-99	1.Male	2.Living without spouse	6	2.1-6 year+ schooling	2.Rural	1.Sufficient financial support	2.No smoking	1.Drinking	1	2.Sometimes	27	1.No	12	3	5	1	6
2008	89	2.80-89	2.Female	2.Living without spouse	0	1.No schooling	2.Rural	1.Sufficient financial support	2.No smoking	2.No drinking	0	1.Never	26	1.No	12	2	6	0	6
2008	92	3.90-99	1.Male	1.Living with spouse	0	1.No schooling	2.Rural	1.Sufficient financial support	2.No smoking	2.No drinking	0	1.Never	28	1.No	11	3	5	3	6
2008	67	1.65-79	2.Female	2.Living without spouse	0	1.No schooling	2.Rural	1.Sufficient financial support	2.No smoking	2.No drinking	0	1.Never	27	1.No	12	3	5	1	6
2008	66	1.65-79	1.Male	1.Living with spouse	5	2.1-6 year+ schooling	2.Rural	2.Insufficient financial support	2.No smoking	1.Drinking	1	2.Sometimes	29	1.No	12	3	6	2	6
2008	66	1.65-79	2.Female	2.Living without spouse	0	1.No schooling	1.Urban	1.Sufficient financial support	2.No smoking	2.No drinking	0	1.Never	26	1.No	12	3	4	1	6
2008	67	1.65-79	2.Female	2.Living without spouse	0	1.No schooling	1.Urban	1.Sufficient financial support	1.Smoking	2.No drinking	1	2.Sometimes	28	1.No	12	3	4	3	6
2008	65	1.65-79	2.Female	1.Living with spouse	0	1.No schooling	2.Rural	2.Insufficient financial support	2.No smoking	2.No drinking	0	1.Never	29	1.No	12	3	6	2	6
2008	93	3.90-99	2.Female	2.Living without spouse	0	1.No schooling	2.Rural	1.Sufficient financial support	2.No smoking	2.No drinking	0	1.Never	18	2.Yes	10	1	2	0	5
2008	66	1.65-79	1.Male	1.Living with spouse	9	3.7 year+ schooling	2.Rural	1.Sufficient financial support	1.Smoking	1.Drinking	0	1.Never	30	1.No	12	3	6	3	6
2008	84	2.80-89	2.Female	2.Living without spouse	0	1.No schooling	2.Rural	1.Sufficient financial support	2.No smoking	2.No drinking	0	1.Never	19	2.Yes	12	3	0	1	3
2008	87	2.80-89	1.Male	1.Living with spouse	2	2.1-6 year+ schooling	1.Urban	1.Sufficient financial support	2.No smoking	2.No drinking	0	1.Never	26	1.No	9	3	5	3	6
2008	94	3.90-99	1.Male	2.Living without spouse	0	1.No schooling	2.Rural	1.Sufficient financial support	2.No smoking	2.No drinking	0	1.Never	20	2.Yes	10	0	1	3	6
2008	102	4.>=100	1.Male	1.Living with spouse	0	1.No schooling	2.Rural	1.Sufficient financial support	1.Smoking	1.Drinking	0	1.Never	21	2.Yes	8	3	3	1	6
2008	65	1.65-79	1.Male	1.Living with spouse	6	2.1-6 year+ schooling	2.Rural	2.Insufficient financial support	2.No smoking	1.Drinking	0	1.Never	30	1.No	12	3	6	3	6
2008	100	4.>=100	2.Female	2.Living without spouse	0	1.No schooling	2.Rural	1.Sufficient financial support	2.No smoking	2.No drinking	0	1.Never	20	2.Yes	10	2	1	2	5
2008	82	2.80-89	2.Female	2.Living without spouse	3	2.1-6 year+ schooling	2.Rural	2.Insufficient financial support	2.No smoking	2.No drinking	2	3.Almost everyday	25	1.No	12	3	3	2	5
2008	90	3.90-99	2.Female	2.Living without spouse	0	1.No schooling	2.Rural	1.Sufficient financial support	2.No smoking	2.No drinking	0	1.Never	21	2.Yes	12	3	0	3	3
2008	65	1.65-79	2.Female	2.Living without spouse	6	2.1-6 year+ schooling	2.Rural	1.Sufficient financial support	1.Smoking	1.Drinking	1	2.Sometimes	29	1.No	12	3	5	3	6
2008	97	3.90-99	2.Female	2.Living without spouse	0	1.No schooling	2.Rural	1.Sufficient financial support	2.No smoking	2.No drinking	0	1.Never	13	2.Yes	8	3	0	0	2
2008	98	3.90-99	2.Female	2.Living without spouse	0	1.No schooling	2.Rural	1.Sufficient financial support	2.No smoking	2.No drinking	0	1.Never	19	2.Yes	11	2	2	1	3
2008	95	3.90-99	2.Female	2.Living without spouse	0	1.No schooling	2.Rural	1.Sufficient financial support	2.No smoking	2.No drinking	0	1.Never	24	1.No	12	3	3	0	6
2008	100	4.>=100	2.Female	2.Living without spouse	0	1.No schooling	2.Rural	1.Sufficient financial support	2.No smoking	2.No drinking	0	1.Never	25	1.No	11	3	5	2	4
2008	100	4.>=100	1.Male	1.Living with spouse	0	1.No schooling	2.Rural	1.Sufficient financial support	1.Smoking	1.Drinking	0	1.Never	29	1.No	12	3	5	3	6
2008	65	1.65-79	2.Female	2.Living without spouse	6	2.1-6 year+ schooling	1.Urban	2.Insufficient financial support	2.No smoking	2.No drinking	0	1.Never	30	1.No	12	3	6	3	6
2008	66	1.65-79	1.Male	1.Living with spouse	9	3.7 year+ schooling	1.Urban	1.Sufficient financial support	1.Smoking	2.No drinking	2	3.Almost everyday	29	1.No	11	3	6	3	6
2008	68	1.65-79	2.Female	1.Living with spouse	0	1.No schooling	2.Rural	1.Sufficient financial support	2.No smoking	2.No drinking	0	1.Never	30	1.No	12	3	6	3	6
2008	82	2.80-89	2.Female	2.Living without spouse	0	1.No schooling	2.Rural	1.Sufficient financial support	2.No smoking	2.No drinking	0	1.Never	22	2.Yes	7	3	4	3	5
2008	104	4.>=100	2.Female	2.Living without spouse	0	1.No schooling	2.Rural	1.Sufficient financial support	2.No smoking	2.No drinking	0	1.Never	18	2.Yes	10	1	2	2	3
2008	100	4.>=100	2.Female	2.Living without spouse	0	1.No schooling	1.Urban	1.Sufficient financial support	1.Smoking	2.No drinking	0	1.Never	9	2.Yes	6	1	1	1	0
2008	96	3.90-99	1.Male	1.Living with spouse	0	1.No schooling	2.Rural	1.Sufficient financial support	2.No smoking	1.Drinking	1	2.Sometimes	30	1.No	12	3	6	3	6
2008	97	3.90-99	1.Male	2.Living without spouse	5	2.1-6 year+ schooling	1.Urban	1.Sufficient financial support	2.No smoking	2.No drinking	0	1.Never	18	2.Yes	10	1	3	1	3
2008	102	4.>=100	2.Female	2.Living without spouse	0	1.No schooling	2.Rural	1.Sufficient financial support	2.No smoking	2.No drinking	0	1.Never	8	2.Yes	3	1	0	1	3
2008	94	3.90-99	2.Female	2.Living without spouse	0	1.No schooling	2.Rural	1.Sufficient financial support	2.No smoking	1.Drinking	0	1.Never	7	2.Yes	4	0	1	0	2
2008	91	3.90-99	2.Female	2.Living without spouse	0	1.No schooling	2.Rural	1.Sufficient financial support	2.No smoking	2.No drinking	0	1.Never	25	1.No	8	3	5	3	6
2008	101	4.>=100	2.Female	2.Living without spouse	0	1.No schooling	2.Rural	1.Sufficient financial support	1.Smoking	2.No drinking	0	1.Never	27	1.No	10	3	5	3	6
2008	101	4.>=100	2.Female	2.Living without spouse	0	1.No schooling	2.Rural	1.Sufficient financial support	2.No smoking	2.No drinking	0	1.Never	15	2.Yes	10	1	1	1	2
2008	101	4.>=100	1.Male	2.Living without spouse	0	1.No schooling	2.Rural	1.Sufficient financial support	2.No smoking	2.No drinking	0	1.Never	10	2.Yes	7	0	0	0	3
2008	104	4.>=100	2.Female	2.Living without spouse	0	1.No schooling	1.Urban	1.Sufficient financial support	2.No smoking	2.No drinking	0	1.Never	27	1.No	11	3	5	2	6
2008	101	4.>=100	2.Female	2.Living without spouse	3	2.1-6 year+ schooling	1.Urban	1.Sufficient financial support	2.No smoking	2.No drinking	0	1.Never	24	1.No	12	1	4	2	5
2008	91	3.90-99	2.Female	1.Living with spouse	0	1.No schooling	2.Rural	1.Sufficient financial support	2.No smoking	2.No drinking	0	1.Never	24	1.No	12	1	3	3	5
2008	101	4.>=100	1.Male	2.Living without spouse	0	1.No schooling	2.Rural	1.Sufficient financial support	2.No smoking	1.Drinking	0	1.Never	23	2.Yes	12	0	2	3	6
2008	91	3.90-99	1.Male	2.Living without spouse	9	3.7 year+ schooling	2.Rural	1.Sufficient financial support	1.Smoking	2.No drinking	0	1.Never	18	2.Yes	8	3	0	3	4
2008	95	3.90-99	2.Female	2.Living without spouse	0	1.No schooling	2.Rural	1.Sufficient financial support	2.No smoking	2.No drinking	1	2.Sometimes	16	2.Yes	10	0	1	0	5
2008	91	3.90-99	1.Male	2.Living without spouse	0	1.No schooling	2.Rural	1.Sufficient financial support	1.Smoking	2.No drinking	0	1.Never	29	1.No	12	3	5	3	6
2008	107	4.>=100	2.Female	2.Living without spouse	0	1.No schooling	2.Rural	1.Sufficient financial support	2.No smoking	2.No drinking	0	1.Never	29	1.No	11	3	6	3	6
2008	91	3.90-99	1.Male	2.Living without spouse	5	2.1-6 year+ schooling	2.Rural	1.Sufficient financial support	2.No smoking	1.Drinking	2	3.Almost everyday	28	1.No	12	2	6	3	5
2008	100	4.>=100	2.Female	2.Living without spouse	0	1.No schooling	2.Rural	2.Insufficient financial support	2.No smoking	2.No drinking	0	1.Never	20	2.Yes	12	1	4	1	2
2008	101	4.>=100	2.Female	2.Living without spouse	0	1.No schooling	2.Rural	2.Insufficient financial support	2.No smoking	2.No drinking	0	1.Never	7	2.Yes	6	0	0	0	1
2008	91	3.90-99	1.Male	2.Living without spouse	0	1.No schooling	2.Rural	1.Sufficient financial support	2.No smoking	1.Drinking	0	1.Never	22	2.Yes	9	3	1	3	6
2008	104	4.>=100	2.Female	2.Living without spouse	0	1.No schooling	2.Rural	1.Sufficient financial support	2.No smoking	2.No drinking	0	1.Never	13	2.Yes	7	0	0	3	3
2008	99	3.90-99	2.Female	2.Living without spouse	0	1.No schooling	2.Rural	1.Sufficient financial support	2.No smoking	1.Drinking	0	1.Never	27	1.No	12	3	5	2	5
2008	91	3.90-99	2.Female	2.Living without spouse	0	1.No schooling	2.Rural	1.Sufficient financial support	2.No smoking	2.No drinking	0	1.Never	29	1.No	12	3	5	3	6
2008	87	2.80-89	1.Male	2.Living without spouse	5	2.1-6 year+ schooling	2.Rural	1.Sufficient financial support	2.No smoking	2.No drinking	0	1.Never	20	2.Yes	9	0	5	0	6
2008	102	4.>=100	1.Male	2.Living without spouse	0	1.No schooling	2.Rural	1.Sufficient financial support	2.No smoking	2.No drinking	0	1.Never	10	2.Yes	3	2	0	2	3
2008	101	4.>=100	2.Female	2.Living without spouse	0	1.No schooling	2.Rural	1.Sufficient financial support	2.No smoking	2.No drinking	0	1.Never	13	2.Yes	7	3	0	0	3
2008	100	4.>=100	2.Female	2.Living without spouse	0	1.No schooling	2.Rural	2.Insufficient financial support	2.No smoking	2.No drinking	0	1.Never	16	2.Yes	10	1	1	0	4
2008	101	4.>=100	1.Male	1.Living with spouse	0	1.No schooling	2.Rural	1.Sufficient financial support	2.No smoking	2.No drinking	0	1.Never	13	2.Yes	5	1	1	3	3
2008	101	4.>=100	2.Female	2.Living without spouse	0	1.No schooling	2.Rural	1.Sufficient financial support	2.No smoking	2.No drinking	0	1.Never	17	2.Yes	12	0	1	0	4
2008	101	4.>=100	1.Male	2.Living without spouse	5	2.1-6 year+ schooling	2.Rural	1.Sufficient financial support	1.Smoking	2.No drinking	0	1.Never	8	2.Yes	5	1	0	0	2
2008	100	4.>=100	2.Female	2.Living without spouse	0	1.No schooling	2.Rural	1.Sufficient financial support	2.No smoking	2.No drinking	0	1.Never	22	2.Yes	12	2	1	1	6
2008	103	4.>=100	2.Female	2.Living without spouse	0	1.No schooling	2.Rural	1.Sufficient financial support	2.No smoking	2.No drinking	0	1.Never	16	2.Yes	12	0	1	0	3
2008	90	3.90-99	2.Female	2.Living without spouse	0	1.No schooling	2.Rural	1.Sufficient financial support	2.No smoking	2.No drinking	0	1.Never	1	2.Yes	1	0	0	0	0
2008	90	3.90-99	2.Female	2.Living without spouse	0	1.No schooling	2.Rural	1.Sufficient financial support	2.No smoking	2.No drinking	0	1.Never	26	1.No	12	3	3	2	6
2008	96	3.90-99	2.Female	2.Living without spouse	0	1.No schooling	2.Rural	1.Sufficient financial support	2.No smoking	2.No drinking	0	1.Never	27	1.No	10	3	5	3	6
2008	102	4.>=100	2.Female	2.Living without spouse	4	2.1-6 year+ schooling	2.Rural	1.Sufficient financial support	2.No smoking	2.No drinking	0	1.Never	13	2.Yes	7	2	0	2	2
2008	100	4.>=100	2.Female	2.Living without spouse	0	1.No schooling	2.Rural	1.Sufficient financial support	2.No smoking	2.No drinking	0	1.Never	13	2.Yes	10	1	0	1	1
2008	100	4.>=100	2.Female	2.Living without spouse	0	1.No schooling	2.Rural	1.Sufficient financial support	1.Smoking	2.No drinking	0	1.Never	14	2.Yes	6	2	0	3	3
2008	103	4.>=100	2.Female	2.Living without spouse	0	1.No schooling	2.Rural	1.Sufficient financial support	2.No smoking	2.No drinking	0	1.Never	10	2.Yes	8	1	0	1	0
2008	104	4.>=100	2.Female	2.Living without spouse	0	1.No schooling	2.Rural	1.Sufficient financial support	2.No smoking	2.No drinking	0	1.Never	7	2.Yes	4	0	0	1	2
2008	101	4.>=100	2.Female	2.Living without spouse	0	1.No schooling	2.Rural	1.Sufficient financial support	2.No smoking	2.No drinking	0	1.Never	9	2.Yes	4	1	0	3	1
2008	98	3.90-99	2.Female	2.Living without spouse	0	1.No schooling	2.Rural	1.Sufficient financial support	2.No smoking	2.No drinking	0	1.Never	29	1.No	12	3	5	3	6
2008	99	3.90-99	1.Male	2.Living without spouse	0	1.No schooling	2.Rural	1.Sufficient financial support	2.No smoking	2.No drinking	0	1.Never	15	2.Yes	10	2	0	3	0
2008	82	2.80-89	1.Male	1.Living with spouse	0	1.No schooling	2.Rural	1.Sufficient financial support	2.No smoking	2.No drinking	0	1.Never	27	1.No	10	3	5	3	6
2008	83	2.80-89	1.Male	2.Living without spouse	5	2.1-6 year+ schooling	2.Rural	2.Insufficient financial support	1.Smoking	2.No drinking	0	1.Never	29	1.No	12	3	5	3	6
2008	90	3.90-99	2.Female	2.Living without spouse	0	1.No schooling	2.Rural	2.Insufficient financial support	2.No smoking	2.No drinking	0	1.Never	29	1.No	12	3	5	3	6
2008	66	1.65-79	1.Male	1.Living with spouse	0	1.No schooling	2.Rural	2.Insufficient financial support	1.Smoking	2.No drinking	0	1.Never	29	1.No	12	3	5	3	6
2008	66	1.65-79	2.Female	2.Living without spouse	5	2.1-6 year+ schooling	2.Rural	1.Sufficient financial support	2.No smoking	2.No drinking	0	1.Never	23	2.Yes	11	3	0	3	6
2008	65	1.65-79	1.Male	1.Living with spouse	14	3.7 year+ schooling	1.Urban	1.Sufficient financial support	2.No smoking	1.Drinking	0	1.Never	27	1.No	9	3	6	3	6
2008	67	1.65-79	2.Female	1.Living with spouse	8	3.7 year+ schooling	2.Rural	1.Sufficient financial support	2.No smoking	2.No drinking	1	2.Sometimes	30	1.No	12	3	6	3	6
2008	106	4.>=100	2.Female	2.Living without spouse	6	2.1-6 year+ schooling	1.Urban	1.Sufficient financial support	2.No smoking	2.No drinking	0	1.Never	16	2.Yes	12	1	0	0	3
2008	91	3.90-99	2.Female	2.Living without spouse	9	3.7 year+ schooling	1.Urban	1.Sufficient financial support	2.No smoking	2.No drinking	0	1.Never	28	1.No	12	3	4	3	6
2008	84	2.80-89	2.Female	2.Living without spouse	0	1.No schooling	2.Rural	1.Sufficient financial support	2.No smoking	2.No drinking	0	1.Never	19	2.Yes	12	0	2	0	5
2008	67	1.65-79	2.Female	1.Living with spouse	0	1.No schooling	2.Rural	1.Sufficient financial support	2.No smoking	2.No drinking	0	1.Never	28	1.No	12	3	5	3	5
2008	67	1.65-79	1.Male	1.Living with spouse	9	3.7 year+ schooling	2.Rural	2.Insufficient financial support	2.No smoking	1.Drinking	0	1.Never	30	1.No	12	3	6	3	6
2008	66	1.65-79	2.Female	2.Living without spouse	0	1.No schooling	2.Rural	1.Sufficient financial support	2.No smoking	2.No drinking	1	2.Sometimes	29	1.No	12	3	5	3	6
2008	67	1.65-79	1.Male	1.Living with spouse	17	3.7 year+ schooling	2.Rural	1.Sufficient financial support	2.No smoking	2.No drinking	1	2.Sometimes	30	1.No	12	3	6	3	6
2008	93	3.90-99	1.Male	1.Living with spouse	5	2.1-6 year+ schooling	2.Rural	1.Sufficient financial support	2.No smoking	2.No drinking	0	1.Never	30	1.No	12	3	6	3	6
2008	92	3.90-99	1.Male	2.Living without spouse	17	3.7 year+ schooling	1.Urban	1.Sufficient financial support	2.No smoking	2.No drinking	0	1.Never	29	1.No	12	3	5	3	6
2008	92	3.90-99	2.Female	2.Living without spouse	0	1.No schooling	2.Rural	1.Sufficient financial support	2.No smoking	2.No drinking	1	2.Sometimes	30	1.No	12	3	6	3	6
2008	94	3.90-99	2.Female	2.Living without spouse	0	1.No schooling	2.Rural	1.Sufficient financial support	2.No smoking	2.No drinking	0	1.Never	23	2.Yes	11	3	5	3	1
2008	93	3.90-99	2.Female	2.Living without spouse	0	1.No schooling	2.Rural	1.Sufficient financial support	1.Smoking	1.Drinking	2	3.Almost everyday	26	1.No	12	3	4	3	4
2008	88	2.80-89	1.Male	2.Living without spouse	8	3.7 year+ schooling	2.Rural	2.Insufficient financial support	1.Smoking	2.No drinking	2	3.Almost everyday	30	1.No	12	3	6	3	6
2008	89	2.80-89	2.Female	2.Living without spouse	0	1.No schooling	2.Rural	1.Sufficient financial support	2.No smoking	2.No drinking	0	1.Never	13	2.Yes	8	1	2	0	2
2008	88	2.80-89	2.Female	2.Living without spouse	0	1.No schooling	2.Rural	1.Sufficient financial support	2.No smoking	2.No drinking	0	1.Never	10	2.Yes	6	1	0	0	3
2008	94	3.90-99	2.Female	2.Living without spouse	0	1.No schooling	2.Rural	1.Sufficient financial support	2.No smoking	2.No drinking	1	2.Sometimes	3	2.Yes	3	0	0	0	0
2008	89	2.80-89	1.Male	1.Living with spouse	3	2.1-6 year+ schooling	2.Rural	1.Sufficient financial support	1.Smoking	2.No drinking	0	1.Never	27	1.No	12	3	5	3	4
2008	88	2.80-89	2.Female	2.Living without spouse	0	1.No schooling	2.Rural	2.Insufficient financial support	2.No smoking	2.No drinking	1	2.Sometimes	26	1.No	12	3	3	2	6
2008	89	2.80-89	2.Female	2.Living without spouse	2	2.1-6 year+ schooling	1.Urban	1.Sufficient financial support	2.No smoking	2.No drinking	1	2.Sometimes	29	1.No	12	3	6	2	6
2008	90	3.90-99	2.Female	2.Living without spouse	0	1.No schooling	2.Rural	1.Sufficient financial support	2.No smoking	2.No drinking	0	1.Never	19	2.Yes	10	2	4	0	3
2008	94	3.90-99	2.Female	2.Living without spouse	0	1.No schooling	2.Rural	1.Sufficient financial support	1.Smoking	1.Drinking	0	1.Never	28	1.No	11	3	5	3	6
2008	89	2.80-89	2.Female	2.Living without spouse	0	1.No schooling	2.Rural	1.Sufficient financial support	2.No smoking	2.No drinking	0	1.Never	26	1.No	12	3	5	2	4
2008	88	2.80-89	1.Male	2.Living without spouse	0	1.No schooling	2.Rural	1.Sufficient financial support	2.No smoking	1.Drinking	0	1.Never	22	2.Yes	12	3	3	0	4
2008	87	2.80-89	2.Female	2.Living without spouse	0	1.No schooling	2.Rural	1.Sufficient financial support	2.No smoking	2.No drinking	0	1.Never	15	2.Yes	7	2	1	0	5
2008	90	3.90-99	2.Female	2.Living without spouse	0	1.No schooling	2.Rural	1.Sufficient financial support	2.No smoking	2.No drinking	0	1.Never	27	1.No	12	3	5	2	5
2008	66	1.65-79	2.Female	1.Living with spouse	9	3.7 year+ schooling	1.Urban	1.Sufficient financial support	2.No smoking	2.No drinking	0	1.Never	30	1.No	12	3	6	3	6
2008	66	1.65-79	1.Male	1.Living with spouse	10	3.7 year+ schooling	1.Urban	1.Sufficient financial support	2.No smoking	2.No drinking	0	1.Never	30	1.No	12	3	6	3	6
2008	67	1.65-79	2.Female	1.Living with spouse	9	3.7 year+ schooling	1.Urban	1.Sufficient financial support	2.No smoking	2.No drinking	0	1.Never	30	1.No	12	3	6	3	6
2008	65	1.65-79	2.Female	1.Living with spouse	5	2.1-6 year+ schooling	1.Urban	2.Insufficient financial support	2.No smoking	2.No drinking	0	1.Never	30	1.No	12	3	6	3	6
2008	67	1.65-79	2.Female	1.Living with spouse	0	1.No schooling	1.Urban	1.Sufficient financial support	2.No smoking	2.No drinking	0	1.Never	30	1.No	12	3	6	3	6
2008	65	1.65-79	2.Female	1.Living with spouse	6	2.1-6 year+ schooling	2.Rural	1.Sufficient financial support	2.No smoking	2.No drinking	2	3.Almost everyday	29	1.No	12	3	5	3	6
2008	66	1.65-79	1.Male	1.Living with spouse	6	2.1-6 year+ schooling	2.Rural	2.Insufficient financial support	2.No smoking	1.Drinking	0	1.Never	30	1.No	12	3	6	3	6
2008	65	1.65-79	1.Male	1.Living with spouse	5	2.1-6 year+ schooling	2.Rural	1.Sufficient financial support	1.Smoking	1.Drinking	0	1.Never	29	1.No	12	3	5	3	6
2008	66	1.65-79	2.Female	1.Living with spouse	0	1.No schooling	2.Rural	1.Sufficient financial support	2.No smoking	2.No drinking	0	1.Never	28	1.No	12	3	5	3	5
2008	66	1.65-79	2.Female	1.Living with spouse	8	3.7 year+ schooling	2.Rural	1.Sufficient financial support	2.No smoking	2.No drinking	2	3.Almost everyday	30	1.No	12	3	6	3	6
2008	65	1.65-79	1.Male	1.Living with spouse	5	2.1-6 year+ schooling	2.Rural	1.Sufficient financial support	1.Smoking	1.Drinking	0	1.Never	30	1.No	12	3	6	3	6
2008	77	1.65-79	1.Male	1.Living with spouse	15	3.7 year+ schooling	1.Urban	1.Sufficient financial support	2.No smoking	2.No drinking	0	1.Never	28	1.No	10	3	6	3	6
2008	67	1.65-79	2.Female	1.Living with spouse	0	1.No schooling	2.Rural	2.Insufficient financial support	2.No smoking	2.No drinking	0	1.Never	29	1.No	12	3	5	3	6
2008	74	1.65-79	1.Male	1.Living with spouse	12	3.7 year+ schooling	1.Urban	1.Sufficient financial support	2.No smoking	2.No drinking	0	1.Never	30	1.No	12	3	6	3	6
2008	67	1.65-79	1.Male	1.Living with spouse	6	2.1-6 year+ schooling	2.Rural	2.Insufficient financial support	1.Smoking	1.Drinking	2	3.Almost everyday	30	1.No	12	3	6	3	6
2008	66	1.65-79	2.Female	2.Living without spouse	0	1.No schooling	2.Rural	2.Insufficient financial support	2.No smoking	2.No drinking	2	3.Almost everyday	29	1.No	12	3	5	3	6
2008	68	1.65-79	1.Male	1.Living with spouse	6	2.1-6 year+ schooling	2.Rural	2.Insufficient financial support	1.Smoking	2.No drinking	2	3.Almost everyday	30	1.No	12	3	6	3	6
2008	88	2.80-89	1.Male	2.Living without spouse	0	1.No schooling	2.Rural	2.Insufficient financial support	1.Smoking	2.No drinking	1	2.Sometimes	29	1.No	12	3	5	3	6
2008	66	1.65-79	1.Male	1.Living with spouse	3	2.1-6 year+ schooling	2.Rural	1.Sufficient financial support	1.Smoking	1.Drinking	0	1.Never	29	1.No	12	3	5	3	6
2008	88	2.80-89	2.Female	2.Living without spouse	0	1.No schooling	2.Rural	1.Sufficient financial support	2.No smoking	2.No drinking	0	1.Never	24	1.No	12	3	2	2	5
2008	89	2.80-89	2.Female	2.Living without spouse	0	1.No schooling	2.Rural	2.Insufficient financial support	2.No smoking	2.No drinking	0	1.Never	29	1.No	12	3	5	3	6
2008	72	1.65-79	2.Female	1.Living with spouse	9	3.7 year+ schooling	1.Urban	1.Sufficient financial support	2.No smoking	2.No drinking	2	3.Almost everyday	29	1.No	12	3	6	2	6
2008	85	2.80-89	2.Female	1.Living with spouse	0	1.No schooling	2.Rural	1.Sufficient financial support	2.No smoking	2.No drinking	0	1.Never	25	1.No	10	0	6	3	6
2008	89	2.80-89	2.Female	2.Living without spouse	0	1.No schooling	2.Rural	1.Sufficient financial support	2.No smoking	2.No drinking	0	1.Never	19	2.Yes	9	0	5	0	5
2008	74	1.65-79	1.Male	1.Living with spouse	6	2.1-6 year+ schooling	1.Urban	1.Sufficient financial support	2.No smoking	1.Drinking	2	3.Almost everyday	29	1.No	12	3	5	3	6
2008	72	1.65-79	1.Male	2.Living without spouse	5	2.1-6 year+ schooling	2.Rural	2.Insufficient financial support	1.Smoking	2.No drinking	2	3.Almost everyday	27	1.No	10	3	5	3	6
2008	74	1.65-79	2.Female	1.Living with spouse	5	2.1-6 year+ schooling	1.Urban	1.Sufficient financial support	2.No smoking	2.No drinking	0	1.Never	27	1.No	12	3	5	1	6
2008	74	1.65-79	2.Female	2.Living without spouse	0	1.No schooling	2.Rural	1.Sufficient financial support	2.No smoking	2.No drinking	0	1.Never	28	1.No	12	2	5	3	6
2008	74	1.65-79	2.Female	2.Living without spouse	3	2.1-6 year+ schooling	2.Rural	1.Sufficient financial support	2.No smoking	2.No drinking	0	1.Never	21	2.Yes	9	3	0	3	6
2008	85	2.80-89	2.Female	2.Living without spouse	0	1.No schooling	2.Rural	1.Sufficient financial support	2.No smoking	1.Drinking	0	1.Never	25	1.No	12	2	4	1	6
2008	82	2.80-89	1.Male	1.Living with spouse	3	2.1-6 year+ schooling	2.Rural	1.Sufficient financial support	1.Smoking	1.Drinking	0	1.Never	29	1.No	12	3	5	3	6
2008	72	1.65-79	2.Female	1.Living with spouse	6	2.1-6 year+ schooling	2.Rural	2.Insufficient financial support	2.No smoking	1.Drinking	0	1.Never	28	1.No	12	3	4	3	6
2008	73	1.65-79	1.Male	2.Living without spouse	2	2.1-6 year+ schooling	2.Rural	1.Sufficient financial support	2.No smoking	2.No drinking	0	1.Never	27	1.No	10	3	5	3	6
2008	78	1.65-79	2.Female	1.Living with spouse	0	1.No schooling	2.Rural	1.Sufficient financial support	2.No smoking	2.No drinking	0	1.Never	18	2.Yes	9	3	0	0	6
2008	90	3.90-99	2.Female	2.Living without spouse	0	1.No schooling	2.Rural	2.Insufficient financial support	2.No smoking	2.No drinking	0	1.Never	23	2.Yes	10	3	3	1	6
2008	79	1.65-79	2.Female	1.Living with spouse	0	1.No schooling	2.Rural	1.Sufficient financial support	2.No smoking	2.No drinking	0	1.Never	25	1.No	12	3	5	0	5
2008	75	1.65-79	2.Female	1.Living with spouse	2	2.1-6 year+ schooling	2.Rural	1.Sufficient financial support	2.No smoking	1.Drinking	0	1.Never	28	1.No	10	3	6	3	6
2008	86	2.80-89	1.Male	2.Living without spouse	8	3.7 year+ schooling	2.Rural	1.Sufficient financial support	2.No smoking	2.No drinking	0	1.Never	30	1.No	12	3	6	3	6
2008	78	1.65-79	2.Female	2.Living without spouse	0	1.No schooling	2.Rural	1.Sufficient financial support	2.No smoking	2.No drinking	1	2.Sometimes	27	1.No	12	3	3	3	6
2008	75	1.65-79	2.Female	2.Living without spouse	0	1.No schooling	2.Rural	1.Sufficient financial support	2.No smoking	2.No drinking	2	3.Almost everyday	29	1.No	12	3	5	3	6
2008	73	1.65-79	2.Female	1.Living with spouse	0	1.No schooling	2.Rural	1.Sufficient financial support	2.No smoking	2.No drinking	0	1.Never	29	1.No	12	3	5	3	6
2008	81	2.80-89	2.Female	1.Living with spouse	2	2.1-6 year+ schooling	2.Rural	1.Sufficient financial support	2.No smoking	2.No drinking	0	1.Never	30	1.No	12	3	6	3	6
2008	73	1.65-79	1.Male	1.Living with spouse	2	2.1-6 year+ schooling	2.Rural	1.Sufficient financial support	2.No smoking	2.No drinking	0	1.Never	30	1.No	12	3	6	3	6
2008	90	3.90-99	2.Female	2.Living without spouse	0	1.No schooling	2.Rural	2.Insufficient financial support	2.No smoking	2.No drinking	0	1.Never	16	2.Yes	8	3	0	2	3
2008	81	2.80-89	2.Female	2.Living without spouse	0	1.No schooling	2.Rural	1.Sufficient financial support	2.No smoking	2.No drinking	0	1.Never	16	2.Yes	8	3	0	0	5
2008	97	3.90-99	2.Female	2.Living without spouse	0	1.No schooling	2.Rural	1.Sufficient financial support	2.No smoking	1.Drinking	0	1.Never	22	2.Yes	11	3	0	3	5
2008	70	1.65-79	1.Male	1.Living with spouse	0	1.No schooling	2.Rural	2.Insufficient financial support	1.Smoking	2.No drinking	0	1.Never	28	1.No	12	3	5	2	6
2008	79	1.65-79	2.Female	2.Living without spouse	0	1.No schooling	2.Rural	2.Insufficient financial support	1.Smoking	2.No drinking	0	1.Never	24	1.No	9	2	5	3	5
2008	85	2.80-89	2.Female	2.Living without spouse	0	1.No schooling	2.Rural	1.Sufficient financial support	2.No smoking	2.No drinking	0	1.Never	30	1.No	12	3	6	3	6
2008	77	1.65-79	1.Male	1.Living with spouse	0	1.No schooling	2.Rural	2.Insufficient financial support	1.Smoking	2.No drinking	1	2.Sometimes	25	1.No	12	2	6	0	5
2008	90	3.90-99	2.Female	2.Living without spouse	4	2.1-6 year+ schooling	2.Rural	1.Sufficient financial support	2.No smoking	2.No drinking	0	1.Never	30	1.No	12	3	6	3	6
2008	85	2.80-89	2.Female	2.Living without spouse	0	1.No schooling	2.Rural	1.Sufficient financial support	1.Smoking	2.No drinking	0	1.Never	25	1.No	11	3	2	3	6
2008	70	1.65-79	1.Male	1.Living with spouse	0	1.No schooling	2.Rural	2.Insufficient financial support	1.Smoking	2.No drinking	2	3.Almost everyday	29	1.No	12	3	6	2	6
2008	72	1.65-79	1.Male	1.Living with spouse	1	2.1-6 year+ schooling	2.Rural	2.Insufficient financial support	2.No smoking	1.Drinking	0	1.Never	24	1.No	12	3	4	1	4
2008	74	1.65-79	1.Male	1.Living with spouse	2	2.1-6 year+ schooling	2.Rural	1.Sufficient financial support	1.Smoking	2.No drinking	0	1.Never	26	1.No	11	2	5	3	5
2008	81	2.80-89	2.Female	2.Living without spouse	0	1.No schooling	1.Urban	1.Sufficient financial support	1.Smoking	2.No drinking	0	1.Never	16	2.Yes	9	1	0	0	6
2008	81	2.80-89	2.Female	2.Living without spouse	0	1.No schooling	2.Rural	2.Insufficient financial support	2.No smoking	2.No drinking	0	1.Never	30	1.No	12	3	6	3	6
2008	84	2.80-89	2.Female	2.Living without spouse	0	1.No schooling	2.Rural	1.Sufficient financial support	2.No smoking	2.No drinking	0	1.Never	3	2.Yes	0	0	0	0	3
2008	84	2.80-89	2.Female	2.Living without spouse	0	1.No schooling	2.Rural	1.Sufficient financial support	2.No smoking	2.No drinking	0	1.Never	28	1.No	11	3	5	3	6
2008	85	2.80-89	2.Female	2.Living without spouse	0	1.No schooling	2.Rural	1.Sufficient financial support	2.No smoking	2.No drinking	0	1.Never	29	1.No	12	3	5	3	6
2008	85	2.80-89	1.Male	1.Living with spouse	6	2.1-6 year+ schooling	2.Rural	1.Sufficient financial support	2.No smoking	1.Drinking	2	3.Almost everyday	28	1.No	12	1	6	3	6
2008	71	1.65-79	2.Female	2.Living without spouse	0	1.No schooling	2.Rural	1.Sufficient financial support	2.No smoking	2.No drinking	2	3.Almost everyday	28	1.No	12	3	6	1	6
2008	72	1.65-79	1.Male	1.Living with spouse	9	3.7 year+ schooling	2.Rural	1.Sufficient financial support	2.No smoking	2.No drinking	0	1.Never	17	2.Yes	11	2	1	0	3
2008	78	1.65-79	1.Male	1.Living with spouse	11	3.7 year+ schooling	2.Rural	1.Sufficient financial support	2.No smoking	2.No drinking	1	2.Sometimes	30	1.No	12	3	6	3	6
2008	78	1.65-79	2.Female	2.Living without spouse	0	1.No schooling	2.Rural	1.Sufficient financial support	2.No smoking	2.No drinking	0	1.Never	26	1.No	12	3	2	3	6
2008	89	2.80-89	2.Female	2.Living without spouse	0	1.No schooling	2.Rural	1.Sufficient financial support	2.No smoking	2.No drinking	0	1.Never	29	1.No	12	3	5	3	6
2008	75	1.65-79	2.Female	2.Living without spouse	0	1.No schooling	2.Rural	1.Sufficient financial support	2.No smoking	2.No drinking	0	1.Never	26	1.No	12	3	3	3	5
2008	97	3.90-99	2.Female	2.Living without spouse	0	1.No schooling	2.Rural	1.Sufficient financial support	2.No smoking	2.No drinking	0	1.Never	27	1.No	10	3	5	3	6
2008	74	1.65-79	1.Male	1.Living with spouse	5	2.1-6 year+ schooling	2.Rural	1.Sufficient financial support	2.No smoking	2.No drinking	1	2.Sometimes	30	1.No	12	3	6	3	6
2008	87	2.80-89	2.Female	2.Living without spouse	0	1.No schooling	2.Rural	2.Insufficient financial support	2.No smoking	1.Drinking	0	1.Never	29	1.No	12	3	5	3	6
2008	81	2.80-89	2.Female	2.Living without spouse	0	1.No schooling	2.Rural	1.Sufficient financial support	2.No smoking	1.Drinking	0	1.Never	29	1.No	12	3	5	3	6
2008	76	1.65-79	2.Female	1.Living with spouse	0	1.No schooling	2.Rural	2.Insufficient financial support	2.No smoking	2.No drinking	0	1.Never	26	1.No	12	3	2	3	6
2008	88	2.80-89	2.Female	1.Living with spouse	0	1.No schooling	2.Rural	1.Sufficient financial support	2.No smoking	2.No drinking	0	1.Never	17	2.Yes	10	0	1	0	6
2008	77	1.65-79	1.Male	2.Living without spouse	6	2.1-6 year+ schooling	2.Rural	1.Sufficient financial support	2.No smoking	1.Drinking	1	2.Sometimes	30	1.No	12	3	6	3	6
2008	73	1.65-79	2.Female	2.Living without spouse	0	1.No schooling	2.Rural	1.Sufficient financial support	2.No smoking	2.No drinking	0	1.Never	29	1.No	12	3	5	3	6
2008	83	2.80-89	2.Female	1.Living with spouse	14	3.7 year+ schooling	2.Rural	1.Sufficient financial support	2.No smoking	1.Drinking	0	1.Never	30	1.No	12	3	6	3	6
2008	80	2.80-89	2.Female	1.Living with spouse	0	1.No schooling	2.Rural	1.Sufficient financial support	2.No smoking	2.No drinking	0	1.Never	16	2.Yes	10	0	2	0	4
2008	80	2.80-89	1.Male	1.Living with spouse	11	3.7 year+ schooling	2.Rural	1.Sufficient financial support	1.Smoking	2.No drinking	0	1.Never	28	1.No	12	3	6	1	6
2008	74	1.65-79	2.Female	1.Living with spouse	0	1.No schooling	2.Rural	1.Sufficient financial support	2.No smoking	2.No drinking	0	1.Never	26	1.No	12	3	2	3	6
2008	91	3.90-99	2.Female	2.Living without spouse	0	1.No schooling	2.Rural	1.Sufficient financial support	2.No smoking	2.No drinking	0	1.Never	29	1.No	12	3	5	3	6
2008	78	1.65-79	2.Female	2.Living without spouse	0	1.No schooling	2.Rural	1.Sufficient financial support	2.No smoking	2.No drinking	0	1.Never	29	1.No	12	3	5	3	6
2008	93	3.90-99	2.Female	2.Living without spouse	0	1.No schooling	2.Rural	1.Sufficient financial support	2.No smoking	2.No drinking	0	1.Never	29	1.No	12	3	5	3	6
2008	82	2.80-89	2.Female	1.Living with spouse	12	3.7 year+ schooling	1.Urban	1.Sufficient financial support	2.No smoking	2.No drinking	0	1.Never	26	1.No	12	3	5	0	6
2008	93	3.90-99	2.Female	2.Living without spouse	0	1.No schooling	2.Rural	1.Sufficient financial support	2.No smoking	2.No drinking	0	1.Never	27	1.No	11	3	5	2	6
2008	77	1.65-79	1.Male	1.Living with spouse	5	2.1-6 year+ schooling	2.Rural	1.Sufficient financial support	2.No smoking	1.Drinking	0	1.Never	30	1.No	12	3	6	3	6
2008	96	3.90-99	2.Female	2.Living without spouse	0	1.No schooling	2.Rural	1.Sufficient financial support	1.Smoking	1.Drinking	0	1.Never	29	1.No	12	3	5	3	6
2008	83	2.80-89	1.Male	1.Living with spouse	4	2.1-6 year+ schooling	2.Rural	1.Sufficient financial support	2.No smoking	2.No drinking	0	1.Never	30	1.No	12	3	6	3	6
2008	76	1.65-79	2.Female	2.Living without spouse	0	1.No schooling	2.Rural	1.Sufficient financial support	2.No smoking	1.Drinking	1	2.Sometimes	19	2.Yes	8	2	3	0	6
2008	74	1.65-79	2.Female	1.Living with spouse	2	2.1-6 year+ schooling	2.Rural	1.Sufficient financial support	2.No smoking	2.No drinking	1	2.Sometimes	26	1.No	9	3	6	2	6
2008	91	3.90-99	1.Male	1.Living with spouse	2	2.1-6 year+ schooling	2.Rural	1.Sufficient financial support	2.No smoking	2.No drinking	0	1.Never	30	1.No	12	3	6	3	6
2008	89	2.80-89	1.Male	1.Living with spouse	0	1.No schooling	2.Rural	2.Insufficient financial support	2.No smoking	2.No drinking	0	1.Never	29	1.No	12	3	5	3	6
2008	79	1.65-79	2.Female	1.Living with spouse	3	2.1-6 year+ schooling	2.Rural	2.Insufficient financial support	2.No smoking	2.No drinking	2	3.Almost everyday	27	1.No	12	3	5	1	6
2008	71	1.65-79	2.Female	1.Living with spouse	0	1.No schooling	2.Rural	1.Sufficient financial support	2.No smoking	2.No drinking	1	2.Sometimes	29	1.No	12	3	6	2	6
2008	89	2.80-89	1.Male	1.Living with spouse	2	2.1-6 year+ schooling	2.Rural	1.Sufficient financial support	1.Smoking	1.Drinking	0	1.Never	29	1.No	12	3	5	3	6
2008	80	2.80-89	1.Male	1.Living with spouse	6	2.1-6 year+ schooling	2.Rural	1.Sufficient financial support	1.Smoking	2.No drinking	1	2.Sometimes	24	1.No	8	3	5	2	6
2008	89	2.80-89	1.Male	2.Living without spouse	8	3.7 year+ schooling	2.Rural	1.Sufficient financial support	1.Smoking	1.Drinking	1	2.Sometimes	30	1.No	12	3	6	3	6
2008	85	2.80-89	2.Female	1.Living with spouse	0	1.No schooling	2.Rural	1.Sufficient financial support	2.No smoking	2.No drinking	1	2.Sometimes	23	2.Yes	10	1	6	0	6
2008	79	1.65-79	1.Male	1.Living with spouse	9	3.7 year+ schooling	2.Rural	1.Sufficient financial support	2.No smoking	2.No drinking	0	1.Never	17	2.Yes	8	1	2	0	6
2008	94	3.90-99	1.Male	2.Living without spouse	5	2.1-6 year+ schooling	2.Rural	1.Sufficient financial support	2.No smoking	1.Drinking	0	1.Never	29	1.No	12	3	5	3	6
2008	78	1.65-79	2.Female	2.Living without spouse	0	1.No schooling	2.Rural	1.Sufficient financial support	2.No smoking	2.No drinking	2	3.Almost everyday	29	1.No	12	3	5	3	6
2008	92	3.90-99	1.Male	1.Living with spouse	3	2.1-6 year+ schooling	2.Rural	1.Sufficient financial support	2.No smoking	1.Drinking	0	1.Never	29	1.No	12	3	5	3	6
2008	85	2.80-89	1.Male	1.Living with spouse	9	3.7 year+ schooling	2.Rural	1.Sufficient financial support	2.No smoking	2.No drinking	0	1.Never	30	1.No	12	3	6	3	6
2008	74	1.65-79	1.Male	1.Living with spouse	6	2.1-6 year+ schooling	2.Rural	1.Sufficient financial support	1.Smoking	1.Drinking	1	2.Sometimes	21	2.Yes	10	1	3	1	6
2008	91	3.90-99	1.Male	2.Living without spouse	7	3.7 year+ schooling	2.Rural	1.Sufficient financial support	2.No smoking	1.Drinking	1	2.Sometimes	23	2.Yes	5	3	6	3	6
2008	73	1.65-79	2.Female	1.Living with spouse	0	1.No schooling	2.Rural	1.Sufficient financial support	2.No smoking	2.No drinking	0	1.Never	18	2.Yes	9	0	4	0	5
2008	84	2.80-89	2.Female	1.Living with spouse	0	1.No schooling	2.Rural	1.Sufficient financial support	2.No smoking	2.No drinking	2	3.Almost everyday	28	1.No	12	3	5	2	6
2008	82	2.80-89	1.Male	2.Living without spouse	2	2.1-6 year+ schooling	2.Rural	1.Sufficient financial support	1.Smoking	2.No drinking	0	1.Never	30	1.No	12	3	6	3	6
2008	72	1.65-79	1.Male	1.Living with spouse	6	2.1-6 year+ schooling	2.Rural	1.Sufficient financial support	1.Smoking	1.Drinking	1	2.Sometimes	29	1.No	12	3	5	3	6
2008	79	1.65-79	2.Female	2.Living without spouse	0	1.No schooling	2.Rural	1.Sufficient financial support	2.No smoking	2.No drinking	0	1.Never	20	2.Yes	11	2	3	0	4
2008	77	1.65-79	2.Female	2.Living without spouse	7	3.7 year+ schooling	2.Rural	1.Sufficient financial support	2.No smoking	2.No drinking	0	1.Never	26	1.No	12	3	6	1	4
2008	72	1.65-79	2.Female	1.Living with spouse	0	1.No schooling	2.Rural	1.Sufficient financial support	2.No smoking	2.No drinking	1	2.Sometimes	29	1.No	12	3	5	3	6
2008	74	1.65-79	1.Male	2.Living without spouse	4	2.1-6 year+ schooling	2.Rural	1.Sufficient financial support	1.Smoking	1.Drinking	2	3.Almost everyday	29	1.No	12	3	6	2	6
2008	83	2.80-89	1.Male	1.Living with spouse	5	2.1-6 year+ schooling	2.Rural	1.Sufficient financial support	1.Smoking	1.Drinking	1	2.Sometimes	28	1.No	12	3	6	1	6
2008	75	1.65-79	1.Male	1.Living with spouse	0	1.No schooling	2.Rural	1.Sufficient financial support	1.Smoking	2.No drinking	1	2.Sometimes	29	1.No	12	3	5	3	6
2008	73	1.65-79	2.Female	1.Living with spouse	4	2.1-6 year+ schooling	2.Rural	1.Sufficient financial support	2.No smoking	2.No drinking	2	3.Almost everyday	29	1.No	12	3	5	3	6
2008	75	1.65-79	1.Male	1.Living with spouse	4	2.1-6 year+ schooling	2.Rural	1.Sufficient financial support	2.No smoking	1.Drinking	1	2.Sometimes	25	1.No	12	2	3	2	6
2008	78	1.65-79	1.Male	1.Living with spouse	3	2.1-6 year+ schooling	2.Rural	1.Sufficient financial support	2.No smoking	1.Drinking	0	1.Never	29	1.No	12	3	5	3	6
2008	72	1.65-79	1.Male	1.Living with spouse	12	3.7 year+ schooling	2.Rural	1.Sufficient financial support	2.No smoking	1.Drinking	1	2.Sometimes	30	1.No	12	3	6	3	6
2008	80	2.80-89	2.Female	1.Living with spouse	0	1.No schooling	2.Rural	1.Sufficient financial support	2.No smoking	2.No drinking	0	1.Never	24	1.No	11	3	1	3	6
2008	74	1.65-79	2.Female	1.Living with spouse	1	2.1-6 year+ schooling	2.Rural	1.Sufficient financial support	2.No smoking	1.Drinking	2	3.Almost everyday	29	1.No	12	3	5	3	6
2008	73	1.65-79	1.Male	1.Living with spouse	6	2.1-6 year+ schooling	2.Rural	2.Insufficient financial support	2.No smoking	2.No drinking	2	3.Almost everyday	27	1.No	12	3	3	3	6
2008	77	1.65-79	1.Male	1.Living with spouse	0	1.No schooling	2.Rural	2.Insufficient financial support	2.No smoking	2.No drinking	2	3.Almost everyday	28	1.No	12	3	5	3	5
2008	75	1.65-79	1.Male	2.Living without spouse	3	2.1-6 year+ schooling	2.Rural	1.Sufficient financial support	1.Smoking	1.Drinking	0	1.Never	29	1.No	12	3	5	3	6
2008	79	1.65-79	1.Male	2.Living without spouse	3	2.1-6 year+ schooling	2.Rural	1.Sufficient financial support	1.Smoking	1.Drinking	0	1.Never	28	1.No	12	3	5	2	6
2008	76	1.65-79	1.Male	1.Living with spouse	8	3.7 year+ schooling	2.Rural	1.Sufficient financial support	2.No smoking	2.No drinking	0	1.Never	29	1.No	12	3	6	2	6
2008	71	1.65-79	2.Female	2.Living without spouse	0	1.No schooling	2.Rural	1.Sufficient financial support	2.No smoking	2.No drinking	1	2.Sometimes	23	2.Yes	12	3	3	0	5
2008	72	1.65-79	2.Female	1.Living with spouse	2	2.1-6 year+ schooling	2.Rural	1.Sufficient financial support	1.Smoking	2.No drinking	0	1.Never	25	1.No	12	3	3	1	6
2008	79	1.65-79	2.Female	2.Living without spouse	6	2.1-6 year+ schooling	2.Rural	1.Sufficient financial support	2.No smoking	2.No drinking	1	2.Sometimes	26	1.No	12	3	5	0	6
2008	72	1.65-79	2.Female	1.Living with spouse	4	2.1-6 year+ schooling	2.Rural	1.Sufficient financial support	2.No smoking	2.No drinking	0	1.Never	30	1.No	12	3	6	3	6
2008	84	2.80-89	1.Male	1.Living with spouse	7	3.7 year+ schooling	1.Urban	1.Sufficient financial support	2.No smoking	2.No drinking	0	1.Never	29	1.No	12	3	5	3	6
2008	85	2.80-89	2.Female	2.Living without spouse	0	1.No schooling	2.Rural	1.Sufficient financial support	2.No smoking	1.Drinking	0	1.Never	19	2.Yes	7	3	3	3	3
2008	77	1.65-79	2.Female	1.Living with spouse	0	1.No schooling	2.Rural	1.Sufficient financial support	2.No smoking	2.No drinking	0	1.Never	29	1.No	12	3	5	3	6
2008	75	1.65-79	2.Female	1.Living with spouse	0	1.No schooling	1.Urban	1.Sufficient financial support	2.No smoking	2.No drinking	1	2.Sometimes	29	1.No	12	3	6	2	6
2008	79	1.65-79	2.Female	2.Living without spouse	0	1.No schooling	2.Rural	1.Sufficient financial support	2.No smoking	2.No drinking	0	1.Never	26	1.No	12	3	6	0	5
2008	85	2.80-89	2.Female	2.Living without spouse	0	1.No schooling	2.Rural	1.Sufficient financial support	1.Smoking	2.No drinking	0	1.Never	24	1.No	10	3	5	0	6
2008	87	2.80-89	2.Female	2.Living without spouse	0	1.No schooling	2.Rural	1.Sufficient financial support	1.Smoking	1.Drinking	0	1.Never	29	1.No	12	3	6	2	6
2008	83	2.80-89	2.Female	2.Living without spouse	0	1.No schooling	2.Rural	1.Sufficient financial support	2.No smoking	2.No drinking	0	1.Never	29	1.No	12	3	5	3	6
2008	71	1.65-79	1.Male	2.Living without spouse	6	2.1-6 year+ schooling	2.Rural	1.Sufficient financial support	1.Smoking	1.Drinking	0	1.Never	25	1.No	11	3	5	1	5
2008	78	1.65-79	2.Female	2.Living without spouse	0	1.No schooling	2.Rural	2.Insufficient financial support	2.No smoking	2.No drinking	0	1.Never	27	1.No	10	3	5	3	6
2008	85	2.80-89	2.Female	2.Living without spouse	0	1.No schooling	2.Rural	1.Sufficient financial support	2.No smoking	2.No drinking	0	1.Never	26	1.No	12	3	3	3	5
2008	72	1.65-79	1.Male	1.Living with spouse	3	2.1-6 year+ schooling	2.Rural	1.Sufficient financial support	2.No smoking	1.Drinking	0	1.Never	23	2.Yes	12	0	2	3	6
2008	79	1.65-79	1.Male	2.Living without spouse	11	3.7 year+ schooling	2.Rural	2.Insufficient financial support	2.No smoking	2.No drinking	0	1.Never	30	1.No	12	3	6	3	6
2008	75	1.65-79	1.Male	2.Living without spouse	3	2.1-6 year+ schooling	2.Rural	1.Sufficient financial support	1.Smoking	2.No drinking	0	1.Never	26	1.No	10	3	5	2	6
2008	83	2.80-89	1.Male	2.Living without spouse	7	3.7 year+ schooling	2.Rural	1.Sufficient financial support	1.Smoking	2.No drinking	1	2.Sometimes	30	1.No	12	3	6	3	6
2008	85	2.80-89	2.Female	2.Living without spouse	0	1.No schooling	2.Rural	1.Sufficient financial support	2.No smoking	2.No drinking	0	1.Never	24	1.No	9	3	5	3	4
2008	87	2.80-89	2.Female	2.Living without spouse	0	1.No schooling	2.Rural	1.Sufficient financial support	1.Smoking	1.Drinking	1	2.Sometimes	15	2.Yes	8	3	0	0	4
2008	75	1.65-79	2.Female	2.Living without spouse	0	1.No schooling	2.Rural	1.Sufficient financial support	2.No smoking	2.No drinking	0	1.Never	30	1.No	12	3	6	3	6
2008	73	1.65-79	2.Female	1.Living with spouse	0	1.No schooling	2.Rural	1.Sufficient financial support	2.No smoking	1.Drinking	0	1.Never	28	1.No	12	3	5	2	6
2008	84	2.80-89	2.Female	2.Living without spouse	0	1.No schooling	2.Rural	1.Sufficient financial support	2.No smoking	2.No drinking	0	1.Never	29	1.No	12	3	5	3	6
2008	72	1.65-79	1.Male	1.Living with spouse	0	1.No schooling	2.Rural	1.Sufficient financial support	1.Smoking	2.No drinking	0	1.Never	26	1.No	9	3	5	3	6
2008	79	1.65-79	2.Female	1.Living with spouse	3	2.1-6 year+ schooling	2.Rural	1.Sufficient financial support	2.No smoking	2.No drinking	0	1.Never	30	1.No	12	3	6	3	6
2008	78	1.65-79	1.Male	2.Living without spouse	3	2.1-6 year+ schooling	2.Rural	1.Sufficient financial support	1.Smoking	1.Drinking	0	1.Never	30	1.No	12	3	6	3	6
2008	70	1.65-79	2.Female	1.Living with spouse	0	1.No schooling	2.Rural	1.Sufficient financial support	2.No smoking	2.No drinking	0	1.Never	30	1.No	12	3	6	3	6
2008	85	2.80-89	1.Male	1.Living with spouse	8	3.7 year+ schooling	2.Rural	1.Sufficient financial support	2.No smoking	1.Drinking	0	1.Never	30	1.No	12	3	6	3	6
2008	82	2.80-89	1.Male	1.Living with spouse	1	2.1-6 year+ schooling	2.Rural	1.Sufficient financial support	2.No smoking	2.No drinking	0	1.Never	30	1.No	12	3	6	3	6
2008	79	1.65-79	1.Male	1.Living with spouse	4	2.1-6 year+ schooling	2.Rural	2.Insufficient financial support	2.No smoking	1.Drinking	1	2.Sometimes	30	1.No	12	3	6	3	6
2008	71	1.65-79	1.Male	1.Living with spouse	1	2.1-6 year+ schooling	2.Rural	1.Sufficient financial support	1.Smoking	2.No drinking	0	1.Never	30	1.No	12	3	6	3	6
2008	91	3.90-99	1.Male	2.Living without spouse	3	2.1-6 year+ schooling	2.Rural	1.Sufficient financial support	2.No smoking	2.No drinking	0	1.Never	11	2.Yes	6	0	0	0	5
2008	86	2.80-89	2.Female	2.Living without spouse	0	1.No schooling	2.Rural	1.Sufficient financial support	2.No smoking	2.No drinking	0	1.Never	29	1.No	12	3	5	3	6
2008	73	1.65-79	1.Male	1.Living with spouse	9	3.7 year+ schooling	1.Urban	1.Sufficient financial support	2.No smoking	1.Drinking	0	1.Never	30	1.No	12	3	6	3	6
2008	74	1.65-79	2.Female	2.Living without spouse	2	2.1-6 year+ schooling	1.Urban	1.Sufficient financial support	2.No smoking	2.No drinking	0	1.Never	30	1.No	12	3	6	3	6
2008	72	1.65-79	1.Male	1.Living with spouse	0	1.No schooling	2.Rural	1.Sufficient financial support	2.No smoking	2.No drinking	0	1.Never	28	1.No	10	3	6	3	6
2008	77	1.65-79	2.Female	1.Living with spouse	0	1.No schooling	2.Rural	1.Sufficient financial support	2.No smoking	2.No drinking	0	1.Never	27	1.No	10	3	5	3	6
2008	75	1.65-79	1.Male	1.Living with spouse	0	1.No schooling	2.Rural	1.Sufficient financial support	2.No smoking	2.No drinking	0	1.Never	23	2.Yes	6	3	5	3	6
2008	83	2.80-89	1.Male	1.Living with spouse	0	1.No schooling	2.Rural	2.Insufficient financial support	2.No smoking	2.No drinking	0	1.Never	20	2.Yes	4	3	4	3	6
2008	80	2.80-89	2.Female	1.Living with spouse	0	1.No schooling	2.Rural	1.Sufficient financial support	1.Smoking	2.No drinking	0	1.Never	24	1.No	7	3	5	3	6
2008	85	2.80-89	2.Female	2.Living without spouse	0	1.No schooling	2.Rural	1.Sufficient financial support	2.No smoking	2.No drinking	0	1.Never	27	1.No	10	3	5	3	6
2008	72	1.65-79	2.Female	1.Living with spouse	3	2.1-6 year+ schooling	2.Rural	1.Sufficient financial support	2.No smoking	2.No drinking	0	1.Never	27	1.No	10	3	5	3	6
2008	75	1.65-79	2.Female	2.Living without spouse	0	1.No schooling	1.Urban	1.Sufficient financial support	1.Smoking	2.No drinking	1	2.Sometimes	27	1.No	11	3	5	2	6
2008	74	1.65-79	1.Male	1.Living with spouse	0	1.No schooling	2.Rural	1.Sufficient financial support	1.Smoking	1.Drinking	0	1.Never	22	2.Yes	5	3	5	3	6
2008	74	1.65-79	1.Male	1.Living with spouse	6	2.1-6 year+ schooling	2.Rural	2.Insufficient financial support	1.Smoking	2.No drinking	0	1.Never	27	1.No	12	2	6	1	6
2008	72	1.65-79	1.Male	1.Living with spouse	9	3.7 year+ schooling	2.Rural	1.Sufficient financial support	2.No smoking	1.Drinking	0	1.Never	30	1.No	12	3	6	3	6
2008	72	1.65-79	2.Female	1.Living with spouse	2	2.1-6 year+ schooling	2.Rural	2.Insufficient financial support	2.No smoking	2.No drinking	0	1.Never	29	1.No	12	3	5	3	6
2008	72	1.65-79	2.Female	2.Living without spouse	0	1.No schooling	2.Rural	2.Insufficient financial support	2.No smoking	2.No drinking	0	1.Never	23	2.Yes	11	3	5	1	3
2008	78	1.65-79	2.Female	1.Living with spouse	0	1.No schooling	2.Rural	2.Insufficient financial support	2.No smoking	1.Drinking	2	3.Almost everyday	19	2.Yes	11	1	2	0	5
2008	82	2.80-89	2.Female	2.Living without spouse	0	1.No schooling	2.Rural	1.Sufficient financial support	2.No smoking	2.No drinking	2	3.Almost everyday	25	1.No	12	3	5	0	5
2008	71	1.65-79	1.Male	1.Living with spouse	12	3.7 year+ schooling	2.Rural	2.Insufficient financial support	2.No smoking	2.No drinking	0	1.Never	30	1.No	12	3	6	3	6
2008	79	1.65-79	1.Male	1.Living with spouse	6	2.1-6 year+ schooling	2.Rural	1.Sufficient financial support	2.No smoking	2.No drinking	2	3.Almost everyday	30	1.No	12	3	6	3	6
2008	80	2.80-89	2.Female	1.Living with spouse	0	1.No schooling	2.Rural	1.Sufficient financial support	2.No smoking	1.Drinking	1	2.Sometimes	28	1.No	12	3	4	3	6
2008	85	2.80-89	1.Male	2.Living without spouse	6	2.1-6 year+ schooling	2.Rural	1.Sufficient financial support	2.No smoking	2.No drinking	2	3.Almost everyday	29	1.No	12	3	6	2	6
2008	85	2.80-89	1.Male	2.Living without spouse	4	2.1-6 year+ schooling	2.Rural	1.Sufficient financial support	2.No smoking	2.No drinking	0	1.Never	19	2.Yes	8	3	3	0	5
2008	80	2.80-89	2.Female	1.Living with spouse	0	1.No schooling	2.Rural	1.Sufficient financial support	1.Smoking	2.No drinking	1	2.Sometimes	27	1.No	10	3	6	2	6
2008	77	1.65-79	2.Female	1.Living with spouse	1	2.1-6 year+ schooling	2.Rural	1.Sufficient financial support	2.No smoking	2.No drinking	0	1.Never	27	1.No	12	3	4	3	5
2008	71	1.65-79	1.Male	1.Living with spouse	15	3.7 year+ schooling	2.Rural	1.Sufficient financial support	2.No smoking	2.No drinking	0	1.Never	21	2.Yes	12	3	2	0	4
2008	78	1.65-79	2.Female	2.Living without spouse	0	1.No schooling	2.Rural	1.Sufficient financial support	2.No smoking	2.No drinking	0	1.Never	25	1.No	12	3	4	1	5
2008	73	1.65-79	1.Male	1.Living with spouse	0	1.No schooling	2.Rural	1.Sufficient financial support	1.Smoking	1.Drinking	0	1.Never	29	1.No	11	3	6	3	6
2008	86	2.80-89	1.Male	2.Living without spouse	0	1.No schooling	2.Rural	1.Sufficient financial support	1.Smoking	1.Drinking	0	1.Never	23	2.Yes	12	3	0	2	6
2008	76	1.65-79	2.Female	2.Living without spouse	0	1.No schooling	2.Rural	1.Sufficient financial support	2.No smoking	2.No drinking	0	1.Never	29	1.No	12	3	6	3	5
2008	85	2.80-89	2.Female	2.Living without spouse	0	1.No schooling	2.Rural	1.Sufficient financial support	2.No smoking	2.No drinking	0	1.Never	23	2.Yes	12	3	3	0	5
2008	86	2.80-89	2.Female	2.Living without spouse	0	1.No schooling	2.Rural	1.Sufficient financial support	2.No smoking	2.No drinking	0	1.Never	23	2.Yes	12	2	2	1	6
2008	80	2.80-89	2.Female	2.Living without spouse	0	1.No schooling	2.Rural	1.Sufficient financial support	2.No smoking	2.No drinking	0	1.Never	25	1.No	12	3	1	3	6
2008	80	2.80-89	2.Female	1.Living with spouse	0	1.No schooling	2.Rural	1.Sufficient financial support	2.No smoking	2.No drinking	0	1.Never	29	1.No	12	3	5	3	6
2008	77	1.65-79	2.Female	2.Living without spouse	0	1.No schooling	2.Rural	1.Sufficient financial support	2.No smoking	2.No drinking	0	1.Never	21	2.Yes	12	3	0	0	6
2008	75	1.65-79	1.Male	1.Living with spouse	0	1.No schooling	2.Rural	1.Sufficient financial support	2.No smoking	1.Drinking	0	1.Never	30	1.No	12	3	6	3	6
2008	75	1.65-79	2.Female	2.Living without spouse	0	1.No schooling	2.Rural	1.Sufficient financial support	2.No smoking	2.No drinking	1	2.Sometimes	25	1.No	12	3	3	2	5
2008	71	1.65-79	2.Female	2.Living without spouse	0	1.No schooling	2.Rural	1.Sufficient financial support	2.No smoking	1.Drinking	0	1.Never	27	1.No	12	3	5	1	6
2008	81	2.80-89	1.Male	1.Living with spouse	4	2.1-6 year+ schooling	2.Rural	1.Sufficient financial support	1.Smoking	2.No drinking	1	2.Sometimes	28	1.No	12	3	5	2	6
2008	75	1.65-79	1.Male	2.Living without spouse	0	1.No schooling	2.Rural	1.Sufficient financial support	1.Smoking	2.No drinking	0	1.Never	28	1.No	12	3	5	2	6
2008	65	1.65-79	1.Male	1.Living with spouse	10	3.7 year+ schooling	2.Rural	1.Sufficient financial support	2.No smoking	2.No drinking	0	1.Never	30	1.No	12	3	6	3	6
2008	82	2.80-89	2.Female	2.Living without spouse	0	1.No schooling	2.Rural	1.Sufficient financial support	2.No smoking	2.No drinking	0	1.Never	29	1.No	12	3	5	3	6
2008	81	2.80-89	2.Female	2.Living without spouse	1	2.1-6 year+ schooling	2.Rural	1.Sufficient financial support	2.No smoking	2.No drinking	0	1.Never	21	2.Yes	12	3	1	0	5
2008	71	1.65-79	1.Male	1.Living with spouse	6	2.1-6 year+ schooling	2.Rural	1.Sufficient financial support	1.Smoking	1.Drinking	0	1.Never	30	1.No	12	3	6	3	6
2008	80	2.80-89	2.Female	1.Living with spouse	0	1.No schooling	2.Rural	1.Sufficient financial support	2.No smoking	2.No drinking	0	1.Never	26	1.No	12	3	4	1	6
2008	72	1.65-79	2.Female	1.Living with spouse	0	1.No schooling	2.Rural	1.Sufficient financial support	2.No smoking	2.No drinking	0	1.Never	29	1.No	12	3	5	3	6
2008	80	2.80-89	2.Female	2.Living without spouse	0	1.No schooling	2.Rural	1.Sufficient financial support	1.Smoking	2.No drinking	2	3.Almost everyday	29	1.No	12	3	5	3	6
2008	81	2.80-89	1.Male	1.Living with spouse	8	3.7 year+ schooling	1.Urban	1.Sufficient financial support	2.No smoking	1.Drinking	2	3.Almost everyday	29	1.No	12	3	5	3	6
2008	76	1.65-79	2.Female	2.Living without spouse	0	1.No schooling	2.Rural	1.Sufficient financial support	2.No smoking	2.No drinking	2	3.Almost everyday	28	1.No	10	3	6	3	6
2008	77	1.65-79	1.Male	1.Living with spouse	3	2.1-6 year+ schooling	2.Rural	1.Sufficient financial support	2.No smoking	2.No drinking	1	2.Sometimes	28	1.No	10	3	6	3	6
2008	73	1.65-79	1.Male	2.Living without spouse	0	1.No schooling	2.Rural	1.Sufficient financial support	1.Smoking	2.No drinking	0	1.Never	29	1.No	12	3	5	3	6
2008	75	1.65-79	1.Male	1.Living with spouse	0	1.No schooling	2.Rural	2.Insufficient financial support	1.Smoking	1.Drinking	1	2.Sometimes	28	1.No	12	3	5	3	5
2008	72	1.65-79	1.Male	2.Living without spouse	0	1.No schooling	2.Rural	2.Insufficient financial support	2.No smoking	2.No drinking	2	3.Almost everyday	27	1.No	12	3	3	3	6
2008	72	1.65-79	2.Female	1.Living with spouse	9	3.7 year+ schooling	2.Rural	1.Sufficient financial support	2.No smoking	2.No drinking	1	2.Sometimes	28	1.No	10	3	6	3	6
2008	92	3.90-99	1.Male	2.Living without spouse	3	2.1-6 year+ schooling	1.Urban	1.Sufficient financial support	2.No smoking	2.No drinking	0	1.Never	28	1.No	12	2	6	3	5
2008	72	1.65-79	2.Female	1.Living with spouse	3	2.1-6 year+ schooling	1.Urban	1.Sufficient financial support	2.No smoking	2.No drinking	0	1.Never	25	1.No	12	3	4	0	6
2008	84	2.80-89	1.Male	2.Living without spouse	0	1.No schooling	2.Rural	1.Sufficient financial support	1.Smoking	1.Drinking	0	1.Never	30	1.No	12	3	6	3	6
2008	87	2.80-89	2.Female	1.Living with spouse	0	1.No schooling	2.Rural	1.Sufficient financial support	2.No smoking	2.No drinking	0	1.Never	27	1.No	10	3	5	3	6
2008	75	1.65-79	1.Male	1.Living with spouse	4	2.1-6 year+ schooling	1.Urban	1.Sufficient financial support	2.No smoking	1.Drinking	0	1.Never	30	1.No	12	3	6	3	6
2008	73	1.65-79	2.Female	2.Living without spouse	0	1.No schooling	2.Rural	2.Insufficient financial support	1.Smoking	2.No drinking	0	1.Never	27	1.No	10	3	5	3	6
2008	74	1.65-79	1.Male	2.Living without spouse	4	2.1-6 year+ schooling	2.Rural	1.Sufficient financial support	1.Smoking	2.No drinking	1	2.Sometimes	27	1.No	10	3	5	3	6
2008	81	2.80-89	2.Female	2.Living without spouse	0	1.No schooling	2.Rural	1.Sufficient financial support	2.No smoking	2.No drinking	0	1.Never	27	1.No	11	3	5	2	6
2008	73	1.65-79	1.Male	2.Living without spouse	12	3.7 year+ schooling	1.Urban	1.Sufficient financial support	1.Smoking	1.Drinking	0	1.Never	28	1.No	12	3	5	2	6
2008	83	2.80-89	1.Male	1.Living with spouse	6	2.1-6 year+ schooling	2.Rural	2.Insufficient financial support	2.No smoking	2.No drinking	0	1.Never	27	1.No	10	3	5	3	6
2008	106	4.>=100	1.Male	2.Living without spouse	3	2.1-6 year+ schooling	2.Rural	1.Sufficient financial support	2.No smoking	2.No drinking	0	1.Never	14	2.Yes	11	0	1	0	2
2008	72	1.65-79	2.Female	1.Living with spouse	6	2.1-6 year+ schooling	2.Rural	1.Sufficient financial support	2.No smoking	2.No drinking	1	2.Sometimes	27	1.No	10	3	5	3	6
2008	78	1.65-79	2.Female	2.Living without spouse	0	1.No schooling	2.Rural	2.Insufficient financial support	2.No smoking	2.No drinking	0	1.Never	20	2.Yes	11	1	3	0	5
2008	86	2.80-89	2.Female	2.Living without spouse	0	1.No schooling	2.Rural	1.Sufficient financial support	2.No smoking	2.No drinking	0	1.Never	24	1.No	11	2	5	0	6
2008	86	2.80-89	1.Male	2.Living without spouse	4	2.1-6 year+ schooling	2.Rural	1.Sufficient financial support	2.No smoking	2.No drinking	0	1.Never	23	2.Yes	12	1	4	2	4
2008	76	1.65-79	2.Female	2.Living without spouse	14	3.7 year+ schooling	2.Rural	1.Sufficient financial support	2.No smoking	1.Drinking	0	1.Never	30	1.No	12	3	6	3	6
2008	78	1.65-79	2.Female	1.Living with spouse	3	2.1-6 year+ schooling	2.Rural	1.Sufficient financial support	2.No smoking	2.No drinking	0	1.Never	27	1.No	12	3	5	3	4
2008	72	1.65-79	2.Female	2.Living without spouse	7	3.7 year+ schooling	2.Rural	1.Sufficient financial support	2.No smoking	2.No drinking	0	1.Never	23	2.Yes	11	3	0	3	6
2008	79	1.65-79	1.Male	1.Living with spouse	12	3.7 year+ schooling	2.Rural	1.Sufficient financial support	2.No smoking	1.Drinking	0	1.Never	27	1.No	9	3	6	3	6
2008	83	2.80-89	2.Female	2.Living without spouse	2	2.1-6 year+ schooling	2.Rural	1.Sufficient financial support	2.No smoking	2.No drinking	0	1.Never	26	1.No	8	3	6	3	6
2008	76	1.65-79	1.Male	1.Living with spouse	0	1.No schooling	2.Rural	1.Sufficient financial support	2.No smoking	1.Drinking	0	1.Never	17	2.Yes	8	3	0	0	6
2008	84	2.80-89	1.Male	1.Living with spouse	8	3.7 year+ schooling	2.Rural	1.Sufficient financial support	2.No smoking	2.No drinking	0	1.Never	30	1.No	12	3	6	3	6
2008	80	2.80-89	1.Male	1.Living with spouse	0	1.No schooling	2.Rural	1.Sufficient financial support	1.Smoking	2.No drinking	0	1.Never	27	1.No	10	3	5	3	6
2008	73	1.65-79	1.Male	1.Living with spouse	3	2.1-6 year+ schooling	2.Rural	1.Sufficient financial support	1.Smoking	1.Drinking	0	1.Never	27	1.No	10	3	5	3	6
2008	83	2.80-89	1.Male	2.Living without spouse	7	3.7 year+ schooling	2.Rural	1.Sufficient financial support	2.No smoking	2.No drinking	1	2.Sometimes	26	1.No	10	3	4	3	6
2008	72	1.65-79	2.Female	1.Living with spouse	0	1.No schooling	2.Rural	1.Sufficient financial support	2.No smoking	1.Drinking	1	2.Sometimes	28	1.No	12	3	5	3	5
2008	79	1.65-79	2.Female	2.Living without spouse	0	1.No schooling	2.Rural	1.Sufficient financial support	2.No smoking	2.No drinking	1	2.Sometimes	29	1.No	12	3	5	3	6
2008	75	1.65-79	2.Female	2.Living without spouse	0	1.No schooling	2.Rural	1.Sufficient financial support	2.No smoking	2.No drinking	0	1.Never	28	1.No	12	3	5	3	5
2008	79	1.65-79	1.Male	1.Living with spouse	4	2.1-6 year+ schooling	2.Rural	2.Insufficient financial support	2.No smoking	1.Drinking	0	1.Never	23	2.Yes	12	1	4	0	6
2008	85	2.80-89	1.Male	1.Living with spouse	0	1.No schooling	2.Rural	1.Sufficient financial support	2.No smoking	1.Drinking	0	1.Never	19	2.Yes	11	1	1	1	5
2008	84	2.80-89	1.Male	1.Living with spouse	0	1.No schooling	2.Rural	1.Sufficient financial support	1.Smoking	1.Drinking	1	2.Sometimes	30	1.No	12	3	6	3	6
2008	71	1.65-79	1.Male	1.Living with spouse	2	2.1-6 year+ schooling	2.Rural	2.Insufficient financial support	2.No smoking	2.No drinking	1	2.Sometimes	27	1.No	12	3	3	3	6
2008	79	1.65-79	2.Female	1.Living with spouse	0	1.No schooling	2.Rural	1.Sufficient financial support	2.No smoking	2.No drinking	0	1.Never	26	1.No	12	3	2	3	6
2008	81	2.80-89	1.Male	2.Living without spouse	4	2.1-6 year+ schooling	2.Rural	1.Sufficient financial support	1.Smoking	2.No drinking	1	2.Sometimes	28	1.No	12	3	5	2	6
2008	74	1.65-79	1.Male	1.Living with spouse	4	2.1-6 year+ schooling	2.Rural	1.Sufficient financial support	1.Smoking	2.No drinking	1	2.Sometimes	30	1.No	12	3	6	3	6
2008	71	1.65-79	1.Male	1.Living with spouse	6	2.1-6 year+ schooling	2.Rural	1.Sufficient financial support	2.No smoking	1.Drinking	0	1.Never	29	1.No	11	3	6	3	6
2008	79	1.65-79	2.Female	1.Living with spouse	0	1.No schooling	2.Rural	1.Sufficient financial support	2.No smoking	2.No drinking	0	1.Never	27	1.No	10	3	5	3	6
2008	81	2.80-89	1.Male	2.Living without spouse	0	1.No schooling	2.Rural	1.Sufficient financial support	2.No smoking	2.No drinking	0	1.Never	29	1.No	12	2	6	3	6
2008	74	1.65-79	2.Female	2.Living without spouse	0	1.No schooling	2.Rural	2.Insufficient financial support	2.No smoking	2.No drinking	0	1.Never	27	1.No	12	3	5	3	4
2008	76	1.65-79	1.Male	1.Living with spouse	2	2.1-6 year+ schooling	2.Rural	1.Sufficient financial support	1.Smoking	1.Drinking	0	1.Never	18	2.Yes	10	0	2	0	6
2008	73	1.65-79	1.Male	2.Living without spouse	3	2.1-6 year+ schooling	2.Rural	2.Insufficient financial support	1.Smoking	2.No drinking	0	1.Never	27	1.No	12	3	3	3	6
2008	74	1.65-79	1.Male	2.Living without spouse	0	1.No schooling	2.Rural	1.Sufficient financial support	1.Smoking	1.Drinking	0	1.Never	25	1.No	8	3	5	3	6
2008	77	1.65-79	2.Female	2.Living without spouse	0	1.No schooling	2.Rural	1.Sufficient financial support	2.No smoking	2.No drinking	0	1.Never	30	1.No	12	3	6	3	6
2008	77	1.65-79	2.Female	2.Living without spouse	0	1.No schooling	2.Rural	1.Sufficient financial support	2.No smoking	2.No drinking	0	1.Never	29	1.No	12	3	5	3	6
2008	84	2.80-89	2.Female	1.Living with spouse	0	1.No schooling	1.Urban	1.Sufficient financial support	2.No smoking	1.Drinking	2	3.Almost everyday	30	1.No	12	3	6	3	6
2008	79	1.65-79	1.Male	1.Living with spouse	6	2.1-6 year+ schooling	1.Urban	1.Sufficient financial support	2.No smoking	1.Drinking	0	1.Never	28	1.No	10	3	6	3	6
2008	88	2.80-89	2.Female	2.Living without spouse	0	1.No schooling	2.Rural	1.Sufficient financial support	2.No smoking	2.No drinking	0	1.Never	25	1.No	11	2	3	3	6
2008	94	3.90-99	2.Female	2.Living without spouse	0	1.No schooling	2.Rural	1.Sufficient financial support	2.No smoking	1.Drinking	0	1.Never	19	2.Yes	10	3	0	0	6
2008	82	2.80-89	2.Female	2.Living without spouse	12	3.7 year+ schooling	1.Urban	1.Sufficient financial support	2.No smoking	2.No drinking	0	1.Never	30	1.No	12	3	6	3	6
2008	74	1.65-79	2.Female	2.Living without spouse	0	1.No schooling	1.Urban	1.Sufficient financial support	1.Smoking	2.No drinking	2	3.Almost everyday	29	1.No	12	3	6	2	6
2008	83	2.80-89	2.Female	1.Living with spouse	0	1.No schooling	1.Urban	1.Sufficient financial support	2.No smoking	2.No drinking	0	1.Never	28	1.No	12	3	5	3	5
2008	88	2.80-89	2.Female	2.Living without spouse	0	1.No schooling	2.Rural	1.Sufficient financial support	2.No smoking	2.No drinking	0	1.Never	24	1.No	11	1	5	2	5
2008	71	1.65-79	1.Male	1.Living with spouse	14	3.7 year+ schooling	2.Rural	1.Sufficient financial support	1.Smoking	2.No drinking	1	2.Sometimes	28	1.No	12	3	6	1	6
2008	77	1.65-79	2.Female	2.Living without spouse	3	2.1-6 year+ schooling	2.Rural	1.Sufficient financial support	2.No smoking	2.No drinking	0	1.Never	25	1.No	12	3	5	0	5
2008	86	2.80-89	2.Female	2.Living without spouse	0	1.No schooling	2.Rural	1.Sufficient financial support	2.No smoking	2.No drinking	0	1.Never	24	1.No	9	3	6	0	6
2008	78	1.65-79	2.Female	1.Living with spouse	0	1.No schooling	2.Rural	1.Sufficient financial support	2.No smoking	2.No drinking	0	1.Never	22	2.Yes	11	2	4	0	5
2008	71	1.65-79	1.Male	1.Living with spouse	2	2.1-6 year+ schooling	2.Rural	1.Sufficient financial support	2.No smoking	2.No drinking	0	1.Never	26	1.No	11	3	5	1	6
2008	71	1.65-79	1.Male	1.Living with spouse	5	2.1-6 year+ schooling	2.Rural	1.Sufficient financial support	1.Smoking	1.Drinking	2	3.Almost everyday	27	1.No	12	3	4	2	6
2008	80	2.80-89	2.Female	2.Living without spouse	0	1.No schooling	2.Rural	1.Sufficient financial support	2.No smoking	2.No drinking	0	1.Never	30	1.No	12	3	6	3	6
2008	71	1.65-79	2.Female	2.Living without spouse	0	1.No schooling	2.Rural	1.Sufficient financial support	2.No smoking	2.No drinking	2	3.Almost everyday	28	1.No	11	3	5	3	6
2008	77	1.65-79	2.Female	2.Living without spouse	0	1.No schooling	2.Rural	1.Sufficient financial support	2.No smoking	2.No drinking	0	1.Never	25	1.No	10	3	4	2	6
2008	86	2.80-89	2.Female	2.Living without spouse	0	1.No schooling	2.Rural	2.Insufficient financial support	1.Smoking	2.No drinking	0	1.Never	24	1.No	12	3	0	3	6
2008	87	2.80-89	2.Female	2.Living without spouse	0	1.No schooling	2.Rural	1.Sufficient financial support	2.No smoking	2.No drinking	0	1.Never	27	1.No	10	3	5	3	6
2008	74	1.65-79	2.Female	2.Living without spouse	0	1.No schooling	2.Rural	2.Insufficient financial support	2.No smoking	2.No drinking	0	1.Never	27	1.No	12	3	5	1	6
2008	77	1.65-79	1.Male	1.Living with spouse	5	2.1-6 year+ schooling	1.Urban	1.Sufficient financial support	2.No smoking	2.No drinking	2	3.Almost everyday	18	2.Yes	7	3	5	0	3
2008	99	3.90-99	1.Male	2.Living without spouse	10	3.7 year+ schooling	2.Rural	2.Insufficient financial support	1.Smoking	2.No drinking	0	1.Never	17	2.Yes	8	3	0	0	6
2008	93	3.90-99	2.Female	2.Living without spouse	0	1.No schooling	2.Rural	1.Sufficient financial support	1.Smoking	2.No drinking	0	1.Never	29	1.No	12	3	6	2	6
2008	92	3.90-99	1.Male	2.Living without spouse	4	2.1-6 year+ schooling	2.Rural	1.Sufficient financial support	1.Smoking	1.Drinking	0	1.Never	24	1.No	10	3	5	0	6
2008	93	3.90-99	1.Male	2.Living without spouse	0	1.No schooling	2.Rural	2.Insufficient financial support	2.No smoking	2.No drinking	0	1.Never	26	1.No	10	3	6	1	6
2008	102	4.>=100	2.Female	2.Living without spouse	0	1.No schooling	2.Rural	1.Sufficient financial support	2.No smoking	2.No drinking	0	1.Never	29	1.No	12	3	5	3	6
2008	96	3.90-99	1.Male	2.Living without spouse	10	3.7 year+ schooling	2.Rural	1.Sufficient financial support	1.Smoking	1.Drinking	0	1.Never	27	1.No	12	3	5	1	6
2008	69	1.65-79	2.Female	2.Living without spouse	0	1.No schooling	2.Rural	1.Sufficient financial support	2.No smoking	2.No drinking	0	1.Never	30	1.No	12	3	6	3	6
2008	102	4.>=100	2.Female	2.Living without spouse	0	1.No schooling	2.Rural	1.Sufficient financial support	2.No smoking	2.No drinking	0	1.Never	1	2.Yes	0	0	0	0	1
2008	93	3.90-99	2.Female	2.Living without spouse	0	1.No schooling	2.Rural	1.Sufficient financial support	2.No smoking	2.No drinking	0	1.Never	19	2.Yes	12	0	1	0	6
2008	88	2.80-89	1.Male	2.Living without spouse	6	2.1-6 year+ schooling	2.Rural	1.Sufficient financial support	2.No smoking	1.Drinking	1	2.Sometimes	22	2.Yes	8	3	6	0	5
2008	90	3.90-99	1.Male	2.Living without spouse	6	2.1-6 year+ schooling	2.Rural	1.Sufficient financial support	1.Smoking	2.No drinking	0	1.Never	29	1.No	12	3	5	3	6
2008	89	2.80-89	2.Female	2.Living without spouse	0	1.No schooling	2.Rural	1.Sufficient financial support	2.No smoking	2.No drinking	0	1.Never	27	1.No	10	3	5	3	6
2008	91	3.90-99	2.Female	2.Living without spouse	0	1.No schooling	2.Rural	1.Sufficient financial support	1.Smoking	2.No drinking	0	1.Never	19	2.Yes	7	2	5	0	5
2008	89	2.80-89	1.Male	2.Living without spouse	3	2.1-6 year+ schooling	2.Rural	1.Sufficient financial support	1.Smoking	1.Drinking	0	1.Never	25	1.No	11	3	5	0	6
2008	91	3.90-99	1.Male	2.Living without spouse	3	2.1-6 year+ schooling	2.Rural	1.Sufficient financial support	2.No smoking	2.No drinking	1	2.Sometimes	29	1.No	12	3	5	3	6
2008	100	4.>=100	1.Male	2.Living without spouse	3	2.1-6 year+ schooling	2.Rural	1.Sufficient financial support	2.No smoking	1.Drinking	2	3.Almost everyday	27	1.No	12	1	5	3	6
2008	97	3.90-99	1.Male	2.Living without spouse	0	1.No schooling	2.Rural	1.Sufficient financial support	2.No smoking	2.No drinking	0	1.Never	19	2.Yes	7	3	0	3	6
2008	90	3.90-99	2.Female	2.Living without spouse	0	1.No schooling	2.Rural	2.Insufficient financial support	2.No smoking	2.No drinking	0	1.Never	22	2.Yes	10	3	1	3	5
2008	75	1.65-79	2.Female	2.Living without spouse	0	1.No schooling	2.Rural	1.Sufficient financial support	2.No smoking	2.No drinking	0	1.Never	29	1.No	12	3	5	3	6
2008	74	1.65-79	1.Male	1.Living with spouse	0	1.No schooling	2.Rural	1.Sufficient financial support	2.No smoking	2.No drinking	0	1.Never	26	1.No	12	3	5	0	6
2008	76	1.65-79	1.Male	1.Living with spouse	0	1.No schooling	2.Rural	1.Sufficient financial support	1.Smoking	1.Drinking	1	2.Sometimes	30	1.No	12	3	6	3	6
2008	69	1.65-79	1.Male	2.Living without spouse	0	1.No schooling	2.Rural	1.Sufficient financial support	2.No smoking	2.No drinking	0	1.Never	27	1.No	10	3	5	3	6
2008	68	1.65-79	2.Female	1.Living with spouse	0	1.No schooling	2.Rural	1.Sufficient financial support	2.No smoking	2.No drinking	0	1.Never	29	1.No	12	3	5	3	6
2008	80	2.80-89	1.Male	1.Living with spouse	0	1.No schooling	2.Rural	1.Sufficient financial support	2.No smoking	2.No drinking	0	1.Never	30	1.No	12	3	6	3	6
2008	92	3.90-99	1.Male	2.Living without spouse	0	1.No schooling	2.Rural	1.Sufficient financial support	1.Smoking	2.No drinking	0	1.Never	20	2.Yes	11	1	2	1	5
2008	81	2.80-89	2.Female	2.Living without spouse	2	2.1-6 year+ schooling	2.Rural	1.Sufficient financial support	2.No smoking	2.No drinking	0	1.Never	27	1.No	10	3	5	3	6
2008	82	2.80-89	2.Female	2.Living without spouse	3	2.1-6 year+ schooling	2.Rural	1.Sufficient financial support	2.No smoking	2.No drinking	0	1.Never	24	1.No	7	3	5	3	6
2008	78	1.65-79	2.Female	1.Living with spouse	3	2.1-6 year+ schooling	2.Rural	1.Sufficient financial support	2.No smoking	2.No drinking	1	2.Sometimes	28	1.No	12	1	6	3	6
2008	77	1.65-79	2.Female	2.Living without spouse	0	1.No schooling	2.Rural	1.Sufficient financial support	2.No smoking	2.No drinking	2	3.Almost everyday	29	1.No	12	3	5	3	6
2008	71	1.65-79	1.Male	1.Living with spouse	6	2.1-6 year+ schooling	2.Rural	1.Sufficient financial support	1.Smoking	2.No drinking	0	1.Never	28	1.No	10	3	6	3	6
2008	74	1.65-79	1.Male	1.Living with spouse	0	1.No schooling	2.Rural	1.Sufficient financial support	2.No smoking	2.No drinking	1	2.Sometimes	26	1.No	10	3	5	3	5
2008	72	1.65-79	2.Female	1.Living with spouse	0	1.No schooling	2.Rural	1.Sufficient financial support	2.No smoking	2.No drinking	0	1.Never	28	1.No	11	3	5	3	6
2008	77	1.65-79	2.Female	1.Living with spouse	0	1.No schooling	2.Rural	1.Sufficient financial support	2.No smoking	2.No drinking	0	1.Never	29	1.No	12	3	5	3	6
2008	70	1.65-79	1.Male	1.Living with spouse	7	3.7 year+ schooling	2.Rural	1.Sufficient financial support	1.Smoking	1.Drinking	0	1.Never	26	1.No	9	3	5	3	6
2008	81	2.80-89	1.Male	1.Living with spouse	3	2.1-6 year+ schooling	1.Urban	1.Sufficient financial support	1.Smoking	2.No drinking	1	2.Sometimes	22	2.Yes	12	0	5	0	5
2008	96	3.90-99	2.Female	2.Living without spouse	0	1.No schooling	2.Rural	1.Sufficient financial support	1.Smoking	2.No drinking	0	1.Never	20	2.Yes	10	2	3	1	4
2008	89	2.80-89	2.Female	1.Living with spouse	0	1.No schooling	2.Rural	1.Sufficient financial support	2.No smoking	2.No drinking	0	1.Never	30	1.No	12	3	6	3	6
2008	79	1.65-79	2.Female	2.Living without spouse	0	1.No schooling	2.Rural	1.Sufficient financial support	2.No smoking	2.No drinking	0	1.Never	22	2.Yes	9	3	1	3	6
2008	72	1.65-79	2.Female	1.Living with spouse	0	1.No schooling	2.Rural	1.Sufficient financial support	2.No smoking	2.No drinking	0	1.Never	29	1.No	12	3	5	3	6
2008	93	3.90-99	2.Female	2.Living without spouse	0	1.No schooling	2.Rural	1.Sufficient financial support	2.No smoking	1.Drinking	0	1.Never	28	1.No	11	3	5	3	6
2008	87	2.80-89	1.Male	1.Living with spouse	5	2.1-6 year+ schooling	1.Urban	1.Sufficient financial support	2.No smoking	1.Drinking	0	1.Never	27	1.No	12	3	5	1	6
2008	81	2.80-89	1.Male	1.Living with spouse	0	1.No schooling	2.Rural	1.Sufficient financial support	2.No smoking	2.No drinking	0	1.Never	28	1.No	12	3	6	1	6
2008	76	1.65-79	1.Male	1.Living with spouse	6	2.1-6 year+ schooling	2.Rural	1.Sufficient financial support	1.Smoking	2.No drinking	2	3.Almost everyday	25	1.No	11	3	6	0	5
2008	76	1.65-79	1.Male	1.Living with spouse	5	2.1-6 year+ schooling	2.Rural	2.Insufficient financial support	1.Smoking	1.Drinking	0	1.Never	30	1.No	12	3	6	3	6
2008	79	1.65-79	1.Male	1.Living with spouse	0	1.No schooling	2.Rural	1.Sufficient financial support	2.No smoking	2.No drinking	0	1.Never	26	1.No	12	3	5	0	6
2008	70	1.65-79	1.Male	1.Living with spouse	7	3.7 year+ schooling	2.Rural	1.Sufficient financial support	2.No smoking	1.Drinking	1	2.Sometimes	30	1.No	12	3	6	3	6
2008	75	1.65-79	1.Male	1.Living with spouse	7	3.7 year+ schooling	2.Rural	1.Sufficient financial support	1.Smoking	2.No drinking	0	1.Never	28	1.No	12	3	5	2	6
2008	72	1.65-79	2.Female	1.Living with spouse	9	3.7 year+ schooling	2.Rural	1.Sufficient financial support	2.No smoking	2.No drinking	1	2.Sometimes	30	1.No	12	3	6	3	6
2008	74	1.65-79	2.Female	1.Living with spouse	4	2.1-6 year+ schooling	2.Rural	1.Sufficient financial support	2.No smoking	2.No drinking	1	2.Sometimes	27	1.No	10	3	5	3	6
2008	75	1.65-79	2.Female	2.Living without spouse	5	2.1-6 year+ schooling	2.Rural	1.Sufficient financial support	2.No smoking	2.No drinking	1	2.Sometimes	27	1.No	12	3	6	0	6
2008	73	1.65-79	1.Male	1.Living with spouse	4	2.1-6 year+ schooling	2.Rural	1.Sufficient financial support	2.No smoking	2.No drinking	0	1.Never	30	1.No	12	3	6	3	6
2008	83	2.80-89	1.Male	1.Living with spouse	0	1.No schooling	2.Rural	1.Sufficient financial support	2.No smoking	2.No drinking	0	1.Never	27	1.No	12	3	4	2	6
2008	76	1.65-79	1.Male	1.Living with spouse	5	2.1-6 year+ schooling	1.Urban	1.Sufficient financial support	2.No smoking	2.No drinking	0	1.Never	26	1.No	11	3	6	0	6
2008	88	2.80-89	1.Male	1.Living with spouse	2	2.1-6 year+ schooling	2.Rural	1.Sufficient financial support	2.No smoking	1.Drinking	0	1.Never	24	1.No	12	1	5	0	6
2008	90	3.90-99	1.Male	1.Living with spouse	6	2.1-6 year+ schooling	2.Rural	1.Sufficient financial support	2.No smoking	2.No drinking	0	1.Never	28	1.No	10	3	6	3	6
2008	78	1.65-79	2.Female	2.Living without spouse	4	2.1-6 year+ schooling	2.Rural	1.Sufficient financial support	1.Smoking	2.No drinking	0	1.Never	23	2.Yes	11	1	4	1	6
2008	80	2.80-89	1.Male	1.Living with spouse	10	3.7 year+ schooling	2.Rural	1.Sufficient financial support	2.No smoking	2.No drinking	0	1.Never	30	1.No	12	3	6	3	6
2008	75	1.65-79	2.Female	1.Living with spouse	0	1.No schooling	2.Rural	1.Sufficient financial support	2.No smoking	2.No drinking	0	1.Never	20	2.Yes	8	3	0	3	6
2008	68	1.65-79	2.Female	2.Living without spouse	0	1.No schooling	1.Urban	1.Sufficient financial support	2.No smoking	2.No drinking	0	1.Never	28	1.No	12	3	5	2	6
2008	77	1.65-79	2.Female	2.Living without spouse	0	1.No schooling	1.Urban	1.Sufficient financial support	2.No smoking	2.No drinking	0	1.Never	27	1.No	12	3	6	1	5
2008	70	1.65-79	2.Female	1.Living with spouse	9	3.7 year+ schooling	2.Rural	1.Sufficient financial support	2.No smoking	2.No drinking	0	1.Never	30	1.No	12	3	6	3	6
2008	69	1.65-79	2.Female	2.Living without spouse	0	1.No schooling	2.Rural	1.Sufficient financial support	2.No smoking	2.No drinking	0	1.Never	26	1.No	9	3	5	3	6
2008	94	3.90-99	2.Female	2.Living without spouse	0	1.No schooling	2.Rural	1.Sufficient financial support	2.No smoking	2.No drinking	0	1.Never	27	1.No	10	3	5	3	6
2008	92	3.90-99	2.Female	2.Living without spouse	0	1.No schooling	1.Urban	1.Sufficient financial support	2.No smoking	1.Drinking	0	1.Never	29	1.No	12	3	5	3	6
2008	81	2.80-89	2.Female	2.Living without spouse	0	1.No schooling	2.Rural	1.Sufficient financial support	2.No smoking	2.No drinking	0	1.Never	28	1.No	12	3	5	2	6
2008	83	2.80-89	2.Female	1.Living with spouse	0	1.No schooling	2.Rural	1.Sufficient financial support	2.No smoking	2.No drinking	0	1.Never	29	1.No	11	3	6	3	6
2008	97	3.90-99	1.Male	2.Living without spouse	8	3.7 year+ schooling	1.Urban	1.Sufficient financial support	2.No smoking	2.No drinking	0	1.Never	22	2.Yes	8	3	5	3	3
2008	94	3.90-99	2.Female	2.Living without spouse	0	1.No schooling	1.Urban	1.Sufficient financial support	2.No smoking	2.No drinking	0	1.Never	30	1.No	12	3	6	3	6
2008	69	1.65-79	1.Male	1.Living with spouse	6	2.1-6 year+ schooling	2.Rural	2.Insufficient financial support	1.Smoking	1.Drinking	0	1.Never	30	1.No	12	3	6	3	6
2008	94	3.90-99	2.Female	2.Living without spouse	0	1.No schooling	2.Rural	1.Sufficient financial support	1.Smoking	2.No drinking	0	1.Never	19	2.Yes	10	3	0	0	6
2008	69	1.65-79	1.Male	2.Living without spouse	0	1.No schooling	2.Rural	1.Sufficient financial support	1.Smoking	1.Drinking	0	1.Never	25	1.No	8	3	5	3	6
2008	72	1.65-79	1.Male	1.Living with spouse	15	3.7 year+ schooling	1.Urban	1.Sufficient financial support	2.No smoking	2.No drinking	0	1.Never	30	1.No	12	3	6	3	6
2008	78	1.65-79	2.Female	2.Living without spouse	0	1.No schooling	2.Rural	1.Sufficient financial support	2.No smoking	2.No drinking	0	1.Never	29	1.No	12	3	5	3	6
2008	79	1.65-79	2.Female	2.Living without spouse	0	1.No schooling	2.Rural	1.Sufficient financial support	2.No smoking	2.No drinking	0	1.Never	26	1.No	12	2	3	3	6
2008	67	1.65-79	2.Female	1.Living with spouse	0	1.No schooling	2.Rural	1.Sufficient financial support	2.No smoking	2.No drinking	0	1.Never	28	1.No	10	3	6	3	6
2008	70	1.65-79	2.Female	2.Living without spouse	0	1.No schooling	2.Rural	1.Sufficient financial support	2.No smoking	2.No drinking	0	1.Never	27	1.No	10	3	5	3	6
2008	68	1.65-79	2.Female	1.Living with spouse	0	1.No schooling	2.Rural	1.Sufficient financial support	2.No smoking	2.No drinking	0	1.Never	23	2.Yes	6	3	5	3	6
2008	70	1.65-79	2.Female	2.Living without spouse	0	1.No schooling	2.Rural	1.Sufficient financial support	1.Smoking	1.Drinking	1	2.Sometimes	30	1.No	12	3	6	3	6
2008	74	1.65-79	2.Female	2.Living without spouse	0	1.No schooling	1.Urban	1.Sufficient financial support	2.No smoking	2.No drinking	0	1.Never	16	2.Yes	10	2	0	0	4
2008	93	3.90-99	1.Male	2.Living without spouse	5	2.1-6 year+ schooling	2.Rural	1.Sufficient financial support	2.No smoking	2.No drinking	0	1.Never	29	1.No	12	3	5	3	6
2008	77	1.65-79	1.Male	2.Living without spouse	12	3.7 year+ schooling	1.Urban	1.Sufficient financial support	2.No smoking	2.No drinking	1	2.Sometimes	29	1.No	11	3	6	3	6
2008	73	1.65-79	1.Male	1.Living with spouse	0	1.No schooling	2.Rural	1.Sufficient financial support	1.Smoking	2.No drinking	0	1.Never	27	1.No	12	3	6	0	6
2008	92	3.90-99	2.Female	2.Living without spouse	0	1.No schooling	2.Rural	1.Sufficient financial support	1.Smoking	1.Drinking	2	3.Almost everyday	20	2.Yes	9	1	2	3	5
2008	81	2.80-89	2.Female	2.Living without spouse	0	1.No schooling	2.Rural	1.Sufficient financial support	2.No smoking	2.No drinking	0	1.Never	27	1.No	10	3	5	3	6
2008	68	1.65-79	1.Male	1.Living with spouse	0	1.No schooling	2.Rural	1.Sufficient financial support	1.Smoking	1.Drinking	0	1.Never	27	1.No	11	3	4	3	6
2008	71	1.65-79	2.Female	1.Living with spouse	0	1.No schooling	2.Rural	2.Insufficient financial support	2.No smoking	2.No drinking	0	1.Never	29	1.No	12	3	6	2	6
2008	88	2.80-89	2.Female	1.Living with spouse	0	1.No schooling	2.Rural	2.Insufficient financial support	2.No smoking	2.No drinking	2	3.Almost everyday	23	2.Yes	12	3	1	1	6
2008	76	1.65-79	1.Male	1.Living with spouse	0	1.No schooling	2.Rural	1.Sufficient financial support	2.No smoking	2.No drinking	0	1.Never	27	1.No	10	3	5	3	6
2008	78	1.65-79	1.Male	1.Living with spouse	2	2.1-6 year+ schooling	2.Rural	1.Sufficient financial support	2.No smoking	1.Drinking	0	1.Never	28	1.No	11	3	5	3	6
2008	83	2.80-89	1.Male	1.Living with spouse	3	2.1-6 year+ schooling	2.Rural	1.Sufficient financial support	2.No smoking	1.Drinking	0	1.Never	7	2.Yes	7	0	0	0	0
2008	68	1.65-79	2.Female	1.Living with spouse	6	2.1-6 year+ schooling	1.Urban	1.Sufficient financial support	2.No smoking	2.No drinking	0	1.Never	29	1.No	12	3	5	3	6
2008	88	2.80-89	2.Female	2.Living without spouse	0	1.No schooling	1.Urban	1.Sufficient financial support	1.Smoking	2.No drinking	0	1.Never	29	1.No	12	3	5	3	6
2008	89	2.80-89	2.Female	2.Living without spouse	0	1.No schooling	1.Urban	1.Sufficient financial support	2.No smoking	2.No drinking	0	1.Never	29	1.No	12	3	5	3	6
2008	72	1.65-79	1.Male	1.Living with spouse	5	2.1-6 year+ schooling	2.Rural	2.Insufficient financial support	1.Smoking	2.No drinking	0	1.Never	29	1.No	12	3	5	3	6
2008	70	1.65-79	2.Female	1.Living with spouse	4	2.1-6 year+ schooling	1.Urban	1.Sufficient financial support	2.No smoking	2.No drinking	0	1.Never	29	1.No	11	3	6	3	6
2008	69	1.65-79	2.Female	1.Living with spouse	0	1.No schooling	2.Rural	1.Sufficient financial support	2.No smoking	2.No drinking	0	1.Never	28	1.No	11	3	5	3	6
2008	104	4.>=100	2.Female	2.Living without spouse	2	2.1-6 year+ schooling	2.Rural	1.Sufficient financial support	2.No smoking	2.No drinking	0	1.Never	26	1.No	12	3	2	3	6
2008	70	1.65-79	2.Female	2.Living without spouse	2	2.1-6 year+ schooling	2.Rural	1.Sufficient financial support	2.No smoking	2.No drinking	0	1.Never	27	1.No	12	3	5	1	6
2008	68	1.65-79	1.Male	1.Living with spouse	3	2.1-6 year+ schooling	2.Rural	1.Sufficient financial support	1.Smoking	1.Drinking	1	2.Sometimes	28	1.No	12	3	6	1	6
2008	68	1.65-79	2.Female	1.Living with spouse	0	1.No schooling	2.Rural	1.Sufficient financial support	2.No smoking	2.No drinking	2	3.Almost everyday	28	1.No	12	3	6	1	6
2008	107	4.>=100	2.Female	2.Living without spouse	0	1.No schooling	2.Rural	1.Sufficient financial support	2.No smoking	2.No drinking	0	1.Never	22	2.Yes	9	1	6	0	6
2008	106	4.>=100	2.Female	2.Living without spouse	0	1.No schooling	2.Rural	2.Insufficient financial support	2.No smoking	2.No drinking	1	2.Sometimes	23	2.Yes	10	3	4	1	5
2008	70	1.65-79	2.Female	1.Living with spouse	0	1.No schooling	1.Urban	1.Sufficient financial support	2.No smoking	1.Drinking	1	2.Sometimes	28	1.No	11	3	6	3	5
2008	68	1.65-79	1.Male	1.Living with spouse	8	3.7 year+ schooling	2.Rural	1.Sufficient financial support	2.No smoking	2.No drinking	0	1.Never	30	1.No	12	3	6	3	6
2008	71	1.65-79	2.Female	2.Living without spouse	2	2.1-6 year+ schooling	2.Rural	1.Sufficient financial support	2.No smoking	2.No drinking	1	2.Sometimes	27	1.No	12	3	3	3	6
2008	68	1.65-79	1.Male	1.Living with spouse	0	1.No schooling	2.Rural	2.Insufficient financial support	1.Smoking	1.Drinking	0	1.Never	25	1.No	12	2	3	2	6
2008	71	1.65-79	2.Female	1.Living with spouse	0	1.No schooling	2.Rural	1.Sufficient financial support	2.No smoking	2.No drinking	0	1.Never	24	1.No	12	3	2	1	6
2008	70	1.65-79	2.Female	2.Living without spouse	0	1.No schooling	2.Rural	1.Sufficient financial support	2.No smoking	2.No drinking	1	2.Sometimes	27	1.No	12	3	5	2	5
2008	102	4.>=100	2.Female	2.Living without spouse	0	1.No schooling	2.Rural	2.Insufficient financial support	2.No smoking	2.No drinking	2	3.Almost everyday	29	1.No	12	3	5	3	6
2008	104	4.>=100	2.Female	2.Living without spouse	0	1.No schooling	2.Rural	1.Sufficient financial support	1.Smoking	1.Drinking	0	1.Never	17	2.Yes	10	3	1	0	3
2008	69	1.65-79	1.Male	1.Living with spouse	13	3.7 year+ schooling	1.Urban	1.Sufficient financial support	2.No smoking	2.No drinking	0	1.Never	29	1.No	12	3	5	3	6
2008	70	1.65-79	1.Male	1.Living with spouse	12	3.7 year+ schooling	2.Rural	1.Sufficient financial support	1.Smoking	1.Drinking	0	1.Never	27	1.No	12	3	5	1	6
2008	69	1.65-79	1.Male	1.Living with spouse	13	3.7 year+ schooling	1.Urban	1.Sufficient financial support	1.Smoking	2.No drinking	0	1.Never	29	1.No	11	3	6	3	6
2008	90	3.90-99	2.Female	2.Living without spouse	0	1.No schooling	2.Rural	1.Sufficient financial support	2.No smoking	1.Drinking	0	1.Never	21	2.Yes	10	3	1	3	4
2008	88	2.80-89	2.Female	2.Living without spouse	0	1.No schooling	2.Rural	2.Insufficient financial support	2.No smoking	2.No drinking	1	2.Sometimes	21	2.Yes	11	1	4	2	3
2008	71	1.65-79	2.Female	1.Living with spouse	9	3.7 year+ schooling	2.Rural	1.Sufficient financial support	2.No smoking	2.No drinking	2	3.Almost everyday	29	1.No	12	3	6	3	5
2008	68	1.65-79	2.Female	1.Living with spouse	0	1.No schooling	2.Rural	1.Sufficient financial support	2.No smoking	2.No drinking	0	1.Never	29	1.No	12	3	5	3	6
2008	70	1.65-79	2.Female	2.Living without spouse	0	1.No schooling	2.Rural	1.Sufficient financial support	2.No smoking	2.No drinking	0	1.Never	29	1.No	12	3	5	3	6
2008	69	1.65-79	2.Female	1.Living with spouse	5	2.1-6 year+ schooling	2.Rural	1.Sufficient financial support	2.No smoking	2.No drinking	0	1.Never	27	1.No	11	3	5	2	6
2008	105	4.>=100	2.Female	2.Living without spouse	0	1.No schooling	2.Rural	1.Sufficient financial support	2.No smoking	2.No drinking	0	1.Never	7	2.Yes	7	0	0	0	0
2008	69	1.65-79	2.Female	1.Living with spouse	0	1.No schooling	2.Rural	2.Insufficient financial support	2.No smoking	2.No drinking	0	1.Never	22	2.Yes	5	3	6	2	6
2008	71	1.65-79	2.Female	1.Living with spouse	0	1.No schooling	2.Rural	2.Insufficient financial support	2.No smoking	2.No drinking	0	1.Never	29	1.No	12	3	5	3	6
2008	71	1.65-79	1.Male	1.Living with spouse	10	3.7 year+ schooling	2.Rural	1.Sufficient financial support	1.Smoking	2.No drinking	2	3.Almost everyday	28	1.No	12	1	6	3	6
2008	69	1.65-79	1.Male	2.Living without spouse	4	2.1-6 year+ schooling	2.Rural	2.Insufficient financial support	1.Smoking	1.Drinking	0	1.Never	29	1.No	12	3	5	3	6
2008	70	1.65-79	1.Male	1.Living with spouse	6	2.1-6 year+ schooling	2.Rural	2.Insufficient financial support	2.No smoking	1.Drinking	0	1.Never	30	1.No	12	3	6	3	6
2008	68	1.65-79	1.Male	2.Living without spouse	8	3.7 year+ schooling	2.Rural	1.Sufficient financial support	1.Smoking	1.Drinking	1	2.Sometimes	29	1.No	12	3	5	3	6
2008	68	1.65-79	2.Female	2.Living without spouse	0	1.No schooling	2.Rural	1.Sufficient financial support	2.No smoking	2.No drinking	0	1.Never	27	1.No	12	3	3	3	6
2008	68	1.65-79	1.Male	1.Living with spouse	12	3.7 year+ schooling	1.Urban	1.Sufficient financial support	1.Smoking	2.No drinking	0	1.Never	29	1.No	12	3	6	2	6
2008	69	1.65-79	1.Male	1.Living with spouse	13	3.7 year+ schooling	2.Rural	1.Sufficient financial support	2.No smoking	2.No drinking	0	1.Never	30	1.No	12	3	6	3	6
2008	70	1.65-79	2.Female	2.Living without spouse	0	1.No schooling	2.Rural	2.Insufficient financial support	2.No smoking	2.No drinking	0	1.Never	30	1.No	12	3	6	3	6
2008	69	1.65-79	2.Female	1.Living with spouse	12	3.7 year+ schooling	1.Urban	1.Sufficient financial support	2.No smoking	2.No drinking	0	1.Never	30	1.No	12	3	6	3	6
2008	68	1.65-79	2.Female	2.Living without spouse	4	2.1-6 year+ schooling	2.Rural	1.Sufficient financial support	2.No smoking	2.No drinking	0	1.Never	27	1.No	10	3	5	3	6
2008	69	1.65-79	2.Female	1.Living with spouse	0	1.No schooling	2.Rural	1.Sufficient financial support	2.No smoking	2.No drinking	0	1.Never	21	2.Yes	9	3	0	3	6
2008	102	4.>=100	2.Female	2.Living without spouse	0	1.No schooling	2.Rural	1.Sufficient financial support	2.No smoking	2.No drinking	0	1.Never	20	2.Yes	11	1	1	1	6
2008	69	1.65-79	1.Male	2.Living without spouse	0	1.No schooling	2.Rural	1.Sufficient financial support	2.No smoking	2.No drinking	0	1.Never	26	1.No	12	3	5	0	6
2008	68	1.65-79	2.Female	1.Living with spouse	9	3.7 year+ schooling	2.Rural	1.Sufficient financial support	2.No smoking	2.No drinking	0	1.Never	24	1.No	10	3	2	3	6
2008	68	1.65-79	1.Male	1.Living with spouse	0	1.No schooling	2.Rural	2.Insufficient financial support	1.Smoking	1.Drinking	0	1.Never	29	1.No	12	3	5	3	6
2008	68	1.65-79	2.Female	1.Living with spouse	3	2.1-6 year+ schooling	2.Rural	1.Sufficient financial support	2.No smoking	2.No drinking	0	1.Never	29	1.No	12	3	5	3	6
2008	68	1.65-79	1.Male	1.Living with spouse	9	3.7 year+ schooling	2.Rural	1.Sufficient financial support	1.Smoking	2.No drinking	1	2.Sometimes	29	1.No	12	3	6	2	6
2008	69	1.65-79	1.Male	1.Living with spouse	4	2.1-6 year+ schooling	2.Rural	1.Sufficient financial support	1.Smoking	1.Drinking	0	1.Never	26	1.No	12	3	5	1	5
2008	68	1.65-79	1.Male	1.Living with spouse	2	2.1-6 year+ schooling	2.Rural	1.Sufficient financial support	1.Smoking	1.Drinking	0	1.Never	29	1.No	12	3	5	3	6
2008	70	1.65-79	1.Male	1.Living with spouse	6	2.1-6 year+ schooling	2.Rural	1.Sufficient financial support	1.Smoking	1.Drinking	0	1.Never	30	1.No	12	3	6	3	6
2008	103	4.>=100	2.Female	2.Living without spouse	2	2.1-6 year+ schooling	2.Rural	1.Sufficient financial support	2.No smoking	2.No drinking	0	1.Never	18	2.Yes	8	1	2	1	6
2008	75	1.65-79	2.Female	2.Living without spouse	0	1.No schooling	2.Rural	1.Sufficient financial support	2.No smoking	2.No drinking	0	1.Never	28	1.No	11	3	5	3	6
2008	105	4.>=100	2.Female	2.Living without spouse	0	1.No schooling	2.Rural	1.Sufficient financial support	2.No smoking	2.No drinking	0	1.Never	8	2.Yes	5	0	0	0	3
2008	70	1.65-79	2.Female	2.Living without spouse	0	1.No schooling	1.Urban	1.Sufficient financial support	2.No smoking	2.No drinking	2	3.Almost everyday	29	1.No	12	3	5	3	6
2008	69	1.65-79	2.Female	1.Living with spouse	9	3.7 year+ schooling	1.Urban	1.Sufficient financial support	2.No smoking	2.No drinking	0	1.Never	28	1.No	12	3	6	1	6
2008	70	1.65-79	2.Female	1.Living with spouse	0	1.No schooling	2.Rural	1.Sufficient financial support	2.No smoking	2.No drinking	0	1.Never	29	1.No	12	3	5	3	6
2008	76	1.65-79	2.Female	2.Living without spouse	4	2.1-6 year+ schooling	1.Urban	1.Sufficient financial support	2.No smoking	2.No drinking	0	1.Never	27	1.No	10	3	6	2	6
2008	69	1.65-79	2.Female	1.Living with spouse	0	1.No schooling	2.Rural	1.Sufficient financial support	2.No smoking	2.No drinking	0	1.Never	23	2.Yes	12	0	5	0	6
2008	69	1.65-79	1.Male	2.Living without spouse	3	2.1-6 year+ schooling	2.Rural	1.Sufficient financial support	2.No smoking	2.No drinking	2	3.Almost everyday	30	1.No	12	3	6	3	6
2008	71	1.65-79	1.Male	1.Living with spouse	1	2.1-6 year+ schooling	2.Rural	1.Sufficient financial support	1.Smoking	1.Drinking	2	3.Almost everyday	29	1.No	12	3	5	3	6
2008	69	1.65-79	1.Male	2.Living without spouse	8	3.7 year+ schooling	2.Rural	1.Sufficient financial support	1.Smoking	1.Drinking	1	2.Sometimes	30	1.No	12	3	6	3	6
2008	68	1.65-79	1.Male	1.Living with spouse	1	2.1-6 year+ schooling	2.Rural	1.Sufficient financial support	1.Smoking	1.Drinking	0	1.Never	26	1.No	9	3	5	3	6
2008	68	1.65-79	1.Male	1.Living with spouse	6	2.1-6 year+ schooling	2.Rural	1.Sufficient financial support	2.No smoking	1.Drinking	1	2.Sometimes	30	1.No	12	3	6	3	6
2008	78	1.65-79	1.Male	1.Living with spouse	0	1.No schooling	2.Rural	2.Insufficient financial support	2.No smoking	2.No drinking	0	1.Never	27	1.No	10	3	5	3	6
2008	68	1.65-79	1.Male	1.Living with spouse	2	2.1-6 year+ schooling	2.Rural	2.Insufficient financial support	2.No smoking	2.No drinking	2	3.Almost everyday	30	1.No	12	3	6	3	6
2008	69	1.65-79	2.Female	2.Living without spouse	0	1.No schooling	2.Rural	2.Insufficient financial support	2.No smoking	2.No drinking	0	1.Never	27	1.No	12	1	5	3	6
2008	70	1.65-79	2.Female	2.Living without spouse	0	1.No schooling	2.Rural	1.Sufficient financial support	2.No smoking	2.No drinking	0	1.Never	26	1.No	11	3	5	1	6
2008	67	1.65-79	1.Male	1.Living with spouse	18	3.7 year+ schooling	2.Rural	1.Sufficient financial support	1.Smoking	1.Drinking	0	1.Never	30	1.No	12	3	6	3	6
2008	65	1.65-79	1.Male	1.Living with spouse	3	2.1-6 year+ schooling	1.Urban	1.Sufficient financial support	1.Smoking	2.No drinking	0	1.Never	30	1.No	12	3	6	3	6
2008	65	1.65-79	2.Female	1.Living with spouse	6	2.1-6 year+ schooling	1.Urban	1.Sufficient financial support	2.No smoking	2.No drinking	2	3.Almost everyday	28	1.No	10	3	6	3	6
2008	65	1.65-79	2.Female	1.Living with spouse	3	2.1-6 year+ schooling	1.Urban	1.Sufficient financial support	2.No smoking	2.No drinking	0	1.Never	29	1.No	12	3	5	3	6
2008	65	1.65-79	2.Female	1.Living with spouse	6	2.1-6 year+ schooling	1.Urban	1.Sufficient financial support	2.No smoking	2.No drinking	0	1.Never	30	1.No	12	3	6	3	6
2008	65	1.65-79	2.Female	1.Living with spouse	12	3.7 year+ schooling	1.Urban	1.Sufficient financial support	2.No smoking	2.No drinking	0	1.Never	29	1.No	12	3	5	3	6
2008	66	1.65-79	1.Male	1.Living with spouse	2	2.1-6 year+ schooling	1.Urban	1.Sufficient financial support	2.No smoking	2.No drinking	1	2.Sometimes	30	1.No	12	3	6	3	6
2008	91	3.90-99	2.Female	2.Living without spouse	0	1.No schooling	1.Urban	1.Sufficient financial support	2.No smoking	1.Drinking	0	1.Never	21	2.Yes	12	3	0	2	4
2008	65	1.65-79	1.Male	1.Living with spouse	17	3.7 year+ schooling	1.Urban	1.Sufficient financial support	2.No smoking	2.No drinking	1	2.Sometimes	30	1.No	12	3	6	3	6
2008	65	1.65-79	2.Female	1.Living with spouse	9	3.7 year+ schooling	1.Urban	1.Sufficient financial support	2.No smoking	2.No drinking	0	1.Never	29	1.No	12	3	5	3	6
2008	65	1.65-79	2.Female	1.Living with spouse	0	1.No schooling	1.Urban	2.Insufficient financial support	2.No smoking	2.No drinking	0	1.Never	30	1.No	12	3	6	3	6
2008	65	1.65-79	1.Male	1.Living with spouse	12	3.7 year+ schooling	1.Urban	1.Sufficient financial support	2.No smoking	2.No drinking	0	1.Never	29	1.No	12	2	6	3	6
2008	66	1.65-79	1.Male	1.Living with spouse	6	2.1-6 year+ schooling	1.Urban	1.Sufficient financial support	1.Smoking	1.Drinking	1	2.Sometimes	29	1.No	12	3	5	3	6
2008	67	1.65-79	2.Female	1.Living with spouse	12	3.7 year+ schooling	1.Urban	1.Sufficient financial support	2.No smoking	2.No drinking	0	1.Never	29	1.No	12	3	5	3	6
2008	65	1.65-79	2.Female	1.Living with spouse	15	3.7 year+ schooling	1.Urban	1.Sufficient financial support	2.No smoking	2.No drinking	0	1.Never	30	1.No	12	3	6	3	6
2008	82	2.80-89	2.Female	2.Living without spouse	0	1.No schooling	1.Urban	1.Sufficient financial support	2.No smoking	2.No drinking	0	1.Never	23	2.Yes	10	2	5	0	6
2008	83	2.80-89	1.Male	1.Living with spouse	6	2.1-6 year+ schooling	2.Rural	1.Sufficient financial support	2.No smoking	1.Drinking	0	1.Never	18	2.Yes	12	1	0	2	3
2008	89	2.80-89	1.Male	2.Living without spouse	4	2.1-6 year+ schooling	2.Rural	1.Sufficient financial support	2.No smoking	1.Drinking	0	1.Never	22	2.Yes	8	3	5	0	6
2008	91	3.90-99	2.Female	2.Living without spouse	0	1.No schooling	2.Rural	1.Sufficient financial support	2.No smoking	2.No drinking	0	1.Never	27	1.No	10	3	5	3	6
2008	89	2.80-89	2.Female	2.Living without spouse	0	1.No schooling	2.Rural	1.Sufficient financial support	2.No smoking	2.No drinking	0	1.Never	14	2.Yes	8	2	0	3	1
2008	80	2.80-89	1.Male	1.Living with spouse	0	1.No schooling	2.Rural	1.Sufficient financial support	1.Smoking	1.Drinking	0	1.Never	29	1.No	12	3	5	3	6
2008	92	3.90-99	2.Female	2.Living without spouse	0	1.No schooling	2.Rural	1.Sufficient financial support	2.No smoking	1.Drinking	0	1.Never	24	1.No	10	3	5	0	6
2008	92	3.90-99	1.Male	2.Living without spouse	0	1.No schooling	2.Rural	1.Sufficient financial support	2.No smoking	2.No drinking	0	1.Never	30	1.No	12	3	6	3	6
2008	86	2.80-89	2.Female	2.Living without spouse	0	1.No schooling	2.Rural	1.Sufficient financial support	2.No smoking	2.No drinking	0	1.Never	27	1.No	11	3	5	3	5
2008	88	2.80-89	1.Male	2.Living without spouse	0	1.No schooling	2.Rural	1.Sufficient financial support	1.Smoking	2.No drinking	0	1.Never	19	2.Yes	12	3	2	0	2
2008	84	2.80-89	2.Female	2.Living without spouse	0	1.No schooling	2.Rural	1.Sufficient financial support	2.No smoking	2.No drinking	0	1.Never	11	2.Yes	11	0	0	0	0
2008	81	2.80-89	1.Male	2.Living without spouse	0	1.No schooling	2.Rural	1.Sufficient financial support	1.Smoking	1.Drinking	0	1.Never	25	1.No	12	1	5	1	6
2008	97	3.90-99	1.Male	2.Living without spouse	0	1.No schooling	2.Rural	1.Sufficient financial support	2.No smoking	2.No drinking	0	1.Never	15	2.Yes	10	1	0	0	4
2008	80	2.80-89	2.Female	2.Living without spouse	0	1.No schooling	2.Rural	1.Sufficient financial support	2.No smoking	2.No drinking	0	1.Never	16	2.Yes	12	0	0	1	3
2008	80	2.80-89	2.Female	2.Living without spouse	0	1.No schooling	2.Rural	1.Sufficient financial support	2.No smoking	2.No drinking	0	1.Never	29	1.No	12	3	5	3	6
2008	91	3.90-99	2.Female	2.Living without spouse	0	1.No schooling	2.Rural	1.Sufficient financial support	2.No smoking	1.Drinking	0	1.Never	18	2.Yes	12	1	0	0	5
2008	83	2.80-89	2.Female	1.Living with spouse	0	1.No schooling	2.Rural	1.Sufficient financial support	2.No smoking	2.No drinking	0	1.Never	6	2.Yes	6	0	0	0	0
2008	82	2.80-89	2.Female	2.Living without spouse	0	1.No schooling	1.Urban	2.Insufficient financial support	2.No smoking	2.No drinking	0	1.Never	29	1.No	12	3	5	3	6
2008	90	3.90-99	2.Female	2.Living without spouse	18	3.7 year+ schooling	2.Rural	1.Sufficient financial support	2.No smoking	2.No drinking	0	1.Never	26	1.No	10	3	5	3	5
2008	81	2.80-89	2.Female	2.Living without spouse	0	1.No schooling	2.Rural	1.Sufficient financial support	2.No smoking	2.No drinking	0	1.Never	15	2.Yes	12	1	0	0	2
2008	83	2.80-89	2.Female	2.Living without spouse	0	1.No schooling	2.Rural	1.Sufficient financial support	2.No smoking	2.No drinking	0	1.Never	22	2.Yes	12	3	0	1	6
2008	85	2.80-89	1.Male	1.Living with spouse	3	2.1-6 year+ schooling	2.Rural	1.Sufficient financial support	2.No smoking	2.No drinking	0	1.Never	17	2.Yes	12	1	0	0	4
2008	80	2.80-89	1.Male	1.Living with spouse	0	1.No schooling	2.Rural	1.Sufficient financial support	1.Smoking	2.No drinking	0	1.Never	18	2.Yes	12	2	1	1	2
2008	84	2.80-89	2.Female	2.Living without spouse	0	1.No schooling	2.Rural	1.Sufficient financial support	2.No smoking	2.No drinking	0	1.Never	17	2.Yes	12	2	0	1	2
2008	80	2.80-89	2.Female	1.Living with spouse	3	2.1-6 year+ schooling	2.Rural	1.Sufficient financial support	2.No smoking	2.No drinking	0	1.Never	17	2.Yes	12	0	1	0	4
2008	90	3.90-99	2.Female	2.Living without spouse	0	1.No schooling	2.Rural	1.Sufficient financial support	2.No smoking	2.No drinking	0	1.Never	21	2.Yes	12	2	0	3	4
2008	87	2.80-89	2.Female	2.Living without spouse	0	1.No schooling	2.Rural	1.Sufficient financial support	2.No smoking	2.No drinking	0	1.Never	17	2.Yes	11	1	0	2	3
2008	80	2.80-89	2.Female	2.Living without spouse	0	1.No schooling	2.Rural	1.Sufficient financial support	2.No smoking	2.No drinking	0	1.Never	20	2.Yes	12	1	1	1	5
2008	80	2.80-89	2.Female	2.Living without spouse	0	1.No schooling	2.Rural	1.Sufficient financial support	2.No smoking	2.No drinking	0	1.Never	21	2.Yes	11	3	0	2	5
2008	81	2.80-89	2.Female	2.Living without spouse	0	1.No schooling	2.Rural	1.Sufficient financial support	2.No smoking	2.No drinking	0	1.Never	29	1.No	12	3	6	2	6
2008	90	3.90-99	1.Male	1.Living with spouse	3	2.1-6 year+ schooling	2.Rural	1.Sufficient financial support	2.No smoking	1.Drinking	0	1.Never	20	2.Yes	12	1	2	0	5
2008	88	2.80-89	2.Female	2.Living without spouse	1	2.1-6 year+ schooling	2.Rural	1.Sufficient financial support	2.No smoking	2.No drinking	0	1.Never	24	1.No	12	2	2	2	6
2008	90	3.90-99	2.Female	2.Living without spouse	0	1.No schooling	2.Rural	1.Sufficient financial support	2.No smoking	2.No drinking	0	1.Never	18	2.Yes	12	2	1	0	3
2008	89	2.80-89	2.Female	2.Living without spouse	0	1.No schooling	2.Rural	1.Sufficient financial support	2.No smoking	2.No drinking	0	1.Never	24	1.No	12	3	2	1	6
2008	90	3.90-99	1.Male	2.Living without spouse	0	1.No schooling	2.Rural	1.Sufficient financial support	2.No smoking	1.Drinking	0	1.Never	27	1.No	12	3	6	0	6
2008	90	3.90-99	1.Male	1.Living with spouse	0	1.No schooling	2.Rural	1.Sufficient financial support	2.No smoking	2.No drinking	2	3.Almost everyday	21	2.Yes	12	3	1	0	5
2008	80	2.80-89	2.Female	1.Living with spouse	0	1.No schooling	2.Rural	1.Sufficient financial support	2.No smoking	2.No drinking	0	1.Never	26	1.No	12	3	3	2	6
2008	90	3.90-99	1.Male	1.Living with spouse	0	1.No schooling	2.Rural	1.Sufficient financial support	2.No smoking	2.No drinking	0	1.Never	25	1.No	12	2	4	2	5
2008	92	3.90-99	1.Male	1.Living with spouse	0	1.No schooling	2.Rural	1.Sufficient financial support	2.No smoking	2.No drinking	0	1.Never	20	2.Yes	12	2	0	1	5
2008	94	3.90-99	1.Male	2.Living without spouse	0	1.No schooling	2.Rural	1.Sufficient financial support	2.No smoking	2.No drinking	0	1.Never	25	1.No	12	3	3	2	5
2008	90	3.90-99	1.Male	1.Living with spouse	0	1.No schooling	2.Rural	1.Sufficient financial support	2.No smoking	2.No drinking	0	1.Never	25	1.No	10	3	5	3	4
2008	92	3.90-99	2.Female	2.Living without spouse	0	1.No schooling	2.Rural	1.Sufficient financial support	2.No smoking	2.No drinking	0	1.Never	16	2.Yes	8	3	0	3	2
2008	94	3.90-99	1.Male	2.Living without spouse	12	3.7 year+ schooling	2.Rural	1.Sufficient financial support	2.No smoking	2.No drinking	0	1.Never	15	2.Yes	6	3	1	3	2
2008	90	3.90-99	2.Female	2.Living without spouse	0	1.No schooling	2.Rural	1.Sufficient financial support	2.No smoking	2.No drinking	0	1.Never	21	2.Yes	10	3	0	3	5
2008	89	2.80-89	2.Female	2.Living without spouse	0	1.No schooling	2.Rural	1.Sufficient financial support	2.No smoking	2.No drinking	0	1.Never	17	2.Yes	7	0	5	0	5
2008	90	3.90-99	2.Female	2.Living without spouse	0	1.No schooling	2.Rural	1.Sufficient financial support	2.No smoking	2.No drinking	0	1.Never	23	2.Yes	9	3	5	3	3
2008	89	2.80-89	1.Male	1.Living with spouse	0	1.No schooling	2.Rural	1.Sufficient financial support	2.No smoking	2.No drinking	0	1.Never	19	2.Yes	9	0	5	0	5
2008	90	3.90-99	2.Female	2.Living without spouse	0	1.No schooling	2.Rural	1.Sufficient financial support	2.No smoking	2.No drinking	0	1.Never	22	2.Yes	12	0	5	0	5
2008	92	3.90-99	1.Male	2.Living without spouse	3	2.1-6 year+ schooling	2.Rural	1.Sufficient financial support	2.No smoking	2.No drinking	0	1.Never	18	2.Yes	8	0	5	0	5
2008	92	3.90-99	2.Female	1.Living with spouse	0	1.No schooling	2.Rural	1.Sufficient financial support	2.No smoking	2.No drinking	0	1.Never	18	2.Yes	8	0	5	0	5
2008	95	3.90-99	2.Female	2.Living without spouse	0	1.No schooling	2.Rural	1.Sufficient financial support	2.No smoking	2.No drinking	0	1.Never	11	2.Yes	3	3	0	3	2
2008	90	3.90-99	1.Male	2.Living without spouse	0	1.No schooling	2.Rural	1.Sufficient financial support	2.No smoking	2.No drinking	0	1.Never	27	1.No	10	3	5	3	6
2008	90	3.90-99	1.Male	2.Living without spouse	0	1.No schooling	2.Rural	1.Sufficient financial support	2.No smoking	2.No drinking	0	1.Never	25	1.No	11	3	5	3	3
2008	93	3.90-99	2.Female	2.Living without spouse	0	1.No schooling	2.Rural	1.Sufficient financial support	2.No smoking	2.No drinking	0	1.Never	22	2.Yes	12	0	5	0	5
2008	100	4.>=100	2.Female	2.Living without spouse	0	1.No schooling	2.Rural	1.Sufficient financial support	2.No smoking	2.No drinking	0	1.Never	19	2.Yes	9	0	5	0	5
2008	92	3.90-99	2.Female	1.Living with spouse	0	1.No schooling	2.Rural	1.Sufficient financial support	2.No smoking	2.No drinking	0	1.Never	17	2.Yes	7	0	5	0	5
2008	90	3.90-99	2.Female	2.Living without spouse	0	1.No schooling	2.Rural	1.Sufficient financial support	2.No smoking	2.No drinking	0	1.Never	26	1.No	12	3	5	0	6
2008	96	3.90-99	2.Female	2.Living without spouse	0	1.No schooling	2.Rural	2.Insufficient financial support	2.No smoking	2.No drinking	0	1.Never	11	2.Yes	9	0	0	0	2
2008	94	3.90-99	2.Female	2.Living without spouse	0	1.No schooling	2.Rural	1.Sufficient financial support	2.No smoking	2.No drinking	0	1.Never	23	2.Yes	9	3	5	0	6
2008	92	3.90-99	2.Female	2.Living without spouse	0	1.No schooling	2.Rural	1.Sufficient financial support	2.No smoking	2.No drinking	0	1.Never	24	1.No	9	3	5	3	4
2008	91	3.90-99	2.Female	2.Living without spouse	0	1.No schooling	2.Rural	1.Sufficient financial support	2.No smoking	2.No drinking	0	1.Never	18	2.Yes	11	0	5	0	2
2008	85	2.80-89	2.Female	2.Living without spouse	0	1.No schooling	2.Rural	1.Sufficient financial support	2.No smoking	2.No drinking	0	1.Never	29	1.No	12	3	5	3	6
2008	94	3.90-99	1.Male	2.Living without spouse	0	1.No schooling	2.Rural	1.Sufficient financial support	2.No smoking	1.Drinking	0	1.Never	25	1.No	8	3	5	3	6
2008	80	2.80-89	1.Male	1.Living with spouse	0	1.No schooling	2.Rural	1.Sufficient financial support	1.Smoking	2.No drinking	0	1.Never	27	1.No	10	3	5	3	6
2008	91	3.90-99	1.Male	1.Living with spouse	0	1.No schooling	2.Rural	1.Sufficient financial support	2.No smoking	2.No drinking	1	2.Sometimes	26	1.No	12	3	6	3	2
2008	100	4.>=100	2.Female	2.Living without spouse	0	1.No schooling	2.Rural	1.Sufficient financial support	2.No smoking	2.No drinking	0	1.Never	22	2.Yes	9	3	5	3	2
2008	101	4.>=100	2.Female	2.Living without spouse	0	1.No schooling	2.Rural	1.Sufficient financial support	2.No smoking	2.No drinking	0	1.Never	17	2.Yes	9	3	0	3	2
2008	91	3.90-99	1.Male	2.Living without spouse	0	1.No schooling	2.Rural	1.Sufficient financial support	2.No smoking	2.No drinking	0	1.Never	23	2.Yes	10	3	5	3	2
2008	100	4.>=100	2.Female	2.Living without spouse	0	1.No schooling	2.Rural	1.Sufficient financial support	2.No smoking	1.Drinking	0	1.Never	18	2.Yes	10	3	0	3	2
2008	100	4.>=100	2.Female	2.Living without spouse	0	1.No schooling	2.Rural	1.Sufficient financial support	2.No smoking	2.No drinking	0	1.Never	23	2.Yes	10	3	5	3	2
2008	100	4.>=100	2.Female	2.Living without spouse	0	1.No schooling	2.Rural	1.Sufficient financial support	2.No smoking	2.No drinking	0	1.Never	19	2.Yes	9	0	5	3	2
2008	100	4.>=100	2.Female	2.Living without spouse	0	1.No schooling	2.Rural	1.Sufficient financial support	2.No smoking	2.No drinking	0	1.Never	5	2.Yes	3	0	0	0	2
2008	100	4.>=100	1.Male	1.Living with spouse	0	1.No schooling	2.Rural	1.Sufficient financial support	2.No smoking	2.No drinking	0	1.Never	24	1.No	11	3	5	0	5
2008	101	4.>=100	2.Female	2.Living without spouse	0	1.No schooling	2.Rural	1.Sufficient financial support	2.No smoking	2.No drinking	0	1.Never	29	1.No	12	3	5	3	6
2008	93	3.90-99	1.Male	2.Living without spouse	3	2.1-6 year+ schooling	2.Rural	1.Sufficient financial support	2.No smoking	2.No drinking	0	1.Never	29	1.No	12	3	5	3	6
2008	90	3.90-99	2.Female	2.Living without spouse	0	1.No schooling	2.Rural	1.Sufficient financial support	2.No smoking	2.No drinking	1	2.Sometimes	22	2.Yes	9	2	5	2	4
2008	67	1.65-79	2.Female	1.Living with spouse	0	1.No schooling	2.Rural	1.Sufficient financial support	2.No smoking	2.No drinking	0	1.Never	25	1.No	12	3	5	2	3
2008	93	3.90-99	1.Male	2.Living without spouse	0	1.No schooling	2.Rural	1.Sufficient financial support	2.No smoking	2.No drinking	0	1.Never	18	2.Yes	10	2	2	1	3
2008	92	3.90-99	2.Female	2.Living without spouse	0	1.No schooling	2.Rural	1.Sufficient financial support	2.No smoking	2.No drinking	0	1.Never	15	2.Yes	8	1	1	0	5
2008	86	2.80-89	1.Male	1.Living with spouse	0	1.No schooling	2.Rural	1.Sufficient financial support	2.No smoking	2.No drinking	0	1.Never	24	1.No	12	3	3	1	5
2008	89	2.80-89	1.Male	2.Living without spouse	0	1.No schooling	2.Rural	1.Sufficient financial support	2.No smoking	2.No drinking	0	1.Never	21	2.Yes	10	2	2	2	5
2008	94	3.90-99	1.Male	1.Living with spouse	0	1.No schooling	2.Rural	1.Sufficient financial support	2.No smoking	2.No drinking	0	1.Never	16	2.Yes	7	2	2	0	5
2008	82	2.80-89	1.Male	1.Living with spouse	0	1.No schooling	2.Rural	1.Sufficient financial support	2.No smoking	2.No drinking	0	1.Never	23	2.Yes	11	2	4	2	4
2008	95	3.90-99	2.Female	2.Living without spouse	0	1.No schooling	2.Rural	1.Sufficient financial support	2.No smoking	2.No drinking	0	1.Never	21	2.Yes	10	2	3	2	4
2008	96	3.90-99	1.Male	2.Living without spouse	5	2.1-6 year+ schooling	2.Rural	1.Sufficient financial support	2.No smoking	2.No drinking	1	2.Sometimes	20	2.Yes	5	2	6	2	5
2008	90	3.90-99	1.Male	2.Living without spouse	0	1.No schooling	2.Rural	1.Sufficient financial support	1.Smoking	2.No drinking	0	1.Never	18	2.Yes	8	1	3	1	5
2008	86	2.80-89	1.Male	2.Living without spouse	0	1.No schooling	2.Rural	1.Sufficient financial support	2.No smoking	2.No drinking	0	1.Never	28	1.No	12	3	5	2	6
2008	89	2.80-89	2.Female	2.Living without spouse	0	1.No schooling	2.Rural	1.Sufficient financial support	2.No smoking	2.No drinking	0	1.Never	21	2.Yes	10	3	1	3	4
2008	84	2.80-89	1.Male	2.Living without spouse	0	1.No schooling	2.Rural	1.Sufficient financial support	2.No smoking	2.No drinking	1	2.Sometimes	20	2.Yes	9	1	5	2	3
2008	88	2.80-89	1.Male	1.Living with spouse	6	2.1-6 year+ schooling	2.Rural	1.Sufficient financial support	1.Smoking	2.No drinking	0	1.Never	26	1.No	10	3	6	2	5
2008	93	3.90-99	1.Male	2.Living without spouse	0	1.No schooling	1.Urban	1.Sufficient financial support	2.No smoking	1.Drinking	0	1.Never	15	2.Yes	6	2	1	2	4
2008	88	2.80-89	2.Female	2.Living without spouse	3	2.1-6 year+ schooling	2.Rural	1.Sufficient financial support	2.No smoking	2.No drinking	0	1.Never	24	1.No	12	1	4	2	5
2008	81	2.80-89	1.Male	2.Living without spouse	0	1.No schooling	2.Rural	1.Sufficient financial support	2.No smoking	2.No drinking	0	1.Never	22	2.Yes	11	2	3	2	4
2008	91	3.90-99	1.Male	2.Living without spouse	24	3.7 year+ schooling	2.Rural	1.Sufficient financial support	2.No smoking	1.Drinking	0	1.Never	27	1.No	12	3	6	1	5
2008	93	3.90-99	2.Female	1.Living with spouse	6	2.1-6 year+ schooling	2.Rural	1.Sufficient financial support	1.Smoking	2.No drinking	0	1.Never	13	2.Yes	5	1	2	1	4
2008	80	2.80-89	2.Female	2.Living without spouse	6	2.1-6 year+ schooling	1.Urban	1.Sufficient financial support	2.No smoking	2.No drinking	0	1.Never	17	2.Yes	7	1	3	2	4
2008	91	3.90-99	1.Male	2.Living without spouse	5	2.1-6 year+ schooling	2.Rural	1.Sufficient financial support	2.No smoking	2.No drinking	0	1.Never	22	2.Yes	9	2	4	2	5
2008	81	2.80-89	1.Male	1.Living with spouse	2	2.1-6 year+ schooling	2.Rural	1.Sufficient financial support	1.Smoking	1.Drinking	1	2.Sometimes	22	2.Yes	10	2	3	2	5
2008	88	2.80-89	1.Male	2.Living without spouse	0	1.No schooling	2.Rural	1.Sufficient financial support	2.No smoking	1.Drinking	0	1.Never	28	1.No	12	2	5	3	6
2008	82	2.80-89	1.Male	1.Living with spouse	0	1.No schooling	2.Rural	1.Sufficient financial support	1.Smoking	2.No drinking	0	1.Never	20	2.Yes	9	2	4	1	4
2008	90	3.90-99	1.Male	1.Living with spouse	0	1.No schooling	2.Rural	1.Sufficient financial support	1.Smoking	2.No drinking	0	1.Never	26	1.No	12	3	4	2	5
2008	102	4.>=100	2.Female	2.Living without spouse	0	1.No schooling	2.Rural	1.Sufficient financial support	2.No smoking	2.No drinking	0	1.Never	17	2.Yes	7	0	5	3	2
2008	100	4.>=100	2.Female	2.Living without spouse	0	1.No schooling	2.Rural	1.Sufficient financial support	2.No smoking	2.No drinking	0	1.Never	21	2.Yes	8	3	5	3	2
2008	101	4.>=100	2.Female	2.Living without spouse	0	1.No schooling	2.Rural	1.Sufficient financial support	2.No smoking	2.No drinking	0	1.Never	22	2.Yes	8	3	5	3	3
2008	89	2.80-89	1.Male	2.Living without spouse	2	2.1-6 year+ schooling	2.Rural	1.Sufficient financial support	2.No smoking	2.No drinking	0	1.Never	17	2.Yes	9	3	0	3	2
2008	81	2.80-89	1.Male	2.Living without spouse	2	2.1-6 year+ schooling	2.Rural	1.Sufficient financial support	2.No smoking	2.No drinking	1	2.Sometimes	30	1.No	12	3	6	3	6
2008	84	2.80-89	1.Male	2.Living without spouse	2	2.1-6 year+ schooling	2.Rural	1.Sufficient financial support	2.No smoking	2.No drinking	1	2.Sometimes	28	1.No	11	3	5	3	6
2008	80	2.80-89	1.Male	1.Living with spouse	1	2.1-6 year+ schooling	2.Rural	1.Sufficient financial support	2.No smoking	2.No drinking	1	2.Sometimes	26	1.No	12	3	6	3	2
2008	80	2.80-89	1.Male	2.Living without spouse	0	1.No schooling	2.Rural	1.Sufficient financial support	2.No smoking	2.No drinking	0	1.Never	23	2.Yes	10	3	5	3	2
2008	82	2.80-89	1.Male	2.Living without spouse	1	2.1-6 year+ schooling	2.Rural	1.Sufficient financial support	2.No smoking	2.No drinking	1	2.Sometimes	26	1.No	12	3	6	3	2
2008	93	3.90-99	1.Male	1.Living with spouse	2	2.1-6 year+ schooling	2.Rural	1.Sufficient financial support	2.No smoking	2.No drinking	1	2.Sometimes	28	1.No	12	3	5	3	5
2008	85	2.80-89	1.Male	1.Living with spouse	1	2.1-6 year+ schooling	2.Rural	1.Sufficient financial support	2.No smoking	2.No drinking	1	2.Sometimes	26	1.No	12	3	6	3	2
2008	89	2.80-89	1.Male	2.Living without spouse	0	1.No schooling	2.Rural	1.Sufficient financial support	2.No smoking	2.No drinking	0	1.Never	24	1.No	9	3	6	3	3
2008	90	3.90-99	1.Male	1.Living with spouse	1	2.1-6 year+ schooling	2.Rural	1.Sufficient financial support	2.No smoking	2.No drinking	0	1.Never	28	1.No	12	3	5	3	5
2008	84	2.80-89	2.Female	2.Living without spouse	0	1.No schooling	2.Rural	1.Sufficient financial support	2.No smoking	2.No drinking	0	1.Never	29	1.No	12	3	6	3	5
2008	84	2.80-89	2.Female	1.Living with spouse	0	1.No schooling	2.Rural	1.Sufficient financial support	2.No smoking	2.No drinking	0	1.Never	28	1.No	12	3	5	3	5
2008	84	2.80-89	1.Male	1.Living with spouse	1	2.1-6 year+ schooling	2.Rural	1.Sufficient financial support	2.No smoking	2.No drinking	1	2.Sometimes	25	1.No	12	3	5	3	2
2008	93	3.90-99	1.Male	2.Living without spouse	0	1.No schooling	2.Rural	1.Sufficient financial support	2.No smoking	2.No drinking	0	1.Never	22	2.Yes	9	3	5	3	2
2008	80	2.80-89	1.Male	1.Living with spouse	2	2.1-6 year+ schooling	2.Rural	1.Sufficient financial support	2.No smoking	2.No drinking	1	2.Sometimes	30	1.No	12	3	6	3	6
2008	87	2.80-89	1.Male	1.Living with spouse	0	1.No schooling	2.Rural	1.Sufficient financial support	2.No smoking	2.No drinking	1	2.Sometimes	24	1.No	11	3	5	3	2
2008	84	2.80-89	2.Female	2.Living without spouse	0	1.No schooling	2.Rural	1.Sufficient financial support	2.No smoking	2.No drinking	0	1.Never	25	1.No	11	3	5	3	3
2008	102	4.>=100	2.Female	2.Living without spouse	0	1.No schooling	2.Rural	1.Sufficient financial support	2.No smoking	2.No drinking	0	1.Never	23	2.Yes	12	3	5	3	0
2008	83	2.80-89	2.Female	2.Living without spouse	1	2.1-6 year+ schooling	2.Rural	1.Sufficient financial support	2.No smoking	2.No drinking	0	1.Never	28	1.No	12	3	5	3	5
2008	67	1.65-79	1.Male	1.Living with spouse	0	1.No schooling	2.Rural	1.Sufficient financial support	2.No smoking	2.No drinking	1	2.Sometimes	30	1.No	12	3	6	3	6
2008	100	4.>=100	2.Female	2.Living without spouse	0	1.No schooling	2.Rural	1.Sufficient financial support	2.No smoking	2.No drinking	0	1.Never	21	2.Yes	8	3	5	3	2
2008	93	3.90-99	1.Male	2.Living without spouse	0	1.No schooling	2.Rural	1.Sufficient financial support	1.Smoking	2.No drinking	0	1.Never	20	2.Yes	10	0	5	0	5
2008	65	1.65-79	1.Male	1.Living with spouse	0	1.No schooling	2.Rural	1.Sufficient financial support	2.No smoking	2.No drinking	1	2.Sometimes	30	1.No	12	3	6	3	6
2008	88	2.80-89	1.Male	1.Living with spouse	9	3.7 year+ schooling	2.Rural	1.Sufficient financial support	2.No smoking	2.No drinking	0	1.Never	27	1.No	12	3	5	2	5
2008	68	1.65-79	2.Female	2.Living without spouse	0	1.No schooling	2.Rural	1.Sufficient financial support	2.No smoking	2.No drinking	0	1.Never	27	1.No	9	3	6	3	6
2008	100	4.>=100	2.Female	2.Living without spouse	0	1.No schooling	2.Rural	1.Sufficient financial support	2.No smoking	2.No drinking	0	1.Never	22	2.Yes	8	3	5	3	3
2008	100	4.>=100	2.Female	2.Living without spouse	0	1.No schooling	2.Rural	1.Sufficient financial support	2.No smoking	2.No drinking	0	1.Never	15	2.Yes	7	3	0	3	2
2008	100	4.>=100	2.Female	2.Living without spouse	0	1.No schooling	2.Rural	1.Sufficient financial support	2.No smoking	2.No drinking	0	1.Never	24	1.No	10	3	5	3	3
2008	102	4.>=100	1.Male	1.Living with spouse	5	2.1-6 year+ schooling	2.Rural	1.Sufficient financial support	1.Smoking	2.No drinking	0	1.Never	20	2.Yes	10	3	1	1	5
2008	90	3.90-99	2.Female	2.Living without spouse	0	1.No schooling	2.Rural	1.Sufficient financial support	2.No smoking	2.No drinking	0	1.Never	17	2.Yes	9	3	2	0	3
2008	100	4.>=100	2.Female	1.Living with spouse	0	1.No schooling	2.Rural	1.Sufficient financial support	2.No smoking	2.No drinking	0	1.Never	13	2.Yes	8	3	0	0	2
2008	104	4.>=100	2.Female	2.Living without spouse	5	2.1-6 year+ schooling	2.Rural	1.Sufficient financial support	2.No smoking	2.No drinking	0	1.Never	11	2.Yes	8	1	0	0	2
2008	102	4.>=100	2.Female	2.Living without spouse	0	1.No schooling	2.Rural	1.Sufficient financial support	2.No smoking	2.No drinking	1	2.Sometimes	28	1.No	11	3	5	3	6
2008	100	4.>=100	2.Female	2.Living without spouse	0	1.No schooling	2.Rural	1.Sufficient financial support	2.No smoking	2.No drinking	0	1.Never	24	1.No	10	3	5	3	3
2008	65	1.65-79	2.Female	2.Living without spouse	2	2.1-6 year+ schooling	2.Rural	1.Sufficient financial support	2.No smoking	2.No drinking	0	1.Never	25	1.No	12	3	5	1	4
2008	66	1.65-79	1.Male	1.Living with spouse	0	1.No schooling	2.Rural	1.Sufficient financial support	1.Smoking	2.No drinking	0	1.Never	25	1.No	10	3	5	3	4
2008	65	1.65-79	1.Male	1.Living with spouse	6	2.1-6 year+ schooling	2.Rural	1.Sufficient financial support	2.No smoking	2.No drinking	1	2.Sometimes	27	1.No	12	3	6	3	3
2008	67	1.65-79	1.Male	1.Living with spouse	6	2.1-6 year+ schooling	2.Rural	1.Sufficient financial support	2.No smoking	1.Drinking	2	3.Almost everyday	28	1.No	11	3	5	3	6
2008	67	1.65-79	2.Female	2.Living without spouse	0	1.No schooling	2.Rural	1.Sufficient financial support	2.No smoking	2.No drinking	0	1.Never	27	1.No	12	3	5	3	4
2008	67	1.65-79	2.Female	1.Living with spouse	4	2.1-6 year+ schooling	2.Rural	1.Sufficient financial support	2.No smoking	2.No drinking	0	1.Never	27	1.No	10	3	5	3	6
2008	65	1.65-79	2.Female	1.Living with spouse	0	1.No schooling	2.Rural	1.Sufficient financial support	2.No smoking	2.No drinking	0	1.Never	25	1.No	10	3	5	3	4
2008	96	3.90-99	2.Female	2.Living without spouse	7	3.7 year+ schooling	2.Rural	1.Sufficient financial support	2.No smoking	2.No drinking	0	1.Never	15	2.Yes	7	3	0	3	2
2008	89	2.80-89	1.Male	2.Living without spouse	2	2.1-6 year+ schooling	2.Rural	1.Sufficient financial support	2.No smoking	2.No drinking	0	1.Never	24	1.No	12	0	6	0	6
2008	66	1.65-79	2.Female	2.Living without spouse	0	1.No schooling	2.Rural	1.Sufficient financial support	2.No smoking	2.No drinking	0	1.Never	29	1.No	12	3	5	3	6
2008	67	1.65-79	1.Male	1.Living with spouse	0	1.No schooling	2.Rural	1.Sufficient financial support	2.No smoking	2.No drinking	0	1.Never	27	1.No	10	3	5	3	6
2008	67	1.65-79	2.Female	1.Living with spouse	0	1.No schooling	2.Rural	1.Sufficient financial support	2.No smoking	2.No drinking	0	1.Never	21	2.Yes	8	2	5	1	5
2008	80	2.80-89	2.Female	1.Living with spouse	2	2.1-6 year+ schooling	2.Rural	1.Sufficient financial support	2.No smoking	2.No drinking	0	1.Never	6	2.Yes	6	0	0	0	0
2008	66	1.65-79	1.Male	1.Living with spouse	0	1.No schooling	2.Rural	1.Sufficient financial support	2.No smoking	2.No drinking	0	1.Never	30	1.No	12	3	6	3	6
2008	66	1.65-79	1.Male	1.Living with spouse	0	1.No schooling	2.Rural	1.Sufficient financial support	1.Smoking	2.No drinking	1	2.Sometimes	30	1.No	12	3	6	3	6
2008	66	1.65-79	2.Female	1.Living with spouse	0	1.No schooling	2.Rural	1.Sufficient financial support	2.No smoking	2.No drinking	0	1.Never	30	1.No	12	3	6	3	6
2008	65	1.65-79	1.Male	1.Living with spouse	6	2.1-6 year+ schooling	2.Rural	1.Sufficient financial support	1.Smoking	1.Drinking	1	2.Sometimes	30	1.No	12	3	6	3	6
2008	65	1.65-79	2.Female	1.Living with spouse	0	1.No schooling	2.Rural	1.Sufficient financial support	2.No smoking	2.No drinking	1	2.Sometimes	30	1.No	12	3	6	3	6
2008	66	1.65-79	1.Male	1.Living with spouse	0	1.No schooling	2.Rural	1.Sufficient financial support	1.Smoking	1.Drinking	1	2.Sometimes	30	1.No	12	3	6	3	6
2008	100	4.>=100	2.Female	2.Living without spouse	0	1.No schooling	2.Rural	1.Sufficient financial support	2.No smoking	2.No drinking	0	1.Never	21	2.Yes	11	3	1	3	3
2008	67	1.65-79	1.Male	1.Living with spouse	0	1.No schooling	2.Rural	1.Sufficient financial support	1.Smoking	1.Drinking	1	2.Sometimes	30	1.No	12	3	6	3	6
2008	67	1.65-79	1.Male	1.Living with spouse	0	1.No schooling	2.Rural	1.Sufficient financial support	2.No smoking	1.Drinking	0	1.Never	29	1.No	12	3	5	3	6
2008	67	1.65-79	1.Male	1.Living with spouse	0	1.No schooling	2.Rural	1.Sufficient financial support	1.Smoking	1.Drinking	1	2.Sometimes	29	1.No	12	3	5	3	6
2008	67	1.65-79	1.Male	1.Living with spouse	0	1.No schooling	2.Rural	1.Sufficient financial support	2.No smoking	1.Drinking	1	2.Sometimes	30	1.No	12	3	6	3	6
2008	67	1.65-79	1.Male	2.Living without spouse	0	1.No schooling	2.Rural	1.Sufficient financial support	1.Smoking	2.No drinking	1	2.Sometimes	29	1.No	12	3	5	3	6
2008	65	1.65-79	1.Male	1.Living with spouse	0	1.No schooling	2.Rural	1.Sufficient financial support	1.Smoking	1.Drinking	1	2.Sometimes	29	1.No	12	3	5	3	6
2008	67	1.65-79	2.Female	1.Living with spouse	0	1.No schooling	2.Rural	1.Sufficient financial support	2.No smoking	2.No drinking	1	2.Sometimes	30	1.No	12	3	6	3	6
2008	67	1.65-79	1.Male	1.Living with spouse	0	1.No schooling	2.Rural	1.Sufficient financial support	2.No smoking	2.No drinking	0	1.Never	29	1.No	12	3	5	3	6
2008	100	4.>=100	2.Female	2.Living without spouse	0	1.No schooling	2.Rural	1.Sufficient financial support	2.No smoking	2.No drinking	0	1.Never	21	2.Yes	8	3	5	3	2
2008	67	1.65-79	2.Female	1.Living with spouse	0	1.No schooling	2.Rural	1.Sufficient financial support	2.No smoking	2.No drinking	1	2.Sometimes	29	1.No	11	3	6	3	6
2008	67	1.65-79	1.Male	1.Living with spouse	6	2.1-6 year+ schooling	2.Rural	1.Sufficient financial support	2.No smoking	1.Drinking	0	1.Never	29	1.No	12	3	5	3	6
2008	68	1.65-79	2.Female	1.Living with spouse	0	1.No schooling	2.Rural	1.Sufficient financial support	2.No smoking	2.No drinking	1	2.Sometimes	30	1.No	12	3	6	3	6
2008	66	1.65-79	2.Female	2.Living without spouse	0	1.No schooling	2.Rural	1.Sufficient financial support	2.No smoking	2.No drinking	1	2.Sometimes	29	1.No	12	3	5	3	6
2008	67	1.65-79	2.Female	1.Living with spouse	0	1.No schooling	2.Rural	1.Sufficient financial support	2.No smoking	2.No drinking	1	2.Sometimes	27	1.No	10	3	5	3	6
2008	89	2.80-89	1.Male	1.Living with spouse	15	3.7 year+ schooling	1.Urban	1.Sufficient financial support	2.No smoking	2.No drinking	0	1.Never	26	1.No	11	1	5	3	6
2008	90	3.90-99	2.Female	1.Living with spouse	0	1.No schooling	2.Rural	1.Sufficient financial support	2.No smoking	2.No drinking	0	1.Never	10	2.Yes	8	0	2	0	0
2008	91	3.90-99	2.Female	2.Living without spouse	2	2.1-6 year+ schooling	2.Rural	1.Sufficient financial support	2.No smoking	2.No drinking	1	2.Sometimes	29	1.No	12	3	5	3	6
2008	95	3.90-99	1.Male	1.Living with spouse	0	1.No schooling	2.Rural	1.Sufficient financial support	2.No smoking	2.No drinking	0	1.Never	24	1.No	12	2	4	0	6
2008	91	3.90-99	1.Male	2.Living without spouse	3	2.1-6 year+ schooling	2.Rural	1.Sufficient financial support	1.Smoking	1.Drinking	0	1.Never	25	1.No	12	3	3	2	5
2008	90	3.90-99	1.Male	2.Living without spouse	6	2.1-6 year+ schooling	1.Urban	1.Sufficient financial support	2.No smoking	2.No drinking	0	1.Never	21	2.Yes	10	1	3	2	5
2008	91	3.90-99	1.Male	2.Living without spouse	4	2.1-6 year+ schooling	2.Rural	1.Sufficient financial support	2.No smoking	2.No drinking	0	1.Never	16	2.Yes	11	0	0	0	5
2008	91	3.90-99	2.Female	2.Living without spouse	0	1.No schooling	1.Urban	1.Sufficient financial support	2.No smoking	2.No drinking	0	1.Never	18	2.Yes	11	2	3	0	2
2008	91	3.90-99	1.Male	2.Living without spouse	0	1.No schooling	2.Rural	1.Sufficient financial support	2.No smoking	2.No drinking	0	1.Never	22	2.Yes	12	3	1	1	5
2008	101	4.>=100	2.Female	2.Living without spouse	0	1.No schooling	2.Rural	1.Sufficient financial support	2.No smoking	2.No drinking	0	1.Never	16	2.Yes	8	3	0	3	2
2008	90	3.90-99	1.Male	2.Living without spouse	3	2.1-6 year+ schooling	2.Rural	1.Sufficient financial support	1.Smoking	2.No drinking	0	1.Never	22	2.Yes	10	2	4	1	5
2008	88	2.80-89	2.Female	2.Living without spouse	1	2.1-6 year+ schooling	2.Rural	1.Sufficient financial support	2.No smoking	2.No drinking	0	1.Never	22	2.Yes	12	0	5	0	5
2008	91	3.90-99	2.Female	2.Living without spouse	0	1.No schooling	2.Rural	1.Sufficient financial support	2.No smoking	2.No drinking	0	1.Never	22	2.Yes	12	0	5	0	5
2008	98	3.90-99	1.Male	1.Living with spouse	0	1.No schooling	2.Rural	1.Sufficient financial support	2.No smoking	2.No drinking	0	1.Never	22	2.Yes	12	0	5	0	5
2008	88	2.80-89	1.Male	2.Living without spouse	0	1.No schooling	2.Rural	1.Sufficient financial support	1.Smoking	1.Drinking	0	1.Never	16	2.Yes	9	0	5	0	2
2008	91	3.90-99	2.Female	2.Living without spouse	0	1.No schooling	2.Rural	1.Sufficient financial support	2.No smoking	2.No drinking	0	1.Never	20	2.Yes	10	0	5	0	5
2008	88	2.80-89	1.Male	2.Living without spouse	1	2.1-6 year+ schooling	2.Rural	1.Sufficient financial support	2.No smoking	2.No drinking	0	1.Never	15	2.Yes	12	0	3	0	0
2008	99	3.90-99	2.Female	2.Living without spouse	4	2.1-6 year+ schooling	1.Urban	1.Sufficient financial support	2.No smoking	2.No drinking	0	1.Never	23	2.Yes	12	0	3	2	6
2008	88	2.80-89	2.Female	2.Living without spouse	6	2.1-6 year+ schooling	2.Rural	1.Sufficient financial support	2.No smoking	2.No drinking	0	1.Never	19	2.Yes	12	0	2	0	5
2008	88	2.80-89	2.Female	2.Living without spouse	4	2.1-6 year+ schooling	2.Rural	1.Sufficient financial support	2.No smoking	2.No drinking	0	1.Never	26	1.No	11	3	6	3	3
2008	99	3.90-99	2.Female	2.Living without spouse	0	1.No schooling	1.Urban	1.Sufficient financial support	2.No smoking	2.No drinking	0	1.Never	7	2.Yes	6	1	0	0	0
2008	88	2.80-89	2.Female	2.Living without spouse	0	1.No schooling	2.Rural	1.Sufficient financial support	2.No smoking	2.No drinking	0	1.Never	22	2.Yes	9	2	3	2	6
2008	88	2.80-89	2.Female	2.Living without spouse	0	1.No schooling	2.Rural	1.Sufficient financial support	2.No smoking	2.No drinking	0	1.Never	20	2.Yes	11	1	2	1	5
2008	93	3.90-99	1.Male	1.Living with spouse	3	2.1-6 year+ schooling	2.Rural	1.Sufficient financial support	2.No smoking	2.No drinking	0	1.Never	30	1.No	12	3	6	3	6
2008	72	1.65-79	2.Female	2.Living without spouse	0	1.No schooling	2.Rural	1.Sufficient financial support	2.No smoking	2.No drinking	0	1.Never	29	1.No	12	3	5	3	6
2008	78	1.65-79	1.Male	1.Living with spouse	0	1.No schooling	2.Rural	1.Sufficient financial support	2.No smoking	2.No drinking	0	1.Never	30	1.No	12	3	6	3	6
2008	78	1.65-79	1.Male	1.Living with spouse	0	1.No schooling	2.Rural	1.Sufficient financial support	2.No smoking	2.No drinking	0	1.Never	25	1.No	12	3	5	3	2
2008	86	2.80-89	1.Male	2.Living without spouse	0	1.No schooling	2.Rural	1.Sufficient financial support	1.Smoking	1.Drinking	0	1.Never	21	2.Yes	11	0	5	0	5
2008	78	1.65-79	2.Female	1.Living with spouse	0	1.No schooling	2.Rural	1.Sufficient financial support	2.No smoking	2.No drinking	0	1.Never	22	2.Yes	9	3	5	3	2
2008	72	1.65-79	1.Male	1.Living with spouse	16	3.7 year+ schooling	2.Rural	1.Sufficient financial support	2.No smoking	2.No drinking	1	2.Sometimes	30	1.No	12	3	6	3	6
2008	80	2.80-89	2.Female	2.Living without spouse	0	1.No schooling	2.Rural	1.Sufficient financial support	2.No smoking	2.No drinking	0	1.Never	24	1.No	11	3	5	3	2
2008	86	2.80-89	1.Male	2.Living without spouse	12	3.7 year+ schooling	2.Rural	1.Sufficient financial support	2.No smoking	2.No drinking	0	1.Never	29	1.No	12	3	5	3	6
2008	77	1.65-79	1.Male	2.Living without spouse	0	1.No schooling	2.Rural	1.Sufficient financial support	2.No smoking	2.No drinking	0	1.Never	29	1.No	11	3	6	3	6
2008	73	1.65-79	2.Female	2.Living without spouse	0	1.No schooling	2.Rural	1.Sufficient financial support	2.No smoking	2.No drinking	0	1.Never	25	1.No	12	3	3	1	6
2008	88	2.80-89	2.Female	2.Living without spouse	0	1.No schooling	2.Rural	1.Sufficient financial support	2.No smoking	2.No drinking	0	1.Never	10	2.Yes	7	2	0	0	1
2008	80	2.80-89	2.Female	2.Living without spouse	0	1.No schooling	2.Rural	1.Sufficient financial support	2.No smoking	2.No drinking	0	1.Never	16	2.Yes	8	2	1	1	4
2008	86	2.80-89	2.Female	2.Living without spouse	7	3.7 year+ schooling	2.Rural	1.Sufficient financial support	2.No smoking	1.Drinking	0	1.Never	29	1.No	12	3	5	3	6
2008	80	2.80-89	1.Male	1.Living with spouse	0	1.No schooling	2.Rural	1.Sufficient financial support	2.No smoking	2.No drinking	0	1.Never	28	1.No	12	3	4	3	6
2008	72	1.65-79	2.Female	2.Living without spouse	0	1.No schooling	2.Rural	1.Sufficient financial support	2.No smoking	2.No drinking	0	1.Never	25	1.No	12	2	3	2	6
2008	84	2.80-89	2.Female	2.Living without spouse	0	1.No schooling	2.Rural	1.Sufficient financial support	2.No smoking	2.No drinking	0	1.Never	20	2.Yes	12	3	0	1	4
2008	73	1.65-79	1.Male	1.Living with spouse	1	2.1-6 year+ schooling	2.Rural	1.Sufficient financial support	2.No smoking	2.No drinking	0	1.Never	29	1.No	12	3	5	3	6
2008	82	2.80-89	1.Male	2.Living without spouse	0	1.No schooling	2.Rural	1.Sufficient financial support	1.Smoking	2.No drinking	0	1.Never	25	1.No	12	3	3	1	6
2008	79	1.65-79	1.Male	2.Living without spouse	0	1.No schooling	2.Rural	1.Sufficient financial support	1.Smoking	2.No drinking	0	1.Never	24	1.No	12	3	2	1	6
2008	78	1.65-79	2.Female	2.Living without spouse	0	1.No schooling	2.Rural	1.Sufficient financial support	2.No smoking	2.No drinking	0	1.Never	24	1.No	12	3	3	0	6
2008	75	1.65-79	2.Female	2.Living without spouse	0	1.No schooling	2.Rural	1.Sufficient financial support	2.No smoking	2.No drinking	1	2.Sometimes	29	1.No	11	3	6	3	6
2008	78	1.65-79	2.Female	1.Living with spouse	5	2.1-6 year+ schooling	2.Rural	1.Sufficient financial support	2.No smoking	2.No drinking	0	1.Never	22	2.Yes	12	2	3	1	4
2008	76	1.65-79	1.Male	2.Living without spouse	3	2.1-6 year+ schooling	2.Rural	1.Sufficient financial support	1.Smoking	1.Drinking	2	3.Almost everyday	27	1.No	12	3	5	1	6
2008	85	2.80-89	2.Female	2.Living without spouse	0	1.No schooling	2.Rural	1.Sufficient financial support	2.No smoking	2.No drinking	0	1.Never	19	2.Yes	9	0	5	0	5
2008	74	1.65-79	2.Female	1.Living with spouse	0	1.No schooling	2.Rural	1.Sufficient financial support	2.No smoking	2.No drinking	0	1.Never	23	2.Yes	10	3	3	1	6
2008	80	2.80-89	2.Female	2.Living without spouse	11	3.7 year+ schooling	2.Rural	1.Sufficient financial support	2.No smoking	2.No drinking	0	1.Never	24	1.No	12	3	2	1	6
2008	77	1.65-79	1.Male	1.Living with spouse	0	1.No schooling	2.Rural	1.Sufficient financial support	2.No smoking	1.Drinking	0	1.Never	24	1.No	12	2	3	2	5
2008	78	1.65-79	2.Female	2.Living without spouse	0	1.No schooling	2.Rural	1.Sufficient financial support	2.No smoking	2.No drinking	0	1.Never	22	2.Yes	12	0	5	0	5
2008	79	1.65-79	1.Male	1.Living with spouse	7	3.7 year+ schooling	2.Rural	1.Sufficient financial support	1.Smoking	2.No drinking	0	1.Never	29	1.No	11	3	6	3	6
2008	74	1.65-79	2.Female	2.Living without spouse	0	1.No schooling	2.Rural	1.Sufficient financial support	2.No smoking	2.No drinking	0	1.Never	22	2.Yes	12	0	5	0	5
2008	71	1.65-79	2.Female	1.Living with spouse	0	1.No schooling	2.Rural	1.Sufficient financial support	2.No smoking	2.No drinking	0	1.Never	23	2.Yes	12	0	5	0	6
2008	81	2.80-89	2.Female	1.Living with spouse	0	1.No schooling	2.Rural	1.Sufficient financial support	2.No smoking	2.No drinking	0	1.Never	26	1.No	10	3	5	3	5
2008	73	1.65-79	2.Female	1.Living with spouse	0	1.No schooling	2.Rural	1.Sufficient financial support	2.No smoking	2.No drinking	0	1.Never	30	1.No	12	3	6	3	6
2008	85	2.80-89	1.Male	1.Living with spouse	0	1.No schooling	2.Rural	1.Sufficient financial support	2.No smoking	1.Drinking	0	1.Never	28	1.No	12	3	5	3	5
2008	73	1.65-79	1.Male	2.Living without spouse	0	1.No schooling	2.Rural	1.Sufficient financial support	2.No smoking	2.No drinking	0	1.Never	20	2.Yes	12	0	3	0	5
2008	79	1.65-79	2.Female	1.Living with spouse	0	1.No schooling	2.Rural	1.Sufficient financial support	2.No smoking	2.No drinking	0	1.Never	19	2.Yes	12	0	2	0	5
2008	79	1.65-79	1.Male	1.Living with spouse	3	2.1-6 year+ schooling	2.Rural	1.Sufficient financial support	2.No smoking	2.No drinking	0	1.Never	20	2.Yes	10	0	5	0	5
2008	71	1.65-79	2.Female	1.Living with spouse	3	2.1-6 year+ schooling	2.Rural	1.Sufficient financial support	2.No smoking	2.No drinking	0	1.Never	30	1.No	12	3	6	3	6
2008	79	1.65-79	1.Male	1.Living with spouse	0	1.No schooling	2.Rural	1.Sufficient financial support	2.No smoking	2.No drinking	1	2.Sometimes	25	1.No	10	3	6	3	3
2008	80	2.80-89	2.Female	2.Living without spouse	0	1.No schooling	2.Rural	1.Sufficient financial support	2.No smoking	2.No drinking	0	1.Never	21	2.Yes	12	1	1	1	6
2008	84	2.80-89	1.Male	2.Living without spouse	0	1.No schooling	2.Rural	1.Sufficient financial support	2.No smoking	2.No drinking	0	1.Never	20	2.Yes	10	0	5	0	5
2008	99	3.90-99	2.Female	2.Living without spouse	0	1.No schooling	2.Rural	1.Sufficient financial support	2.No smoking	2.No drinking	0	1.Never	8	2.Yes	6	0	0	0	2
2008	78	1.65-79	1.Male	1.Living with spouse	0	1.No schooling	2.Rural	1.Sufficient financial support	2.No smoking	2.No drinking	0	1.Never	10	2.Yes	8	0	2	0	0
2008	73	1.65-79	1.Male	1.Living with spouse	1	2.1-6 year+ schooling	2.Rural	1.Sufficient financial support	1.Smoking	1.Drinking	0	1.Never	19	2.Yes	9	3	1	3	3
2008	79	1.65-79	1.Male	1.Living with spouse	2	2.1-6 year+ schooling	2.Rural	1.Sufficient financial support	2.No smoking	1.Drinking	0	1.Never	26	1.No	12	3	3	3	5
2008	78	1.65-79	2.Female	1.Living with spouse	5	2.1-6 year+ schooling	2.Rural	1.Sufficient financial support	2.No smoking	2.No drinking	0	1.Never	29	1.No	12	3	5	3	6
2008	73	1.65-79	1.Male	1.Living with spouse	3	2.1-6 year+ schooling	2.Rural	1.Sufficient financial support	2.No smoking	2.No drinking	0	1.Never	27	1.No	12	3	5	3	4
2008	77	1.65-79	2.Female	2.Living without spouse	0	1.No schooling	2.Rural	1.Sufficient financial support	2.No smoking	2.No drinking	0	1.Never	24	1.No	10	3	5	0	6
2008	83	2.80-89	1.Male	1.Living with spouse	0	1.No schooling	2.Rural	1.Sufficient financial support	2.No smoking	2.No drinking	0	1.Never	29	1.No	12	3	5	3	6
2008	83	2.80-89	2.Female	1.Living with spouse	0	1.No schooling	2.Rural	1.Sufficient financial support	2.No smoking	2.No drinking	0	1.Never	29	1.No	12	3	5	3	6
2008	73	1.65-79	1.Male	1.Living with spouse	5	2.1-6 year+ schooling	2.Rural	1.Sufficient financial support	1.Smoking	1.Drinking	0	1.Never	28	1.No	12	3	5	3	5
2008	84	2.80-89	2.Female	2.Living without spouse	0	1.No schooling	2.Rural	1.Sufficient financial support	2.No smoking	2.No drinking	0	1.Never	15	2.Yes	10	3	1	1	0
2008	72	1.65-79	2.Female	1.Living with spouse	1	2.1-6 year+ schooling	2.Rural	2.Insufficient financial support	2.No smoking	2.No drinking	0	1.Never	29	1.No	12	3	5	3	6
2008	77	1.65-79	1.Male	1.Living with spouse	2	2.1-6 year+ schooling	2.Rural	1.Sufficient financial support	2.No smoking	2.No drinking	0	1.Never	28	1.No	12	3	6	1	6
2008	82	2.80-89	2.Female	1.Living with spouse	0	1.No schooling	2.Rural	1.Sufficient financial support	2.No smoking	2.No drinking	0	1.Never	15	2.Yes	10	1	0	1	3
2008	87	2.80-89	1.Male	1.Living with spouse	0	1.No schooling	2.Rural	1.Sufficient financial support	2.No smoking	2.No drinking	0	1.Never	8	2.Yes	8	0	0	0	0
2008	84	2.80-89	1.Male	1.Living with spouse	0	1.No schooling	2.Rural	1.Sufficient financial support	2.No smoking	2.No drinking	0	1.Never	8	2.Yes	8	0	0	0	0
2008	75	1.65-79	2.Female	2.Living without spouse	7	3.7 year+ schooling	2.Rural	1.Sufficient financial support	2.No smoking	2.No drinking	1	2.Sometimes	30	1.No	12	3	6	3	6
2008	84	2.80-89	2.Female	2.Living without spouse	0	1.No schooling	2.Rural	2.Insufficient financial support	2.No smoking	2.No drinking	0	1.Never	26	1.No	12	3	5	1	5
2008	77	1.65-79	2.Female	2.Living without spouse	0	1.No schooling	2.Rural	1.Sufficient financial support	2.No smoking	2.No drinking	1	2.Sometimes	28	1.No	12	3	5	3	5
2008	80	2.80-89	2.Female	2.Living without spouse	8	3.7 year+ schooling	1.Urban	1.Sufficient financial support	2.No smoking	2.No drinking	0	1.Never	29	1.No	12	3	5	3	6
2008	72	1.65-79	2.Female	2.Living without spouse	6	2.1-6 year+ schooling	1.Urban	1.Sufficient financial support	2.No smoking	2.No drinking	1	2.Sometimes	30	1.No	12	3	6	3	6
2008	80	2.80-89	2.Female	2.Living without spouse	0	1.No schooling	2.Rural	1.Sufficient financial support	2.No smoking	2.No drinking	0	1.Never	18	2.Yes	11	1	2	0	4
2008	72	1.65-79	2.Female	2.Living without spouse	5	2.1-6 year+ schooling	2.Rural	1.Sufficient financial support	2.No smoking	2.No drinking	0	1.Never	29	1.No	12	3	5	3	6
2008	79	1.65-79	1.Male	2.Living without spouse	0	1.No schooling	2.Rural	1.Sufficient financial support	2.No smoking	2.No drinking	1	2.Sometimes	30	1.No	12	3	6	3	6
2008	76	1.65-79	2.Female	1.Living with spouse	0	1.No schooling	2.Rural	1.Sufficient financial support	2.No smoking	2.No drinking	0	1.Never	26	1.No	12	3	6	3	2
2008	83	2.80-89	1.Male	1.Living with spouse	6	2.1-6 year+ schooling	2.Rural	1.Sufficient financial support	2.No smoking	2.No drinking	1	2.Sometimes	26	1.No	12	3	6	3	2
2008	75	1.65-79	2.Female	2.Living without spouse	0	1.No schooling	2.Rural	1.Sufficient financial support	2.No smoking	1.Drinking	0	1.Never	26	1.No	12	3	6	3	2
2008	81	2.80-89	1.Male	2.Living without spouse	3	2.1-6 year+ schooling	2.Rural	1.Sufficient financial support	1.Smoking	1.Drinking	1	2.Sometimes	22	2.Yes	11	2	3	2	4
2008	83	2.80-89	2.Female	2.Living without spouse	0	1.No schooling	2.Rural	1.Sufficient financial support	2.No smoking	2.No drinking	0	1.Never	25	1.No	12	2	3	2	6
2008	76	1.65-79	1.Male	1.Living with spouse	0	1.No schooling	2.Rural	1.Sufficient financial support	2.No smoking	2.No drinking	0	1.Never	23	2.Yes	12	2	4	1	4
2008	83	2.80-89	1.Male	1.Living with spouse	1	2.1-6 year+ schooling	2.Rural	1.Sufficient financial support	2.No smoking	2.No drinking	0	1.Never	27	1.No	10	3	6	3	5
2008	73	1.65-79	2.Female	2.Living without spouse	0	1.No schooling	2.Rural	1.Sufficient financial support	2.No smoking	2.No drinking	0	1.Never	26	1.No	12	3	5	1	5
2008	79	1.65-79	2.Female	2.Living without spouse	0	1.No schooling	2.Rural	1.Sufficient financial support	2.No smoking	2.No drinking	0	1.Never	29	1.No	12	3	6	3	5
2008	73	1.65-79	2.Female	2.Living without spouse	1	2.1-6 year+ schooling	2.Rural	1.Sufficient financial support	2.No smoking	2.No drinking	0	1.Never	29	1.No	12	3	6	3	5
2008	83	2.80-89	2.Female	2.Living without spouse	0	1.No schooling	2.Rural	1.Sufficient financial support	2.No smoking	2.No drinking	0	1.Never	29	1.No	12	3	5	3	6
2008	76	1.65-79	1.Male	2.Living without spouse	2	2.1-6 year+ schooling	2.Rural	1.Sufficient financial support	2.No smoking	2.No drinking	0	1.Never	27	1.No	12	3	5	2	5
2008	80	2.80-89	2.Female	1.Living with spouse	0	1.No schooling	2.Rural	1.Sufficient financial support	2.No smoking	2.No drinking	0	1.Never	30	1.No	12	3	6	3	6
2008	74	1.65-79	1.Male	2.Living without spouse	2	2.1-6 year+ schooling	2.Rural	1.Sufficient financial support	2.No smoking	1.Drinking	0	1.Never	30	1.No	12	3	6	3	6
2008	78	1.65-79	2.Female	2.Living without spouse	0	1.No schooling	2.Rural	1.Sufficient financial support	2.No smoking	1.Drinking	0	1.Never	20	2.Yes	12	0	0	3	5
2008	81	2.80-89	1.Male	2.Living without spouse	0	1.No schooling	2.Rural	1.Sufficient financial support	1.Smoking	2.No drinking	1	2.Sometimes	23	2.Yes	12	3	1	1	6
2008	87	2.80-89	1.Male	1.Living with spouse	5	2.1-6 year+ schooling	2.Rural	1.Sufficient financial support	1.Smoking	2.No drinking	0	1.Never	17	2.Yes	10	3	2	2	0
2008	82	2.80-89	2.Female	1.Living with spouse	0	1.No schooling	2.Rural	1.Sufficient financial support	2.No smoking	2.No drinking	0	1.Never	14	2.Yes	12	0	1	0	1
2008	76	1.65-79	2.Female	1.Living with spouse	0	1.No schooling	2.Rural	1.Sufficient financial support	2.No smoking	2.No drinking	0	1.Never	19	2.Yes	12	1	0	0	6
2008	87	2.80-89	2.Female	2.Living without spouse	0	1.No schooling	2.Rural	1.Sufficient financial support	1.Smoking	2.No drinking	0	1.Never	23	2.Yes	12	3	5	0	3
2008	72	1.65-79	1.Male	1.Living with spouse	10	3.7 year+ schooling	2.Rural	1.Sufficient financial support	2.No smoking	2.No drinking	0	1.Never	29	1.No	12	3	5	3	6
2008	87	2.80-89	1.Male	1.Living with spouse	6	2.1-6 year+ schooling	2.Rural	1.Sufficient financial support	1.Smoking	2.No drinking	2	3.Almost everyday	29	1.No	12	3	5	3	6
2008	76	1.65-79	1.Male	1.Living with spouse	8	3.7 year+ schooling	1.Urban	1.Sufficient financial support	2.No smoking	1.Drinking	0	1.Never	30	1.No	12	3	6	3	6
2008	85	2.80-89	2.Female	2.Living without spouse	0	1.No schooling	2.Rural	1.Sufficient financial support	2.No smoking	2.No drinking	0	1.Never	23	2.Yes	12	3	2	0	6
2008	74	1.65-79	2.Female	2.Living without spouse	0	1.No schooling	2.Rural	1.Sufficient financial support	2.No smoking	2.No drinking	0	1.Never	27	1.No	12	3	5	2	5
2008	74	1.65-79	2.Female	1.Living with spouse	0	1.No schooling	2.Rural	1.Sufficient financial support	2.No smoking	2.No drinking	0	1.Never	20	2.Yes	12	2	0	2	4
2008	85	2.80-89	1.Male	2.Living without spouse	5	2.1-6 year+ schooling	2.Rural	1.Sufficient financial support	2.No smoking	2.No drinking	0	1.Never	15	2.Yes	8	0	4	0	3
2008	73	1.65-79	2.Female	2.Living without spouse	0	1.No schooling	2.Rural	1.Sufficient financial support	2.No smoking	2.No drinking	0	1.Never	27	1.No	11	3	5	3	5
2008	77	1.65-79	1.Male	1.Living with spouse	6	2.1-6 year+ schooling	2.Rural	1.Sufficient financial support	2.No smoking	2.No drinking	0	1.Never	28	1.No	10	3	6	3	6
2008	82	2.80-89	1.Male	2.Living without spouse	7	3.7 year+ schooling	2.Rural	1.Sufficient financial support	2.No smoking	2.No drinking	0	1.Never	27	1.No	9	3	6	3	6
2008	79	1.65-79	2.Female	1.Living with spouse	0	1.No schooling	2.Rural	1.Sufficient financial support	2.No smoking	2.No drinking	1	2.Sometimes	26	1.No	10	3	5	3	5
2008	77	1.65-79	1.Male	2.Living without spouse	0	1.No schooling	2.Rural	1.Sufficient financial support	2.No smoking	2.No drinking	1	2.Sometimes	27	1.No	10	3	5	3	6
2008	71	1.65-79	1.Male	2.Living without spouse	4	2.1-6 year+ schooling	2.Rural	1.Sufficient financial support	2.No smoking	2.No drinking	1	2.Sometimes	30	1.No	12	3	6	3	6
2008	78	1.65-79	2.Female	1.Living with spouse	0	1.No schooling	2.Rural	1.Sufficient financial support	2.No smoking	2.No drinking	0	1.Never	24	1.No	10	3	5	0	6
2008	78	1.65-79	2.Female	1.Living with spouse	0	1.No schooling	2.Rural	1.Sufficient financial support	2.No smoking	2.No drinking	0	1.Never	29	1.No	12	3	5	3	6
2008	75	1.65-79	1.Male	1.Living with spouse	8	3.7 year+ schooling	2.Rural	1.Sufficient financial support	2.No smoking	2.No drinking	1	2.Sometimes	30	1.No	12	3	6	3	6
2008	86	2.80-89	1.Male	2.Living without spouse	11	3.7 year+ schooling	2.Rural	1.Sufficient financial support	1.Smoking	1.Drinking	0	1.Never	22	2.Yes	10	1	6	0	5
2008	79	1.65-79	1.Male	2.Living without spouse	2	2.1-6 year+ schooling	2.Rural	1.Sufficient financial support	1.Smoking	2.No drinking	0	1.Never	25	1.No	12	3	3	1	6
2008	83	2.80-89	2.Female	2.Living without spouse	0	1.No schooling	2.Rural	1.Sufficient financial support	2.No smoking	2.No drinking	0	1.Never	20	2.Yes	7	3	5	3	2
2008	82	2.80-89	2.Female	2.Living without spouse	0	1.No schooling	2.Rural	1.Sufficient financial support	2.No smoking	2.No drinking	0	1.Never	20	2.Yes	12	2	1	1	4
2008	74	1.65-79	2.Female	2.Living without spouse	0	1.No schooling	2.Rural	1.Sufficient financial support	2.No smoking	2.No drinking	0	1.Never	29	1.No	12	3	5	3	6
2008	94	3.90-99	2.Female	1.Living with spouse	1	2.1-6 year+ schooling	2.Rural	1.Sufficient financial support	2.No smoking	2.No drinking	0	1.Never	25	1.No	9	3	5	3	5
2008	92	3.90-99	2.Female	2.Living without spouse	0	1.No schooling	2.Rural	1.Sufficient financial support	2.No smoking	2.No drinking	0	1.Never	22	2.Yes	12	0	5	0	5
2008	85	2.80-89	1.Male	2.Living without spouse	0	1.No schooling	2.Rural	1.Sufficient financial support	2.No smoking	2.No drinking	0	1.Never	24	1.No	12	3	2	1	6
2008	86	2.80-89	1.Male	1.Living with spouse	3	2.1-6 year+ schooling	2.Rural	1.Sufficient financial support	2.No smoking	2.No drinking	0	1.Never	21	2.Yes	12	1	2	1	5
2008	75	1.65-79	1.Male	1.Living with spouse	12	3.7 year+ schooling	2.Rural	1.Sufficient financial support	1.Smoking	2.No drinking	0	1.Never	24	1.No	12	2	3	1	6
2008	70	1.65-79	2.Female	2.Living without spouse	0	1.No schooling	2.Rural	1.Sufficient financial support	2.No smoking	2.No drinking	0	1.Never	29	1.No	12	3	5	3	6
2008	80	2.80-89	2.Female	2.Living without spouse	0	1.No schooling	2.Rural	1.Sufficient financial support	2.No smoking	2.No drinking	0	1.Never	26	1.No	10	3	5	3	5
2008	74	1.65-79	1.Male	1.Living with spouse	2	2.1-6 year+ schooling	2.Rural	1.Sufficient financial support	1.Smoking	1.Drinking	0	1.Never	29	1.No	12	3	5	3	6
2008	71	1.65-79	2.Female	1.Living with spouse	0	1.No schooling	2.Rural	1.Sufficient financial support	2.No smoking	2.No drinking	0	1.Never	29	1.No	12	3	5	3	6
2008	75	1.65-79	1.Male	1.Living with spouse	6	2.1-6 year+ schooling	2.Rural	1.Sufficient financial support	2.No smoking	2.No drinking	0	1.Never	25	1.No	12	3	4	2	4
2008	76	1.65-79	2.Female	2.Living without spouse	0	1.No schooling	2.Rural	1.Sufficient financial support	2.No smoking	2.No drinking	0	1.Never	22	2.Yes	12	3	2	1	4
2008	84	2.80-89	1.Male	1.Living with spouse	2	2.1-6 year+ schooling	2.Rural	1.Sufficient financial support	2.No smoking	2.No drinking	0	1.Never	19	2.Yes	10	1	3	2	3
2008	76	1.65-79	1.Male	1.Living with spouse	0	1.No schooling	2.Rural	1.Sufficient financial support	2.No smoking	2.No drinking	0	1.Never	28	1.No	12	3	6	2	5
2008	82	2.80-89	1.Male	1.Living with spouse	7	3.7 year+ schooling	2.Rural	1.Sufficient financial support	2.No smoking	2.No drinking	0	1.Never	29	1.No	12	3	5	3	6
2008	75	1.65-79	2.Female	2.Living without spouse	0	1.No schooling	2.Rural	1.Sufficient financial support	2.No smoking	1.Drinking	0	1.Never	29	1.No	12	3	5	3	6
2008	71	1.65-79	1.Male	1.Living with spouse	4	2.1-6 year+ schooling	2.Rural	1.Sufficient financial support	2.No smoking	2.No drinking	0	1.Never	21	2.Yes	12	2	1	2	4
2008	84	2.80-89	1.Male	2.Living without spouse	4	2.1-6 year+ schooling	2.Rural	1.Sufficient financial support	2.No smoking	2.No drinking	0	1.Never	23	2.Yes	12	2	3	2	4
2008	88	2.80-89	1.Male	2.Living without spouse	5	2.1-6 year+ schooling	2.Rural	1.Sufficient financial support	2.No smoking	2.No drinking	0	1.Never	18	2.Yes	10	2	2	1	3
2008	76	1.65-79	1.Male	1.Living with spouse	5	2.1-6 year+ schooling	2.Rural	1.Sufficient financial support	1.Smoking	1.Drinking	0	1.Never	23	2.Yes	9	3	5	1	5
2008	72	1.65-79	1.Male	1.Living with spouse	4	2.1-6 year+ schooling	2.Rural	1.Sufficient financial support	2.No smoking	1.Drinking	0	1.Never	29	1.No	12	3	5	3	6
2008	86	2.80-89	2.Female	2.Living without spouse	5	2.1-6 year+ schooling	2.Rural	1.Sufficient financial support	2.No smoking	2.No drinking	0	1.Never	30	1.No	12	3	6	3	6
2008	73	1.65-79	1.Male	2.Living without spouse	4	2.1-6 year+ schooling	2.Rural	1.Sufficient financial support	2.No smoking	2.No drinking	0	1.Never	29	1.No	12	3	5	3	6
2008	72	1.65-79	1.Male	2.Living without spouse	2	2.1-6 year+ schooling	2.Rural	1.Sufficient financial support	2.No smoking	2.No drinking	0	1.Never	23	2.Yes	12	3	2	1	5
2008	84	2.80-89	2.Female	2.Living without spouse	2	2.1-6 year+ schooling	2.Rural	1.Sufficient financial support	2.No smoking	2.No drinking	1	2.Sometimes	26	1.No	11	2	5	2	6
2008	80	2.80-89	2.Female	2.Living without spouse	0	1.No schooling	2.Rural	1.Sufficient financial support	2.No smoking	2.No drinking	0	1.Never	29	1.No	12	3	5	3	6
2008	79	1.65-79	1.Male	1.Living with spouse	8	3.7 year+ schooling	2.Rural	1.Sufficient financial support	2.No smoking	1.Drinking	0	1.Never	29	1.No	12	3	5	3	6
2008	72	1.65-79	1.Male	1.Living with spouse	12	3.7 year+ schooling	1.Urban	1.Sufficient financial support	2.No smoking	2.No drinking	1	2.Sometimes	30	1.No	12	3	6	3	6
2008	71	1.65-79	2.Female	1.Living with spouse	0	1.No schooling	2.Rural	1.Sufficient financial support	2.No smoking	2.No drinking	0	1.Never	30	1.No	12	3	6	3	6
2008	87	2.80-89	1.Male	2.Living without spouse	0	1.No schooling	2.Rural	1.Sufficient financial support	2.No smoking	2.No drinking	0	1.Never	21	2.Yes	8	3	5	3	2
2008	74	1.65-79	1.Male	1.Living with spouse	18	3.7 year+ schooling	1.Urban	1.Sufficient financial support	2.No smoking	2.No drinking	0	1.Never	26	1.No	10	3	6	1	6
2008	86	2.80-89	2.Female	2.Living without spouse	0	1.No schooling	2.Rural	1.Sufficient financial support	2.No smoking	2.No drinking	0	1.Never	17	2.Yes	10	0	2	0	5
2008	85	2.80-89	1.Male	1.Living with spouse	0	1.No schooling	2.Rural	1.Sufficient financial support	2.No smoking	2.No drinking	1	2.Sometimes	27	1.No	11	3	5	3	5
2008	86	2.80-89	1.Male	1.Living with spouse	0	1.No schooling	2.Rural	1.Sufficient financial support	2.No smoking	2.No drinking	0	1.Never	26	1.No	10	3	5	3	5
2008	85	2.80-89	2.Female	2.Living without spouse	0	1.No schooling	2.Rural	1.Sufficient financial support	2.No smoking	2.No drinking	0	1.Never	20	2.Yes	9	3	0	3	5
2008	82	2.80-89	2.Female	2.Living without spouse	0	1.No schooling	2.Rural	1.Sufficient financial support	2.No smoking	2.No drinking	0	1.Never	23	2.Yes	10	3	5	3	2
2008	76	1.65-79	1.Male	1.Living with spouse	1	2.1-6 year+ schooling	2.Rural	1.Sufficient financial support	2.No smoking	2.No drinking	1	2.Sometimes	27	1.No	10	3	5	3	6
2008	79	1.65-79	2.Female	1.Living with spouse	0	1.No schooling	2.Rural	1.Sufficient financial support	2.No smoking	2.No drinking	0	1.Never	29	1.No	12	3	5	3	6
2008	72	1.65-79	2.Female	1.Living with spouse	0	1.No schooling	2.Rural	1.Sufficient financial support	2.No smoking	2.No drinking	1	2.Sometimes	28	1.No	11	3	5	3	6
2008	73	1.65-79	2.Female	1.Living with spouse	0	1.No schooling	2.Rural	1.Sufficient financial support	2.No smoking	2.No drinking	0	1.Never	28	1.No	12	3	5	3	5
2008	83	2.80-89	2.Female	1.Living with spouse	0	1.No schooling	2.Rural	1.Sufficient financial support	2.No smoking	2.No drinking	0	1.Never	28	1.No	11	3	5	3	6
2008	74	1.65-79	1.Male	1.Living with spouse	4	2.1-6 year+ schooling	2.Rural	1.Sufficient financial support	2.No smoking	2.No drinking	0	1.Never	29	1.No	12	3	5	3	6
2008	81	2.80-89	1.Male	2.Living without spouse	0	1.No schooling	2.Rural	1.Sufficient financial support	2.No smoking	2.No drinking	1	2.Sometimes	27	1.No	11	3	5	3	5
2008	71	1.65-79	1.Male	1.Living with spouse	3	2.1-6 year+ schooling	1.Urban	1.Sufficient financial support	1.Smoking	2.No drinking	0	1.Never	30	1.No	12	3	6	3	6
2008	84	2.80-89	1.Male	1.Living with spouse	0	1.No schooling	1.Urban	1.Sufficient financial support	2.No smoking	2.No drinking	0	1.Never	29	1.No	12	3	5	3	6
2008	83	2.80-89	2.Female	1.Living with spouse	0	1.No schooling	1.Urban	1.Sufficient financial support	2.No smoking	2.No drinking	0	1.Never	23	2.Yes	11	3	0	3	6
2008	72	1.65-79	1.Male	1.Living with spouse	0	1.No schooling	2.Rural	1.Sufficient financial support	2.No smoking	2.No drinking	0	1.Never	29	1.No	12	3	5	3	6
2008	80	2.80-89	1.Male	1.Living with spouse	0	1.No schooling	2.Rural	1.Sufficient financial support	1.Smoking	2.No drinking	0	1.Never	27	1.No	12	3	5	3	4
2008	84	2.80-89	1.Male	1.Living with spouse	3	2.1-6 year+ schooling	2.Rural	1.Sufficient financial support	2.No smoking	2.No drinking	0	1.Never	26	1.No	12	3	6	3	2
[truncated: 19,271 more rows]
